# Supplementary material for: Single-cell transcriptomic analysis reveals disparate effector differentiation pathways in human Treg compartment
Source: Nat Commun. 2021 Jun 23;12:3913. doi: 10.1038/s41467-021-24213-6 (PMC8222404; doi:10.1038/s41467-021-24213-6)
Supplement: Supplementary file 3 — Supplementary Data 1-11 [file 41467_2021_24213_MOESM3_ESM.zip]

Archive with 25 entries (22 files):
- Supplementary Data 1-11/
- Supplementary Data 1-11/Supplementary Data 6.xlsx
- __MACOSX/
- __MACOSX/Supplementary Data 1-11/
- __MACOSX/Supplementary Data 1-11/._Supplementary Data 6.xlsx
- Supplementary Data 1-11/Supplementary Data 7.xlsx
- __MACOSX/Supplementary Data 1-11/._Supplementary Data 7.xlsx
- Supplementary Data 1-11/Supplementary Data 4.xlsx
- __MACOSX/Supplementary Data 1-11/._Supplementary Data 4.xlsx
- Supplementary Data 1-11/Supplementary Data 2.xlsx
- __MACOSX/Supplementary Data 1-11/._Supplementary Data 2.xlsx
- Supplementary Data 1-11/Supplementary Data 8.xlsx
- __MACOSX/Supplementary Data 1-11/._Supplementary Data 8.xlsx
- Supplementary Data 1-11/Supplementary Data 9.xlsx
- __MACOSX/Supplementary Data 1-11/._Supplementary Data 9.xlsx
- Supplementary Data 1-11/Supplementary Data 10.xlsx
- __MACOSX/Supplementary Data 1-11/._Supplementary Data 10.xlsx
- Supplementary Data 1-11/Supplementary Data 11.xlsx
- __MACOSX/Supplementary Data 1-11/._Supplementary Data 11.xlsx
- Supplementary Data 1-11/Supplementary Data 5.xlsx
- __MACOSX/Supplementary Data 1-11/._Supplementary Data 5.xlsx
- Supplementary Data 1-11/Supplementary Data 3.xlsx
- __MACOSX/Supplementary Data 1-11/._Supplementary Data 3.xlsx
- Supplementary Data 1-11/Supplementary Data 1.xlsx
- __MACOSX/Supplementary Data 1-11/._Supplementary Data 1.xlsx
