# Supplementary material for: Single-cell transcriptomic analysis reveals disparate effector differentiation pathways in human Treg compartment
Source: Nat Commun. 2021 Jun 23;12:3913. doi: 10.1038/s41467-021-24213-6 (PMC8222404; doi:10.1038/s41467-021-24213-6)
Supplement: Supplementary file 3 — Supplementary Data 1-11 [file 41467_2021_24213_MOESM3_ESM.zip › Supplementary Data 1-11/Supplementary Data 6.xlsx]

## Sheet: Treg cell Signatures
Supplementary Data 6. List of gene sets related to specific Treg cell features.
TCR signaling	Activation	Suppression	Migration	Apoptosis	S (cell cycle)	G2/M (cell cycle)	Glycolysis	TCA cycle	Fatty acid oxidation	NKRs	Exhaustion	CD27/CD28
PIK3CA	HLA-DRA	NT5E	CCR1	ACIN1	MCM5	HMGB2	ALDOA	ACLY	IRS1	KLRC1	PDCD1	CD27
PRKCA	HLA-DRB1	FGL2	CCR2	AIFM1	PCNA	CDK1	ALDOB	ACO1	CPT1A	KLRC2	CTLA4	CD28
SOS1	CD44	IL2RA	CCR3	AIFM3	TYMS	NUSAP1	ALDOC	ACO2	ABCD1	KLRK1	LAG3
NFATC1	CD69	CTLA4	CCR4	APAF1	FEN1	UBE2C	BPGM	CS	AKT2	KLRG1	HAVCR2
CALM1		PRF1	CCR5	BAD	MCM2	BIRC5	ENO1	DLAT	TWIST1		TIGIT
CD3G		ENTPD1	CCR6	BAK1	MCM4	TPX2	ENO2	DLD	PPARA
CD3D		EBI3	CCR7	BAX	RRM1	TOP2A	GALM	DLST	ABCD2
CD3E		GZMA	CCR8	BBC3	UNG	NDC80	GCK	FH	PLIN5
CD247		LGALS1	CCR9	BCL2L1	GINS2	CKS2	GPI	IDH1	IRS2
PPP3CA		TGFB1	CCR10	BCL2L10	MCM6	NUF2	HK2	IDH2	FABP1
LAT		IL12A	CXCR3	BID	CDCA7	CKS1B	HK3	IDH3A
MAPK3		GZMB	CXCR4	BIK	DTL	MKI67	PFKL	IDH3B
LCK		IL10	CXCR6	BNIP3	PRIM1	TMPO	PGAM2	IDH3G
ZAP70			SELL	CDIP1	UHRF1	CENPF	PGK1	MDH1
ELK1			ITGAE	CASP2	MLF1IP	TACC3	PGK2	MDH1B
SHC1				CASP3	HELLS	PIMREG	PGM1	MDH2
HRAS				CASP7	RFC2	SMC4	PGM2	OGDH
NFATC2				CASP8	RPA2	CCNB2	PGM3	PC
NFATC4				CASP8AP2	NASP	CKAP2L	PKLR	PCK1PCK2
PPP3CB				CASP9	RAD51AP1	CKAP2	TPI1	PDHA1
RELA				CDKN2A	GMNN	AURKB		PDHB
NFKB1				CECR2	WDR76	BUB1		SDHA
PTPN7				CIDEA	SLBP	KIF11		SDHB		2
PIK3R1				COL4A3	CCNE2	ANP32E		SDHD
PPP3CC				CYCS	UBR7	TUBB4B		SUCLA2
VAV1				DEDD2	POLD3	GTSE1		SUCLG1
CALM2				DFFA	MSH2	KIF20B		SUCLG2
FYN				DFFB	ATAD2	HJURP
GRB2				DIABLO	RAD51	CDCA3
JUN				DNM1L	RRM2	JPT1
PIK3CG				F2	CDC45	CDC20
PLCG1				F2R	CDC6	TTK
PRKCB				FOXL2	EXO1	CDC25C
MAPK8				GPX1	TIPIN	KIF2C
MAP2K1				GZMA	DSCC1	RANGAP1
RAF1				GZMB	BLM	NCAPD2
RASA1				HIP1	CASP8AP2	DLGAP5
MAP2K4				IFI6	USP1	CDCA2
NFATC3				IFNB1	CLSPN	CDCA8
CALM3				IFT57	POLA1	ECT2
FOS				LCK	CHAF1B	KIF23
MAP3K1				MCL1	BRIP1	HMMR
RAC1				MOAP1	E2F8	AURKA
NFKBIA				MTCH1		PSRC1
				NDUFA13		ANLN
				NLRC4		LBR
				PDIA2		CKAP5
				PMAIP1		CENPE
				PPT1		CTCF
				PSEN2		NEK2
				SFN		G2E3
				SMAD3		GAS2L3
				SOD1		CBX5
				STAT1		CENPA
				TNFSF15
				TOP2A
				TP53
				TPD52L1
				VCP
				VDAC1

## Sheet: reference
References
For Treg Cell signatures we used (GSEA Gene Set: BIOCARTA_TCR_PATHWAY) (TCR signaling); (Rosenblum MD et al., 2016) (Activation); (Cao X et al., 2007; Collison LW et al., 2007; Shevach EM et al., 2009; Campbell DJ et al., 2011; Wu D et al., 2017) (Suppression); (Campbell DJ et al., 2011) (Migration); (GSEA Gene Set: APOPTOTIC_PROGRAM) (Apoptosis); (Seurat) (S, G2/M); (Azizi E et al., 2018 ) (Glyc…
https://www.ncbi.nlm.nih.gov/pubmed/26688349
https://www.ncbi.nlm.nih.gov/pubmed/?term=Granzyme+B+and+perforin+are+important+for+regulatory+T+cell-mediated+suppression+of+tumor+clearance.
https://www.ncbi.nlm.nih.gov/pubmed/19464986
https://www.ncbi.nlm.nih.gov/pubmed/18033300
https://www.ncbi.nlm.nih.gov/pubmed/21267013
https://www.ncbi.nlm.nih.gov/pubmed/?term=Lkb1+maintains+Treg+cell+lineage+identity
https://www.ncbi.nlm.nih.gov/pmc/articles/PMC6348010/
http://software.broadinstitute.org/gsea/msigdb/cards/BIOCARTA_TCR_PATHWAY.html
http://software.broadinstitute.org/gsea/msigdb/geneset_page.jsp?geneSetName=APOPTOTIC_PROGRAM&keywords=casp3
http://amigo.geneontology.org/amigo/term/GO:0032000
https://www.ncbi.nlm.nih.gov/pubmed/?term=Sestrins+induce+natural+killer+function+in+senescent-like+CD8%2B+T+cells
https://pubmed.ncbi.nlm.nih.gov/25797516/
