# Supplementary material for: Single-cell transcriptomic analysis reveals disparate effector differentiation pathways in human Treg compartment
Source: Nat Commun. 2021 Jun 23;12:3913. doi: 10.1038/s41467-021-24213-6 (PMC8222404; doi:10.1038/s41467-021-24213-6)
Supplement: Supplementary file 3 — Supplementary Data 1-11 [file 41467_2021_24213_MOESM3_ESM.zip › Supplementary Data 1-11/Supplementary Data 7.xlsx]

## Sheet: HD PB Treg
Supplementary Data 7. TCR clonotypes of single Treg and Tcon cells.
HD PB Treg cells
barcode	samples.name	seurat_clusters	Path	length	chain	v_gene	d_gene	j_gene	c_gene	full_length	productive	cdr3	cdr3_nt	reads	umis	raw_clonotype_id	raw_consensus_id
AAACCTGAGGAATGGA_4	HD6_PB	4	Path II	875	TRA	TRAV8-3	None	TRAJ10	TRAC	TRUE	TRUE	CAVGVKGGGNKLTF	TGTGCTGTGGGTGTGAAGGGAGGAGGAAACAAACTCACCTTT	7416	10	clonotype4859	clonotype4859_consensus_1
AAACCTGCACTGTCGG_4	HD6_PB	0	Pre	688	TRB	TRBV5-1	None	TRBJ1-1	TRBC1	TRUE	TRUE	CASSLFVMNTEAFF	TGCGCCAGCAGCTTGTTCGTTATGAACACTGAAGCTTTCTTT	11056	13	clonotype4903	clonotype4903_consensus_1
AAACCTGGTAATTGGA_4	HD6_PB	6	Path II	1080	TRB	TRBV19	TRBD1	TRBJ1-2	TRBC1	TRUE	TRUE	CASSSFSGTHYGYTF	TGTGCCAGTAGTTCTTTCTCCGGGACACACTATGGCTACACCTTC	9719	15	clonotype4927	clonotype4927_consensus_4
AAACCTGGTCTGATCA_4	HD6_PB	2	Path II	778	TRA	TRAV21	None	TRAJ22	TRAC	TRUE	TRUE	CAVSGSARQLTF	TGTGCTGTGAGTGGTTCTGCAAGGCAACTGACCTTT	27479	20	clonotype4947	clonotype4947_consensus_2
AAACGGGAGCTCAACT_4	HD6_PB	1	Path II	692	TRB	TRBV4-1	TRBD1	TRBJ1-2	TRBC1	TRUE	TRUE	CASSQGTGNYGYTF	TGCGCCAGCAGCCAAGGGACAGGGAACTATGGCTACACCTTC	19607	21	clonotype5011	clonotype5011_consensus_2
AAACGGGCAGACGTAG_4	HD6_PB	4	Path II	706	TRB	TRBV7-6	TRBD1	TRBJ1-1	TRBC1	TRUE	TRUE	CASSLGGVVAEAFF	TGTGCCAGCAGCTTAGGGGGGGTGGTCGCTGAAGCTTTCTTT	35360	35	clonotype5058	clonotype5058_consensus_3
AAACGGGGTGCAGACA_4	HD6_PB	2	Path II	709	TRB	TRBV20-1	TRBD1	TRBJ2-1	TRBC2	TRUE	TRUE	CATGDGAPSSYNEQFF	TGCGCAACGGGGGATGGGGCTCCAAGCTCCTACAATGAGCAGTTCTTC	22288	35	clonotype5107	clonotype5107_consensus_3
AAACGGGGTGTAAGTA_4	HD6_PB	2	Path II	736	TRB	TRBV3-1	TRBD1	TRBJ2-7	TRBC2	TRUE	TRUE	CASSKVGGGNEQYF	TGTGCCAGCAGCAAAGTAGGGGGTGGTAACGAGCAGTACTTC	7847	10	clonotype2014	clonotype2014_consensus_1
AAAGTAGAGTGGGATC_4	HD6_PB	0	Pre	694	TRB	TRBV20-1	None	TRBJ2-7	TRBC2	TRUE	TRUE	CSAQRTYEQYF	TGCAGTGCTCAGAGGACGTACGAGCAGTACTTC	8041	13	clonotype5529	clonotype5529_consensus_2
AAATGCCAGACCTTTG_4	HD6_PB	2	Path II	685	TRB	TRBV10-3	TRBD1	TRBJ2-7	TRBC2	TRUE	TRUE	CAIGGNYEQYF	TGTGCCATCGGGGGGAACTACGAGCAGTACTTC	20924	22	clonotype187	clonotype187_consensus_1
AAATGCCAGCGATGAC_4	HD6_PB	1	Path II	694	TRB	TRBV3-1	TRBD1	TRBJ2-2	TRBC2	TRUE	TRUE	CASSQRGGTGELFF	TGTGCCAGCAGCCAAAGAGGGGGAACCGGGGAGCTGTTTTTT	10062	11	clonotype1155	clonotype1155_consensus_2
AAATGCCGTATAGTAG_4	HD6_PB	1	Path II	687	TRB	TRBV10-3	TRBD1	TRBJ2-7	TRBC2	TRUE	TRUE	CAIGGNYEQYF	TGTGCCATCGGGGGGAACTACGAGCAGTACTTC	8811	11	clonotype187	clonotype187_consensus_1
AAATGCCTCACTATTC_4	HD6_PB	1	Path II	744	TRA	TRAV21	None	TRAJ6	TRAC	TRUE	TRUE	CAVTASGGSYIPTF	TGTGCTGTTACCGCATCAGGAGGAAGCTACATACCTACATTT	33464	23	clonotype5758	clonotype5758_consensus_1
AACACGTAGAAACGCC_4	HD6_PB	3	Pre	694	TRB	TRBV20-1	None	TRBJ2-5	TRBC2	TRUE	TRUE	CSARLETQYF	TGCAGTGCTAGACTGGAGACCCAGTACTTC	6530	10	clonotype5796	clonotype5796_consensus_2
AACACGTAGCTCCTCT_4	HD6_PB	4	Path II	729	TRB	TRBV29-1	None	TRBJ2-7	TRBC2	TRUE	TRUE	CSVEGFSYEQYF	TGCAGCGTTGAAGGTTTCTCCTACGAGCAGTACTTC	15753	21	clonotype5815	clonotype5815_consensus_1
AACACGTAGTGTACTC_4	HD6_PB	3	Pre	732	TRB	TRBV7-9	TRBD2	TRBJ2-5	TRBC2	TRUE	TRUE	CASSPRGETQYF	TGTGCCAGCAGCCCACGAGGGGAGACCCAGTACTTC	17529	23	clonotype5839	clonotype5839_consensus_1
AACACGTTCGCAAGCC_4	HD6_PB	0	Pre	713	TRB	TRBV10-2	TRBD2	TRBJ2-7	TRBC2	TRUE	TRUE	CASRPGTHNYEQYF	TGCGCCAGCAGGCCCGGGACGCATAACTACGAGCAGTACTTC	14337	16	clonotype5938	clonotype5938_consensus_2
AACCATGGTCACCTAA_4	HD6_PB	2	Path II	725	TRB	TRBV3-1	TRBD1	TRBJ2-5	TRBC2	TRUE	TRUE	CASSWGRGETQYF	TGTGCCAGCAGCTGGGGCCGTGGAGAGACCCAGTACTTC	21263	25	clonotype6067	clonotype6067_consensus_2
AACCATGTCACCACCT_4	HD6_PB	1	Path II	759	TRB	TRBV18	TRBD1	TRBJ1-1	TRBC1	TRUE	TRUE	CASSLGQLNTEAFF	TGTGCCAGCTCACTTGGACAGCTAAACACTGAAGCTTTCTTT	12163	11	clonotype6097	clonotype6097_consensus_2
AACCATGTCCGAGCCA_4	HD6_PB	1	Path II	706	TRB	TRBV20-1	TRBD2	TRBJ2-7	TRBC2	TRUE	TRUE	CSARAGMDNRIEQYF	TGCAGTGCGCGAGCCGGGATGGATAACAGGATTGAGCAGTACTTC	8682	14	clonotype6107	clonotype6107_consensus_1
AACCATGTCGTAGATC_4	HD6_PB	2	Path II	679	TRB	TRBV10-3	TRBD1	TRBJ1-2	TRBC1	TRUE	TRUE	CAISGSGQGNYGYTF	TGTGCCATCAGTGGTTCGGGACAGGGCAACTATGGCTACACCTTC	22712	26	clonotype6115	clonotype6115_consensus_1
AACCGCGCATCCGCGA_4	HD6_PB	2	Path II	676	TRB	TRBV10-3	TRBD1	TRBJ2-7	TRBC2	TRUE	TRUE	CAIGGNYEQYF	TGTGCCATCGGGGGGAACTACGAGCAGTACTTC	20796	22	clonotype187	clonotype187_consensus_1
AACCGCGTCCTTGGTC_4	HD6_PB	0	Pre	708	TRB	TRBV3-1	TRBD1	TRBJ2-2	TRBC2	TRUE	TRUE	CASSQRGGTGELFF	TGTGCCAGCAGCCAAAGAGGGGGAACCGGGGAGCTGTTTTTT	8654	11	clonotype1155	clonotype1155_consensus_2
AACGTTGAGCCACTAT_4	HD6_PB	4	Path II	937	TRB	TRBV4-2	TRBD2	TRBJ2-1	TRBC2	TRUE	TRUE	CASSLEKTSAYNEQFF	TGTGCCAGCAGCCTAGAAAAGACTAGCGCTTACAATGAGCAGTTCTTC	23323	27	clonotype6290	clonotype6290_consensus_4
AACGTTGCACACGCTG_4	HD6_PB	2	Path II	717	TRA	TRAV20	None	TRAJ29	TRAC	TRUE	TRUE	CAVQENTPLVF	TGTGCTGTGCAAGAAAACACACCTCTTGTCTTT	15026	10	clonotype6333	clonotype6333_consensus_1
AACGTTGCATCCAACA_4	HD6_PB	1	Path II	663	TRB	TRBV29-1	None	TRBJ1-2	TRBC1	TRUE	TRUE	CSVESDNYGYTF	TGCAGCGTTGAATCGGATAACTATGGCTACACCTTC	9905	10	clonotype2126	clonotype2126_consensus_1
AACGTTGCATGGATGG_4	HD6_PB	6	Path II	763	TRA	TRAV14DV4	None	TRAJ7	TRAC	TRUE	TRUE	CASGGNNRLAF	TGTGCTTCTGGAGGGAACAACAGACTCGCTTTT	16936	13	clonotype6358	clonotype6358_consensus_1
AACGTTGTCAGGTAAA_4	HD6_PB	2	Path II	722	TRB	TRBV6-5	TRBD1	TRBJ2-3	TRBC2	TRUE	TRUE	CASSYGTGDTDTQYF	TGTGCCAGCAGTTACGGGACAGGGGACACAGATACGCAGTATTTT	11845	17	clonotype2130	clonotype2130_consensus_2
AACTCAGAGCACGCCT_4	HD6_PB	4	Path II	698	TRA	TRAV3	None	TRAJ37	TRAC	TRUE	TRUE	CAVRDIPSGNTGKLIF	TGTGCTGTGAGAGACATACCCTCTGGCAACACAGGCAAACTAATCTTT	10331	13	clonotype2134	clonotype2134_consensus_2
AACTCAGAGTTGAGAT_4	HD6_PB	2	Path II	759	TRA	TRAV27	None	TRAJ45	TRAC	TRUE	TRUE	CAGAKSGGGADGLTF	TGTGCAGGAGCGAAGTCAGGAGGAGGTGCTGACGGACTCACCTTT	21313	16	clonotype6488	clonotype6488_consensus_1
AACTCAGCACTTCGAA_4	HD6_PB	2	Path II	762	TRB	TRBV18	TRBD1	TRBJ1-2	TRBC1	TRUE	TRUE	CASSPGASNYGYTF	TGTGCCAGCTCACCGGGGGCTTCTAACTATGGCTACACCTTC	15746	15	clonotype6509	clonotype6509_consensus_1
AACTCAGTCTCCGGTT_4	HD6_PB	2	Path II	836	TRB	TRBV5-6	TRBD2	TRBJ1-2	TRBC1	TRUE	TRUE	CASSLYEGFGYGYTF	TGTGCCAGCAGCTTGTATGAGGGGTTCGGCTATGGCTACACCTTC	14461	15	clonotype6607	clonotype6607_consensus_1
AACTCTTAGGTAAACT_4	HD6_PB	1	Path II	722	TRB	TRBV29-1	None	TRBJ2-5	TRBC2	TRUE	TRUE	CSGTQETQYF	TGCAGCGGTACCCAAGAGACCCAGTACTTC	10769	13	clonotype6815	clonotype6815_consensus_1
AACTCTTCAGACGCCT_4	HD6_PB	1	Path II	798	TRB	TRBV7-8	TRBD2	TRBJ2-5	TRBC2	TRUE	TRUE	CASSIFRTSETQYF	TGTGCCAGCAGCATATTTCGGACTTCAGAGACCCAGTACTTC	10198	11	clonotype536	clonotype536_consensus_2
AACTCTTGTCTACCTC_4	HD6_PB	4	Path II	729	TRB	TRBV20-1	None	TRBJ1-5	TRBC1	TRUE	TRUE	CSARQANQPQHF	TGCAGTGCTAGACAGGCCAATCAGCCCCAGCATTTT	49032	73	clonotype6896	clonotype6896_consensus_2
AACTCTTTCTTTACGT_4	HD6_PB	4	Path II	732	TRA	TRAV38-2DV8	None	TRAJ44	TRAC	TRUE	TRUE	CAYRRVGTASKLTF	TGTGCTTATAGGCGGGTCGGCACTGCCAGTAAACTCACCTTT	28813	22	clonotype6959	clonotype6959_consensus_2
AACTGGTAGGTGATTA_4	HD6_PB	0	Path II	702	TRB	TRBV25-1	TRBD2	TRBJ2-5	TRBC2	TRUE	TRUE	CASSDRGGKETQYF	TGTGCCAGCAGTGACAGGGGCGGGAAAGAGACCCAGTACTTC	16575	18	clonotype6995	clonotype6995_consensus_4
AACTGGTAGTGTGAAT_4	HD6_PB	2	Path II	1019	TRB	TRBV11-2	TRBD1	TRBJ2-1	TRBC2	TRUE	TRUE	CASSLVGGANEQFF	TGTGCCAGCAGCTTAGTAGGGGGGGCTAATGAGCAGTTCTTC	16480	20	clonotype7004	clonotype7004_consensus_1
AACTGGTCAGCCTTTC_4	HD6_PB	2	Path II	832	TRB	TRBV5-6	None	TRBJ2-3	TRBC2	TRUE	TRUE	CASSSRMYTQYF	TGTGCCAGCAGCTCGAGGATGTATACGCAGTATTTT	10271	12	clonotype2176	clonotype2176_consensus_2
AACTGGTCAGGAATGC_4	HD6_PB	6	Path II	710	TRB	TRBV29-1	None	TRBJ2-2	TRBC2	TRUE	TRUE	CSVGPNTGELFF	TGCAGCGTTGGCCCCAACACCGGGGAGCTGTTTTTT	19210	19	clonotype7038	clonotype7038_consensus_2
AACTGGTTCAGTCAGT_4	HD6_PB	1	Path II	882	TRA	TRAV12-1	None	TRAJ3	TRAC	TRUE	TRUE	CVVNRYSSASKIIF	TGTGTGGTGAACAGGTACAGCAGTGCTTCCAAGATAATCTTT	16993	15	clonotype7100	clonotype7100_consensus_1
AACTGGTTCCTTTCGG_4	HD6_PB	4	Path II	843	TRB	TRBV18	None	TRBJ2-7	TRBC2	TRUE	TRUE	CASSPSLDPYEQYF	TGTGCCAGCTCACCGAGCTTGGACCCCTACGAGCAGTACTTC	8561	10	clonotype7116	clonotype7116_consensus_3
AACTTTCTCACGACTA_4	HD6_PB	4	Path II	857	TRB	TRBV19	TRBD1	TRBJ1-1	TRBC1	TRUE	TRUE	CASSIGAGYTEAFF	TGTGCCAGTAGTATCGGCGCAGGGTATACTGAAGCTTTCTTT	7854	11	clonotype197	clonotype197_consensus_2
AAGACCTAGATCCTGT_4	HD6_PB	0	Pre	725	TRB	TRBV6-6	None	TRBJ2-1	TRBC2	TRUE	TRUE	CASSYYGSSYNEQFF	TGTGCCAGCAGTTACTATGGTAGCTCCTACAATGAGCAGTTCTTC	7052	10	clonotype7316	clonotype7316_consensus_2
AAGACCTAGGATGTAT_4	HD6_PB	2	Path II	710	TRA	TRAV38-2DV8	None	TRAJ52	TRAC	TRUE	TRUE	CAYSPGTSYGKLTF	TGTGCTTATAGCCCGGGTACTAGCTATGGAAAGCTGACATTT	46421	37	clonotype7327	clonotype7327_consensus_2
AAGACCTAGTGTCCAT_4	HD6_PB	1	Path II	626	TRB	TRBV6-1	TRBD2	TRBJ1-5	TRBC1	TRUE	TRUE	CASSGGPPGQPQHF	TGTGCCAGCAGTGGCGGGCCCCCCGGCCAGCCCCAGCATTTT	12933	14	clonotype7337	clonotype7337_consensus_1
AAGACCTCAGTAAGCG_4	HD6_PB	4	Path II	731	TRB	TRBV20-1	TRBD1	TRBJ2-7	TRBC2	TRUE	TRUE	CSVREQGGSNEQYF	TGCAGTGTCAGGGAACAGGGCGGTAGCAACGAGCAGTACTTC	37352	60	clonotype7379	clonotype7379_consensus_1
AAGACCTTCACATACG_4	HD6_PB	2	Path II	717	TRA	TRAV21	None	TRAJ18	TRAC	TRUE	TRUE	CAVRPGRGSTLGRLYF	TGTGCTGTGAGGCCAGGCAGAGGCTCAACCCTGGGGAGGCTATACTTT	39745	28	clonotype1207	clonotype1207_consensus_1
AAGACCTTCGTTTAGG_4	HD6_PB	5	Pre	749	TRB	TRBV6-5	TRBD1	TRBJ1-5	TRBC1	TRUE	TRUE	CASSLEGADQPQHF	TGTGCCAGCAGTTTGGAGGGGGCGGATCAGCCCCAGCATTTT	14135	17	clonotype7467	clonotype7467_consensus_1
AAGCCGCCACGACTCG_4	HD6_PB	5	Pre	567	TRB	TRBV20-1	TRBD2	TRBJ2-3	TRBC2	TRUE	TRUE	CSARDSTSKGPDTQYF	TGCAGTGCTAGAGATTCTACCTCCAAGGGACCAGATACGCAGTATTTT	7379	11	clonotype7545	clonotype7545_consensus_2
AAGCCGCGTGATGCCC_4	HD6_PB	1	Path II	680	TRB	TRBV20-1	TRBD2	TRBJ1-2	TRBC1	TRUE	TRUE	CSASGSPGSNYGYTF	TGCAGTGCTAGCGGAAGCCCTGGATCTAACTATGGCTACACCTTC	11946	16	clonotype2215	clonotype2215_consensus_1
AAGGCAGAGAATAGGG_4	HD6_PB	0	Pre	749	TRB	TRBV24-1	TRBD1	TRBJ2-5	TRBC2	TRUE	TRUE	CATSQGVETQYF	TGTGCCACATCTCAGGGCGTTGAGACCCAGTACTTC	8139	10	clonotype7829	clonotype7829_consensus_2
AAGGCAGAGACTTGAA_4	HD6_PB	0	Pre	687	TRB	TRBV7-8	None	TRBJ1-1	TRBC1	TRUE	TRUE	CASSTPRSEAFF	TGTGCCAGCAGCACTCCCAGAAGTGAAGCTTTCTTT	11740	15	clonotype7831	clonotype7831_consensus_1
AAGGCAGTCAGGATCT_4	HD6_PB	1	Path II	1140	TRB	TRBV4-1	TRBD1	TRBJ1-5	TRBC1	TRUE	TRUE	CASSRGAVSNQPQHF	TGCGCCAGCAGCCGTGGGGCGGTGAGCAATCAGCCCCAGCATTTT	40983	42	clonotype7930	clonotype7930_consensus_1
AAGGCAGTCAGGTAAA_4	HD6_PB	4	Path II	726	TRA	TRAV13-1	None	TRAJ10	TRAC	TRUE	TRUE	CAATTLTGGGNKLTF	TGTGCAGCAACCACACTCACGGGAGGAGGAAACAAACTCACCTTT	12232	11	clonotype7931	clonotype7931_consensus_6
AAGGTTCCAGTGACAG_4	HD6_PB	6	Path II	695	TRA	TRAV8-1	None	TRAJ17	TRAC	TRUE	TRUE	CAVNPLAGNKLTF	TGTGCCGTGAATCCCCTAGCAGGCAACAAGCTAACTTTT	13244	10	clonotype8023	clonotype8023_consensus_2
AAGGTTCTCAATAAGG_4	HD6_PB	0	Path II	686	TRB	TRBV10-3	TRBD2	TRBJ2-3	TRBC2	TRUE	TRUE	CAISPGRGLATDTQYF	TGTGCCATCAGTCCCGGTCGGGGACTAGCCACAGATACGCAGTATTTT	11731	14	clonotype8074	clonotype8074_consensus_1
AAGGTTCTCGTACGGC_4	HD6_PB	6	Path II	707	TRB	TRBV20-1	TRBD1	TRBJ1-2	TRBC1	TRUE	TRUE	CSAPGTGGASYGYTF	TGCAGTGCACCCGGGACAGGGGGCGCTTCGTACGGCTACACCTTC	24161	31	clonotype8099	clonotype8099_consensus_4
AAGTCTGCATGCATGT_4	HD6_PB	2	Path II	948	TRB	TRBV11-2	TRBD2	TRBJ2-4	TRBC2	TRUE	TRUE	CASSGGGKNIQYF	TGTGCCAGCAGCGGCGGAGGGAAAAACATTCAGTACTTC	22580	24	clonotype775	clonotype775_consensus_1
AATCCAGAGCGAGAAA_4	HD6_PB	3	Pre	690	TRB	TRBV12-4	TRBD2	TRBJ2-3	TRBC2	TRUE	TRUE	CASRPSGTSPDTQYF	TGTGCCAGCAGACCTTCCGGGACTAGCCCCGATACGCAGTATTTT	8957	12	clonotype8299	clonotype8299_consensus_1
AATCCAGTCTAACTGG_4	HD6_PB	4	Pre	731	TRB	TRBV2	None	TRBJ1-4	TRBC1	TRUE	TRUE	CASKEAISTNEKLFF	TGTGCCAGCAAAGAGGCCATTTCAACTAATGAAAAACTGTTTTTT	14323	14	clonotype8441	clonotype8441_consensus_1
AATCGGTAGATCGATA_4	HD6_PB	1	Path II	695	TRB	TRBV24-1	None	TRBJ2-2	TRBC2	TRUE	TRUE	CATSDPSDYTGELFF	TGTGCCACCAGTGATCCCAGCGACTACACCGGGGAGCTGTTTTTT	11934	12	clonotype8459	clonotype8459_consensus_2
AATCGGTCAGGGAGAG_4	HD6_PB	1	Path II	711	TRB	TRBV20-1	TRBD1	TRBJ2-4	TRBC2	TRUE	TRUE	CSAREGQGRSAKNIQYF	TGCAGTGCTAGAGAGGGACAGGGTAGATCCGCCAAAAACATTCAGTACTTC	6555	10	clonotype1241	clonotype1241_consensus_3
AATCGGTCAGTATCTG_4	HD6_PB	3	Pre	554	TRB	TRBV5-1	TRBD1	TRBJ2-1	TRBC2	TRUE	TRUE	CASKPHDRGQGNEQFF	TGCGCCAGCAAACCACACGACAGGGGGCAGGGCAATGAGCAGTTCTTC	9105	12	clonotype8521	clonotype8521_consensus_2
AATCGGTTCTTGTTTG_4	HD6_PB	1	Path II	728	TRB	TRBV5-4	TRBD1	TRBJ2-7	TRBC2	TRUE	TRUE	CASSLGGDPSYEQYF	TGTGCCAGCAGCTTGGGGGGGGATCCCTCCTACGAGCAGTACTTC	9694	14	clonotype8640	clonotype8640_consensus_2
ACACCAACACAAGTAA_4	HD6_PB	2	Path II	755	TRA	TRAV27	None	TRAJ39	TRAC	TRUE	TRUE	CAGPMNAGNMLTF	TGTGCAGGGCCGATGAATGCAGGCAACATGCTCACCTTT	22542	16	clonotype8695	clonotype8695_consensus_2
ACACCAACAGGATTGG_4	HD6_PB	2	Path II	668	TRB	TRBV28	TRBD1	TRBJ2-4	TRBC2	TRUE	TRUE	CASSSPGQGTKNIQYF	TGTGCCAGCAGTTCCCCGGGACAGGGGACCAAAAACATTCAGTACTTC	19122	19	clonotype8711	clonotype8711_consensus_1
ACACCAAGTTCCCTTG_4	HD6_PB	1	Pre	862	TRB	TRBV18	TRBD1	TRBJ2-7	TRBC2	TRUE	TRUE	CASSPLGGSGEQYF	TGTGCCAGCTCACCACTAGGGGGGTCGGGCGAGCAGTACTTC	11868	15	clonotype8762	clonotype8762_consensus_1
ACACCAAGTTTGTTGG_4	HD6_PB	1	Path II	722	TRB	TRBV14	TRBD1	TRBJ1-6	TRBC1	TRUE	TRUE	CASSPSWGRGNSPLHF	TGTGCCAGCAGCCCGAGCTGGGGCAGGGGGAATTCACCCCTCCACTTT	19427	20	clonotype8767	clonotype8767_consensus_2
ACACCAATCCTGCAGG_4	HD6_PB	2	Path II	683	TRB	TRBV7-2	TRBD1	TRBJ2-6	TRBC2	TRUE	TRUE	CAQFQGWGPQRDLTF	TGTGCCCAATTTCAGGGCTGGGGCCCCCAGAGAGACCTGACTTTC	13884	16	clonotype8792	clonotype8792_consensus_1
ACACCAATCGCCATAA_4	HD6_PB	3	Pre	900	TRB	TRBV28	TRBD1	TRBJ2-5	TRBC2	TRUE	TRUE	CASSSVGGQETQYF	TGTGCCAGCAGCTCGGTTGGGGGGCAAGAGACCCAGTACTTC	10265	11	clonotype8798	clonotype8798_consensus_1
ACACCCTAGTCAATAG_4	HD6_PB	4	Path II	728	TRB	TRBV7-9	None	TRBJ1-4	TRBC1	TRUE	TRUE	CASSLLPGEKLFF	TGTGCCAGCAGCTTACTCCCGGGGGAAAAACTGTTTTTT	26471	31	clonotype8849	clonotype8849_consensus_3
ACACCCTCACGACGAA_4	HD6_PB	0	Pre	697	TRB	TRBV20-1	TRBD2	TRBJ1-4	TRBC1	TRUE	TRUE	CSASGGTSGEKLFF	TGCAGTGCTAGTGGGGGGACATCGGGTGAAAAACTGTTTTTT	9823	11	clonotype8878	clonotype8878_consensus_1
ACACCCTCAGCGTAAG_4	HD6_PB	4	Path II	814	TRB	TRBV5-1	None	TRBJ2-5	TRBC2	TRUE	TRUE	CASSLNSPFNQETQYF	TGCGCCAGCAGCTTGAACTCCCCATTTAACCAAGAGACCCAGTACTTC	17201	25	clonotype8887	clonotype8887_consensus_2
ACACCGGCAAGTACCT_4	HD6_PB	1	Path II	683	TRB	TRBV12-4	TRBD2	TRBJ2-7	TRBC2	TRUE	TRUE	CASSSGTSYEQYF	TGTGCCAGCAGTTCCGGGACTTCCTACGAGCAGTACTTC	17897	21	clonotype9055	clonotype9055_consensus_1
ACACCGGTCCACGTTC_4	HD6_PB	5	Pre	923	TRB	TRBV5-1	TRBD1	TRBJ1-1	TRBC1	TRUE	TRUE	CASSGRGPNTEAFF	TGCGCCAGCAGCGGCAGGGGCCCGAACACTGAAGCTTTCTTT	9058	11	clonotype9135	clonotype9135_consensus_1
ACACTGAAGGCCATAG_4	HD6_PB	0	Path II	1345	TRB	TRBV6-5	TRBD1	TRBJ1-1	TRBC1	TRUE	TRUE	CASSPPVIKGYTEAFF	TGTGCCAGCAGTCCTCCCGTCATAAAGGGGTACACTGAAGCTTTCTTT	7469	10	clonotype9183	clonotype9183_consensus_2
ACACTGACAATTCCTT_4	HD6_PB	8	Path II	1252	TRB	TRBV6-5	TRBD2	TRBJ1-6	TRBC1	TRUE	TRUE	CASSPGTYNSPLHF	TGTGCCAGCAGTCCGGGAACGTATAATTCACCCCTCCACTTT	37288	43	clonotype9213	clonotype9213_consensus_1
ACACTGAGTCTGCCAG_4	HD6_PB	2	Path II	763	TRB	TRBV2	TRBD1	TRBJ1-6	TRBC1	TRUE	TRUE	CASSTTGYYNSPLHF	TGTGCCAGCAGCACGACAGGGTATTATAATTCACCCCTCCACTTT	13793	15	clonotype9271	clonotype9271_consensus_2
ACAGCCGAGCTGCAAG_4	HD6_PB	1	Path II	706	TRB	TRBV20-1	TRBD1	TRBJ2-1	TRBC2	TRUE	TRUE	CSATPWGRGGNEQFF	TGCAGTGCAACCCCCTGGGGCAGGGGGGGAAATGAGCAGTTCTTC	11836	16	clonotype9360	clonotype9360_consensus_2
ACAGCCGAGTTAGGTA_4	HD6_PB	1	Path II	694	TRB	TRBV20-1	None	TRBJ2-7	TRBC2	TRUE	TRUE	CSARTSYEQYF	TGCAGTGCGAGGACCTCCTACGAGCAGTACTTC	6822	12	clonotype9381	clonotype9381_consensus_4
ACAGCCGCATTTCAGG_4	HD6_PB	1	Path II	853	TRB	TRBV19	None	TRBJ2-1	TRBC2	TRUE	TRUE	CASSSSLNEQFF	TGTGCCAGTAGTTCGAGCCTCAATGAGCAGTTCTTC	6962	11	clonotype9426	clonotype9426_consensus_1
ACAGCCGTCCCAAGTA_4	HD6_PB	6	Path II	932	TRB	TRBV5-1	None	TRBJ1-1	TRBC1	TRUE	TRUE	CASSLNRPNTEAFF	TGCGCCAGCAGCTTGAACAGACCGAACACTGAAGCTTTCTTT	11633	15	clonotype9468	clonotype9468_consensus_1
ACAGCCGTCCGCATAA_4	HD6_PB	5	Pre	688	TRB	TRBV6-5	TRBD2	TRBJ1-1	TRBC1	TRUE	TRUE	CASSPGRNTEAFF	TGTGCCAGCAGCCCGGGACGGAACACTGAAGCTTTCTTT	9234	10	clonotype9472	clonotype9472_consensus_2
ACAGCCGTCTGTCTAT_4	HD6_PB	3	Pre	736	TRB	TRBV10-3	TRBD1	TRBJ1-4	TRBC1	TRUE	TRUE	CAISGSSQGGEKLFF	TGTGCCATCAGTGGGTCTTCCCAGGGTGGTGAAAAACTGTTTTTT	11633	12	clonotype9485	clonotype9485_consensus_1
ACAGCTAAGCAAATCA_4	HD6_PB	2	Path II	717	TRA	TRAV21	None	TRAJ53	TRAC	TRUE	TRUE	CAVSLSGGSNYKLTF	TGTGCTGTGAGTCTAAGTGGAGGTAGCAACTATAAACTGACATTT	22359	17	clonotype9502	clonotype9502_consensus_2
ACAGCTAGTCCGACGT_4	HD6_PB	2	Path II	731	TRB	TRBV7-9	None	TRBJ1-2	TRBC1	TRUE	TRUE	CASSFEVGYGYTF	TGTGCCAGCAGCTTTGAGGTTGGCTATGGCTACACCTTC	51030	57	clonotype1271	clonotype1271_consensus_1
ACAGCTAGTGGTAACG_4	HD6_PB	1	Path II	703	TRB	TRBV20-1	None	TRBJ1-5	TRBC1	TRUE	TRUE	CSAPGSPGNQPQHF	TGCAGTGCCCCTGGTAGCCCGGGCAATCAGCCCCAGCATTTT	17097	24	clonotype9601	clonotype9601_consensus_2
ACAGCTAGTGTCGCTG_4	HD6_PB	2	Path II	701	TRB	TRBV20-1	TRBD1	TRBJ1-4	TRBC1	TRUE	TRUE	CSAITGGDEKLFF	TGCAGTGCCATAACAGGGGGGGATGAAAAACTGTTTTTT	15822	22	clonotype2333	clonotype2333_consensus_1
ACATACGAGACAATAC_4	HD6_PB	0	Path I	1009	TRB	TRBV7-6	TRBD1	TRBJ2-1	TRBC2	TRUE	TRUE	CASSFPPGQAYNEQFF	TGTGCCAGCAGCTTCCCGCCGGGACAAGCCTACAATGAGCAGTTCTTC	6223	10	clonotype9657	clonotype9657_consensus_2
ACATACGCAAGACGTG_4	HD6_PB	0	Pre	739	TRB	TRBV7-9	TRBD2	TRBJ2-6	TRBC2	TRUE	TRUE	CASSLLAGVGANVLTF	TGTGCCAGCAGCTTACTAGCGGGGGTTGGGGCCAACGTCCTGACTTTC	19932	24	clonotype9696	clonotype9696_consensus_1
ACATACGCAATAAGCA_4	HD6_PB	6	Path II	831	TRB	TRBV11-2	None	TRBJ1-2	TRBC1	TRUE	TRUE	CASSFFPIQFYGYTF	TGTGCCAGCAGCTTTTTTCCCATTCAGTTCTATGGCTACACCTTC	28198	34	clonotype9699	clonotype9699_consensus_2
ACATACGCACGGTTTA_4	HD6_PB	1	Path II	730	TRB	TRBV10-2	TRBD2	TRBJ2-5	TRBC2	TRUE	TRUE	CASRGLAGMETQYF	TGCGCCAGCAGGGGACTAGCGGGGATGGAGACCCAGTACTTC	20931	23	clonotype9708	clonotype9708_consensus_2
ACATACGTCGTTTAGG_4	HD6_PB	0	Pre	715	TRB	TRBV18	TRBD2	TRBJ2-2	TRBC2	TRUE	TRUE	CASSPRRTGRGTGELFF	TGTGCCAGCTCACCACGACGGACCGGGAGAGGCACCGGGGAGCTGTTTTTT	5653	10	clonotype9804	clonotype9804_consensus_2
ACATGGTAGACAATAC_4	HD6_PB	1	Path II	685	TRA	TRAV9-2	None	TRAJ3	TRAC	TRUE	TRUE	CALEYSSASKIIF	TGTGCTCTGGAGTACAGCAGTGCTTCCAAGATAATCTTT	18964	15	clonotype9977	clonotype9977_consensus_1
ACATGGTCATGGGACA_4	HD6_PB	4	Path II	732	TRB	TRBV7-9	TRBD1	TRBJ1-1	TRBC1	TRUE	TRUE	CASSLIGAYEAFF	TGTGCCAGCAGCTTAATCGGGGCGTATGAAGCTTTCTTT	26819	31	clonotype10085	clonotype10085_consensus_1
ACATGGTGTTCGGCAC_4	HD6_PB	1	Path II	828	TRB	TRBV30	TRBD1	TRBJ2-7	TRBC2	TRUE	TRUE	CAWGKGIYEQYF	TGTGCCTGGGGGAAAGGGATCTACGAGCAGTACTTC	7295	10	clonotype2366	clonotype2366_consensus_1
ACATGGTTCGCGTTTC_4	HD6_PB	1	Path II	692	TRB	TRBV7-8	TRBD1	TRBJ2-7	TRBC2	TRUE	TRUE	CASSQRDRTYEQYF	TGTGCCAGCAGCCAACGGGACAGGACCTACGAGCAGTACTTC	8172	10	clonotype1295	clonotype1295_consensus_1
ACCAGTACACAGCCCA_4	HD6_PB	8	Path II	777	TRB	TRBV6-1	TRBD2	TRBJ2-1	TRBC2	TRUE	TRUE	CASSPRQRGGGSDSYNEQFF	TGTGCCAGCAGTCCACGCCAGCGGGGGGGCGGCTCCGATTCCTACAATGAGCAGTTCTTC	33386	43	clonotype10228	clonotype10228_consensus_1
ACCAGTACAGTTAACC_4	HD6_PB	1	Path II	686	TRB	TRBV12-4	TRBD1	TRBJ2-3	TRBC2	TRUE	TRUE	CASSPRVSDTQYF	TGTGCCAGCAGTCCCAGGGTTTCAGATACGCAGTATTTT	14050	22	clonotype10247	clonotype10247_consensus_2
ACCAGTACATCCTTGC_4	HD6_PB	2	Path II	739	TRB	TRBV2	TRBD1	TRBJ2-2	TRBC2	TRUE	TRUE	CASSVRGLDTGELFF	TGTGCCAGCAGTGTCAGGGGGCTGGACACCGGGGAGCTGTTTTTT	8849	11	clonotype10253	clonotype10253_consensus_2
ACCAGTAGTGCACCAC_4	HD6_PB	4	Path II	700	TRB	TRBV7-3	TRBD1	TRBJ2-3	TRBC2	TRUE	TRUE	CASSLDIHTDTQYF	TGTGCCAGCAGCTTGGACATTCACACAGATACGCAGTATTTT	34736	42	clonotype10284	clonotype10284_consensus_2
ACCAGTATCGTTGCCT_4	HD6_PB	4	Path II	695	TRB	TRBV5-1	TRBD1	TRBJ2-3	TRBC2	TRUE	TRUE	CASKGPGQGTDTQYF	TGCGCCAGCAAGGGACCGGGACAGGGGACAGATACGCAGTATTTT	16105	22	clonotype2377	clonotype2377_consensus_3
ACCAGTATCTCATTCA_4	HD6_PB	1	Path II	809	TRA	TRAV12-1	None	TRAJ9	TRAC	TRUE	TRUE	CVVNTGGFKTIF	TGTGTGGTAAATACTGGAGGCTTCAAAACTATCTTT	12153	11	clonotype10339	clonotype10339_consensus_1
ACCCACTAGGGATACC_4	HD6_PB	2	Path II	693	TRB	TRBV20-1	TRBD1	TRBJ1-4	TRBC1	TRUE	TRUE	CSAITGGDEKLFF	TGCAGTGCCATAACAGGGGGGGATGAAAAACTGTTTTTT	10675	17	clonotype10369	clonotype10369_consensus_3
ACCCACTTCCAGATCA_4	HD6_PB	4	Path II	748	TRB	TRBV5-1	TRBD1	TRBJ1-4	TRBC1	TRUE	TRUE	CASSMTGTNEKLFF	TGCGCCAGCAGCATGACTGGAACTAATGAAAAACTGTTTTTT	16730	23	clonotype2387	clonotype2387_consensus_1
ACCGTAACATGAACCT_4	HD6_PB	3	Pre	728	TRB	TRBV7-9	TRBD1	TRBJ1-1	TRBC1	TRUE	TRUE	CASSPGANTEAFF	TGTGCCAGCAGCCCGGGGGCGAATACTGAAGCTTTCTTT	11260	13	clonotype10600	clonotype10600_consensus_1
ACCGTAATCGCGCCAA_4	HD6_PB	0	Path II	695	TRA	TRAV9-2	None	TRAJ6	TRAC	TRUE	TRUE	CALSDRGGSYIPTF	TGTGCTCTGAGTGATCGGGGAGGAAGCTACATACCTACATTT	15613	10	clonotype10678	clonotype10678_consensus_1
ACCTTTAGTAGCTTGT_4	HD6_PB	8	Path II	696	TRA	TRAV4	None	TRAJ9	TRAC	TRUE	TRUE	CLVGEGGGFKTIF	TGCCTCGTGGGTGAGGGTGGAGGCTTCAAAACTATCTTT	14497	11	clonotype10772	clonotype10772_consensus_4
ACCTTTAGTCACCTAA_4	HD6_PB	3	Pre	696	TRB	TRBV5-1	TRBD1	TRBJ1-1	TRBC1	TRUE	TRUE	CASSEQGAGIRGEAFF	TGCGCCAGCAGCGAACAGGGGGCCGGAATTCGAGGTGAAGCTTTCTTT	12831	16	clonotype10775	clonotype10775_consensus_1
ACGAGCCAGAGACTTA_4	HD6_PB	0	Pre	696	TRA	TRAV9-2	None	TRAJ28	TRAC	TRUE	TRUE	CALSDPSKGLGVTNSLS	TGTGCTCTGAGTGATCCCTCTAAAGGGCTGGGAGTTACCAACTCACTTTCG	20415	12	clonotype10845	clonotype10845_consensus_2
ACGAGCCCAACCGCCA_4	HD6_PB	4	Path II	815	TRA	TRAV12-3	None	TRAJ7	TRAC	TRUE	TRUE	CAGSHGNNRLAF	TGTGCAGGGTCCCATGGGAACAACAGACTCGCTTTT	35725	30	clonotype2115	clonotype2115_consensus_2
ACGAGCCTCAGGATCT_4	HD6_PB	2	Path II	849	TRB	TRBV18	TRBD1	TRBJ2-1	TRBC2	TRUE	TRUE	CASSPTGSYNEQFF	TGTGCCAGCTCACCAACAGGGTCCTACAATGAGCAGTTCTTC	17981	22	clonotype2418	clonotype2418_consensus_2
ACGAGGACAGGTCCAC_4	HD6_PB	6	Path II	770	TRA	TRAV12-1	None	TRAJ3	TRAC	TRUE	TRUE	CVVTGSASKIIF	TGTGTGGTGACGGGCAGTGCTTCCAAGATAATCTTT	16945	14	clonotype11093	clonotype11093_consensus_3
ACGAGGAGTCATCCCT_4	HD6_PB	5	Pre	712	TRB	TRBV20-1	None	TRBJ2-1	TRBC2	TRUE	TRUE	CSASNPNYNEQFF	TGCAGTGCTAGTAACCCAAATTACAATGAGCAGTTCTTC	9872	15	clonotype11118	clonotype11118_consensus_1
ACGAGGATCACATGCA_4	HD6_PB	2	Path II	710	TRB	TRBV10-2	None	TRBJ1-4	TRBC1	TRUE	TRUE	CASKQSGDEKLFF	TGCGCCAGCAAGCAGTCGGGTGATGAAAAACTGTTTTTT	25718	23	clonotype11158	clonotype11158_consensus_2
ACGATACAGGGATACC_4	HD6_PB	1	Pre	714	TRB	TRBV7-2	TRBD1	TRBJ2-5	TRBC2	TRUE	TRUE	CASSTRTGRGLETQYF	TGTGCCAGCAGCACACGGACAGGGAGGGGGTTGGAGACCCAGTACTTC	10154	16	clonotype11231	clonotype11231_consensus_1
ACGATACCAATGCCAT_4	HD6_PB	1	Path II	726	TRB	TRBV7-2	None	TRBJ2-1	TRBC2	TRUE	TRUE	CASSSYNEQFF	TGTGCCAGCAGCTCCTACAATGAGCAGTTCTTC	20977	35	clonotype11248	clonotype11248_consensus_1
ACGATACCACAGCGTC_4	HD6_PB	2	Path II	734	TRB	TRBV3-1	TRBD1	TRBJ2-3	TRBC2	TRUE	TRUE	CASSPFGGTDTQYF	TGTGCCAGCAGCCCGTTCGGGGGGACAGATACGCAGTATTTT	11390	15	clonotype11252	clonotype11252_consensus_1
ACGATGTAGGTGCTTT_4	HD6_PB	3	Pre	843	TRB	TRBV19	TRBD1	TRBJ1-1	TRBC1	TRUE	TRUE	CASSTNRVTEAFF	TGTGCCAGTAGTACCAACAGGGTGACTGAAGCTTTCTTT	8175	11	clonotype11399	clonotype11399_consensus_2
ACGATGTCACCACCAG_4	HD6_PB	5	Pre	704	TRB	TRBV7-9	None	TRBJ2-5	TRBC2	TRUE	TRUE	CASSLAGSETQYF	TGTGCCAGCAGCTTAGCTGGGTCGGAGACCCAGTACTTC	9823	13	clonotype11422	clonotype11422_consensus_2
ACGCAGCTCGACCAGC_4	HD6_PB	3	Pre	659	TRB	TRBV4-1	TRBD2	TRBJ2-3	TRBC2	TRUE	TRUE	CASSLRESLDTQYF	TGCGCCAGCAGCCTCCGGGAGTCATTAGATACGCAGTATTTT	7929	10	clonotype11660	clonotype11660_consensus_1
ACGCCAGCAGTAAGCG_4	HD6_PB	1	Path II	700	TRB	TRBV7-8	TRBD2	TRBJ2-5	TRBC2	TRUE	TRUE	CASSIFRTSETQYF	TGTGCCAGCAGCATATTTCGGACTTCAGAGACCCAGTACTTC	30545	33	clonotype536	clonotype536_consensus_2
ACGCCAGCATCCGCGA_4	HD6_PB	2	Path II	766	TRA	TRAV19	None	TRAJ6	TRAC	TRUE	TRUE	CALSELRPGGSYIPTF	TGTGCTCTGAGTGAGCTACGGCCAGGAGGAAGCTACATACCTACATTT	11295	10	clonotype11738	clonotype11738_consensus_2
ACGCCAGGTGTGAAAT_4	HD6_PB	2	Path II	664	TRB	TRBV4-1	TRBD1	TRBJ2-5	TRBC2	TRUE	TRUE	CASSPEDRAGETQYF	TGCGCCAGCAGCCCGGAGGACAGGGCAGGCGAGACCCAGTACTTC	9181	11	clonotype11771	clonotype11771_consensus_1
ACGCCAGTCCAGGGCT_4	HD6_PB	0	Pre	896	TRB	TRBV9	None	TRBJ2-5	TRBC2	TRUE	TRUE	CASSPPPGLKETQYF	TGTGCCAGCAGCCCGCCCCCCGGGCTTAAAGAGACCCAGTACTTC	8367	11	clonotype11791	clonotype11791_consensus_1
ACGCCAGTCGTGACAT_4	HD6_PB	6	Path II	680	TRB	TRBV9	TRBD1	TRBJ1-6	TRBC1	TRUE	TRUE	CASSVGAAWSSPLHF	TGTGCCAGCAGCGTGGGGGCTGCGTGGAGTTCACCCCTCCACTTT	12206	12	clonotype11799	clonotype11799_consensus_1
ACGCCGAAGAAACGCC_4	HD6_PB	0	Path II	709	TRA	TRAV21	None	TRAJ12	TRAC	TRUE	TRUE	CAVRTDSSYKLIF	TGTGCTGTGAGAACGGATAGCAGCTATAAATTGATCTTC	22417	15	clonotype11813	clonotype11813_consensus_1
ACGCCGAAGCTAGGCA_4	HD6_PB	1	Path II	789	TRA	TRAV16	None	TRAJ31	TRAC	TRUE	TRUE	CALSGRNNNARLMF	TGTGCTCTAAGTGGCCGGAATAACAATGCCAGACTCATGTTT	12968	10	clonotype11829	clonotype11829_consensus_1
ACGGAGAAGGCAATTA_4	HD6_PB	0	Pre	736	TRB	TRBV19	None	TRBJ1-1	TRBC1	TRUE	TRUE	CASSFRANTEAFF	TGTGCCAGTAGTTTTCGGGCGAACACTGAAGCTTTCTTT	8497	11	clonotype11979	clonotype11979_consensus_2
ACGGAGACACGAAATA_4	HD6_PB	1	Pre	727	TRA	TRAV13-1	None	TRAJ10	TRAC	TRUE	TRUE	CAAYPGGGNKLTF	TGTGCAGCTTACCCGGGAGGAGGAAACAAACTCACCTTT	13578	11	clonotype12012	clonotype12012_consensus_1
ACGGAGAGTCTTGTCC_4	HD6_PB	2	Path II	703	TRA	TRAV21	None	TRAJ20	TRAC	TRUE	TRUE	CAVKDDYKLSF	TGTGCTGTGAAGGACGACTACAAGCTCAGCTTT	21416	15	clonotype1356	clonotype1356_consensus_1
ACGGCCAAGACCACGA_4	HD6_PB	1	Path II	732	TRB	TRBV7-9	None	TRBJ2-2	TRBC2	TRUE	TRUE	CASSLSLSLRELFF	TGTGCCAGCAGCCTTAGCCTTTCTCTTCGGGAGCTGTTTTTT	12743	16	clonotype12125	clonotype12125_consensus_1
ACGGCCAAGGCGATAC_4	HD6_PB	2	Path II	736	TRA	TRAV12-2	None	TRAJ6	TRAC	TRUE	TRUE	CAVRGGSYIPTF	TGTGCCGTGAGAGGAGGAAGCTACATACCTACATTT	18604	18	clonotype12144	clonotype12144_consensus_3
ACGGCCATCATAACCG_4	HD6_PB	4	Path II	720	TRB	TRBV20-1	TRBD1	TRBJ1-1	TRBC1	TRUE	TRUE	CSAPRQGLEDTEAFF	TGCAGTGCTCCTAGACAGGGTTTGGAGGACACTGAAGCTTTCTTT	8177	11	clonotype2509	clonotype2509_consensus_1
ACGGGCTAGAAGGTTT_4	HD6_PB	4	Path II	697	TRB	TRBV12-3	TRBD2	TRBJ2-3	TRBC2	TRUE	TRUE	CASSFPGLAAHTEAQYF	TGTGCCAGCAGTTTCCCGGGACTAGCCGCCCATACAGAGGCGCAATATTTT	22837	31	clonotype12297	clonotype12297_consensus_2
ACGGGCTAGACAAAGG_4	HD6_PB	2	Path II	703	TRB	TRBV5-1	TRBD1	TRBJ1-3	TRBC1	TRUE	TRUE	CASSWGPDRVGNTIYF	TGCGCCAGCAGCTGGGGGCCCGACAGGGTCGGAAACACCATATATTTT	17121	22	clonotype12299	clonotype12299_consensus_1
ACGGGTCCAAGGACAC_4	HD6_PB	4	Path II	763	TRA	TRAV12-3	None	TRAJ17	TRAC	TRUE	TRUE	CAMSSKAAGNKLTF	TGTGCAATGAGCTCCAAAGCTGCAGGCAACAAGCTAACTTTT	26787	26	clonotype12509	clonotype12509_consensus_4
ACGGGTCCATTAGCCA_4	HD6_PB	0	Pre	695	TRA	TRAV38-2DV8	None	TRAJ11	TRAC	TRUE	TRUE	CAFLRGRNSGYSTLTF	TGTGCTTTCCTCCGGGGCCGGAATTCAGGATACAGCACCCTCACCTTT	15075	12	clonotype12548	clonotype12548_consensus_1
ACGTCAAAGCACACAG_4	HD6_PB	4	Path II	686	TRB	TRBV5-1	None	TRBJ1-1	TRBC1	TRUE	TRUE	CASSLDMNTEAFF	TGCGCCAGCAGCTTGGATATGAACACTGAAGCTTTCTTT	13561	16	clonotype12636	clonotype12636_consensus_1
ACGTCAAAGCGTCTAT_4	HD6_PB	2	Path II	684	TRB	TRBV7-2	None	TRBJ1-2	TRBC1	TRUE	TRUE	CASSPRFGVGYTF	TGTGCCAGCAGCCCCAGGTTCGGGGTTGGCTACACCTTC	13385	17	clonotype12643	clonotype12643_consensus_1
ACGTCAAGTACCGCTG_4	HD6_PB	2	Path II	684	TRB	TRBV5-1	TRBD2	TRBJ2-3	TRBC2	TRUE	TRUE	CASSRDSRDTQYF	TGCGCCAGCAGCAGGGACTCCCGCGATACGCAGTATTTT	22723	33	clonotype1372	clonotype1372_consensus_1
ACTATCTAGCAGGCTA_4	HD6_PB	0	Pre	760	TRB	TRBV3-1	None	TRBJ2-6	TRBC2	TRUE	TRUE	CASSQVLGSGANVLTF	TGTGCCAGCAGCCAAGTCCTGGGCTCTGGGGCCAACGTCCTGACTTTC	18909	23	clonotype12808	clonotype12808_consensus_1
ACTATCTAGGCTATCT_4	HD6_PB	2	Path II	818	TRB	TRBV30	None	TRBJ1-1	TRBC1	TRUE	TRUE	CANSAVTEAFF	TGTGCCAACTCTGCGGTGACTGAAGCTTTCTTT	9972	12	clonotype2551	clonotype2551_consensus_2
ACTATCTCAAGGACAC_4	HD6_PB	4	Path II	876	TRB	TRBV11-2	None	TRBJ2-3	TRBC2	TRUE	TRUE	CASSLGQDTQYF	TGTGCCAGCAGCTTAGGTCAGGATACGCAGTATTTT	63830	80	clonotype12842	clonotype12842_consensus_1
ACTATCTTCCGCATCT_4	HD6_PB	4	Path II	700	TRB	TRBV20-1	TRBD1	TRBJ1-5	TRBC1	TRUE	TRUE	CSATDRDGKPQHF	TGCAGTGCTACTGACAGGGACGGAAAGCCCCAGCATTTT	14965	20	clonotype12948	clonotype12948_consensus_2
ACTATCTTCTTGCATT_4	HD6_PB	2	Path II	895	TRB	TRBV9	None	TRBJ2-5	TRBC2	TRUE	TRUE	CASSVRPTTQETQYF	TGTGCCAGCAGCGTACGGCCAACTACACAAGAGACCCAGTACTTC	18087	25	clonotype2558	clonotype2558_consensus_1
ACTGAACAGCAGACTG_4	HD6_PB	2	Path II	1256	TRB	TRBV6-5	TRBD1	TRBJ2-6	TRBC2	TRUE	TRUE	CASTPRGAGANVLTF	TGTGCCAGCACCCCCCGGGGGGCTGGGGCCAACGTCCTGACTTTC	18750	25	clonotype12989	clonotype12989_consensus_3
ACTGAACAGTAGGCCA_4	HD6_PB	5	Pre	733	TRB	TRBV2	None	TRBJ2-5	TRBC2	TRUE	TRUE	CASSDSSPETQYF	TGTGCCAGCAGTGATTCTAGCCCAGAGACCCAGTACTTC	17398	21	clonotype13010	clonotype13010_consensus_1
ACTGAACAGTCGAGTG_4	HD6_PB	5	Pre	703	TRB	TRBV20-1	TRBD1	TRBJ1-2	TRBC1	TRUE	TRUE	CSAPQGPNYGYTF	TGCAGTGCTCCTCAGGGCCCGAACTATGGCTACACCTTC	13687	20	clonotype13012	clonotype13012_consensus_2
ACTGAACGTCCGTTAA_4	HD6_PB	1	Path II	756	TRB	TRBV6-1	None	TRBJ2-7	TRBC2	TRUE	TRUE	CASIKATSYEQYF	TGTGCCAGCATTAAGGCCACCTCCTACGAGCAGTACTTC	12122	17	clonotype13065	clonotype13065_consensus_4
ACTGAACTCACCTCGT_4	HD6_PB	2	Path II	713	TRA	TRAV13-1	None	TRAJ53	TRAC	TRUE	TRUE	CAADWGGSNYKLTF	TGTGCAGCCGACTGGGGAGGTAGCAACTATAAACTGACATTT	11306	10	clonotype856	clonotype856_consensus_1
ACTGAACTCTGGCGAC_4	HD6_PB	1	Path II	776	TRA	TRAV29DV5	None	TRAJ15	TRAC	TRUE	TRUE	CAARADYNQAGTALIF	TGTGCAGCAAGGGCCGACTACAACCAGGCAGGAACTGCTCTGATCTTT	16864	14	clonotype13130	clonotype13130_consensus_2
ACTGAGTCAGCCACCA_4	HD6_PB	2	Path II	703	TRB	TRBV20-1	TRBD1	TRBJ1-5	TRBC1	TRUE	TRUE	CSAEAQGSNQPQHF	TGCAGTGCGGAAGCACAGGGGAGCAATCAGCCCCAGCATTTT	14323	18	clonotype2047	clonotype2047_consensus_2
ACTGAGTTCAGAGCTT_4	HD6_PB	1	Path II	827	TRB	TRBV30	TRBD1	TRBJ2-2	TRBC2	TRUE	TRUE	CAWNRGAGTGELFF	TGTGCCTGGAACAGGGGGGCGGGGACCGGGGAGCTGTTTTTT	12741	15	clonotype215	clonotype215_consensus_1
ACTGATGAGAGGTTAT_4	HD6_PB	2	Path II	850	TRB	TRBV18	TRBD2	TRBJ1-1	TRBC1	TRUE	TRUE	CASSREVSMNTEAFF	TGTGCCAGCTCTCGCGAGGTATCTATGAACACTGAAGCTTTCTTT	14256	14	clonotype13334	clonotype13334_consensus_2
ACTGATGAGGTGCAAC_4	HD6_PB	2	Path II	726	TRA	TRAV9-2	None	TRAJ13	TRAC	TRUE	TRUE	CALPSGGYQKVTF	TGTGCCCTTCCGTCTGGGGGTTACCAGAAAGTTACCTTT	19749	16	clonotype13362	clonotype13362_consensus_2
ACTGATGCAGCAGTTT_4	HD6_PB	0	Pre	1004	TRB	TRBV4-1	None	TRBJ1-1	TRBC1	TRUE	TRUE	CASSQGHLNTEAFF	TGCGCCAGCAGCCAAGGACACCTGAACACTGAAGCTTTCTTT	16743	19	clonotype13390	clonotype13390_consensus_2
ACTGATGGTATTACCG_4	HD6_PB	4	Path II	693	TRB	TRBV5-1	None	TRBJ2-3	TRBC2	TRUE	TRUE	CASSLDPEATDTQYF	TGCGCCAGCAGCTTGGATCCAGAAGCCACAGATACGCAGTATTTT	26461	43	clonotype13425	clonotype13425_consensus_6
ACTGATGTCTACGAGT_4	HD6_PB	4	Path II	700	TRB	TRBV20-1	None	TRBJ1-5	TRBC1	TRUE	TRUE	CSAREPGPRLQHF	TGCAGTGCTAGAGAACCGGGCCCCAGGCTCCAGCATTTT	10015	15	clonotype13495	clonotype13495_consensus_1
ACTGATGTCTTGTATC_4	HD6_PB	7	Path I	690	TRB	TRBV12-4	TRBD1	TRBJ1-1	TRBC1	TRUE	TRUE	CASSYATGVRTEAFF	TGTGCCAGCAGTTATGCGACAGGGGTTAGGACTGAAGCTTTCTTT	11608	15	clonotype1391	clonotype1391_consensus_1
ACTGCTCTCATCGGAT_4	HD6_PB	5	Pre	850	TRA	TRAV8-1	None	TRAJ29	TRAC	TRUE	TRUE	CAVKGSGNTPLVF	TGTGCCGTGAAGGGCTCAGGAAACACACCTCTTGTCTTT	11930	10	clonotype13626	clonotype13626_consensus_1
ACTGCTCTCTATCCTA_4	HD6_PB	6	Path II	824	TRB	TRBV2	TRBD1	TRBJ2-6	TRBC2	TRUE	TRUE	CASPTDSGANVLTF	TGTGCCAGCCCGACAGACTCTGGGGCCAACGTCCTGACTTTC	7758	10	clonotype13650	clonotype13650_consensus_3
ACTGCTCTCTCTGTCG_4	HD6_PB	5	Pre	684	TRB	TRBV5-1	None	TRBJ2-1	TRBC2	TRUE	TRUE	CASSLVIFNEQFF	TGCGCCAGCAGCTTGGTTATTTTCAATGAGCAGTTCTTC	10575	14	clonotype13653	clonotype13653_consensus_2
ACTGTCCCATGAACCT_4	HD6_PB	8	Path II	932	Multi	TRBV12-3	TRBD2	TRBJ2-7	TRAC	TRUE	TRUE	CATREGQLYEQYF	TGTGCCACCCGGGAGGGGCAGCTCTACGAGCAGTACTTC	75156	111	clonotype13744	None
ACTGTCCGTATTAGCC_4	HD6_PB	4	Path II	792	TRB	TRBV20-1	TRBD1	TRBJ2-4	TRBC2	TRUE	TRUE	CSATRDRGLLVAKNIQYF	TGCAGTGCTACTAGGGACAGGGGGCTCCTAGTAGCCAAAAACATTCAGTACTTC	23551	34	clonotype13758	clonotype13758_consensus_2
ACTGTCCTCTCGAGTA_4	HD6_PB	1	Path II	690	TRB	TRBV12-3	TRBD2	TRBJ2-7	TRBC2	TRUE	TRUE	CASSLGTPPRKQYF	TGTGCCAGCAGCCTGGGGACTCCCCCAAGGAAGCAGTACTTC	14823	18	clonotype13834	clonotype13834_consensus_1
ACTTACTCAAGGACTG_4	HD6_PB	0	Path II	721	TRB	TRBV6-6	TRBD1	TRBJ2-1	TRBC2	TRUE	TRUE	CASRHTDREVMGQFF	TGTGCCAGCAGACATACTGACAGGGAGGTTATGGGGCAGTTCTTC	7214	11	clonotype13884	clonotype13884_consensus_2
ACTTACTCACAACGCC_4	HD6_PB	4	Path II	709	TRA	TRAV21	None	TRAJ58	TRAC	TRUE	TRUE	CAVIGTSGSRLTF	TGTGCTGTGATTGGAACCAGTGGCTCTAGGTTGACCTTT	33893	23	clonotype13886	clonotype13886_consensus_2
ACTTACTCAGGAATGC_4	HD6_PB	2	Path II	754	TRB	TRBV7-9	TRBD1	TRBJ1-6	TRBC1	TRUE	TRUE	CASSPRDRVNSPLHF	TGTGCCAGCAGCCCCCGGGACAGGGTGAATTCACCCCTCCACTTT	13622	17	clonotype13907	clonotype13907_consensus_1
ACTTACTCATCAGTAC_4	HD6_PB	2	Path II	560	TRA	TRAV4	None	TRAJ8	TRAC	TRUE	TRUE	CLVGDGTGFQKLVF	TGCCTCGTGGGTGACGGCACAGGCTTTCAGAAACTTGTATTT	13967	10	clonotype13915	clonotype13915_consensus_1
ACTTGTTAGAAGATTC_4	HD6_PB	2	Path II	848	TRB	TRBV18	TRBD1	TRBJ1-5	TRBC1	TRUE	TRUE	CASSPDRIQQPQHF	TGTGCCAGCTCGCCGGACAGGATTCAACAGCCCCAGCATTTT	17342	17	clonotype14009	clonotype14009_consensus_1
ACTTGTTAGATGCCTT_4	HD6_PB	2	Path II	710	TRA	TRAV38-2DV8	None	TRAJ32	TRAC	TRUE	TRUE	CAYRSFGGATNKLIF	TGTGCTTATAGGAGCTTTGGTGGTGCTACAAACAAGCTCATCTTT	19056	17	clonotype14021	clonotype14021_consensus_1
ACTTGTTTCATAACCG_4	HD6_PB	4	Path II	786	TRB	TRBV24-1	TRBD2	TRBJ2-7	TRBC2	TRUE	TRUE	CATSDRAGSEQYF	TGTGCCACCAGTGACCGCGCTGGGAGTGAGCAGTACTTC	30307	36	clonotype2620	clonotype2620_consensus_2
ACTTGTTTCCAGAGGA_4	HD6_PB	0	Path II	714	TRA	TRAV13-1	None	TRAJ15	TRAC	TRUE	TRUE	CAAPNQAGTALIF	TGTGCAGCGCCCAACCAGGCAGGAACTGCTCTGATCTTT	20941	16	clonotype14142	clonotype14142_consensus_2
ACTTTCAAGCACGCCT_4	HD6_PB	1	Path II	688	TRB	TRBV11-2	None	TRBJ2-5	TRBC2	TRUE	TRUE	CASSSGPGTQYF	TGTGCCAGCAGCTCCGGACCTGGGACCCAGTACTTC	17879	20	clonotype341	clonotype341_consensus_1
ACTTTCATCACAAACC_4	HD6_PB	3	Pre	698	TRB	TRBV5-1	TRBD1	TRBJ2-5	TRBC2	TRUE	TRUE	CASSLLTNRGGETQYF	TGCGCCAGCAGCCTATTGACAAACAGGGGCGGCGAGACCCAGTACTTC	12174	18	clonotype14307	clonotype14307_consensus_1
ACTTTCATCCGTCATC_4	HD6_PB	2	Path II	844	TRA	TRAV12-1	None	TRAJ9	TRAC	TRUE	TRUE	CVVNGGPTGGFKTIF	TGTGTGGTGAACGGCGGACCTACTGGAGGCTTCAAAACTATCTTT	11643	10	clonotype2628	clonotype2628_consensus_2
AGAATAGAGTCCATAC_4	HD6_PB	4	Path II	716	TRA	TRAV13-1	None	TRAJ3	TRAC	TRUE	TRUE	CAALDSSASKIIF	TGTGCAGCACTAGACAGCAGTGCTTCCAAGATAATCTTT	24276	18	clonotype14376	clonotype14376_consensus_2
AGAATAGCAAAGTCAA_4	HD6_PB	1	Path II	756	TRB	TRBV11-2	None	TRBJ2-4	TRBC2	TRUE	TRUE	CASSPKGLAKNIQYF	TGTGCCAGCAGCCCTAAGGGCTTAGCCAAAAACATTCAGTACTTC	27029	32	clonotype14383	clonotype14383_consensus_2
AGAATAGGTGATGCCC_4	HD6_PB	3	Pre	740	TRB	TRBV7-9	TRBD2	TRBJ2-6	TRBC2	TRUE	TRUE	CASSLTRGGANVLTF	TGTGCCAGCAGCTTAACGAGGGGTGGGGCCAACGTCCTGACTTTC	13077	17	clonotype14455	clonotype14455_consensus_2
AGAATAGTCCAAAGTC_4	HD6_PB	4	Path II	698	TRB	TRBV5-1	TRBD1	TRBJ2-5	TRBC2	TRUE	TRUE	CASGGFTQTQYF	TGCGCCAGCGGGGGGTTTACACAGACCCAGTACTTC	41566	56	clonotype14485	clonotype14485_consensus_2
AGACGTTCACATGGGA_4	HD6_PB	4	Path II	761	TRB	TRBV18	TRBD1	TRBJ2-5	TRBC2	TRUE	TRUE	CASSPRVPGGETQYF	TGTGCCAGCTCACCAAGAGTCCCAGGTGGCGAGACCCAGTACTTC	26291	30	clonotype1412	clonotype1412_consensus_2
AGACGTTTCAGTGTTG_4	HD6_PB	1	Path II	927	TRB	TRBV11-2	TRBD2	TRBJ2-2	TRBC2	TRUE	TRUE	CASSLAAGANTGELFF	TGTGCCAGCAGCTTAGCAGCGGGGGCGAACACCGGGGAGCTGTTTTTT	13037	13	clonotype14656	clonotype14656_consensus_1
AGAGCGAGTTCCACAA_4	HD6_PB	3	Pre	576	TRB	TRBV25-1	None	TRBJ2-7	TRBC2	TRUE	TRUE	CASSLGYAGEQYF	TGTGCCAGCTCCCTAGGGTATGCCGGCGAGCAGTACTTC	9674	11	clonotype14795	clonotype14795_consensus_2
AGAGCTTCATGGATGG_4	HD6_PB	2	Path II	774	TRB	TRBV7-9	None	TRBJ2-1	TRBC2	TRUE	TRUE	CASSPRTVSYNEQFF	TGTGCCAGCAGCCCCCGGACCGTCTCCTACAATGAGCAGTTCTTC	22902	28	clonotype14920	clonotype14920_consensus_3
AGAGCTTTCTTCCTTC_4	HD6_PB	2	Path II	789	TRB	TRBV7-9	TRBD1	TRBJ2-1	TRBC2	TRUE	TRUE	CASSLRIRGNEQFF	TGTGCCAGCAGCTTGCGTATCCGGGGGAATGAGCAGTTCTTC	24489	32	clonotype609	clonotype609_consensus_2
AGAGTGGAGGCTAGGT_4	HD6_PB	3	Pre	701	TRB	TRBV20-1	TRBD2	TRBJ1-1	TRBC1	TRUE	TRUE	CSAIRGGIGTEAFF	TGCAGTGCTATCCGGGGGGGTATCGGCACTGAAGCTTTCTTT	6592	10	clonotype15034	clonotype15034_consensus_2
AGAGTGGCATCCCACT_4	HD6_PB	4	Path II	740	TRB	TRBV7-9	TRBD1	TRBJ2-7	TRBC2	TRUE	TRUE	CASSSPGQDPYEQYF	TGTGCCAGCAGCTCACCGGGACAGGACCCCTACGAGCAGTACTTC	26010	33	clonotype15091	clonotype15091_consensus_1
AGAGTGGGTCCAGTGC_4	HD6_PB	3	Pre	702	TRB	TRBV20-1	TRBD2	TRBJ1-3	TRBC1	TRUE	TRUE	CSASARVGVDTIYF	TGCAGTGCTAGCGCGCGGGTCGGGGTGGACACCATATATTTT	6822	10	clonotype15121	clonotype15121_consensus_2
AGAGTGGGTCGCGTGT_4	HD6_PB	4	Path II	758	TRA	TRAV20	None	TRAJ6	TRAC	TRUE	TRUE	CAVKGSYIPTF	TGTGCTGTGAAGGGAAGCTACATACCTACATTT	38556	28	clonotype15126	clonotype15126_consensus_2
AGAGTGGTCACCACCT_4	HD6_PB	2	Path II	1007	TRB	TRBV4-1	TRBD1	TRBJ1-5	TRBC1	TRUE	TRUE	CASSRGAVSNQPQHF	TGCGCCAGCAGCCGTGGGGCGGTGAGCAATCAGCCCCAGCATTTT	57660	61	clonotype885	clonotype885_consensus_1
AGAGTGGTCCGAATGT_4	HD6_PB	2	Path II	701	TRB	TRBV7-3	TRBD2	TRBJ2-2	TRBC2	TRUE	TRUE	CASSLKASGGHGELFF	TGTGCCAGCAGCTTAAAAGCTAGCGGGGGTCACGGGGAGCTGTTTTTT	31459	36	clonotype15174	clonotype15174_consensus_1
AGATCTGAGTGAAGAG_4	HD6_PB	1	Path II	690	TRB	TRBV7-2	TRBD2	TRBJ2-2	TRBC2	TRUE	TRUE	CASSRSGAYTGELFF	TGTGCCAGCAGCCGGAGCGGGGCATATACCGGGGAGCTGTTTTTT	20433	27	clonotype15238	clonotype15238_consensus_1
AGATCTGCAGCTGTAT_4	HD6_PB	2	Path II	718	TRB	TRBV6-5	None	TRBJ1-1	TRBC1	TRUE	TRUE	CASSYSVTSPEAFF	TGTGCCAGCAGTTACTCGGTGACCTCGCCTGAAGCTTTCTTT	10725	12	clonotype614	clonotype614_consensus_2
AGATCTGCAGGACCCT_4	HD6_PB	5	Pre	718	TRA	TRAV27	None	TRAJ3	TRAC	TRUE	TRUE	CAGASSASKIIF	TGTGCAGGAGCCAGCAGTGCTTCCAAGATAATCTTT	21553	14	clonotype15271	clonotype15271_consensus_4
AGATCTGCATGCCTAA_4	HD6_PB	2	Path II	665	TRB	TRBV28	TRBD1	TRBJ2-7	TRBC2	TRUE	TRUE	CASRSLGQGKGEQYF	TGTGCCAGCAGGTCCCTGGGACAGGGGAAGGGCGAGCAGTACTTC	9379	11	clonotype15284	clonotype15284_consensus_1
AGATCTGGTCTTCTCG_4	HD6_PB	6	Path II	707	TRB	TRBV20-1	TRBD2	TRBJ2-1	TRBC2	TRUE	TRUE	CSARDLSQSTWEGFF	TGCAGTGCTAGAGATCTCAGCCAAAGCACCTGGGAGGGGTTCTTC	12514	17	clonotype15314	clonotype15314_consensus_3
AGATCTGGTTAAGAAC_4	HD6_PB	1	Path II	771	TRA	TRAV13-2	None	TRAJ53	TRAC	TRUE	TRUE	CAENPQYGGSNYKLTF	TGTGCAGAGAATCCCCAGTACGGAGGTAGCAACTATAAACTGACATTT	23006	16	clonotype15330	clonotype15330_consensus_2
AGATCTGTCTTGTACT_4	HD6_PB	2	Path II	705	TRB	TRBV20-1	TRBD1	TRBJ1-5	TRBC1	TRUE	TRUE	CSASLFRGRNQPQHF	TGCAGTGCTAGTCTTTTCAGGGGGCGGAATCAGCCCCAGCATTTT	9102	14	clonotype15383	clonotype15383_consensus_2
AGATTGCCAATAACGA_4	HD6_PB	2	Path II	766	TRA	TRAV20	None	TRAJ42	TRAC	TRUE	TRUE	CAVQPGGSQGNLIF	TGTGCTGTGCAGCCCGGAGGAAGCCAAGGAAATCTCATCTTT	21522	15	clonotype2701	clonotype2701_consensus_1
AGATTGCCATCGGGTC_4	HD6_PB	2	Path II	739	TRA	TRAV12-2	None	TRAJ40	TRAC	TRUE	TRUE	CASKGSGTYKYIF	TGTGCCTCGAAGGGATCAGGAACCTACAAATACATCTTT	24764	22	clonotype2705	clonotype2705_consensus_1
AGATTGCTCTTGTCAT_4	HD6_PB	1	Pre	873	TRA	TRAV8-3	None	TRAJ4	TRAC	TRUE	TRUE	CAVGPGGYNKLIF	TGTGCTGTGGGACCGGGTGGCTACAATAAGCTGATTTTT	6874	10	clonotype15553	clonotype15553_consensus_3
AGCAGCCAGCTGCCCA_4	HD6_PB	0	Path II	711	TRB	TRBV12-4	None	TRBJ2-2	TRBC2	TRUE	TRUE	CASRRRRRNANTGELFF	TGTGCCAGCAGACGCCGTCGTCGAAACGCGAACACCGGGGAGCTGTTTTTT	13444	18	clonotype15580	clonotype15580_consensus_1
AGCAGCCAGGTTACCT_4	HD6_PB	1	Path II	755	TRB	TRBV6-6	TRBD1	TRBJ1-1	TRBC1	TRUE	TRUE	CASSWGGWNTEAFF	TGTGCCAGCAGTTGGGGGGGGTGGAACACTGAAGCTTTCTTT	16076	20	clonotype15597	clonotype15597_consensus_2
AGCATACCATTGCGGC_4	HD6_PB	2	Path II	731	TRB	TRBV7-9	None	TRBJ2-6	TRBC2	TRUE	TRUE	CASSQVFGANVLTF	TGTGCCAGCAGCCAAGTGTTTGGGGCCAACGTCCTGACTTTC	22279	24	clonotype15827	clonotype15827_consensus_2
AGCCTAAAGGCCATAG_4	HD6_PB	2	Path II	708	TRA	TRAV21	None	TRAJ36	TRAC	TRUE	TRUE	CAVRQTGANNLFF	TGTGCTGTGAGGCAAACTGGGGCAAACAACCTCTTCTTT	23451	17	clonotype15940	clonotype15940_consensus_2
AGCCTAACAGCCTATA_4	HD6_PB	2	Path II	769	TRA	TRAV29DV5	None	TRAJ49	TRAC	TRUE	TRUE	CAASAKYTGNQFYF	TGTGCAGCAAGCGCGAAGTACACCGGTAACCAGTTCTATTTT	16497	12	clonotype2742	clonotype2742_consensus_3
AGCCTAACATCAGTCA_4	HD6_PB	1	Path II	705	TRB	TRBV20-1	TRBD1	TRBJ2-1	TRBC2	TRUE	TRUE	CSVGTPRRNYNEQFF	TGCAGTGTCGGGACACCTCGACGTAACTACAATGAGCAGTTCTTC	12386	20	clonotype2744	clonotype2744_consensus_1
AGCCTAATCAACACCA_4	HD6_PB	2	Path II	693	TRB	TRBV5-1	None	TRBJ2-5	TRBC2	TRUE	TRUE	CASSLALSASLQETQYF	TGCGCCAGCAGCTTGGCCCTCTCCGCTAGTCTCCAAGAGACCCAGTACTTC	7525	11	clonotype725	clonotype725_consensus_1
AGCCTAATCCTTTCTC_4	HD6_PB	2	Path II	738	TRB	TRBV2	TRBD2	TRBJ2-7	TRBC2	TRUE	TRUE	CASGLPALNVYEQYF	TGTGCCAGCGGATTACCGGCCCTAAACGTCTACGAGCAGTACTTC	12771	15	clonotype1450	clonotype1450_consensus_1
AGCCTAATCGTAGGTT_4	HD6_PB	1	Path II	772	TRA	TRAV5	None	TRAJ20	TRAC	TRUE	TRUE	CAESIRDYKLSF	TGTGCAGAGAGTATACGCGACTACAAGCTCAGCTTT	12099	10	clonotype2747	clonotype2747_consensus_2
AGCCTAATCTACTATC_4	HD6_PB	0	Pre	851	TRB	TRBV18	TRBD1	TRBJ1-5	TRBC1	TRUE	TRUE	CASSLSVASNQPQHF	TGTGCCAGCTCACTCTCGGTGGCGAGCAATCAGCCCCAGCATTTT	9483	10	clonotype384	clonotype384_consensus_2
AGCGGTCAGAAGGCCT_4	HD6_PB	4	Path II	867	TRB	TRBV18	None	TRBJ2-4	TRBC2	TRUE	TRUE	CASSPQDPAMGIQYF	TGTGCCAGCTCACCCCAGGACCCCGCTATGGGCATTCAGTACTTC	36536	40	clonotype2749	clonotype2749_consensus_1
AGCGGTCTCATGTCTT_4	HD6_PB	1	Path II	697	TRB	TRBV14	TRBD1	TRBJ2-7	TRBC2	TRUE	TRUE	CASSSQGFMEEQYF	TGTGCCAGCAGCTCACAGGGGTTTATGGAGGAGCAGTACTTC	11341	13	clonotype16200	clonotype16200_consensus_1
AGCGTATCAGGCAGTA_4	HD6_PB	1	Path II	732	TRB	TRBV7-9	TRBD1	TRBJ1-6	TRBC1	TRUE	TRUE	CASSRFRGDNSPLHF	TGTGCCAGCAGCAGATTCAGGGGGGATAATTCACCCCTCCACTTT	16811	20	clonotype2768	clonotype2768_consensus_1
AGCGTATGTAGCGCTC_4	HD6_PB	0	Path II	739	TRB	TRBV7-9	None	TRBJ1-1	TRBC1	TRUE	TRUE	CASSADTEAFF	TGTGCCAGCAGCGCTGACACTGAAGCTTTCTTT	16353	19	clonotype16317	clonotype16317_consensus_2
AGCGTCGGTCTCCCTA_4	HD6_PB	1	Path II	688	TRB	TRBV12-4	TRBD1	TRBJ1-3	TRBC1	TRUE	TRUE	CASSQQGSGNTIYF	TGTGCCAGCAGTCAACAGGGCTCTGGAAACACCATATATTTT	14703	24	clonotype16487	clonotype16487_consensus_1
AGCTCCTAGTGGTAAT_4	HD6_PB	0	Pre	743	TRA	TRAV12-1	None	TRAJ4	TRAC	TRUE	TRUE	CVVNAAGGYNKLIF	TGTGTGGTGAACGCGGCTGGTGGCTACAATAAGCTGATTTTT	12153	10	clonotype16562	clonotype16562_consensus_2
AGCTCCTGTACAGTGG_4	HD6_PB	1	Path II	700	TRB	TRBV20-1	None	TRBJ2-3	TRBC2	TRUE	TRUE	CSARVDGTDTQYF	TGCAGTGCTAGGGTTGACGGCACAGATACGCAGTATTTT	14457	23	clonotype1461	clonotype1461_consensus_1
AGCTCCTGTCAGAATA_4	HD6_PB	0	Path II	756	TRA	TRAV27	None	TRAJ18	TRAC	TRUE	TRUE	CAGERGSTLGRLYF	TGTGCAGGAGAAAGAGGCTCAACCCTGGGGAGGCTATACTTT	16615	12	clonotype16609	clonotype16609_consensus_1
AGCTCCTTCGTAGATC_4	HD6_PB	0	Path II	856	TRB	TRBV19	TRBD1	TRBJ2-7	TRBC2	TRUE	TRUE	CASSRFQGGEQYF	TGTGCCAGTAGTCGTTTTCAAGGTGGCGAGCAGTACTTC	10202	17	clonotype16652	clonotype16652_consensus_2
AGCTTGACAATGTTGC_4	HD6_PB	2	Path II	686	TRB	TRBV10-3	TRBD1	TRBJ2-7	TRBC2	TRUE	TRUE	CAIGGNYEQYF	TGTGCCATCGGGGGGAACTACGAGCAGTACTTC	14361	17	clonotype187	clonotype187_consensus_1
AGCTTGACATGGTCAT_4	HD6_PB	2	Path II	826	TRB	TRBV7-9	None	TRBJ1-2	TRBC1	TRUE	TRUE	CASSFEVGYGYTF	TGTGCCAGCAGCTTTGAGGTTGGCTATGGCTACACCTTC	12891	17	clonotype1271	clonotype1271_consensus_1
AGGCCACGTACAGACG_4	HD6_PB	0	Pre	762	TRB	TRBV6-1	TRBD2	TRBJ1-1	TRBC1	TRUE	TRUE	CATQPYGIRTTEAFF	TGTGCCACCCAACCGTACGGGATACGGACCACTGAAGCTTTCTTT	10652	11	clonotype17105	clonotype17105_consensus_2
AGGCCGTAGATTACCC_4	HD6_PB	0	Path II	1131	TRB	TRBV5-6	TRBD1	TRBJ1-5	TRBC1	TRUE	TRUE	CASSPGANSNQPQHF	TGTGCCAGCAGCCCTGGGGCAAATAGCAATCAGCCCCAGCATTTT	8056	10	clonotype17195	clonotype17195_consensus_2
AGGCCGTTCACCTTAT_4	HD6_PB	2	Path II	704	TRB	TRBV20-1	None	TRBJ1-2	TRBC1	TRUE	TRUE	CSAEPGPLNLYTF	TGCAGTGCTGAGCCCGGGCCCCTTAATTTATATACCTTC	8451	12	clonotype17298	clonotype17298_consensus_1
AGGGAGTAGGGATCTG_4	HD6_PB	0	Pre	694	TRB	TRBV5-1	TRBD1	TRBJ1-2	TRBC1	TRUE	TRUE	CASSATGRNNYGYTF	TGCGCCAGCAGCGCGACAGGGAGAAATAACTATGGCTACACCTTC	12928	15	clonotype17360	clonotype17360_consensus_2
AGGGAGTCATCAGTCA_4	HD6_PB	1	Path II	682	TRB	TRBV7-8	None	TRBJ2-7	TRBC2	TRUE	TRUE	CASSISPYEQYF	TGTGCCAGCAGCATTAGCCCTTACGAGCAGTACTTC	16059	18	clonotype314	clonotype314_consensus_2
AGGGAGTGTAAACACA_4	HD6_PB	6	Path II	1110	TRB	TRBV4-1	TRBD1	TRBJ1-5	TRBC1	TRUE	TRUE	CASSQATDRAPQPQHF	TGCGCCAGCAGCCAAGCAACTGACAGGGCCCCTCAGCCCCAGCATTTT	8491	10	clonotype17427	clonotype17427_consensus_1
AGGGAGTGTAAGGGAA_4	HD6_PB	4	Path II	685	TRB	TRBV2	TRBD1	TRBJ2-5	TRBC2	TRUE	TRUE	CASSMGGPLETQYF	TGTGCCAGCAGTATGGGGGGCCCGTTAGAGACCCAGTACTTC	8123	14	clonotype17431	clonotype17431_consensus_1
AGGGAGTGTTCCATGA_4	HD6_PB	2	Path II	722	TRB	TRBV6-3	TRBD1	TRBJ2-5	TRBC2	TRUE	TRUE	CASREVRVQETQYF	TGTGCCAGCCGAGAGGTCAGGGTTCAAGAGACCCAGTACTTC	8229	11	clonotype17471	clonotype17471_consensus_2
AGGGAGTTCCACGCAG_4	HD6_PB	1	Path II	715	TRB	TRBV6-5	TRBD1	TRBJ1-2	TRBC1	TRUE	TRUE	CASSYGTGYGYTF	TGTGCCAGCAGTTACGGGACAGGGTATGGCTACACCTTC	11298	12	clonotype2105	clonotype2105_consensus_1
AGGGATGCAACTGGCC_4	HD6_PB	3	Pre	702	TRB	TRBV27	TRBD1	TRBJ1-1	TRBC1	TRUE	TRUE	CASSPSRGATEAFF	TGTGCCAGCAGTCCAAGCAGGGGAGCCACTGAAGCTTTCTTT	14924	12	clonotype17553	clonotype17553_consensus_1
AGGGATGCAGAGCCAA_4	HD6_PB	0	Pre	750	TRB	TRBV3-1	None	TRBJ1-5	TRBC1	TRUE	TRUE	CASSQAVTGNQPQHF	TGTGCCAGCAGCCAGGCGGTGACTGGCAATCAGCCCCAGCATTTT	13879	15	clonotype17573	clonotype17573_consensus_2
AGGGATGCATATACGC_4	HD6_PB	0	Pre	857	TRB	TRBV19	None	TRBJ2-2	TRBC2	TRUE	TRUE	CASKGYDITGELFF	TGTGCCAGTAAGGGATACGACATCACCGGGGAGCTGTTTTTT	8640	14	clonotype17587	clonotype17587_consensus_2
AGGGATGGTACAGACG_4	HD6_PB	1	Path II	679	TRB	TRBV12-4	TRBD2	TRBJ2-7	TRBC2	TRUE	TRUE	CASSPTRRKYF	TGTGCCAGCAGTCCAACCAGGAGGAAGTACTTC	12049	17	clonotype17596	clonotype17596_consensus_2
AGGGATGTCTTAACCT_4	HD6_PB	3	Pre	709	TRB	TRBV7-7	TRBD1	TRBJ2-5	TRBC2	TRUE	TRUE	CASSQDIFQETQYF	TGTGCTAGCAGCCAGGACATATTTCAAGAGACCCAGTACTTC	14762	16	clonotype17683	clonotype17683_consensus_2
AGGGTGAAGGCATGTG_4	HD6_PB	2	Path II	694	TRB	TRBV20-1	None	TRBJ1-1	TRBC1	TRUE	TRUE	CSASPSVRAFF	TGCAGTGCTTCCCCCTCCGTTCGGGCTTTCTTT	12773	16	clonotype1498	clonotype1498_consensus_2
AGGGTGAAGGCTCTTA_4	HD6_PB	4	Path II	835	TRB	TRBV24-1	TRBD2	TRBJ2-7	TRBC2	TRUE	TRUE	CATSDRAGSEQYF	TGTGCCACCAGTGACCGCGCTGGGAGTGAGCAGTACTTC	10940	14	clonotype2620	clonotype2620_consensus_2
AGGGTGAGTAGGACAC_4	HD6_PB	2	Path II	687	TRB	TRBV5-1	TRBD1	TRBJ2-1	TRBC2	TRUE	TRUE	CASSFGTGPEGQFF	TGCGCCAGCAGCTTCGGGACGGGGCCTGAAGGGCAGTTCTTC	16081	22	clonotype17787	clonotype17787_consensus_2
AGGTCATGTGGCCCTA_4	HD6_PB	1	Path II	744	TRB	TRBV27	TRBD1	TRBJ2-7	TRBC2	TRUE	TRUE	CASSFAGPAYEQYF	TGTGCCAGCAGTTTCGCAGGGCCCGCCTACGAGCAGTACTTC	9245	13	clonotype17991	clonotype17991_consensus_1
AGGTCCGAGCCGCCTA_4	HD6_PB	4	Path II	720	TRB	TRBV20-1	TRBD2	TRBJ2-1	TRBC2	TRUE	TRUE	CSARDFGRGGRILYNEQFF	TGCAGTGCTAGAGATTTCGGTCGGGGGGGACGCATCCTTTACAATGAGCAGTTCTTC	22619	36	clonotype18053	clonotype18053_consensus_1
AGGTCCGAGGATTCGG_4	HD6_PB	2	Path II	865	TRA	TRAV8-1	None	TRAJ10	TRAC	TRUE	TRUE	CAVSFTGGGNKLTF	TGTGCCGTGAGTTTCACGGGAGGAGGAAACAAACTCACCTTT	17243	15	clonotype922	clonotype922_consensus_1
AGGTCCGTCAGAAATG_4	HD6_PB	2	Path II	854	TRB	TRBV19	TRBD1	TRBJ2-3	TRBC2	TRUE	TRUE	CATGQASTDTQYF	TGTGCCACGGGACAGGCAAGCACAGATACGCAGTATTTT	9967	15	clonotype18171	clonotype18171_consensus_1
AGGTCCGTCAGTTGAC_4	HD6_PB	2	Path II	689	TRB	TRBV5-1	TRBD1	TRBJ2-5	TRBC2	TRUE	TRUE	CASSLGGQETQYF	TGCGCCAGCAGCCTCGGGGGACAAGAGACCCAGTACTTC	7702	11	clonotype2868	clonotype2868_consensus_1
AGTCTTTAGCAACGGT_4	HD6_PB	0	Pre	704	TRB	TRBV5-1	TRBD2	TRBJ1-1	TRBC1	TRUE	TRUE	CASSFRDGPRGAFF	TGCGCCAGCAGCTTCAGGGACGGACCTCGTGGGGCTTTCTTT	13429	18	clonotype18381	clonotype18381_consensus_1
AGTCTTTCAAGCCTAT_4	HD6_PB	6	Path II	706	TRB	TRBV20-1	None	TRBJ2-5	TRBC2	TRUE	TRUE	CSARVGTGLQETQYF	TGCAGTGCTAGAGTCGGTACGGGCCTGCAAGAGACCCAGTACTTC	14910	24	clonotype18417	clonotype18417_consensus_1
AGTCTTTCACTAAGTC_4	HD6_PB	1	Path II	735	TRA	TRAV38-1	None	TRAJ54	TRAC	TRUE	TRUE	CASPSEVQGAQKLVF	TGTGCTTCGCCGTCGGAGGTTCAGGGAGCCCAGAAGCTGGTATTT	15980	11	clonotype215	clonotype215_consensus_2
AGTCTTTTCAACACAC_4	HD6_PB	0	Pre	939	TRB	TRBV11-2	TRBD2	TRBJ2-2	TRBC2	TRUE	TRUE	CASSPFGINTGELFF	TGTGCCAGCAGCCCTTTCGGGATTAACACCGGGGAGCTGTTTTTT	12927	16	clonotype18495	clonotype18495_consensus_1
AGTGAGGCATCAGTAC_4	HD6_PB	0	Pre	730	TRA	TRAV8-4	None	TRAJ15	TRAC	TRUE	TRUE	CAVSDSGTALIF	TGTGCTGTGAGTGACTCAGGAACTGCTCTGATCTTT	9752	11	clonotype18611	clonotype18611_consensus_1
AGTGAGGGTATTCGTG_4	HD6_PB	0	Pre	836	TRB	TRBV30	None	TRBJ2-3	TRBC2	TRUE	TRUE	CAWSPSVGWPSTDTQYF	TGTGCCTGGAGTCCAAGCGTAGGCTGGCCTAGCACAGATACGCAGTATTTT	7671	11	clonotype18626	clonotype18626_consensus_1
AGTGGGAAGATATGGT_4	HD6_PB	2	Path II	717	TRB	TRBV7-9	TRBD1	TRBJ1-1	TRBC1	TRUE	TRUE	CASSLSRDRGKNTEAFF	TGTGCCAGCAGCTTATCTCGGGACAGGGGGAAAAACACTGAAGCTTTCTTT	11600	16	clonotype18700	clonotype18700_consensus_2
AGTGGGATCTAGCACA_4	HD6_PB	4	Path II	882	TRA	TRAV8-6	None	TRAJ6	TRAC	TRUE	TRUE	CAVTGSGGSYIPTF	TGTGCTGTGACCGGATCAGGAGGAAGCTACATACCTACATTT	25759	24	clonotype18816	clonotype18816_consensus_1
AGTGTCACAGGATCGA_4	HD6_PB	0	Pre	695	TRB	TRBV5-1	TRBD2	TRBJ2-1	TRBC2	TRUE	TRUE	CASSLGGLSYNEQFF	TGCGCCAGCAGCTTGGGCGGGTTATCCTACAATGAGCAGTTCTTC	13051	17	clonotype18896	clonotype18896_consensus_1
AGTGTCAGTCATGCAT_4	HD6_PB	1	Path II	550	TRA	TRAV38-2DV8	None	TRAJ31	TRAC	TRUE	TRUE	CAYRSNNARLMF	TGTGCTTATAGGAGCAACAATGCCAGACTCATGTTT	12978	11	clonotype18929	clonotype18929_consensus_2
AGTTGGTAGTGAAGAG_4	HD6_PB	2	Path II	720	TRB	TRBV20-1	TRBD2	TRBJ2-5	TRBC2	TRUE	TRUE	CSAPRSSGGLQETQYF	TGCAGTGCTCCTCGCAGCAGCGGGGGCCTCCAAGAGACCCAGTACTTC	12705	22	clonotype19033	clonotype19033_consensus_1
AGTTGGTAGTTCGCGC_4	HD6_PB	4	Path II	845	TRB	TRBV30	TRBD1	TRBJ2-2	TRBC2	TRUE	TRUE	CAWNTGGPELFF	TGTGCCTGGAATACAGGGGGCCCGGAGCTGTTTTTT	31109	35	clonotype19042	clonotype19042_consensus_1
AGTTGGTAGTTGAGTA_4	HD6_PB	1	Path II	686	TRB	TRBV7-2	TRBD2	TRBJ2-2	TRBC2	TRUE	TRUE	CASSPGIFPGELFF	TGTGCCAGCAGCCCCGGGATTTTCCCCGGGGAGCTGTTTTTT	13742	19	clonotype938	clonotype938_consensus_1
AGTTGGTCAGCGTCCA_4	HD6_PB	1	Path II	710	TRB	TRBV4-1	TRBD1	TRBJ2-5	TRBC2	TRUE	TRUE	CASSQGSRHETGGRETQYF	TGCGCCAGCAGCCAAGGATCACGCCATGAGACAGGGGGTAGGGAGACCCAGTACTTC	28044	35	clonotype19065	clonotype19065_consensus_1
AGTTGGTTCATGTGGT_4	HD6_PB	0	Path II	747	TRB	TRBV6-1	TRBD1	TRBJ2-3	TRBC2	TRUE	TRUE	CASSVGWGGDTQYF	TGTGCCAGCAGTGTAGGTTGGGGGGGCGATACGCAGTATTTT	8749	11	clonotype19132	clonotype19132_consensus_2
AGTTGGTTCGGGAGTA_4	HD6_PB	6	Path II	874	TRB	TRBV30	TRBD1	TRBJ2-1	TRBC2	TRUE	TRUE	CAWGTGQAILDEQFF	TGTGCCTGGGGGACCGGGCAGGCGATACTGGATGAGCAGTTCTTC	15031	20	clonotype19158	clonotype19158_consensus_2
ATAACGCAGAAGGCCT_4	HD6_PB	3	Pre	903	TRB	TRBV9	TRBD2	TRBJ2-3	TRBC2	TRUE	TRUE	CASSVGGSGSTDTQYF	TGTGCCAGCAGCGTAGGCGGTAGCGGAAGCACAGATACGCAGTATTTT	5496	10	clonotype19169	clonotype19169_consensus_2
ATAACGCCAAAGCGGT_4	HD6_PB	1	Path II	725	TRB	TRBV7-9	None	TRBJ2-1	TRBC2	TRUE	TRUE	CASSLWVNEQFF	TGTGCCAGCAGCTTATGGGTTAATGAGCAGTTCTTC	12572	16	clonotype19211	clonotype19211_consensus_1
ATAACGCGTATCAGTC_4	HD6_PB	6	Path II	740	TRA	TRAV21	None	TRAJ4	TRAC	TRUE	TRUE	CAVSRSGGYNKLIF	TGTGCTGTCTCCCGATCTGGTGGCTACAATAAGCTGATTTTT	53221	41	clonotype19258	clonotype19258_consensus_1
ATAACGCTCAAGGCTT_4	HD6_PB	0	Path II	1002	TRB	TRBV24-1	TRBD1	TRBJ2-2	TRBC2	TRUE	TRUE	CATSDPGQGVRTGELFF	TGTGCCACCAGTGATCCGGGACAGGGGGTACGCACCGGGGAGCTGTTTTTT	9794	11	clonotype19287	clonotype19287_consensus_1
ATAAGAGCACCACCAG_4	HD6_PB	3	Pre	694	TRB	TRBV12-3	TRBD1	TRBJ1-2	TRBC1	TRUE	TRUE	CASSLTGAYGYTF	TGTGCCAGCAGTTTAACAGGGGCATATGGCTACACCTTC	9709	11	clonotype19386	clonotype19386_consensus_2
ATAAGAGCACGAAATA_4	HD6_PB	2	Path II	683	TRB	TRBV9	TRBD1	TRBJ1-1	TRBC1	TRUE	TRUE	CASSAKPDRPGTEAFF	TGTGCCAGCAGCGCCAAACCGGACAGACCGGGGACTGAAGCTTTCTTT	15500	15	clonotype1447	clonotype1447_consensus_3
ATAAGAGTCCAGTATG_4	HD6_PB	2	Path II	759	TRB	TRBV4-1	None	TRBJ2-5	TRBC2	TRUE	TRUE	CASSQVGGWDQYF	TGCGCCAGCAGCCAAGTGGGCGGTTGGGACCAGTACTTC	54039	65	clonotype19475	clonotype19475_consensus_1
ATAAGAGTCCATGAGT_4	HD6_PB	0	Pre	742	TRA	TRAV21	None	TRAJ13	TRAC	TRUE	TRUE	CAVRGSGGYQKVTF	TGTGCTGTGAGGGGGTCTGGGGGTTACCAGAAAGTTACCTTT	26349	20	clonotype19477	clonotype19477_consensus_2
ATAGACCCAGTGGAGT_4	HD6_PB	6	Path I	794	TRB	TRBV18	TRBD1	TRBJ1-1	TRBC1	TRUE	TRUE	CASSPSDRVGKNTEAFF	TGTGCCAGCTCACCGTCGGACAGGGTGGGGAAGAACACTGAAGCTTTCTTT	23366	20	clonotype19580	clonotype19580_consensus_2
ATAGACCGTAGGGACT_4	HD6_PB	4	Path II	684	TRB	TRBV5-1	TRBD1	TRBJ2-3	TRBC2	TRUE	TRUE	CASSLGVTGTTQYF	TGCGCCAGCAGCTTGGGTGTGACAGGGACAACGCAGTATTTT	12980	19	clonotype19603	clonotype19603_consensus_3
ATAGACCGTCGGCATC_4	HD6_PB	4	Path II	691	TRB	TRBV12-4	None	TRBJ2-2	TRBC2	TRUE	TRUE	CASSRFPDAAGELFF	TGTGCCAGCAGTCGGTTCCCCGACGCTGCGGGGGAGCTGTTTTTT	20750	27	clonotype2945	clonotype2945_consensus_2
ATCACGAAGTATCGAA_4	HD6_PB	1	Path II	725	TRB	TRBV7-9	None	TRBJ2-1	TRBC2	TRUE	TRUE	CASSLLVEQFF	TGTGCCAGCAGCTTATTGGTGGAGCAGTTCTTC	20263	24	clonotype2956	clonotype2956_consensus_1
ATCACGACACTTGGAT_4	HD6_PB	2	Path II	733	TRB	TRBV6-1	TRBD2	TRBJ2-3	TRBC2	TRUE	TRUE	CASTLLDFKGMDTQYF	TGTGCCAGCACACTCCTGGACTTCAAGGGCATGGATACGCAGTATTTT	9283	13	clonotype19727	clonotype19727_consensus_1
ATCACGAGTCGATTGT_4	HD6_PB	2	Path II	749	TRB	TRBV3-1	TRBD1	TRBJ1-5	TRBC1	TRUE	TRUE	CASSQRGGEPQHF	TGTGCCAGCAGCCAAAGGGGGGGAGAGCCCCAGCATTTT	17573	20	clonotype19775	clonotype19775_consensus_1
ATCATCTAGAAAGTGG_4	HD6_PB	2	Path II	713	TRB	TRBV20-1	TRBD2	TRBJ2-1	TRBC2	TRUE	TRUE	CSAKERGGRAFEQFF	TGCAGTGCTAAAGAGCGGGGGGGGCGGGCCTTTGAGCAGTTCTTC	8941	15	clonotype19843	clonotype19843_consensus_3
ATCATCTAGGTGACCA_4	HD6_PB	0	Path II	703	TRB	TRBV3-1	None	TRBJ1-2	TRBC1	TRUE	TRUE	CASSQGYGYTF	TGTGCCAGCAGCCAGGGCTATGGCTACACCTTC	10401	11	clonotype19879	clonotype19879_consensus_1
ATCATCTGTAGCTGCC_4	HD6_PB	3	Pre	736	TRB	TRBV10-3	None	TRBJ2-3	TRBC2	TRUE	TRUE	CAISALKGSADTQYF	TGTGCCATCAGTGCCCTGAAGGGATCGGCAGATACGCAGTATTTT	16868	21	clonotype19922	clonotype19922_consensus_1
ATCATCTTCAGAGGTG_4	HD6_PB	2	Path II	730	TRB	TRBV11-2	None	TRBJ2-5	TRBC2	TRUE	TRUE	CASSSGPGTQYF	TGTGCCAGCAGCTCCGGACCTGGGACCCAGTACTTC	31122	40	clonotype341	clonotype341_consensus_1
ATCATGGAGCACGCCT_4	HD6_PB	4	Path II	719	TRB	TRBV20-1	TRBD1	TRBJ2-7	TRBC2	TRUE	TRUE	CSALPRGTYEQYF	TGCAGTGCCCTTCCCAGGGGCACCTACGAGCAGTACTTC	34005	51	clonotype1536	clonotype1536_consensus_1
ATCATGGGTGGAAAGA_4	HD6_PB	2	Path II	718	TRB	TRBV7-9	TRBD2	TRBJ2-3	TRBC2	TRUE	TRUE	CASSLGLAGGTDTQYF	TGTGCCAGCAGCTTGGGACTAGCGGGGGGCACAGATACGCAGTATTTT	7112	10	clonotype20087	clonotype20087_consensus_1
ATCATGGTCCGAAGAG_4	HD6_PB	3	Pre	707	TRB	TRBV6-1	TRBD1	TRBJ1-2	TRBC1	TRUE	TRUE	CASRLDRADGYTF	TGTGCCAGCAGGCTGGACAGGGCGGATGGCTACACCTTC	7409	10	clonotype20114	clonotype20114_consensus_1
ATCCACCAGAGAGCTC_4	HD6_PB	0	Pre	705	TRB	TRBV20-1	TRBD1	TRBJ2-7	TRBC2	TRUE	TRUE	CSAGWGQGLSEQYF	TGCAGTGCGGGATGGGGACAGGGTCTGAGTGAGCAGTACTTC	12296	20	clonotype20137	clonotype20137_consensus_1
ATCCACCCATTAACCG_4	HD6_PB	2	Path II	809	TRB	TRBV28	TRBD1	TRBJ1-1	TRBC1	TRUE	TRUE	CASGPTGSGEAFF	TGTGCCAGCGGGCCCACAGGGTCGGGTGAAGCTTTCTTT	12307	12	clonotype20222	clonotype20222_consensus_2
ATCCACCGTATCTGCA_4	HD6_PB	1	Path II	865	TRB	TRBV19	TRBD2	TRBJ2-3	TRBC2	TRUE	TRUE	CASRHQTAGATDTQYF	TGTGCCAGTAGGCACCAAACAGCGGGGGCAACAGATACGCAGTATTTT	3232	10	clonotype20233	clonotype20233_consensus_1
ATCCACCTCGACGGAA_4	HD6_PB	6	Pre	701	TRB	TRBV10-2	TRBD2	TRBJ2-1	TRBC2	TRUE	TRUE	CASSVRLAGPNEQFF	TGCGCCAGCAGTGTCCGACTAGCGGGCCCCAATGAGCAGTTCTTC	21587	22	clonotype20285	clonotype20285_consensus_1
ATCCGAACAACTGCTA_4	HD6_PB	1	Path II	753	TRB	TRBV7-9	TRBD2	TRBJ1-1	TRBC1	TRUE	TRUE	CASSLAQAGISGMNTEAFF	TGTGCCAGCAGCTTAGCGCAAGCGGGGATATCGGGGATGAACACTGAAGCTTTCTTT	19266	20	clonotype20347	clonotype20347_consensus_1
ATCCGAAGTCAGATAA_4	HD6_PB	2	Path II	704	TRB	TRBV20-1	TRBD1	TRBJ1-6	TRBC1	TRUE	TRUE	CSGVRDNYNSPLHF	TGCAGTGGCGTACGGGACAACTATAATTCACCCCTCCACTTT	19203	26	clonotype20396	clonotype20396_consensus_1
ATCCGAATCGAATCCA_4	HD6_PB	2	Path II	706	TRA	TRAV3	None	TRAJ22	TRAC	TRUE	TRUE	CAVRDPGSARQLTF	TGTGCTGTGAGAGACCCCGGGTCTGCAAGGCAACTGACCTTT	15023	16	clonotype20445	clonotype20445_consensus_2
ATCGAGTAGTGCGATG_4	HD6_PB	2	Path II	562	TRA	TRAV16	None	TRAJ54	TRAC	TRUE	TRUE	CALTGGAQKLVF	TGTGCTCTAACAGGGGGAGCCCAGAAGCTGGTATTT	11801	11	clonotype1546	clonotype1546_consensus_1
ATCGAGTGTATTCGTG_4	HD6_PB	1	Path II	720	TRB	TRBV6-5	TRBD2	TRBJ2-2	TRBC2	TRUE	TRUE	CASSYLGRRTGELFF	TGTGCCAGCAGTTATCTCGGGAGGAGGACCGGGGAGCTGTTTTTT	9104	10	clonotype20563	clonotype20563_consensus_1
ATCGAGTTCTAGAGTC_4	HD6_PB	1	Path II	695	TRB	TRBV7-8	None	TRBJ2-7	TRBC2	TRUE	TRUE	CASSISPYEQYF	TGTGCCAGCAGCATTAGCCCTTACGAGCAGTACTTC	8034	10	clonotype314	clonotype314_consensus_2
ATCGAGTTCTTGACGA_4	HD6_PB	1	Path II	710	TRA	TRAV2	None	TRAJ4	TRAC	TRUE	TRUE	CAVEEGGGYNKLIF	TGTGCTGTGGAGGAGGGAGGTGGCTACAATAAGCTGATTTTT	22613	14	clonotype20622	clonotype20622_consensus_1
ATCTACTAGTGGAGTC_4	HD6_PB	2	Path II	1004	TRB	TRBV7-6	TRBD1	TRBJ2-1	TRBC2	TRUE	TRUE	CASSPGGRGAYNEQFF	TGTGCCAGCAGCCCGGGTGGGCGGGGGGCTTACAATGAGCAGTTCTTC	20272	23	clonotype20670	clonotype20670_consensus_1
ATCTACTGTAGCGATG_4	HD6_PB	0	Pre	739	TRB	TRBV7-9	None	TRBJ2-1	TRBC2	TRUE	TRUE	CASSLDRVSSYNEQFF	TGTGCCAGCAGCTTAGATCGGGTTAGCTCCTACAATGAGCAGTTCTTC	9385	11	clonotype3013	clonotype3013_consensus_1
ATCTGCCAGTAGATGT_4	HD6_PB	4	Path II	757	TRB	TRBV7-8	TRBD1	TRBJ2-7	TRBC2	TRUE	TRUE	CASSSIQGAREQYF	TGTGCCAGCAGCTCCATACAGGGGGCAAGGGAGCAGTACTTC	16177	18	clonotype20849	clonotype20849_consensus_2
ATCTGCCCAGGGTATG_4	HD6_PB	2	Path II	697	TRB	TRBV12-4	TRBD1	TRBJ1-2	TRBC1	TRUE	TRUE	CASRLSRNRGRYYGYTF	TGTGCCAGCAGGCTTTCCCGCAACAGGGGGCGATACTATGGCTACACCTTC	29476	34	clonotype955	clonotype955_consensus_1
ATCTGCCGTCCAGTAT_4	HD6_PB	4	Path II	703	TRB	TRBV29-1	TRBD1	TRBJ2-1	TRBC2	TRUE	TRUE	CSVDGAQVMF	TGCAGCGTTGACGGGGCCCAAGTTATGTTC	25546	26	clonotype20918	clonotype20918_consensus_1
ATCTGCCGTCTCTCTG_4	HD6_PB	2	Path II	750	TRB	TRBV4-2	TRBD2	TRBJ2-2	TRBC2	TRUE	TRUE	CASSQEGGGGDTGELFF	TGTGCCAGCAGCCAAGAAGGGGGAGGGGGGGACACCGGGGAGCTGTTTTTT	10828	13	clonotype620	clonotype620_consensus_1
ATGAGGGAGGATGTAT_4	HD6_PB	2	Path II	719	TRB	TRBV12-3	TRBD2	TRBJ2-2	TRBC2	TRUE	TRUE	CASTTGTPRPGELFF	TGTGCCAGCACTACCGGGACCCCCCGCCCCGGGGAGCTGTTTTTT	18435	22	clonotype21008	clonotype21008_consensus_1
ATGAGGGCAGAGTGTG_4	HD6_PB	0	Path I	703	TRA	TRAV4	None	TRAJ8	TRAC	TRUE	TRUE	CLVGHMQDTGFQKLVF	TGCCTCGTGGGCCACATGCAGGACACAGGCTTTCAGAAACTTGTATTT	17786	13	clonotype21044	clonotype21044_consensus_1
ATGAGGGTCACAGGCC_4	HD6_PB	1	Path II	691	TRB	TRBV12-4	None	TRBJ2-3	TRBC2	TRUE	TRUE	CASSWTASTDTQYF	TGTGCCAGCAGTTGGACGGCTAGCACAGATACGCAGTATTTT	20965	30	clonotype21109	clonotype21109_consensus_1
ATGCGATCACTACAGT_4	HD6_PB	6	Path II	764	TRA	TRAV5	None	TRAJ40	TRAC	TRUE	TRUE	CAETFSSGTYKYIF	TGTGCAGAGACCTTTTCCTCAGGAACCTACAAATACATCTTT	15345	12	clonotype21193	clonotype21193_consensus_2
ATGCGATCATGGTCAT_4	HD6_PB	5	Pre	680	TRB	TRBV12-4	TRBD1	TRBJ1-1	TRBC1	TRUE	TRUE	CASTQGGLEAFF	TGTGCCAGCACCCAAGGGGGGCTCGAAGCTTTCTTT	8981	11	clonotype21208	clonotype21208_consensus_2
ATGCGATCATTACGAC_4	HD6_PB	1	Pre	750	TRB	TRBV4-2	TRBD1	TRBJ2-7	TRBC2	TRUE	TRUE	CASSHYLEQGPYEQYF	TGTGCCAGCAGCCACTACTTAGAACAGGGTCCCTACGAGCAGTACTTC	25118	33	clonotype21213	clonotype21213_consensus_2
ATGCGATGTGTAATGA_4	HD6_PB	5	Pre	735	TRA	TRAV27	None	TRAJ29	TRAC	TRUE	TRUE	CAGSGNTPLVF	TGTGCAGGTTCAGGAAACACACCTCTTGTCTTT	18988	13	clonotype21243	clonotype21243_consensus_1
ATGCGATTCTCGCATC_4	HD6_PB	0	Path II	970	TRB	TRBV28	None	TRBJ2-1	TRBC2	TRUE	TRUE	CASSFRYNEQFF	TGTGCCAGCAGTTTCCGATACAATGAGCAGTTCTTC	9830	11	clonotype21297	clonotype21297_consensus_4
ATGGGAGGTACAGTGG_4	HD6_PB	3	Pre	691	TRB	TRBV12-3	None	TRBJ2-2	TRBC2	TRUE	TRUE	CASSLPGFNTGELFF	TGTGCCAGCAGTTTACCGGGTTTCAACACCGGGGAGCTGTTTTTT	14054	18	clonotype21373	clonotype21373_consensus_2
ATGGGAGGTGGCAAAC_4	HD6_PB	4	Path II	771	TRA	TRAV13-2	None	TRAJ32	TRAC	TRUE	TRUE	CAETGGATNKLIF	TGTGCAGAGACAGGTGGTGCTACAAACAAGCTCATCTTT	21507	16	clonotype21403	clonotype21403_consensus_1
ATGGGAGTCTATCCTA_4	HD6_PB	5	Pre	715	TRA	TRAV1-1	None	TRAJ15	TRAC	TRUE	TRUE	CAVSRQAGTALIF	TGCGCTGTGAGTAGGCAGGCAGGAACTGCTCTGATCTTT	16527	12	clonotype21441	clonotype21441_consensus_1
ATGTGTGAGATATACG_4	HD6_PB	8	Path II	800	TRB	TRBV12-4	None	TRBJ1-5	TRBC1	TRUE	TRUE	CASSDSASNQPQHF	TGTGCCAGCAGCGATTCGGCGAGCAATCAGCCCCAGCATTTT	9112	10	clonotype21463	clonotype21463_consensus_2
ATGTGTGCAATGTAAG_4	HD6_PB	2	Path II	702	TRA	TRAV2	None	TRAJ9	TRAC	TRUE	TRUE	CAVDPTGGFKTIF	TGTGCTGTGGACCCGACGGGAGGCTTCAAAACTATCTTT	30543	19	clonotype21510	clonotype21510_consensus_3
ATGTGTGCACCGATAT_4	HD6_PB	1	Path II	686	TRA	TRAV9-2	None	TRAJ8	TRAC	TRUE	TRUE	CALSEATGFQKLVF	TGTGCTCTGAGTGAGGCGACAGGCTTTCAGAAACTTGTATTT	16089	11	clonotype962	clonotype962_consensus_1
ATGTGTGGTCCTGCTT_4	HD6_PB	3	Pre	703	TRB	TRBV20-1	TRBD1	TRBJ1-5	TRBC1	TRUE	TRUE	CSARDRQPNQPQHF	TGCAGTGCTAGAGATCGACAGCCCAATCAGCCCCAGCATTTT	7739	11	clonotype21564	clonotype21564_consensus_1
ATGTGTGTCGACAGCC_4	HD6_PB	1	Path II	741	TRB	TRBV29-1	TRBD1	TRBJ2-7	TRBC2	TRUE	TRUE	CSVEDQGSYEQYF	TGCAGCGTTGAAGATCAGGGATCCTACGAGCAGTACTTC	11426	12	clonotype3055	clonotype3055_consensus_1
ATTACTCAGCGTTCCG_4	HD6_PB	5	Pre	696	TRB	TRBV5-1	TRBD1	TRBJ1-6	TRBC1	TRUE	TRUE	CASSSFGQGSNSPLHF	TGCGCCAGCAGCTCATTCGGACAGGGGTCTAATTCACCCCTCCACTTT	15403	19	clonotype21654	clonotype21654_consensus_1
ATTACTCCACCCTATC_4	HD6_PB	1	Path II	697	TRB	TRBV3-1	TRBD1	TRBJ1-2	TRBC1	TRUE	TRUE	CASSQGRWGNYGYTF	TGTGCCAGCAGCCAGGGACGGTGGGGGAACTATGGCTACACCTTC	12977	15	clonotype21693	clonotype21693_consensus_3
ATTACTCCATACGCCG_4	HD6_PB	2	Path II	791	TRA	TRAV17	None	TRAJ28	TRAC	TRUE	TRUE	CATDEEDSGAGSYQLTF	TGTGCTACGGACGAGGAGGACTCTGGGGCTGGGAGTTACCAACTCACTTTC	21811	19	clonotype21713	clonotype21713_consensus_2
ATTATCCCAAACGCGA_4	HD6_PB	2	Path II	898	TRB	TRBV9	TRBD1	TRBJ1-1	TRBC1	TRUE	TRUE	CASSPQDGFMDTEAFF	TGTGCCAGCAGCCCCCAGGACGGGTTTATGGACACTGAAGCTTTCTTT	29649	31	clonotype21866	clonotype21866_consensus_1
ATTATCCTCGTGGTCG_4	HD6_PB	0	Pre	832	TRB	TRBV11-1	TRBD1	TRBJ2-1	TRBC2	TRUE	TRUE	CASSSGAYTWNEQFF	TGTGCCAGCAGCTCGGGGGCATATACATGGAATGAGCAGTTCTTC	13066	14	clonotype21973	clonotype21973_consensus_2
ATTCTACCACAAGTAA_4	HD6_PB	1	Path II	690	TRB	TRBV11-2	TRBD2	TRBJ2-4	TRBC2	TRUE	TRUE	CASSGGGKNIQYF	TGTGCCAGCAGCGGCGGAGGGAAAAACATTCAGTACTTC	16006	18	clonotype775	clonotype775_consensus_1
ATTCTACCACTGTGTA_4	HD6_PB	1	Path II	732	TRB	TRBV6-5	None	TRBJ2-3	TRBC2	TRUE	TRUE	CASSSDWSTDTQYF	TGTGCCAGCAGCAGTGATTGGAGCACAGATACGCAGTATTTT	11099	15	clonotype552	clonotype552_consensus_3
ATTCTACGTAACGTTC_4	HD6_PB	5	Pre	731	TRA	TRAV38-2DV8	None	TRAJ33	TRAC	TRUE	TRUE	CAYRSASSNYQLIW	TGTGCTTATAGGAGCGCGAGTAGCAACTATCAGTTAATCTGG	14603	12	clonotype22059	clonotype22059_consensus_1
ATTCTACGTTCTGTTT_4	HD6_PB	2	Path I	746	TRB	TRBV7-9	TRBD2	TRBJ2-2	TRBC2	TRUE	TRUE	CASSSFTGLAGTGELFF	TGTGCCAGCAGCTCCTTCACGGGACTAGCGGGCACCGGGGAGCTGTTTTTT	11862	17	clonotype22095	clonotype22095_consensus_3
ATTGGACGTAGGAGTC_4	HD6_PB	4	Path II	794	TRA	TRAV12-3	None	TRAJ40	TRAC	TRUE	TRUE	CATTTSGTYKYIF	TGTGCAACGACTACCTCAGGAACCTACAAATACATCTTT	26276	24	clonotype22237	clonotype22237_consensus_1
ATTGGACTCTACTATC_4	HD6_PB	6	Path II	753	TRB	TRBV15	TRBD1	TRBJ1-4	TRBC1	TRUE	TRUE	CATSREITGKLFF	TGTGCCACCAGCAGAGAGATCACCGGAAAACTGTTTTTT	9605	10	clonotype22301	clonotype22301_consensus_2
ATTGGACTCTGAAAGA_4	HD6_PB	3	Pre	685	TRB	TRBV4-2	TRBD1	TRBJ2-5	TRBC2	TRUE	TRUE	CASSQERTGVFSGETQYF	TGTGCCAGCAGCCAAGAACGGACAGGGGTTTTTTCCGGAGAGACCCAGTACTTC	10424	13	clonotype22305	clonotype22305_consensus_1
ATTGGTGGTAGCGATG_4	HD6_PB	1	Path II	573	TRA	TRAV19	None	TRAJ11	TRAC	TRUE	TRUE	CALSEAGGYSTLTF	TGTGCTCTGAGTGAGGCAGGAGGATACAGCACCCTCACCTTT	10850	10	clonotype22386	clonotype22386_consensus_1
ATTGGTGGTGACTCAT_4	HD6_PB	4	Path II	674	TRB	TRBV9	None	TRBJ1-1	TRBC1	TRUE	TRUE	CASSVDGNTEAFF	TGTGCCAGCAGCGTCGACGGGAACACTGAAGCTTTCTTT	16569	16	clonotype336	clonotype336_consensus_2
ATTTCTGAGAATTCCC_4	HD6_PB	0	Pre	691	TRB	TRBV5-1	TRBD1	TRBJ1-5	TRBC1	TRUE	TRUE	CASSSGDFGDQPQHF	TGCGCCAGCAGCTCAGGGGATTTTGGCGATCAGCCCCAGCATTTT	13708	17	clonotype22478	clonotype22478_consensus_2
ATTTCTGAGCAGATCG_4	HD6_PB	2	Path II	1233	TRB	TRBV4-1	TRBD1	TRBJ1-5	TRBC1	TRUE	TRUE	CASSQPPLRTGTIAAQPQHF	TGCGCCAGCAGCCAACCCCCCCTGAGGACAGGGACTATTGCAGCACAGCCCCAGCATTTT	54447	61	clonotype1585	clonotype1585_consensus_2
ATTTCTGAGGAGTTTA_4	HD6_PB	0	Pre	770	TRB	TRBV6-6	None	TRBJ2-5	TRBC2	TRUE	TRUE	CASSSTRSRETQYF	TGTGCCAGCAGTAGTACCAGGTCTCGAGAGACCCAGTACTTC	13279	17	clonotype22508	clonotype22508_consensus_3
ATTTCTGCACCATGTA_4	HD6_PB	6	Path II	859	TRB	TRBV9	TRBD1	TRBJ1-6	TRBC1	TRUE	TRUE	CASSARPMGGQGLHF	TGTGCCAGCAGCGCCCGACCTATGGGCGGACAGGGCCTCCACTTT	11250	12	clonotype137	clonotype137_consensus_1
ATTTCTGGTGTGACGA_4	HD6_PB	2	Path II	701	TRB	TRBV12-4	TRBD2	TRBJ2-3	TRBC2	TRUE	TRUE	CASSPWAFGDTQYF	TGTGCCAGCAGTCCTTGGGCCTTTGGAGATACGCAGTATTTT	43578	55	clonotype22594	clonotype22594_consensus_2
ATTTCTGTCTAACTCT_4	HD6_PB	6	Path II	683	TRB	TRBV20-1	TRBD2	TRBJ2-5	TRBC2	TRUE	TRUE	CSANSASGLVQETQYF	TGCAGTGCGAATTCGGCCTCGGGACTAGTTCAAGAGACCCAGTACTTC	9910	19	clonotype22630	clonotype22630_consensus_3
CAACCAAAGGAGTAGA_4	HD6_PB	0	Pre	701	TRB	TRBV20-1	TRBD2	TRBJ2-1	TRBC2	TRUE	TRUE	CSAIGGVTYNEQFF	TGCAGTGCTATCGGGGGGGTTACCTACAATGAGCAGTTCTTC	7824	12	clonotype22663	clonotype22663_consensus_1
CAACCAACAAGTTAAG_4	HD6_PB	6	Path II	734	TRB	TRBV29-1	TRBD1	TRBJ2-2	TRBC2	TRUE	TRUE	CSAAGTGANTGELFF	TGCAGCGCCGCCGGGACAGGGGCGAACACCGGGGAGCTGTTTTTT	64906	67	clonotype22692	clonotype22692_consensus_3
CAACCTCAGGAGTCTG_4	HD6_PB	0	Path II	853	TRB	TRBV9	TRBD1	TRBJ2-1	TRBC2	TRUE	TRUE	CASSVELAGKQFF	TGTGCCAGCAGCGTAGAGTTGGCAGGGAAGCAGTTCTTC	12232	16	clonotype22833	clonotype22833_consensus_1
CAACCTCAGGCATGGT_4	HD6_PB	2	Path II	830	TRA	TRAV12-1	None	TRAJ6	TRAC	TRUE	TRUE	CVVISGGSYIPTF	TGTGTGGTGATATCAGGAGGAAGCTACATACCTACATTT	19257	15	clonotype22837	clonotype22837_consensus_1
CAACCTCTCAAGAAGT_4	HD6_PB	4	Path II	842	TRB	TRBV11-2	None	TRBJ2-5	TRBC2	TRUE	TRUE	CASSNPDATQYF	TGTGCCAGCAGCAACCCGGACGCGACCCAGTACTTC	24555	29	clonotype22940	clonotype22940_consensus_4
CAACCTCTCAATAAGG_4	HD6_PB	2	Path II	778	TRA	TRAV12-2	None	TRAJ7	TRAC	TRUE	TRUE	CAVSGNNRLAF	TGTGCCGTGAGTGGGAACAACAGACTCGCTTTT	13801	17	clonotype22942	clonotype22942_consensus_2
CAACTAGGTGCTGTAT_4	HD6_PB	0	Pre	673	TRB	TRBV20-1	None	TRBJ1-2	TRBC1	TRUE	TRUE	CSVWKDNYGYTF	TGCAGTGTATGGAAGGACAACTATGGCTACACCTTC	10435	16	clonotype23081	clonotype23081_consensus_1
CAACTAGTCGGAAATA_4	HD6_PB	2	Path II	691	TRB	TRBV5-1	TRBD1	TRBJ2-7	TRBC2	TRUE	TRUE	CASSSWTGSSYEQYF	TGCGCCAGCAGCTCTTGGACAGGGAGCTCCTACGAGCAGTACTTC	26738	37	clonotype23129	clonotype23129_consensus_1
CAAGAAAAGGCTACGA_4	HD6_PB	4	Path II	813	TRA	TRAV26-1	None	TRAJ9	TRAC	TRUE	TRUE	CIVRGSGGFKTIF	TGCATCGTCAGAGGAAGTGGAGGCTTCAAAACTATCTTT	16581	12	clonotype23189	clonotype23189_consensus_1
CAAGAAACAATAGCAA_4	HD6_PB	0	Path II	855	TRB	TRBV19	TRBD1	TRBJ1-1	TRBC1	TRUE	TRUE	CASSNWDSLEAFF	TGTGCCAGTAGTAATTGGGACAGTCTTGAAGCTTTCTTT	12767	18	clonotype23212	clonotype23212_consensus_1
CAAGAAAGTAATTGGA_4	HD6_PB	3	Pre	594	TRA	TRAV29DV5	None	TRAJ15	TRAC	TRUE	TRUE	CAASSFNQAGTALIF	TGTGCAGCAAGTTCCTTCAACCAGGCAGGAACTGCTCTGATCTTT	11363	10	clonotype23250	clonotype23250_consensus_2
CAAGAAATCAGCGATT_4	HD6_PB	2	Path II	763	TRA	TRAV5	None	TRAJ23	TRAC	TRUE	TRUE	CAEDQGGKLIF	TGTGCAGAGGACCAGGGAGGAAAGCTTATCTTC	28449	20	clonotype23283	clonotype23283_consensus_2
CAAGATCAGCGTAATA_4	HD6_PB	0	Path II	903	TRB	TRBV19	TRBD1	TRBJ2-1	TRBC2	TRUE	TRUE	CASSQRRGRIDEQFF	TGTGCCAGTAGTCAACGCAGGGGGCGGATTGATGAGCAGTTCTTC	7191	12	clonotype23340	clonotype23340_consensus_1
CAAGATCTCCTGCCAT_4	HD6_PB	6	Path II	704	TRB	TRBV7-8	TRBD2	TRBJ2-1	TRBC2	TRUE	TRUE	CASRMNRGSSYNEQFF	TGTGCCAGCAGGATGAATCGGGGGAGCTCCTACAATGAGCAGTTCTTC	13985	16	clonotype23464	clonotype23464_consensus_1
CAAGATCTCGCAAACT_4	HD6_PB	1	Path I	903	TRB	TRBV11-2	None	TRBJ2-3	TRBC2	TRUE	TRUE	CASSRISRTDTQYF	TGTGCCAGCAGCAGAATTTCCAGAACAGATACGCAGTATTTT	10244	15	clonotype23470	clonotype23470_consensus_1
CAAGGCCCAACTGCGC_4	HD6_PB	0	Pre	874	TRB	TRBV5-5	None	TRBJ2-5	TRBC2	TRUE	TRUE	CASSLAQTQYF	TGTGCCAGCAGCTTAGCCCAGACCCAGTACTTC	14660	18	clonotype23535	clonotype23535_consensus_1
CAAGGCCCACTGAAGG_4	HD6_PB	3	Pre	653	TRB	TRBV10-3	TRBD2	TRBJ1-1	TRBC1	TRUE	TRUE	CAVQEGNTEAFF	TGTGCCGTCCAGGAGGGGAACACTGAAGCTTTCTTT	11368	12	clonotype23552	clonotype23552_consensus_1
CAAGGCCCATTGAGCT_4	HD6_PB	1	Path II	700	TRB	TRBV7-9	TRBD2	TRBJ2-3	TRBC2	TRUE	TRUE	CASSLWQDSDTQYF	TGTGCCAGCAGCTTATGGCAGGATTCAGATACGCAGTATTTT	16370	22	clonotype23566	clonotype23566_consensus_4
CAAGGCCTCCAAGTAC_4	HD6_PB	6	Path II	689	TRB	TRBV5-1	None	TRBJ1-2	TRBC1	TRUE	TRUE	CASSLGSYGYTF	TGCGCCAGCAGCTTGGGAAGCTATGGCTACACCTTC	13882	18	clonotype3169	clonotype3169_consensus_2
CACAAACCAGTCGATT_4	HD6_PB	6	Path II	864	TRB	TRBV19	TRBD2	TRBJ1-3	TRBC1	TRUE	TRUE	CASRPGGIGSGNTIYF	TGTGCCAGTAGACCCGGAGGGATTGGCTCTGGAAACACCATATATTTT	7172	13	clonotype23868	clonotype23868_consensus_1
CACACAACAAAGGAAG_4	HD6_PB	6	Path II	775	TRB	TRBV7-9	TRBD1	TRBJ1-6	TRBC1	TRUE	TRUE	CASSLTGFNSPLHF	TGTGCCAGCAGTCTGACAGGGTTTAATTCACCCCTCCACTTT	31198	33	clonotype24026	clonotype24026_consensus_1
CACACAAGTAAGTAGT_4	HD6_PB	4	Path II	722	TRB	TRBV20-1	TRBD2	TRBJ2-3	TRBC2	TRUE	TRUE	CSARLADTQYF	TGCAGTGCTAGACTAGCGGATACGCAGTATTTT	47931	81	clonotype24070	clonotype24070_consensus_1
CACACAATCACCTTAT_4	HD6_PB	2	Path II	722	TRB	TRBV5-1	TRBD2	TRBJ1-5	TRBC1	TRUE	TRUE	CASSPAGGNNQPQHF	TGCGCCAGCAGCCCGGCGGGGGGGAATAACCAGCCCCAGCATTTT	29966	38	clonotype24104	clonotype24104_consensus_2
CACACAATCCAGTATG_4	HD6_PB	1	Path II	771	TRB	TRBV11-2	TRBD1	TRBJ1-5	TRBC1	TRUE	TRUE	CASSLDTGGVQGVNQPQHF	TGTGCCAGCAGCTTAGATACGGGCGGGGTACAGGGGGTTAATCAGCCCCAGCATTTT	20660	24	clonotype24111	clonotype24111_consensus_1
CACACCTAGCCCAGCT_4	HD6_PB	1	Path II	727	TRA	TRAV1-1	None	TRAJ15	TRAC	TRUE	TRUE	CAVRDQAGTALIF	TGCGCTGTGAGAGACCAGGCAGGAACTGCTCTGATCTTT	30675	20	clonotype24141	clonotype24141_consensus_2
CACACCTTCTCGTATT_4	HD6_PB	6	Pre	681	TRB	TRBV5-1	TRBD2	TRBJ2-7	TRBC2	TRUE	TRUE	CASSSLLGTQYF	TGCGCCAGCAGCTCACTGCTGGGGACGCAGTACTTC	7557	14	clonotype24275	clonotype24275_consensus_1
CACACTCAGTACACCT_4	HD6_PB	2	Path II	863	TRB	TRBV5-4	None	TRBJ2-2	TRBC2	TRUE	TRUE	CASSWAGELFF	TGTGCCAGCAGCTGGGCCGGGGAGCTGTTTTTT	8112	15	clonotype628	clonotype628_consensus_2
CACACTCGTCAGGACA_4	HD6_PB	0	Pre	769	TRA	TRAV20	None	TRAJ4	TRAC	TRUE	TRUE	CAVQTFSGGYNKLIF	TGTGCTGTGCAGACCTTTTCTGGTGGCTACAATAAGCTGATTTTT	18646	16	clonotype1629	clonotype1629_consensus_1
CACAGGCCATACTCTT_4	HD6_PB	2	Path II	566	TRB	TRBV20-1	TRBD1	TRBJ1-1	TRBC1	TRUE	TRUE	CSAMQGGTEAFF	TGCAGTGCTATGCAAGGGGGCACTGAAGCTTTCTTT	7439	11	clonotype24516	clonotype24516_consensus_1
CACAGGCGTTCAGACT_4	HD6_PB	3	Pre	748	TRA	TRAV8-3	None	TRAJ4	TRAC	TRUE	TRUE	CAVGALRVVGGYNKLIF	TGTGCTGTGGGTGCCCTTCGGGTTGTTGGTGGCTACAATAAGCTGATTTTT	10968	12	clonotype24568	clonotype24568_consensus_2
CACAGGCTCCCGGATG_4	HD6_PB	0	Path II	722	TRB	TRBV3-1	TRBD1	TRBJ2-3	TRBC2	TRUE	TRUE	CASSRGAPDTQYF	TGTGCCAGCAGCCGTGGTGCGCCAGATACGCAGTATTTT	10652	12	clonotype24582	clonotype24582_consensus_1
CACAGTACAAAGGAAG_4	HD6_PB	2	Path II	693	TRB	TRBV7-3	TRBD1	TRBJ2-1	TRBC2	TRUE	TRUE	CASSFGGGEYNEQFF	TGTGCCAGCAGCTTTGGCGGCGGTGAATACAATGAGCAGTTCTTC	14125	16	clonotype3233	clonotype3233_consensus_2
CACAGTAGTAAGGATT_4	HD6_PB	5	Pre	719	TRB	TRBV29-1	TRBD1	TRBJ2-3	TRBC2	TRUE	TRUE	CSVDRGRFTDTQYF	TGCAGCGTTGACAGGGGGCGGTTCACAGATACGCAGTATTTT	12266	14	clonotype24675	clonotype24675_consensus_1
CACAGTAGTACTTCTT_4	HD6_PB	2	Path II	737	TRB	TRBV6-1	TRBD1	TRBJ2-3	TRBC2	TRUE	TRUE	CASTPLRGTGWADTQYF	TGTGCCAGCACCCCCCTCAGAGGGACAGGGTGGGCAGATACGCAGTATTTT	8857	12	clonotype24681	clonotype24681_consensus_2
CACAGTAGTTGAGTTC_4	HD6_PB	4	Path II	680	TRB	TRBV5-1	TRBD2	TRBJ2-7	TRBC2	TRUE	TRUE	CASSGLAGADYEQYF	TGCGCCAGCAGCGGACTAGCGGGGGCCGACTACGAGCAGTACTTC	20269	26	clonotype24710	clonotype24710_consensus_2
CACAGTATCGCGGATC_4	HD6_PB	1	Path II	693	TRB	TRBV10-3	TRBD1	TRBJ1-2	TRBC1	TRUE	TRUE	CAITGTGDYGYTF	TGTGCCATCACTGGGACAGGGGACTATGGCTACACCTTC	21230	23	clonotype24738	clonotype24738_consensus_1
CACAGTATCTTGACGA_4	HD6_PB	5	Path I	686	TRB	TRBV5-1	None	TRBJ2-2	TRBC2	TRUE	TRUE	CASSLDSGELFF	TGCGCCAGCAGCTTGGATTCCGGGGAGCTGTTTTTT	9602	13	clonotype24759	clonotype24759_consensus_2
CACATAGCATGGGAAC_4	HD6_PB	4	Path II	571	TRA	TRAV21	None	TRAJ56	TRAC	TRUE	TRUE	CAVYTGANSKLTF	TGTGCTGTTTATACTGGAGCCAATAGTAAGCTGACATTT	16388	12	clonotype24834	clonotype24834_consensus_1
CACATAGGTCCGACGT_4	HD6_PB	0	Pre	544	TRB	TRBV20-1	None	TRBJ2-7	TRBC2	TRUE	TRUE	CSARDVGYSYEQYF	TGCAGTGCTAGAGATGTGGGGTACTCCTACGAGCAGTACTTC	6755	11	clonotype24857	clonotype24857_consensus_2
CACATAGTCGGCTTGG_4	HD6_PB	4	Path II	698	TRB	TRBV5-1	TRBD2	TRBJ2-3	TRBC2	TRUE	TRUE	CASSPVISGGAVDTQYF	TGCGCCAGCAGCCCCGTGATTAGCGGGGGGGCCGTAGATACGCAGTATTTT	20051	29	clonotype24895	clonotype24895_consensus_2
CACATTTAGAGTAAGG_4	HD6_PB	3	Pre	802	TRA	TRAV41	None	TRAJ30	TRAC	TRUE	TRUE	CAVGDDKIIF	TGTGCTGTCGGAGATGACAAGATCATCTTT	12672	10	clonotype24917	clonotype24917_consensus_1
CACATTTCAAGGCTCC_4	HD6_PB	0	Pre	692	TRB	TRBV7-7	None	TRBJ2-2	TRBC2	TRUE	TRUE	CASSLSGDGELFF	TGTGCTAGCAGCCTGAGTGGGGACGGGGAGCTGTTTTTT	7853	10	clonotype24958	clonotype24958_consensus_2
CACATTTGTCACCCAG_4	HD6_PB	6	Path II	749	TRB	TRBV6-3	TRBD1	TRBJ2-7	TRBC2	TRUE	TRUE	CASRSGRAFSYEQYF	TGTGCCAGCAGATCCGGACGGGCCTTCTCCTACGAGCAGTACTTC	19355	27	clonotype25019	clonotype25019_consensus_2
CACATTTTCTGCAAGT_4	HD6_PB	0	Path I	695	TRB	TRBV20-1	None	TRBJ2-5	TRBC2	TRUE	TRUE	CSAVASEETQYF	TGCAGTGCCGTCGCGTCCGAGGAGACCCAGTACTTC	7425	12	clonotype25090	clonotype25090_consensus_1
CACCACTAGAGTACCG_4	HD6_PB	5	Pre	691	TRB	TRBV7-9	TRBD1	TRBJ1-5	TRBC1	TRUE	TRUE	CASSSQGNQPQHF	TGTGCCAGCAGCTCTCAGGGGAATCAGCCCCAGCATTTT	11392	15	clonotype25107	clonotype25107_consensus_1
CACCACTCACGAAACG_4	HD6_PB	3	Pre	661	TRB	TRBV28	TRBD1	TRBJ2-7	TRBC2	TRUE	TRUE	CASRAARGAPAYYEQYF	TGTGCCAGCAGAGCCGCCAGGGGTGCCCCCGCGTACTACGAGCAGTACTTC	10783	12	clonotype25158	clonotype25158_consensus_1
CACCAGGAGAGACGAA_4	HD6_PB	2	Path II	911	TRA	TRAV17	None	TRAJ13	TRAC	TRUE	TRUE	CATDGGSGGYQKVTF	TGTGCTACGGACGGAGGGTCTGGGGGTTACCAGAAAGTTACCTTT	15309	12	clonotype25254	clonotype25254_consensus_1
CACCAGGAGCGATGAC_4	HD6_PB	0	Pre	557	TRB	TRBV5-1	TRBD1	TRBJ2-4	TRBC2	TRUE	TRUE	CASSTTGGQNIQYF	TGCGCCAGCAGCACGACAGGGGGCCAAAACATTCAGTACTTC	7908	10	clonotype25263	clonotype25263_consensus_2
CACCAGGGTCCGTGAC_4	HD6_PB	2	Path II	694	TRB	TRBV20-1	None	TRBJ2-5	TRBC2	TRUE	TRUE	CSASPTETQYF	TGCAGTGCTAGCCCAACGGAGACCCAGTACTTC	20509	32	clonotype25354	clonotype25354_consensus_1
CACCTTGGTCTACCTC_4	HD6_PB	2	Path II	712	TRB	TRBV20-1	None	TRBJ2-7	TRBC2	TRUE	TRUE	CSASLLLGDYEQYF	TGCAGTGCTAGCCTTCTCCTCGGGGACTACGAGCAGTACTTC	10880	19	clonotype25533	clonotype25533_consensus_1
CACTCCAAGGGATACC_4	HD6_PB	0	Path II	739	TRA	TRAV16	None	TRAJ54	TRAC	TRUE	TRUE	CALTGGAQKLVF	TGTGCTCTAACAGGGGGAGCCCAGAAGCTGGTATTT	13471	10	clonotype25623	clonotype25623_consensus_1
CACTCCACAAGTCTAC_4	HD6_PB	2	Path II	898	TRB	TRBV9	None	TRBJ2-1	TRBC2	TRUE	TRUE	CASSVDRNPPNEQFF	TGTGCCAGCAGCGTAGACCGCAACCCGCCCAATGAGCAGTTCTTC	10544	13	clonotype25648	clonotype25648_consensus_1
CACTCCACACTGTGTA_4	HD6_PB	6	Path II	687	TRA	TRAV9-2	None	TRAJ8	TRAC	TRUE	TRUE	CALSEATGFQKLVF	TGTGCTCTGAGTGAGGCGACAGGCTTTCAGAAACTTGTATTT	14217	11	clonotype25664	clonotype25664_consensus_1
CACTCCAGTACAGTTC_4	HD6_PB	1	Path II	718	TRB	TRBV20-1	TRBD1	TRBJ1-2	TRBC1	TRUE	TRUE	CSARVGPGQGALDRYGYTF	TGCAGTGCTAGAGTGGGGCCGGGACAGGGGGCTCTTGATCGCTATGGCTACACCTTC	10726	15	clonotype25690	clonotype25690_consensus_1
CACTCCAGTCTCTTTA_4	HD6_PB	1	Path II	733	TRB	TRBV3-1	None	TRBJ2-2	TRBC2	TRUE	TRUE	CASSQHGGSTGELFF	TGTGCCAGCAGCCAACATGGCGGGAGCACCGGGGAGCTGTTTTTT	22497	27	clonotype25709	clonotype25709_consensus_2
CAGAATCAGCAGACTG_4	HD6_PB	1	Path II	739	TRA	TRAV13-1	None	TRAJ10	TRAC	TRUE	TRUE	CAATTLTGGGNKLTF	TGTGCAGCAACCACACTCACGGGAGGAGGAAACAAACTCACCTTT	17768	15	clonotype137	clonotype137_consensus_2
CAGAATCAGTAACCCT_4	HD6_PB	0	Pre	1023	TRB	TRBV15	TRBD1	TRBJ2-5	TRBC2	TRUE	TRUE	CATSSFGQSQETQYF	TGTGCCACCAGCTCCTTCGGACAGTCCCAAGAGACCCAGTACTTC	10580	12	clonotype25808	clonotype25808_consensus_3
CAGAGAGAGTATGACA_4	HD6_PB	2	Path II	742	TRB	TRBV6-1	TRBD2	TRBJ1-2	TRBC1	TRUE	TRUE	CASNLPGDYGYTF	TGTGCCAGCAATCTACCAGGAGACTATGGCTACACCTTC	20204	21	clonotype25997	clonotype25997_consensus_4
CAGAGAGTCTAAGCCA_4	HD6_PB	5	Pre	693	TRB	TRBV11-2	TRBD1	TRBJ2-1	TRBC2	TRUE	TRUE	CASSSGGLSYNEQFF	TGTGCCAGCAGCTCGGGGGGGCTCTCCTACAATGAGCAGTTCTTC	9397	11	clonotype26104	clonotype26104_consensus_1
CAGATCAAGACTAAGT_4	HD6_PB	0	Path II	729	TRA	TRAV38-1	None	TRAJ52	TRAC	TRUE	TRUE	CAFMMQGGKLTF	TGTGCTTTCATGATGCAGGGCGGAAAGCTGACATTT	18435	11	clonotype26124	clonotype26124_consensus_1
CAGATCAAGTACACCT_4	HD6_PB	1	Path I	679	TRB	TRBV7-8	None	TRBJ2-7	TRBC2	TRUE	TRUE	CASSISPYEQYF	TGTGCCAGCAGCATTAGCCCTTACGAGCAGTACTTC	10998	13	clonotype314	clonotype314_consensus_2
CAGATCACAATTGCTG_4	HD6_PB	2	Path II	708	TRB	TRBV25-1	TRBD1	TRBJ2-3	TRBC2	TRUE	TRUE	CASSTLTGQSISDTQYF	TGTGCCAGCAGTACTCTGACAGGGCAGTCAATATCAGATACGCAGTATTTT	17885	23	clonotype3315	clonotype3315_consensus_1
CAGATCAGTATATCCG_4	HD6_PB	1	Path II	666	TRB	TRBV24-1	None	TRBJ2-7	TRBC2	TRUE	TRUE	CATSDRGRGYEQYF	TGTGCCACCAGTGATCGCGGACGAGGCTACGAGCAGTACTTC	12210	14	clonotype1664	clonotype1664_consensus_2
CAGATCATCCTTTCGG_4	HD6_PB	5	Pre	952	TRB	TRBV11-2	TRBD1	TRBJ1-6	TRBC1	TRUE	TRUE	CASSLGTDHSPLHF	TGTGCCAGCAGCTTAGGGACAGACCATTCACCCCTCCACTTT	11504	13	clonotype26243	clonotype26243_consensus_2
CAGATCATCTCCAACC_4	HD6_PB	0	Path II	710	TRB	TRBV20-1	TRBD1	TRBJ1-2	TRBC1	TRUE	TRUE	CSARGGQNYGYTF	TGCAGTGCTAGAGGGGGACAGAACTATGGCTACACCTTC	9272	14	clonotype26254	clonotype26254_consensus_2
CAGCAGCCATCATCCC_4	HD6_PB	1	Path II	707	TRB	TRBV20-1	TRBD1	TRBJ2-3	TRBC2	TRUE	TRUE	CSAQRGGPADTQYF	TGCAGTGCTCAACGGGGGGGCCCCGCAGATACGCAGTATTTT	14207	21	clonotype2629	clonotype2629_consensus_3
CAGCAGCTCTAACTTC_4	HD6_PB	2	Path II	703	TRB	TRBV20-1	TRBD1	TRBJ2-4	TRBC2	TRUE	TRUE	CSARTGEAKNIQYF	TGCAGTGCCCGGACAGGGGAAGCCAAAAACATTCAGTACTTC	28905	42	clonotype26445	clonotype26445_consensus_2
CAGCATACATTTGCCC_4	HD6_PB	0	Pre	826	TRB	TRBV5-1	TRBD2	TRBJ1-6	TRBC1	TRUE	TRUE	CASSLEAGSSYNSPLHF	TGCGCCAGCAGCTTGGAGGCAGGAAGCTCCTATAATTCACCCCTCCACTTT	10386	13	clonotype26529	clonotype26529_consensus_1
CAGCATAGTTACCGAT_4	HD6_PB	2	Path II	726	TRB	TRBV7-9	None	TRBJ2-1	TRBC2	TRUE	TRUE	CASSLKVEQFF	TGTGCCAGCAGCTTAAAGGTTGAGCAGTTCTTC	38089	45	clonotype26556	clonotype26556_consensus_1
CAGCATATCATGGTCA_4	HD6_PB	2	Path II	953	TRB	TRBV6-5	TRBD1	TRBJ1-1	TRBC1	TRUE	TRUE	CASGGYTEAFF	TGTGCCAGCGGGGGGTACACTGAAGCTTTCTTT	8557	11	clonotype26586	clonotype26586_consensus_3
CAGCATATCATGTGGT_4	HD6_PB	5	Pre	692	TRB	TRBV15	TRBD1	TRBJ2-1	TRBC2	TRUE	TRUE	CATRRGAEQFF	TGTGCCACTAGACGGGGGGCTGAGCAGTTCTTC	14265	14	clonotype26587	clonotype26587_consensus_1
CAGCATATCTGCGACG_4	HD6_PB	1	Path II	696	TRB	TRBV4-1	TRBD1	TRBJ2-2	TRBC2	TRUE	TRUE	CASSQDRQGGTGELFF	TGCGCCAGCAGCCAAGATAGACAGGGTGGGACCGGGGAGCTGTTTTTT	13218	15	clonotype26613	clonotype26613_consensus_1
CAGCATATCTTTCCTC_4	HD6_PB	0	Pre	732	TRB	TRBV15	TRBD2	TRBJ1-2	TRBC1	TRUE	TRUE	CATSSGEGSGYTF	TGTGCCACCAGCAGTGGCGAGGGATCCGGCTACACCTTC	13868	12	clonotype26623	clonotype26623_consensus_2
CAGCCGAAGCACCGTC_4	HD6_PB	2	Path II	726	TRB	TRBV6-3	TRBD2	TRBJ2-2	TRBC2	TRUE	TRUE	CASRERDSLNTGELFF	TGTGCCAGCAGGGAACGGGACTCCCTGAACACCGGGGAGCTGTTTTTT	14783	21	clonotype26640	clonotype26640_consensus_2
CAGCCGACATTCGACA_4	HD6_PB	3	Pre	738	TRB	TRBV6-3	TRBD2	TRBJ2-1	TRBC2	TRUE	TRUE	CASSYPRDSSSKSSYNEQFF	TGTGCCAGCAGTTACCCCCGGGACTCGTCTAGCAAAAGCTCCTACAATGAGCAGTTCTTC	13628	17	clonotype26706	clonotype26706_consensus_2
CAGCGACAGTTAAGTG_4	HD6_PB	2	Path II	739	TRA	TRAV3	None	TRAJ37	TRAC	TRUE	TRUE	CAVRDLPKGSGNTGKLIF	TGTGCTGTGAGAGACCTTCCGAAGGGCTCTGGCAACACAGGCAAACTAATCTTT	10428	11	clonotype2558	clonotype2558_consensus_2
CAGCGACCAATGGACG_4	HD6_PB	6	Path II	893	TRB	TRBV5-5	TRBD1	TRBJ2-3	TRBC2	TRUE	TRUE	CASSLFGGPGGTDTQYF	TGTGCCAGCAGCTTGTTCGGGGGGCCCGGGGGCACAGATACGCAGTATTTT	16925	20	clonotype583	clonotype583_consensus_2
CAGCTAAGTACCTACA_4	HD6_PB	0	Pre	716	TRB	TRBV6-6	TRBD1	TRBJ2-6	TRBC2	TRUE	TRUE	CASRSSRGDGANVLTF	TGTGCCAGCAGATCGTCAAGGGGGGACGGGGCCAACGTCCTGACTTTC	12015	15	clonotype27023	clonotype27023_consensus_6
CAGCTAATCGGTCTAA_4	HD6_PB	2	Path II	724	TRA	TRAV38-2DV8	None	TRAJ30	TRAC	TRUE	TRUE	CAYRSPDDKIIF	TGTGCTTATAGGAGCCCTGATGACAAGATCATCTTT	21050	18	clonotype27082	clonotype27082_consensus_1
CAGCTGGCAAACCTAC_4	HD6_PB	2	Path II	717	TRB	TRBV20-1	TRBD2	TRBJ2-3	TRBC2	TRUE	TRUE	CSASGRGGTDTQYF	TGCAGTGCTAGTGGGCGGGGGGGCACAGATACGCAGTATTTT	8212	12	clonotype27155	clonotype27155_consensus_1
CAGCTGGGTCCGAGTC_4	HD6_PB	1	Path II	710	TRB	TRBV20-1	TRBD2	TRBJ1-1	TRBC1	TRUE	TRUE	CSARDLGPAGMNTEAFF	TGCAGTGCTAGAGATTTGGGGCCGGCAGGGATGAACACTGAAGCTTTCTTT	15011	22	clonotype27210	clonotype27210_consensus_4
CAGCTGGGTGCATCTA_4	HD6_PB	2	Path II	680	TRB	TRBV10-3	TRBD2	TRBJ1-5	TRBC1	TRUE	TRUE	CAISGEYQPQHF	TGTGCCATCAGTGGGGAGTATCAGCCCCAGCATTTT	26625	27	clonotype27219	clonotype27219_consensus_3
CAGCTGGTCGGAAATA_4	HD6_PB	3	Pre	776	TRB	TRBV6-3	TRBD2	TRBJ2-7	TRBC2	TRUE	TRUE	CASSYSSDGKRGSVGEQYF	TGTGCCAGCAGTTACTCGTCGGATGGGAAGCGGGGGTCGGTGGGGGAGCAGTACTTC	8685	11	clonotype27262	clonotype27262_consensus_2
CAGGTGCCAGGACGTA_4	HD6_PB	4	Path II	726	TRB	TRBV3-1	None	TRBJ1-2	TRBC1	TRUE	TRUE	CASSQGADGYTF	TGTGCCAGCAGCCAAGGGGCGGATGGCTACACCTTC	12705	14	clonotype27343	clonotype27343_consensus_2
CAGGTGCGTTAGAACA_4	HD6_PB	0	Pre	940	TRB	TRBV7-9	TRBD1	TRBJ2-1	TRBC2	TRUE	TRUE	CASSLRGGLYNEQFF	TGTGCCAGCAGCCTCCGGGGGGGCCTCTACAATGAGCAGTTCTTC	11816	17	clonotype27401	clonotype27401_consensus_1
CAGGTGCGTTCCAACA_4	HD6_PB	4	Path II	859	TRA	TRAV3	None	TRAJ16	TRAC	TRUE	TRUE	CAVGQKLLF	TGTGCTGTGGGCCAGAAGCTGCTCTTT	13231	16	clonotype27405	clonotype27405_consensus_7
CAGGTGCTCGTACCGG_4	HD6_PB	6	Path II	736	TRB	TRBV25-1	TRBD2	TRBJ2-7	TRBC2	TRUE	TRUE	CASSEFSGRVYEQYF	TGTGCCAGCAGTGAATTTTCGGGGAGGGTTTACGAGCAGTACTTC	17059	21	clonotype27433	clonotype27433_consensus_2
CAGTAACGTCTTCAAG_4	HD6_PB	3	Pre	869	TRB	TRBV24-1	TRBD1	TRBJ2-2	TRBC2	TRUE	TRUE	CATSGAGTGLTGELFF	TGTGCCACCAGTGGTGCCGGGACAGGGCTCACCGGGGAGCTGTTTTTT	10062	12	clonotype27547	clonotype27547_consensus_2
CAGTCCTAGAAGCCCA_4	HD6_PB	4	Path II	700	TRB	TRBV20-1	TRBD1	TRBJ1-2	TRBC1	TRUE	TRUE	CSAREGQGYGYTF	TGCAGTGCTAGAGAGGGACAGGGCTATGGCTACACCTTC	13889	21	clonotype27613	clonotype27613_consensus_2
CAGTCCTTCTTCGAGA_4	HD6_PB	1	Path II	702	TRB	TRBV12-4	TRBD1	TRBJ2-5	TRBC2	TRUE	TRUE	CASSRQGADYGFYQETQYF	TGTGCCAGCAGCCGACAGGGGGCCGATTACGGTTTTTACCAAGAGACCCAGTACTTC	7347	10	clonotype3288	clonotype3288_consensus_2
CATATGGTCTGCGACG_4	HD6_PB	2	Path II	685	TRB	TRBV5-1	TRBD2	TRBJ2-1	TRBC2	TRUE	TRUE	CASRPVVGTEQFF	TGCGCCAGCAGACCTGTGGTGGGCACTGAGCAGTTCTTC	21081	28	clonotype27918	clonotype27918_consensus_2
CATATTCCAAGGACAC_4	HD6_PB	6	Path II	711	TRB	TRBV7-3	TRBD1	TRBJ2-5	TRBC2	TRUE	TRUE	CASSLTGGFQETQYF	TGTGCCAGCAGCTTAACTGGGGGGTTCCAAGAGACCCAGTACTTC	17867	25	clonotype27974	clonotype27974_consensus_2
CATATTCGTTAGAACA_4	HD6_PB	2	Path II	792	TRB	TRBV7-9	TRBD1	TRBJ2-3	TRBC2	TRUE	TRUE	CASSKTRGALDTQYF	TGTGCCAGCAGCAAGACCCGGGGGGCCTTAGATACGCAGTATTTT	21907	32	clonotype28038	clonotype28038_consensus_3
CATATTCTCGAGAGCA_4	HD6_PB	3	Pre	729	TRB	TRBV2	TRBD2	TRBJ2-1	TRBC2	TRUE	TRUE	CASSERRTRQFF	TGTGCCAGCAGTGAGAGAAGGACCAGGCAGTTCTTC	14391	17	clonotype28074	clonotype28074_consensus_2
CATCAAGAGAGACTAT_4	HD6_PB	1	Path II	681	TRB	TRBV10-3	TRBD1	TRBJ2-3	TRBC2	TRUE	TRUE	CAIRGTGGADTQYF	TGTGCCATCAGAGGGACAGGGGGCGCGGATACGCAGTATTTT	12866	14	clonotype28095	clonotype28095_consensus_1
CATCAAGCAAATCCGT_4	HD6_PB	1	Path II	705	TRB	TRBV20-1	None	TRBJ2-5	TRBC2	TRUE	TRUE	CSARFGDLFRETQYF	TGCAGTGCTAGATTCGGGGATCTCTTCCGAGAGACCCAGTACTTC	5887	10	clonotype3422	clonotype3422_consensus_2
CATCAAGCATGACGGA_4	HD6_PB	1	Pre	569	TRB	TRBV7-2	None	TRBJ1-6	TRBC1	TRUE	TRUE	CASSLEVRSPLHF	TGTGCCAGCAGCTTAGAGGTGCGGTCACCCCTCCACTTT	8911	10	clonotype3424	clonotype3424_consensus_1
CATCAAGGTAGGACAC_4	HD6_PB	0	Pre	681	TRB	TRBV5-1	TRBD1	TRBJ2-1	TRBC2	TRUE	TRUE	CASSLRGQYEQFF	TGCGCCAGCAGCTTAAGGGGGCAGTATGAGCAGTTCTTC	6941	11	clonotype28180	clonotype28180_consensus_1
CATCAAGGTGACGCCT_4	HD6_PB	2	Path II	847	TRB	TRBV19	TRBD2	TRBJ2-1	TRBC2	TRUE	TRUE	CASCTSDYNEQFF	TGTGCCAGTTGCACTAGCGATTACAATGAGCAGTTCTTC	10157	18	clonotype28199	clonotype28199_consensus_1
CATCAAGTCCCAGGTG_4	HD6_PB	2	Path II	866	TRB	TRBV24-1	None	TRBJ2-7	TRBC2	TRUE	TRUE	CATSDPSRGAEQYF	TGTGCCACCAGTGATCCTTCCCGAGGCGCCGAGCAGTACTTC	12053	15	clonotype28236	clonotype28236_consensus_1
CATCAAGTCTTACCGC_4	HD6_PB	2	Path II	701	TRB	TRBV10-3	TRBD2	TRBJ2-3	TRBC2	TRUE	TRUE	CAIKGTSGGHGDTQYF	TGTGCCATCAAGGGGACTAGCGGGGGCCACGGAGATACGCAGTATTTT	29422	34	clonotype28258	clonotype28258_consensus_4
CATCAGACACACAGAG_4	HD6_PB	2	Path II	708	TRB	TRBV27	TRBD1	TRBJ2-6	TRBC2	TRUE	TRUE	CASSLRGAGANVLTF	TGTGCCAGCAGCCTGAGGGGGGCTGGGGCCAACGTCCTGACTTTC	11768	12	clonotype28316	clonotype28316_consensus_1
CATCAGACACGAAAGC_4	HD6_PB	1	Path II	688	TRB	TRBV11-2	None	TRBJ2-5	TRBC2	TRUE	TRUE	CASSSGPGTQYF	TGTGCCAGCAGCTCCGGACCTGGGACCCAGTACTTC	16770	19	clonotype341	clonotype341_consensus_1
CATCAGAGTGCAACGA_4	HD6_PB	2	Path II	694	TRB	TRBV12-3	TRBD2	TRBJ2-1	TRBC2	TRUE	TRUE	CATSVSGGWSSYNEQFF	TGTGCCACCTCAGTAAGCGGGGGATGGAGCTCCTACAATGAGCAGTTCTTC	13714	18	clonotype28360	clonotype28360_consensus_2
CATCCACAGTGTGAAT_4	HD6_PB	1	Path II	735	TRB	TRBV7-8	TRBD1	TRBJ2-7	TRBC2	TRUE	TRUE	CASSQRDRTYEQYF	TGTGCCAGCAGCCAACGGGACAGGACCTACGAGCAGTACTTC	15241	17	clonotype1295	clonotype1295_consensus_1
CATCGAAAGACTAAGT_4	HD6_PB	2	Path II	924	TRB	TRBV5-1	TRBD1	TRBJ1-5	TRBC1	TRUE	TRUE	CASSSTGGVQPQHF	TGCGCCAGCAGCTCCACAGGGGGAGTTCAGCCCCAGCATTTT	24338	33	clonotype28602	clonotype28602_consensus_2
CATCGAAAGATAGGAG_4	HD6_PB	4	Path II	686	TRB	TRBV5-1	None	TRBJ2-2	TRBC2	TRUE	TRUE	CASSQLNTGELFF	TGCGCCAGCAGCCAATTGAACACCGGGGAGCTGTTTTTT	13595	24	clonotype28607	clonotype28607_consensus_2
CATCGAACACTAAGTC_4	HD6_PB	3	Pre	724	TRB	TRBV6-6	TRBD2	TRBJ1-5	TRBC1	TRUE	TRUE	CASSYERGPGRSSNQPQHF	TGTGCCAGCAGTTATGAGAGGGGACCAGGGAGGAGTAGCAATCAGCCCCAGCATTTT	11628	14	clonotype28660	clonotype28660_consensus_1
CATCGAAGTAACGACG_4	HD6_PB	0	Pre	723	TRB	TRBV2	None	TRBJ2-3	TRBC2	TRUE	TRUE	CASIPDGDTQYF	TGTGCCAGCATCCCTGATGGGGATACGCAGTATTTT	6651	10	clonotype28690	clonotype28690_consensus_1
CATCGAATCAGCATGT_4	HD6_PB	2	Path II	729	TRB	TRBV7-9	TRBD2	TRBJ2-3	TRBC2	TRUE	TRUE	CASSHSGSTDTQYF	TGTGCCAGCAGCCATAGCGGGAGCACAGATACGCAGTATTTT	10981	15	clonotype28733	clonotype28733_consensus_2
CATCGAATCTCCGGTT_4	HD6_PB	1	Path II	713	TRB	TRBV3-1	TRBD1	TRBJ1-2	TRBC1	TRUE	TRUE	CASSQVNRGAGYTF	TGTGCCAGCAGCCAAGTCAACAGGGGTGCTGGCTACACCTTC	8551	10	clonotype1712	clonotype1712_consensus_2
CATCGGGAGCCTTGAT_4	HD6_PB	1	Path II	671	TRA	TRAV14DV4	None	TRAJ21	TRAC	TRUE	TRUE	CAMREGLYNFNKFYF	TGTGCAATGAGAGAGGGCCTATACAACTTCAACAAATTTTACTTT	15212	12	clonotype28782	clonotype28782_consensus_2
CATCGGGCAGACAGGT_4	HD6_PB	1	Path II	852	TRA	TRAV8-4	None	TRAJ4	TRAC	TRUE	TRUE	CAVGRSGGYNKLIF	TGTGCTGTGGGACGTTCTGGTGGCTACAATAAGCTGATTTTT	17711	19	clonotype366	clonotype366_consensus_1
CATCGGGCATCGATGT_4	HD6_PB	6	Path II	851	TRB	TRBV12-4	None	TRBJ2-7	TRBC2	TRUE	TRUE	CASSLENTQFTKQYF	TGTGCCAGCAGTTTAGAAAACACACAATTTACGAAGCAGTACTTC	15180	18	clonotype28839	clonotype28839_consensus_1
CATCGGGTCCAACCAA_4	HD6_PB	0	Path II	705	TRB	TRBV20-1	TRBD1	TRBJ1-3	TRBC1	TRUE	TRUE	CSAREGRGNTIYF	TGCAGTGCTAGAGAGGGGCGCGGAAACACCATATATTTT	8420	11	clonotype28895	clonotype28895_consensus_2
CATCGGGTCCGTAGTA_4	HD6_PB	0	Pre	673	TRB	TRBV24-1	None	TRBJ2-7	TRBC2	TRUE	TRUE	CATSDRGRGYEQYF	TGTGCCACCAGTGATCGCGGACGAGGCTACGAGCAGTACTTC	15271	16	clonotype1664	clonotype1664_consensus_2
CATGACAAGAGATGAG_4	HD6_PB	1	Path II	714	TRA	TRAV1-1	None	TRAJ9	TRAC	TRUE	TRUE	CAVPTGGFKTIF	TGCGCTGTTCCCACGGGGGGCTTCAAAACTATCTTT	24104	17	clonotype28941	clonotype28941_consensus_1
CATGACAAGATGTCGG_4	HD6_PB	6	Path II	740	TRA	TRAV12-2	None	TRAJ37	TRAC	TRUE	TRUE	CAVNGSGNTGKLIF	TGTGCCGTGAACGGCTCTGGCAACACAGGCAAACTAATCTTT	10136	10	clonotype28944	clonotype28944_consensus_1
CATGACACACGTAAGG_4	HD6_PB	1	Path II	709	TRB	TRBV20-1	TRBD1	TRBJ2-7	TRBC2	TRUE	TRUE	CSARSDTDYEQYF	TGCAGTGCTAGATCGGACACAGACTACGAGCAGTACTTC	25298	39	clonotype28999	clonotype28999_consensus_3
CATGACATCTCGTTTA_4	HD6_PB	2	Path II	738	TRB	TRBV11-1	None	TRBJ2-7	TRBC2	TRUE	TRUE	CASSFGLMDYEQYF	TGTGCCAGCAGCTTTGGGCTGATGGATTACGAGCAGTACTTC	10401	14	clonotype29094	clonotype29094_consensus_5
CATGCCTAGATCGGGT_4	HD6_PB	2	Path II	855	TRB	TRBV30	TRBD1	TRBJ1-2	TRBC1	TRUE	TRUE	CAWRVWGKDYGYTF	TGTGCCTGGAGAGTCTGGGGGAAGGACTATGGCTACACCTTC	11407	13	clonotype29114	clonotype29114_consensus_2
CATGCCTGTACATGTC_4	HD6_PB	4	Path II	696	TRB	TRBV7-3	None	TRBJ2-3	TRBC2	TRUE	TRUE	CASSLIQRNTQYF	TGTGCCAGCAGCTTAATCCAGCGAAATACGCAGTATTTT	33345	42	clonotype29185	clonotype29185_consensus_3
CATGCCTTCCACGTTC_4	HD6_PB	0	Pre	683	TRB	TRBV5-1	TRBD1	TRBJ1-1	TRBC1	TRUE	TRUE	CASGDRTLGAFF	TGCGCCAGTGGGGACAGGACCCTCGGAGCTTTCTTT	10582	14	clonotype29227	clonotype29227_consensus_1
CATGCCTTCGGAATCT_4	HD6_PB	1	Path II	735	TRB	TRBV3-1	TRBD1	TRBJ2-2	TRBC2	TRUE	TRUE	CASSQRGGTGELFF	TGTGCCAGCAGCCAAAGAGGGGGAACCGGGGAGCTGTTTTTT	18380	23	clonotype29240	clonotype29240_consensus_2
CATGGCGCATCGGGTC_4	HD6_PB	0	Path II	686	TRB	TRBV10-3	TRBD2	TRBJ2-1	TRBC2	TRUE	TRUE	CAISLAGAAYNEQFF	TGTGCCATCAGCCTAGCGGGGGCCGCCTACAATGAGCAGTTCTTC	26643	31	clonotype29325	clonotype29325_consensus_1
CATGGCGCATGAGCGA_4	HD6_PB	2	Path II	719	TRB	TRBV13	TRBD2	TRBJ2-1	TRBC2	TRUE	TRUE	CASSSAPGGGSYNEQFF	TGTGCCAGCAGCTCCGCCCCGGGGGGGGGCTCCTACAATGAGCAGTTCTTC	9751	10	clonotype29328	clonotype29328_consensus_2
CATGGCGTCCAGATCA_4	HD6_PB	2	Path II	757	TRB	TRBV18	TRBD1	TRBJ2-7	TRBC2	TRUE	TRUE	CASSPATGSDEQYF	TGTGCCAGCTCACCCGCGACAGGGAGCGACGAGCAGTACTTC	17357	22	clonotype1188	clonotype1188_consensus_1
CATGGCGTCGCCATAA_4	HD6_PB	4	Path II	739	TRB	TRBV3-1	TRBD1	TRBJ2-1	TRBC2	TRUE	TRUE	CASSLITGGGANEQFF	TGTGCCAGCAGCCTTATAACGGGGGGCGGAGCCAATGAGCAGTTCTTC	16977	19	clonotype29402	clonotype29402_consensus_2
CATTATCCAGCTGTAT_4	HD6_PB	2	Path II	637	TRA	TRAV6	None	TRAJ12	TRAC	TRUE	TRUE	CALRMDSSYKLIF	TGTGCCCTCAGGATGGATAGCAGCTATAAATTGATCTTC	15235	12	clonotype29490	clonotype29490_consensus_1
CATTATCTCATGCATG_4	HD6_PB	5	Pre	691	TRB	TRBV5-1	TRBD1	TRBJ1-1	TRBC1	TRUE	TRUE	CASSQGENTEAFF	TGCGCCAGCAGTCAGGGTGAGAACACTGAAGCTTTCTTT	9865	13	clonotype29559	clonotype29559_consensus_2
CCAATCCAGTAGCGGT_4	HD6_PB	3	Pre	698	TRB	TRBV10-3	TRBD1	TRBJ1-5	TRBC1	TRUE	TRUE	CAAGQGTNQPQHF	TGTGCCGCCGGACAGGGGACTAATCAGCCCCAGCATTTT	13410	14	clonotype29775	clonotype29775_consensus_1
CCAATCCAGTGTCTCA_4	HD6_PB	6	Path II	672	TRB	TRBV10-3	TRBD1	TRBJ2-7	TRBC2	TRUE	TRUE	CAIGGNYEQYF	TGTGCCATCGGGGGGAACTACGAGCAGTACTTC	24383	33	clonotype29784	clonotype29784_consensus_1
CCAATCCCAAGTAATG_4	HD6_PB	1	Pre	591	TRB	TRBV20-1	None	TRBJ1-1	TRBC1	TRUE	TRUE	CSASPSVRAFF	TGCAGTGCTTCCCCCTCCGTTCGGGCTTTCTTT	8828	13	clonotype1498	clonotype1498_consensus_2
CCAATCCGTAGTGAAT_4	HD6_PB	5	Pre	845	TRB	TRBV18	None	TRBJ1-5	TRBC1	TRUE	TRUE	CASSPGGNQPQHF	TGTGCCAGCTCACCAGGGGGCAATCAGCCCCAGCATTTT	9186	10	clonotype29831	clonotype29831_consensus_2
CCAATCCGTCCCGACA_4	HD6_PB	2	Path II	707	TRB	TRBV10-3	TRBD1	TRBJ2-3	TRBC2	TRUE	TRUE	CAISERSAPGTDTQYF	TGTGCCATCAGTGAGCGGTCGGCCCCAGGGACAGATACGCAGTATTTT	24718	29	clonotype29839	clonotype29839_consensus_1
CCACCTACAAGAAGAG_4	HD6_PB	0	Path II	700	TRB	TRBV7-9	TRBD1	TRBJ1-2	TRBC1	TRUE	TRUE	CASREGAPQWGGYTF	TGTGCCAGCAGAGAAGGGGCCCCCCAATGGGGCGGCTACACCTTC	17943	22	clonotype29959	clonotype29959_consensus_1
CCACCTACACTGCCAG_4	HD6_PB	2	Path II	712	TRB	TRBV6-6	TRBD1	TRBJ1-5	TRBC1	TRUE	TRUE	CASSHKTGENQPQHF	TGTGCCAGCAGCCACAAGACAGGGGAAAATCAGCCCCAGCATTTT	13207	16	clonotype29976	clonotype29976_consensus_1
CCACCTATCAATACCG_4	HD6_PB	3	Pre	678	TRB	TRBV5-1	None	TRBJ2-3	TRBC2	TRUE	TRUE	CASSLRDTQYF	TGCGCCAGCAGCTTGAGGGATACGCAGTATTTT	10163	14	clonotype30036	clonotype30036_consensus_1
CCACCTATCCAGTAGT_4	HD6_PB	3	Pre	625	TRA	TRAV27	None	TRAJ13	TRAC	TRUE	TRUE	CAGGRGGYQKVTF	TGTGCAGGAGGGAGGGGGGGTTACCAGAAAGTTACCTTT	16070	11	clonotype30048	clonotype30048_consensus_3
CCACGGACACCGTTGG_4	HD6_PB	0	Path II	963	TRB	TRBV5-1	TRBD1	TRBJ2-6	TRBC2	TRUE	TRUE	CASSAGTGGSGANVLTF	TGCGCCAGCAGCGCCGGGACAGGGGGCAGCGGGGCCAACGTCCTGACTTTC	10048	13	clonotype30132	clonotype30132_consensus_2
CCACTACAGCTGATAA_4	HD6_PB	1	Path II	707	TRB	TRBV10-3	TRBD2	TRBJ2-1	TRBC2	TRUE	TRUE	CAISGGTSGGINEQFF	TGTGCCATCAGTGGCGGGACTAGCGGGGGCATCAATGAGCAGTTCTTC	17766	23	clonotype30257	clonotype30257_consensus_1
CCACTACCAGATGGCA_4	HD6_PB	2	Path II	893	TRB	TRBV6-5	TRBD1	TRBJ2-7	TRBC2	TRUE	TRUE	CASSYSGGPYEQYF	TGTGCCAGCAGTTACTCGGGGGGGCCCTACGAGCAGTACTTC	15600	24	clonotype30297	clonotype30297_consensus_2
CCACTACGTTAAGAAC_4	HD6_PB	1	Path II	1117	TRB	TRBV4-1	None	TRBJ2-7	TRBC2	TRUE	TRUE	CASSQPYPDYEQYF	TGCGCCAGCAGCCAACCCTACCCCGACTACGAGCAGTACTTC	16637	21	clonotype1743	clonotype1743_consensus_2
CCAGCGAAGGAGTACC_4	HD6_PB	0	Pre	747	TRA	TRAV38-2DV8	None	TRAJ28	TRAC	TRUE	TRUE	CAYRSSTYSGAGSYQLTF	TGTGCTTATAGGAGCAGTACATACTCTGGGGCTGGGAGTTACCAACTCACTTTC	14799	12	clonotype384	clonotype384_consensus_1
CCAGCGAAGGTGCTTT_4	HD6_PB	6	Path II	959	TRB	TRBV11-2	TRBD2	TRBJ2-5	TRBC2	TRUE	TRUE	CASSRTSGGTYQETQYF	TGTGCCAGCAGCCGGACTAGCGGGGGGACGTACCAAGAGACCCAGTACTTC	26822	34	clonotype30432	clonotype30432_consensus_2
CCAGCGAGTCATGCAT_4	HD6_PB	0	Pre	695	TRB	TRBV7-2	None	TRBJ2-7	TRBC2	TRUE	TRUE	CASSALFEQYF	TGTGCCAGCAGCGCCCTTTTCGAGCAGTACTTC	10158	16	clonotype30497	clonotype30497_consensus_1
CCAGCGATCCACGCAG_4	HD6_PB	2	Path II	802	TRB	TRBV14	TRBD1	TRBJ2-3	TRBC2	TRUE	TRUE	CASSQDPVADTQYF	TGTGCCAGCAGCCAAGACCCGGTGGCAGATACGCAGTATTTT	18107	20	clonotype30541	clonotype30541_consensus_2
CCATGTCCAGATGGCA_4	HD6_PB	2	Path II	722	TRB	TRBV2	None	TRBJ2-5	TRBC2	TRUE	TRUE	CASGEETQYF	TGTGCCAGCGGAGAAGAGACCCAGTACTTC	13840	16	clonotype30633	clonotype30633_consensus_2
CCATTCGAGAGTCGGT_4	HD6_PB	4	Path II	718	TRA	TRAV8-2	None	TRAJ5	TRAC	TRUE	TRUE	CVVSDLTGRRALTF	TGTGTTGTGAGTGATCTCACGGGCAGGAGAGCACTTACTTTT	17971	20	clonotype30753	clonotype30753_consensus_3
CCATTCGCACCAACCG_4	HD6_PB	1	Path II	989	TRA	TRAV23DV6	None	TRAJ6	TRAC	TRUE	TRUE	CAASGASGGSYIPTF	TGTGCAGCAAGCGGTGCATCAGGAGGAAGCTACATACCTACATTT	11956	12	clonotype30792	clonotype30792_consensus_2
CCATTCGCAGTCGTGC_4	HD6_PB	2	Path II	691	TRB	TRBV2	TRBD2	TRBJ2-7	TRBC2	TRUE	TRUE	CASGLPALNVYEQYF	TGTGCCAGCGGATTACCGGCCCTAAACGTCTACGAGCAGTACTTC	8494	10	clonotype1450	clonotype1450_consensus_1
CCATTCGCATCCGGGT_4	HD6_PB	1	Path II	873	TRA	TRAV8-3	None	TRAJ7	TRAC	TRUE	TRUE	CAVAHYGNNRLAF	TGTGCTGTGGCCCACTATGGGAACAACAGACTCGCTTTT	7274	10	clonotype30822	clonotype30822_consensus_2
CCATTCGTCAGTACGT_4	HD6_PB	2	Path II	717	TRB	TRBV20-1	TRBD1	TRBJ1-1	TRBC1	TRUE	TRUE	CSAPTPPTGTWSGGAEAFF	TGCAGTGCACCGACCCCCCCGACAGGGACTTGGAGTGGTGGAGCTGAAGCTTTCTTT	11938	17	clonotype30879	clonotype30879_consensus_2
CCATTCGTCCGTACAA_4	HD6_PB	6	Path II	714	TRB	TRBV20-1	TRBD2	TRBJ2-3	TRBC2	TRUE	TRUE	CSALASTDTQYF	TGCAGTGCCCTAGCAAGCACAGATACGCAGTATTTT	18113	29	clonotype30892	clonotype30892_consensus_2
CCCAATCAGTCATCCA_4	HD6_PB	1	Path II	771	TRA	TRAV12-1	None	TRAJ9	TRAC	TRUE	TRUE	CVVANTGGFKTIF	TGTGTGGTGGCGAATACTGGAGGCTTCAAAACTATCTTT	15774	12	clonotype30959	clonotype30959_consensus_2
CCCAATCCAATACGCT_4	HD6_PB	1	Path II	871	TRA	TRAV3	None	TRAJ10	TRAC	TRUE	TRUE	CAVRTGGGNKLTF	TGTGCTGTGAGAACGGGAGGAGGAAACAAACTCACCTTT	11086	11	clonotype30970	clonotype30970_consensus_1
CCCAATCCATCACGTA_4	HD6_PB	1	Path II	718	TRB	TRBV6-1	TRBD1	TRBJ1-6	TRBC1	TRUE	TRUE	CASSETGYNSPLHF	TGTGCCAGCAGTGAAACAGGGTATAATTCACCCCTCCACTTT	14549	17	clonotype30985	clonotype30985_consensus_1
CCCAATCGTCATGCAT_4	HD6_PB	2	Path II	763	TRA	TRAV19	None	TRAJ6	TRAC	TRUE	TRUE	CALSELRPGGSYIPTF	TGTGCTCTGAGTGAGCTACGGCCAGGAGGAAGCTACATACCTACATTT	16389	15	clonotype3572	clonotype3572_consensus_1
CCCAGTTAGTGGGTTG_4	HD6_PB	7	Path I	689	TRB	TRBV12-3	None	TRBJ1-2	TRBC1	TRUE	TRUE	CASSLTLGQIYGYTF	TGTGCCAGCAGTCTCACCCTCGGGCAGATCTATGGCTACACCTTC	14202	17	clonotype31114	clonotype31114_consensus_1
CCCAGTTCACGTGAGA_4	HD6_PB	2	Path II	706	TRB	TRBV20-1	TRBD1	TRBJ1-5	TRBC1	TRUE	TRUE	CSAREGQHSNQPQHF	TGCAGTGCTAGAGAAGGACAGCATAGCAATCAGCCCCAGCATTTT	7261	10	clonotype31131	clonotype31131_consensus_1
CCCAGTTGTAACGACG_4	HD6_PB	2	Path II	691	TRB	TRBV12-4	None	TRBJ2-2	TRBC2	TRUE	TRUE	CASSRFPDAAGELFF	TGTGCCAGCAGTCGGTTCCCCGACGCTGCGGGGGAGCTGTTTTTT	12002	16	clonotype2945	clonotype2945_consensus_2
CCCTCCTTCCCTAATT_4	HD6_PB	3	Pre	700	TRB	TRBV20-1	TRBD1	TRBJ1-2	TRBC1	TRUE	TRUE	CSAAQGLFYGYTF	TGCAGTGCTGCCCAGGGATTGTTCTATGGCTACACCTTC	7782	11	clonotype31435	clonotype31435_consensus_2
CCGGGATCACATTTCT_4	HD6_PB	1	Path II	686	TRB	TRBV24-1	TRBD1	TRBJ2-2	TRBC2	TRUE	TRUE	CATSERTEELFF	TGTGCCACCAGTGAAAGGACAGAGGAGCTGTTTTTT	27744	30	clonotype31503	clonotype31503_consensus_4
CCGGGATCAGCGTTCG_4	HD6_PB	1	Path II	699	TRB	TRBV3-1	None	TRBJ1-6	TRBC1	TRUE	TRUE	CASSQDSPLHF	TGTGCCAGCAGCCAAGATTCACCCCTCCACTTT	9954	10	clonotype31512	clonotype31512_consensus_3
CCGGGATGTACGAAAT_4	HD6_PB	4	Path II	1131	TRB	TRBV5-6	TRBD2	TRBJ1-5	TRBC1	TRUE	TRUE	CASRSYKGGDQPQHF	TGTGCCAGCAGGTCCTACAAGGGCGGGGATCAGCCCCAGCATTTT	13246	17	clonotype31530	clonotype31530_consensus_2
CCGGGATGTGGTAACG_4	HD6_PB	2	Path II	696	TRB	TRBV10-3	TRBD1	TRBJ2-7	TRBC2	TRUE	TRUE	CAIMRGQGTYEQYF	TGTGCCATCATGAGGGGACAGGGGACCTACGAGCAGTACTTC	19315	24	clonotype31553	clonotype31553_consensus_2
CCGGGATTCAGCATGT_4	HD6_PB	3	Pre	712	TRB	TRBV20-1	TRBD2	TRBJ2-7	TRBC2	TRUE	TRUE	CSARGGLTYEQYF	TGCAGTGCTAGGGGGGGACTAACCTACGAGCAGTACTTC	6715	10	clonotype31572	clonotype31572_consensus_2
CCGGTAGAGAAGGTGA_4	HD6_PB	4	Pre	900	TRB	TRBV7-8	None	TRBJ2-5	TRBC2	TRUE	TRUE	CASSSILPGPWQETQYF	TGTGCCAGCAGCTCAATTCTTCCGGGCCCATGGCAAGAGACCCAGTACTTC	7654	11	clonotype31612	clonotype31612_consensus_2
CCGGTAGCAATGGAGC_4	HD6_PB	2	Path II	714	TRB	TRBV10-3	TRBD1	TRBJ2-7	TRBC2	TRUE	TRUE	CARPTGYEQYF	TGTGCCAGACCGACAGGGTACGAGCAGTACTTC	34700	38	clonotype3603	clonotype3603_consensus_3
CCGTACTCAGCTTCGG_4	HD6_PB	0	Pre	945	TRB	TRBV5-4	TRBD2	TRBJ2-2	TRBC2	TRUE	TRUE	CASSLAMGADTGELFF	TGTGCCAGCAGCTTGGCCATGGGAGCGGACACCGGGGAGCTGTTTTTT	7403	13	clonotype31827	clonotype31827_consensus_2
CCGTACTGTGTCGCTG_4	HD6_PB	5	Pre	709	TRB	TRBV20-1	TRBD2	TRBJ2-1	TRBC2	TRUE	TRUE	CSASTSGGAVYNEQFF	TGCAGTGCTAGCACTAGCGGGGGGGCGGTTTACAATGAGCAGTTCTTC	7700	13	clonotype31882	clonotype31882_consensus_2
CCGTGGAGTTAAGTAG_4	HD6_PB	0	Path II	698	TRB	TRBV20-1	TRBD1	TRBJ1-1	TRBC1	TRUE	TRUE	CSAWTGGNTEAFF	TGCAGTGCATGGACAGGAGGGAACACTGAAGCTTTCTTT	15745	25	clonotype32039	clonotype32039_consensus_2
CCGTTCAAGACTTTCG_4	HD6_PB	1	Path II	717	TRB	TRBV20-1	TRBD2	TRBJ2-5	TRBC2	TRUE	TRUE	CSALAGGRETQYF	TGCAGTGCTTTAGCGGGGGGGAGGGAGACCCAGTACTTC	7609	11	clonotype3621	clonotype3621_consensus_2
CCGTTCAAGTAGGCCA_4	HD6_PB	3	Pre	585	TRA	TRAV12-2	None	TRAJ12	TRAC	TRUE	TRUE	CAVNVDSSYKLIF	TGTGCCGTGAACGTGGATAGCAGCTATAAATTGATCTTC	10026	10	clonotype32136	clonotype32136_consensus_2
CCGTTCAGTTGGTTTG_4	HD6_PB	2	Path II	699	TRB	TRBV4-2	TRBD2	TRBJ2-2	TRBC2	TRUE	TRUE	CASSQEGGGGDTGELFF	TGTGCCAGCAGCCAAGAAGGGGGAGGGGGGGACACCGGGGAGCTGTTTTTT	11682	13	clonotype620	clonotype620_consensus_1
CCTAAAGAGGAGCGAG_4	HD6_PB	4	Pre	863	TRB	TRBV9	None	TRBJ2-2	TRBC2	TRUE	TRUE	CASSVVRTQNTGELFF	TGTGCCAGCAGCGTAGTCCGCACCCAGAACACCGGGGAGCTGTTTTTT	8650	10	clonotype32298	clonotype32298_consensus_1
CCTAAAGGTTCGGCAC_4	HD6_PB	0	Pre	738	TRB	TRBV2	TRBD1	TRBJ1-2	TRBC1	TRUE	TRUE	CASSEIVGTGGHGYTF	TGTGCCAGCAGTGAGATCGTGGGGACAGGGGGTCATGGCTACACCTTC	10565	11	clonotype32387	clonotype32387_consensus_1
CCTAAAGTCAGTTAGC_4	HD6_PB	1	Path II	842	TRA	TRAV8-4	None	TRAJ4	TRAC	TRUE	TRUE	CAVRPPAGGYNKLIF	TGTGCTGTGAGGCCCCCAGCTGGTGGCTACAATAAGCTGATTTTT	13728	16	clonotype32408	clonotype32408_consensus_1
CCTACACGTCATACTG_4	HD6_PB	2	Path II	717	TRB	TRBV6-1	TRBD2	TRBJ2-7	TRBC2	TRUE	TRUE	CASSDLGNPTYEQYF	TGTGCCAGCAGTGACCTCGGGAATCCAACCTACGAGCAGTACTTC	9481	14	clonotype3635	clonotype3635_consensus_1
CCTACACTCTGACCTC_4	HD6_PB	3	Pre	732	TRB	TRBV7-9	TRBD2	TRBJ2-1	TRBC2	TRUE	TRUE	CASSPPAGIEQFF	TGTGCCAGCAGCCCCCCGGCGGGTATTGAGCAGTTCTTC	29634	33	clonotype32592	clonotype32592_consensus_1
CCTACCACAAGCGAGT_4	HD6_PB	6	Path II	686	TRB	TRBV7-6	TRBD1	TRBJ2-7	TRBC2	TRUE	TRUE	CASSLTGQSNYEQYF	TGTGCCAGCAGCTTAACGGGACAGAGTAACTACGAGCAGTACTTC	15374	17	clonotype32661	clonotype32661_consensus_1
CCTACCACACCATGTA_4	HD6_PB	4	Pre	966	TRB	TRBV11-2	TRBD1	TRBJ2-3	TRBC2	TRUE	TRUE	CASSSTGRSDTQYF	TGTGCCAGCAGCTCGACAGGGCGGTCAGATACGCAGTATTTT	11868	15	clonotype32670	clonotype32670_consensus_2
CCTACCAGTACCGTTA_4	HD6_PB	2	Path II	745	TRB	TRBV5-4	TRBD1	TRBJ2-1	TRBC2	TRUE	TRUE	CASSRDSNEQFF	TGTGCCAGCAGCAGGGACAGCAATGAGCAGTTCTTC	13257	19	clonotype3642	clonotype3642_consensus_1
CCTAGCTAGACCGGAT_4	HD6_PB	2	Path II	688	TRA	TRAV9-2	None	TRAJ21	TRAC	TRUE	TRUE	CALSLYNFNKFYF	TGTGCTCTGAGCTTATACAACTTCAACAAATTTTACTTT	35212	24	clonotype32781	clonotype32781_consensus_1
CCTAGCTAGCCACGTC_4	HD6_PB	3	Pre	658	TRB	TRBV29-1	TRBD1	TRBJ1-2	TRBC1	TRUE	TRUE	CSVGDRAGYTF	TGCAGCGTTGGGGACAGGGCTGGCTACACCTTC	9657	10	clonotype32792	clonotype32792_consensus_2
CCTAGCTCAACGATCT_4	HD6_PB	0	Pre	695	TRB	TRBV4-1	TRBD1	TRBJ1-2	TRBC1	TRUE	TRUE	CASSLLGQFLYGYTF	TGCGCCAGCAGCCTCCTAGGACAATTTCTCTATGGCTACACCTTC	21781	24	clonotype32821	clonotype32821_consensus_2
CCTAGCTCAACTGGCC_4	HD6_PB	2	Path II	700	TRB	TRBV20-1	TRBD1	TRBJ1-4	TRBC1	TRUE	TRUE	CSAITGGDEKLFF	TGCAGTGCCATAACAGGGGGGGATGAAAAACTGTTTTTT	10312	16	clonotype2333	clonotype2333_consensus_1
CCTAGCTCAGTGGAGT_4	HD6_PB	1	Path II	695	TRB	TRBV3-1	TRBD1	TRBJ2-7	TRBC2	TRUE	TRUE	CASSLRQGSYEQYF	TGTGCCAGCAGCTTACGACAGGGTAGCTACGAGCAGTACTTC	11789	15	clonotype32842	clonotype32842_consensus_1
CCTAGCTTCATAAAGG_4	HD6_PB	3	Pre	1042	TRB	TRBV13	TRBD1	TRBJ1-5	TRBC1	TRUE	TRUE	CASSLGQGEQPQHF	TGTGCCAGCAGCCTAGGACAGGGTGAACAGCCCCAGCATTTT	5873	12	clonotype32894	clonotype32894_consensus_2
CCTATTATCTGCTGCT_4	HD6_PB	4	Path II	729	TRA	TRAV38-2DV8	None	TRAJ26	TRAC	TRUE	TRUE	CAYLSYGQNFVF	TGTGCTTATTTGAGCTATGGTCAGAATTTTGTCTTT	29204	23	clonotype33076	clonotype33076_consensus_1
CCTCAGTAGTACGCGA_4	HD6_PB	6	Path II	764	TRA	TRAV29DV5	None	TRAJ37	TRAC	TRUE	TRUE	CAASSGNTGKLIF	TGTGCAGCAAGCTCTGGCAACACAGGCAAACTAATCTTT	13900	10	clonotype33107	clonotype33107_consensus_2
CCTCAGTGTTGGAGGT_4	HD6_PB	3	Pre	719	TRB	TRBV6-3	TRBD1	TRBJ2-7	TRBC2	TRUE	TRUE	CASNLGPADNFEQYF	TGTGCCAGCAATCTAGGACCGGCAGACAACTTTGAGCAGTACTTC	10629	14	clonotype33195	clonotype33195_consensus_2
CCTCAGTTCTTGCATT_4	HD6_PB	6	Path II	754	TRB	TRBV3-1	TRBD1	TRBJ2-2	TRBC2	TRUE	TRUE	CASSQRGGTGELFF	TGTGCCAGCAGCCAAAGAGGGGGAACCGGGGAGCTGTTTTTT	37994	45	clonotype394	clonotype394_consensus_2
CCTCTGAAGGGAGTAA_4	HD6_PB	1	Path II	881	TRA	TRAV3	None	TRAJ3	TRAC	TRUE	TRUE	CAVRVPGYSSASKIIF	TGTGCTGTGAGAGTTCCGGGGTACAGCAGTGCTTCCAAGATAATCTTT	19571	24	clonotype33269	clonotype33269_consensus_2
CCTCTGACATAGGATA_4	HD6_PB	0	Path II	899	TRB	TRBV7-8	TRBD1	TRBJ2-1	TRBC2	TRUE	TRUE	CASSERDRVYRFF	TGTGCCAGCAGCGAACGAGACAGGGTTTATAGGTTCTTC	16534	19	clonotype33321	clonotype33321_consensus_1
CCTCTGATCGCCGTGA_4	HD6_PB	1	Path II	691	TRB	TRBV4-1	TRBD2	TRBJ2-5	TRBC2	TRUE	TRUE	CASSQDGREETQYF	TGCGCCAGCAGCCAAGATGGAAGGGAAGAGACCCAGTACTTC	14929	18	clonotype3669	clonotype3669_consensus_1
CCTTACGAGTCCCACG_4	HD6_PB	1	Path II	691	Multi	TRDV1	None	TRBJ1-5	TRBC1	TRUE	TRUE	CALGDRTADQPQHF	TGTGCTCTTGGGGACCGGACAGCAGATCAGCCCCAGCATTTT	9724	11	clonotype33443	None
CCTTACGGTTATGCGT_4	HD6_PB	3	Pre	728	TRB	TRBV2	None	TRBJ1-4	TRBC1	TRUE	TRUE	CASHGDNEKLFF	TGTGCCAGCCATGGAGATAATGAAAAACTGTTTTTT	14294	16	clonotype33520	clonotype33520_consensus_1
CCTTACGTCACCTTAT_4	HD6_PB	6	Path II	716	TRB	TRBV20-1	TRBD1	TRBJ1-1	TRBC1	TRUE	TRUE	CSAEGVGVGNTEAFF	TGCAGTGCCGAGGGGGTTGGGGTGGGGAACACTGAAGCTTTCTTT	20384	32	clonotype33534	clonotype33534_consensus_3
CCTTCCCCAATGTTGC_4	HD6_PB	0	Pre	591	TRB	TRBV20-1	TRBD2	TRBJ2-5	TRBC2	TRUE	TRUE	CSASGPGGGNGETQYF	TGCAGTGCTAGCGGCCCAGGCGGGGGGAACGGGGAGACCCAGTACTTC	6300	10	clonotype33616	clonotype33616_consensus_1
CCTTCCCTCTGCCAGG_4	HD6_PB	1	Path II	893	TRA	TRAV8-4	None	TRAJ4	TRAC	TRUE	TRUE	CAVGRSGGYNKLIF	TGTGCTGTGGGACGTTCTGGTGGCTACAATAAGCTGATTTTT	10257	11	clonotype366	clonotype366_consensus_1
CCTTCGAAGCTGGAAC_4	HD6_PB	6	Path II	716	TRB	TRBV6-5	TRBD2	TRBJ2-7	TRBC2	TRUE	TRUE	CASRKGLAGDHYEQYF	TGTGCCAGCAGAAAGGGACTAGCGGGGGACCACTACGAGCAGTACTTC	13756	18	clonotype33733	clonotype33733_consensus_1
CCTTTCTAGCTGTTCA_4	HD6_PB	6	Path II	816	TRB	TRBV30	None	TRBJ2-3	TRBC2	TRUE	TRUE	CAWTETDTQYF	TGTGCCTGGACAGAGACAGATACGCAGTATTTT	12840	16	clonotype33906	clonotype33906_consensus_1
CCTTTCTGTAGTAGTA_4	HD6_PB	4	Path II	690	TRB	TRBV10-3	None	TRBJ2-2	TRBC2	TRUE	TRUE	CAISESVALSDTGELFF	TGTGCCATCAGTGAGTCGGTTGCGCTTTCTGACACCGGGGAGCTGTTTTTT	25520	29	clonotype33974	clonotype33974_consensus_2
CCTTTCTGTTCTCATT_4	HD6_PB	2	Path II	715	TRB	TRBV6-6	TRBD1	TRBJ2-1	TRBC2	TRUE	TRUE	CASSYSTGPEQFF	TGTGCCAGCAGTTACTCGACGGGGCCTGAGCAGTTCTTC	15031	19	clonotype1784	clonotype1784_consensus_1
CGAACATCACAAGCCC_4	HD6_PB	2	Path II	690	TRB	TRBV4-1	TRBD1	TRBJ2-1	TRBC2	TRUE	TRUE	CASSQGQGAGEQFF	TGCGCCAGCAGCCAGGGACAGGGGGCAGGAGAGCAGTTCTTC	44903	54	clonotype34100	clonotype34100_consensus_1
CGAACATCACTTCGAA_4	HD6_PB	2	Path II	685	TRB	TRBV5-1	TRBD2	TRBJ2-3	TRBC2	TRUE	TRUE	CASSRDSRDTQYF	TGCGCCAGCAGCAGGGACTCCCGCGATACGCAGTATTTT	11389	15	clonotype1372	clonotype1372_consensus_1
CGAATGTCAATCGGTT_4	HD6_PB	0	Pre	692	TRB	TRBV5-1	TRBD2	TRBJ2-1	TRBC2	TRUE	TRUE	CASSWGSRGDNEQFF	TGCGCCAGCAGCTGGGGTTCGCGGGGAGACAATGAGCAGTTCTTC	21450	30	clonotype34284	clonotype34284_consensus_1
CGAATGTCATCCGGGT_4	HD6_PB	1	Path II	728	TRB	TRBV7-9	TRBD2	TRBJ2-1	TRBC2	TRUE	TRUE	CASSLAGVDEQFF	TGTGCCAGCAGCTTAGCGGGAGTAGATGAGCAGTTCTTC	21076	25	clonotype34306	clonotype34306_consensus_3
CGAATGTCATGAACCT_4	HD6_PB	2	Path II	704	TRB	TRBV20-1	TRBD2	TRBJ1-6	TRBC1	TRUE	TRUE	CSARDVGVGYSPLHF	TGCAGTGCTAGAGATGTAGGGGTGGGTTATTCACCCCTCCACTTT	14022	21	clonotype3703	clonotype3703_consensus_1
CGACCTTGTACGAAAT_4	HD6_PB	1	Path I	567	TRB	TRBV20-1	TRBD2	TRBJ2-5	TRBC2	TRUE	TRUE	CSARGAGSRGTQYF	TGCAGTGCTAGAGGAGCGGGGTCTCGCGGGACCCAGTACTTC	7124	11	clonotype34490	clonotype34490_consensus_1
CGACCTTGTATCACCA_4	HD6_PB	4	Path II	830	TRB	TRBV30	TRBD1	TRBJ2-1	TRBC2	TRUE	TRUE	CAWSVLPVDNEQFF	TGTGCCTGGAGTGTACTGCCAGTGGACAATGAGCAGTTCTTC	23999	37	clonotype34495	clonotype34495_consensus_4
CGACCTTGTCCGAGTC_4	HD6_PB	0	Pre	685	TRB	TRBV12-3	TRBD1	TRBJ1-5	TRBC1	TRUE	TRUE	CASSSGGGNQPQHF	TGTGCCAGCAGTTCCGGTGGGGGAAATCAGCCCCAGCATTTT	11565	14	clonotype34501	clonotype34501_consensus_1
CGACTTCAGCCACTAT_4	HD6_PB	4	Path II	788	TRA	TRAV17	None	TRAJ15	TRAC	TRUE	TRUE	CATVPYAGNQAGTALIF	TGTGCTACGGTCCCCTACGCGGGAAACCAGGCAGGAACTGCTCTGATCTTT	17029	13	clonotype34563	clonotype34563_consensus_2
CGACTTCAGCTGTTCA_4	HD6_PB	6	Path II	929	TRB	TRBV5-1	TRBD2	TRBJ2-6	TRBC2	TRUE	TRUE	CASSLDGSGANVLTF	TGCGCCAGCAGCTTGGATGGGAGTGGGGCCAACGTCCTGACTTTC	23430	31	clonotype34567	clonotype34567_consensus_3
CGACTTCAGTAGGTGC_4	HD6_PB	0	Pre	704	TRB	TRBV20-1	TRBD1	TRBJ2-5	TRBC2	TRUE	TRUE	CSAPNYRDIQETQYF	TGCAGTGCACCCAATTACCGGGACATCCAAGAGACCCAGTACTTC	8980	13	clonotype34572	clonotype34572_consensus_1
CGACTTCCACACGCTG_4	HD6_PB	1	Path II	580	TRB	TRBV20-1	TRBD2	TRBJ2-4	TRBC2	TRUE	TRUE	CSARPPRETKNIQYF	TGCAGTGCTAGACCCCCCCGGGAAACCAAAAACATTCAGTACTTC	9128	14	clonotype34597	clonotype34597_consensus_2
CGACTTCCAGACGCTC_4	HD6_PB	0	Pre	714	TRB	TRBV20-1	TRBD2	TRBJ1-1	TRBC1	TRUE	TRUE	CSALPEQGGNTEAFF	TGCAGTGCTCTCCCCGAACAGGGAGGGAACACTGAAGCTTTCTTT	7742	12	clonotype34611	clonotype34611_consensus_1
CGACTTCCATGGATGG_4	HD6_PB	2	Path II	664	TRB	TRBV21-1	TRBD1	TRBJ2-2	TRBC2	TRUE	TRUE	CASSYNRRPGELFF	TGTGCCAGCAGCTACAACAGGCGCCCCGGGGAGCTGTTTTTT	12948	13	clonotype34628	clonotype34628_consensus_3
CGACTTCTCCAGTAGT_4	HD6_PB	0	Pre	703	TRB	TRBV5-1	TRBD2	TRBJ1-1	TRBC1	TRUE	TRUE	CASSLAPGLMNTEAFF	TGCGCCAGCAGCTTGGCCCCAGGACTTATGAACACTGAAGCTTTCTTT	11042	16	clonotype34679	clonotype34679_consensus_1
CGAGAAGCACCACGTG_4	HD6_PB	6	Path II	723	TRB	TRBV20-1	TRBD1	TRBJ1-6	TRBC1	TRUE	TRUE	CSARDGTANSPLHF	TGCAGTGCTAGAGATGGGACAGCCAATTCACCCCTCCACTTT	14356	22	clonotype34764	clonotype34764_consensus_3
CGAGAAGCAGACAGGT_4	HD6_PB	5	Pre	689	TRB	TRBV20-1	TRBD1	TRBJ1-2	TRBC1	TRUE	TRUE	CSARVQGGYTF	TGCAGTGCTAGGGTCCAGGGAGGCTACACCTTC	9336	13	clonotype34772	clonotype34772_consensus_2
CGAGCACAGCCCAGCT_4	HD6_PB	2	Path II	859	TRB	TRBV19	TRBD2	TRBJ2-2	TRBC1	TRUE	TRUE	CASSGRDANTGELFF	TGTGCCAGTAGTGGCCGGGACGCGAACACCGGGGAGCTGTTTTTT	5126	10	clonotype3729	clonotype3729_consensus_2
CGAGCACCAGGCTCAC_4	HD6_PB	1	Path II	687	TRB	TRBV12-3	None	TRBJ1-6	TRBC1	TRUE	TRUE	CASSFWSPLHF	TGTGCCAGCAGTTTCTGGTCACCCCTCCACTTT	16783	19	clonotype34946	clonotype34946_consensus_1
CGAGCACGTTTGTTGG_4	HD6_PB	2	Path II	699	TRB	TRBV10-3	TRBD1	TRBJ2-1	TRBC2	TRUE	TRUE	CAISGYGTGGTNEQFF	TGTGCCATCAGTGGATACGGGACAGGGGGTACGAATGAGCAGTTCTTC	20350	24	clonotype34998	clonotype34998_consensus_2
CGAGCACTCTCGATGA_4	HD6_PB	2	Path II	719	TRB	TRBV6-6	TRBD1	TRBJ2-2	TRBC2	TRUE	TRUE	CASSTTGWTGELFF	TGTGCCAGCAGTACCACAGGGTGGACCGGGGAGCTGTTTTTT	10885	14	clonotype35034	clonotype35034_consensus_1
CGATCGGCAGAGTGTG_4	HD6_PB	4	Path II	725	TRB	TRBV7-2	TRBD2	TRBJ2-3	TRBC2	TRUE	TRUE	CASSLVVGGTRGTDTQYF	TGTGCCAGCAGCTTAGTAGTGGGTGGGACTAGAGGCACAGATACGCAGTATTTT	30853	46	clonotype35297	clonotype35297_consensus_2
CGATCGGTCGCCTGAG_4	HD6_PB	1	Path II	693	TRB	TRBV5-1	TRBD2	TRBJ2-1	TRBC2	TRUE	TRUE	CASSSRTSGDLREQFF	TGCGCCAGCAGCTCCCGGACTAGCGGGGACCTCCGTGAGCAGTTCTTC	10521	14	clonotype35381	clonotype35381_consensus_1
CGATGGCAGAGTACAT_4	HD6_PB	2	Path II	684	TRB	TRBV10-1	TRBD2	TRBJ2-3	TRBC2	TRUE	TRUE	CASSRGGGTDTQYF	TGCGCCAGCAGTCGCGGCGGGGGCACAGATACGCAGTATTTT	10285	15	clonotype35403	clonotype35403_consensus_1
CGATGGCCATGACGGA_4	HD6_PB	2	Path II	768	TRA	TRAV17	None	TRAJ10	TRAC	TRUE	TRUE	CATGGGGNKLTF	TGTGCTACGGGGGGAGGAGGAAACAAACTCACCTTT	17554	14	clonotype1013	clonotype1013_consensus_1
CGATGGCTCAGCACAT_4	HD6_PB	2	Path II	777	TRB	TRBV7-9	TRBD1	TRBJ2-6	TRBC2	TRUE	TRUE	CASSRTGGGAGANVLTF	TGTGCCAGCAGCCGGACAGGGGGAGGCGCTGGGGCCAACGTCCTGACTTTC	17135	19	clonotype3757	clonotype3757_consensus_2
CGATGGCTCCTAAGTG_4	HD6_PB	6	Path II	706	TRB	TRBV4-1	TRBD1	TRBJ2-1	TRBC2	TRUE	TRUE	CASSQNGPQGVRSSYNEQFF	TGCGCCAGCAGCCAAAATGGGCCACAGGGGGTTCGGAGCTCCTACAATGAGCAGTTCTTC	17659	24	clonotype35553	clonotype35553_consensus_2
CGATGGCTCGTAGATC_4	HD6_PB	1	Pre	657	TRB	TRBV28	TRBD2	TRBJ2-3	TRBC2	TRUE	TRUE	CASSLYYGLPTDTQYF	TGTGCCAGCAGTTTATATTACGGACTCCCCACAGATACGCAGTATTTT	18768	21	clonotype35562	clonotype35562_consensus_1
CGATGTAGTAAAGGAG_4	HD6_PB	1	Path II	731	TRB	TRBV3-1	None	TRBJ1-6	TRBC1	TRUE	TRUE	CASSLTTEPLHSPLHF	TGTGCCAGCTCGCTCACGACCGAACCCCTACATTCACCCCTCCACTTT	20813	26	clonotype35673	clonotype35673_consensus_3
CGATGTATCTCGGACG_4	HD6_PB	1	Path II	1098	TRB	TRBV6-6	None	TRBJ1-5	TRBC1	TRUE	TRUE	CASSLSNQPQHF	TGTGCCAGCAGTTTGAGCAATCAGCCCCAGCATTTT	17667	24	clonotype35753	clonotype35753_consensus_2
CGATGTATCTGCTGTC_4	HD6_PB	3	Pre	707	TRB	TRBV19	TRBD2	TRBJ2-5	TRBC2	TRUE	TRUE	CASKFSGGETQYF	TGTGCCAGTAAGTTCTCAGGAGGAGAGACCCAGTACTTC	6602	10	clonotype35755	clonotype35755_consensus_1
CGATTGAAGAGACTAT_4	HD6_PB	1	Path II	679	TRB	TRBV20-1	TRBD2	TRBJ2-1	TRBC2	TRUE	TRUE	CSAILRLAGNEQFF	TGCAGTGCTATTTTGCGGCTAGCAGGGAATGAGCAGTTCTTC	8247	14	clonotype3766	clonotype3766_consensus_2
CGATTGAAGATGCCTT_4	HD6_PB	0	Pre	705	TRB	TRBV20-1	TRBD2	TRBJ2-7	TRBC2	TRUE	TRUE	CSARDQGGTAYEQYF	TGCAGTGCTAGAGATCAAGGAGGTACAGCCTACGAGCAGTACTTC	8203	12	clonotype35773	clonotype35773_consensus_1
CGATTGACACGAGAGT_4	HD6_PB	8	Path II	860	TRB	TRBV11-2	TRBD1	TRBJ2-1	TRBC2	TRUE	TRUE	CASSVRTGAPNEQFF	TGTGCCAGCAGCGTACGGACAGGGGCTCCCAATGAGCAGTTCTTC	56570	75	clonotype35818	clonotype35818_consensus_1
CGATTGACATTGGGCC_4	HD6_PB	2	Path II	717	TRB	TRBV6-6	TRBD2	TRBJ1-4	TRBC1	TRUE	TRUE	CASSYRGVLQEKLFF	TGTGCCAGCAGTTACCGCGGGGTGTTGCAAGAGAAACTGTTTTTT	27092	34	clonotype35845	clonotype35845_consensus_2
CGATTGATCGTACGGC_4	HD6_PB	0	Pre	962	TRB	TRBV11-2	TRBD2	TRBJ2-6	TRBC2	TRUE	TRUE	CASSSPRTRRGWDNVLTF	TGTGCCAGCAGCTCCCCGCGAACTAGGCGGGGTTGGGACAACGTCCTGACTTTC	18185	19	clonotype3773	clonotype3773_consensus_1
CGCCAAGGTCATGCCG_4	HD6_PB	0	Pre	812	TRA	TRAV12-1	None	TRAJ21	TRAC	TRUE	TRUE	CVVSEYNFNKFYF	TGTGTGGTGAGCGAATACAACTTCAACAAATTTTACTTT	12901	10	clonotype36009	clonotype36009_consensus_1
CGCCAAGTCAAGATCC_4	HD6_PB	4	Path II	688	TRA	TRAV9-2	None	TRAJ15	TRAC	TRUE	TRUE	CALTPRGAGTALIF	TGTGCTCTGACTCCCCGGGGGGCAGGAACTGCTCTGATCTTT	41695	26	clonotype1686	clonotype1686_consensus_2
CGCCAAGTCTAACTGG_4	HD6_PB	0	Pre	705	TRB	TRBV27	TRBD1	TRBJ2-7	TRBC2	TRUE	TRUE	CASRRTGGDEQYF	TGTGCCAGCAGGCGGACAGGGGGCGACGAGCAGTACTTC	10042	11	clonotype36047	clonotype36047_consensus_2
CGCGGTAAGCTATGCT_4	HD6_PB	3	Pre	755	TRB	TRBV11-2	None	TRBJ2-2	TRBC2	TRUE	TRUE	CASSQNTGELFF	TGTGCCAGCAGCCAGAACACCGGGGAGCTGTTTTTT	30752	33	clonotype36075	clonotype36075_consensus_1
CGCGTTTCAGGAATGC_4	HD6_PB	3	Pre	701	TRB	TRBV7-3	None	TRBJ2-2	TRBC2	TRUE	TRUE	CASSLWDTGELFF	TGTGCCAGCAGCTTATGGGACACCGGGGAGCTGTTTTTT	12292	13	clonotype36274	clonotype36274_consensus_2
CGCGTTTCATACAGCT_4	HD6_PB	6	Path II	865	TRB	TRBV18	TRBD2	TRBJ2-5	TRBC2	TRUE	TRUE	CASSHGGAYQETQYF	TGTGCCAGCTCACACGGGGGAGCGTACCAAGAGACCCAGTACTTC	13146	19	clonotype36280	clonotype36280_consensus_1
CGCGTTTTCTGCTTGC_4	HD6_PB	3	Pre	668	TRB	TRBV4-1	TRBD1	TRBJ1-6	TRBC1	TRUE	TRUE	CASSRAMDRRRSPLHF	TGCGCCAGCAGCCGTGCTATGGACAGAAGGAGATCACCCCTCCACTTT	11687	12	clonotype36377	clonotype36377_consensus_1
CGCTATCTCAACACAC_4	HD6_PB	5	Pre	685	TRB	TRBV7-2	TRBD1	TRBJ1-3	TRBC1	TRUE	TRUE	CASSLSWGGAAGNTIYF	TGTGCCAGCAGCTTATCTTGGGGGGGTGCGGCAGGAAACACCATATATTTT	7633	10	clonotype36494	clonotype36494_consensus_2
CGCTATCTCACTGGGC_4	HD6_PB	7	Path I	686	TRB	TRBV11-1	TRBD2	TRBJ2-1	TRBC2	TRUE	TRUE	CASSLRAYNEQFF	TGTGCCAGCAGCTTGAGGGCCTACAATGAGCAGTTCTTC	10505	13	clonotype36502	clonotype36502_consensus_1
CGCTATCTCCAAGTAC_4	HD6_PB	4	Path II	726	TRB	TRBV2	None	TRBJ2-2	TRBC2	TRUE	TRUE	CASGSVGGELFF	TGTGCCAGCGGATCAGTTGGCGGGGAGCTGTTTTTT	15750	18	clonotype36511	clonotype36511_consensus_2
CGCTATCTCTTGAGAC_4	HD6_PB	1	Path II	668	TRB	TRBV4-1	TRBD1	TRBJ1-2	TRBC1	TRUE	TRUE	CASSHHVPDRGNYGYTF	TGCGCCAGCAGCCACCACGTACCGGACAGGGGCAACTATGGCTACACCTTC	8522	10	clonotype36542	clonotype36542_consensus_1
CGCTGGACATTTCACT_4	HD6_PB	6	Path II	1103	TRB	TRBV4-1	TRBD1	TRBJ1-2	TRBC1	TRUE	TRUE	CASSQDPGQDYGYTF	TGCGCCAGCAGCCAAGATCCGGGACAGGACTATGGCTACACCTTC	15127	16	clonotype36624	clonotype36624_consensus_3
CGCTGGACATTTGCTT_4	HD6_PB	4	Path II	719	TRB	TRBV5-1	TRBD1	TRBJ2-5	TRBC2	TRUE	TRUE	CASSHGARETQYF	TGCGCCAGCAGTCACGGGGCTCGAGAGACCCAGTACTTC	30507	44	clonotype36625	clonotype36625_consensus_1
CGCTGGAGTGTTCGAT_4	HD6_PB	2	Path II	762	TRB	TRBV4-1	TRBD1	TRBJ1-5	TRBC1	TRUE	TRUE	CASSRGAVSNQPQHF	TGCGCCAGCAGCCGTGGGGCGGTGAGCAATCAGCCCCAGCATTTT	20325	23	clonotype885	clonotype885_consensus_1
CGCTGGATCCGAGCCA_4	HD6_PB	2	Path II	711	TRB	TRBV20-1	TRBD2	TRBJ1-5	TRBC1	TRUE	TRUE	CSANTGKRGNQPQHF	TGCAGTGCTAATACAGGGAAGCGGGGCAATCAGCCCCAGCATTTT	29439	41	clonotype36686	clonotype36686_consensus_1
CGCTTCATCAACACAC_4	HD6_PB	5	Pre	694	TRB	TRBV20-1	TRBD2	TRBJ1-1	TRBC1	TRUE	TRUE	CSVRWETEAFF	TGCAGTGTTCGATGGGAGACTGAAGCTTTCTTT	9611	13	clonotype36837	clonotype36837_consensus_3
CGCTTCATCCAACCAA_4	HD6_PB	4	Path II	808	TRA	TRAV12-1	None	TRAJ5	TRAC	TRUE	TRUE	CVVNRAGRRALTF	TGTGTGGTGAACAGGGCGGGCAGGAGAGCACTTACTTTT	29118	22	clonotype36849	clonotype36849_consensus_2
CGGACACAGACTAGAT_4	HD6_PB	2	Path II	560	TRA	TRAV12-2	None	TRAJ6	TRAC	TRUE	TRUE	CAVRRGGSYIPTF	TGTGCCGTCCGGAGGGGAGGAAGCTACATACCTACATTT	20137	17	clonotype36883	clonotype36883_consensus_2
CGGACACAGATCCGAG_4	HD6_PB	4	Path II	700	TRB	TRBV10-3	TRBD1	TRBJ1-6	TRBC1	TRUE	TRUE	CAISESGQGDSPLHF	TGTGCCATCAGTGAGTCGGGACAGGGAGATTCACCCCTCCACTTT	26403	26	clonotype36889	clonotype36889_consensus_2
CGGACACAGGTGTTAA_4	HD6_PB	0	Pre	686	TRB	TRBV11-2	TRBD1	TRBJ1-2	TRBC1	TRUE	TRUE	CASSLVRVGGYTF	TGTGCCAGCAGCTTAGTCAGGGTAGGAGGCTACACCTTC	10462	10	clonotype36914	clonotype36914_consensus_1
CGGACACCATCAGTCA_4	HD6_PB	4	Path II	723	TRA	TRAV27	None	TRAJ10	TRAC	TRUE	TRUE	CAGAITGGGNKLTF	TGTGCAGGAGCAATCACGGGAGGAGGAAACAAACTCACCTTT	16303	11	clonotype36949	clonotype36949_consensus_4
CGGACACGTCGTCTTC_4	HD6_PB	1	Path II	823	TRB	TRBV30	TRBD1	TRBJ2-5	TRBC2	TRUE	TRUE	CAWRRDRGQETQYF	TGTGCCTGGAGGAGGGACAGGGGCCAAGAGACCCAGTACTTC	6846	10	clonotype36969	clonotype36969_consensus_3
CGGACGTGTAACGCGA_4	HD6_PB	0	Pre	962	TRB	TRBV4-2	TRBD1	TRBJ2-7	TRBC2	TRUE	TRUE	CASSQGTGGYEQYF	TGTGCCAGCAGCCAAGGGACAGGGGGCTACGAGCAGTACTTC	8837	13	clonotype37103	clonotype37103_consensus_1
CGGACTGCAATGTAAG_4	HD6_PB	1	Path II	868	TRB	TRBV5-4	None	TRBJ2-3	TRBC2	TRUE	TRUE	CASSFSDTQYF	TGTGCCAGCAGCTTTTCAGATACGCAGTATTTT	7654	11	clonotype37244	clonotype37244_consensus_2
CGGACTGCATCAGTAC_4	HD6_PB	0	Path I	699	TRB	TRBV12-3	TRBD1	TRBJ1-5	TRBC1	TRUE	TRUE	CASSSVPTGGQPQHF	TGTGCCAGCAGCTCCGTCCCGACAGGGGGCCAGCCCCAGCATTTT	17411	19	clonotype37270	clonotype37270_consensus_3
CGGACTGCATCCGGGT_4	HD6_PB	6	Path II	708	TRB	TRBV24-1	TRBD2	TRBJ1-2	TRBC1	TRUE	TRUE	CATSDFLGIYTF	TGTGCCACCAGTGATTTCCTCGGGATTTACACCTTC	10417	10	clonotype37271	clonotype37271_consensus_5
CGGAGCTCACCATGTA_4	HD6_PB	4	Path II	696	TRB	TRBV7-6	TRBD2	TRBJ1-3	TRBC1	TRUE	TRUE	CASSPRQGAGNTIYF	TGTGCCAGCAGCCCGAGGCAGGGAGCTGGAAACACCATATATTTT	17320	16	clonotype2063	clonotype2063_consensus_1
CGGAGTCAGAAACCAT_4	HD6_PB	2	Path II	761	TRB	TRBV11-2	None	TRBJ1-2	TRBC1	TRUE	TRUE	CASSLGPLLYGYTF	TGTGCCAGCAGCTTAGGTCCCCTTTTATATGGCTACACCTTC	28978	33	clonotype37511	clonotype37511_consensus_3
CGGAGTCAGAGTGAGA_4	HD6_PB	4	Path II	773	TRA	TRAV20	None	TRAJ5	TRAC	TRUE	TRUE	CAVQAKGRRALTF	TGTGCTGTGCAGGCCAAGGGCAGGAGAGCACTTACTTTT	29731	23	clonotype37523	clonotype37523_consensus_3
CGGAGTCCACGACGAA_4	HD6_PB	5	Pre	1107	TRB	TRBV4-1	TRBD2	TRBJ2-2	TRBC2	TRUE	TRUE	CASSQKRDGRGELFF	TGCGCCAGCAGCCAAAAGAGGGATGGACGCGGGGAGCTGTTTTTT	12817	13	clonotype37575	clonotype37575_consensus_2
CGGCTAGCACGGTAAG_4	HD6_PB	2	Path II	709	TRB	TRBV20-1	TRBD2	TRBJ1-2	TRBC1	TRUE	TRUE	CSASSRDTYRDYGYTF	TGCAGTGCTAGTTCCCGGGACACCTATCGGGACTATGGCTACACCTTC	13001	18	clonotype37749	clonotype37749_consensus_2
CGGGTCATCTGCAGTA_4	HD6_PB	2	Path II	694	TRB	TRBV4-2	TRBD1	TRBJ2-7	TRBC2	TRUE	TRUE	CASSQVDRGLYEQYF	TGTGCCAGCAGCCAAGTGGACAGGGGGCTCTACGAGCAGTACTTC	13153	16	clonotype38023	clonotype38023_consensus_3
CGGTTAACAAACAACA_4	HD6_PB	0	Pre	692	TRB	TRBV5-1	TRBD2	TRBJ1-1	TRBC1	TRUE	TRUE	CASSSAWRENTEAFF	TGCGCCAGCAGCTCCGCTTGGAGGGAGAACACTGAAGCTTTCTTT	9523	11	clonotype38076	clonotype38076_consensus_1
CGGTTAACACGAGAGT_4	HD6_PB	3	Pre	672	TRB	TRBV20-1	None	TRBJ1-4	TRBC1	TRUE	TRUE	CSARTFGEKLFF	TGCAGTGCTAGAACCTTCGGGGAAAAACTGTTTTTT	7260	10	clonotype38100	clonotype38100_consensus_2
CGGTTAACAGCTGGCT_4	HD6_PB	2	Path II	1061	TRB	TRBV6-6	TRBD2	TRBJ2-7	TRBC2	TRUE	TRUE	CASSYRGVAAYEQYF	TGTGCCAGCAGTTACCGAGGGGTCGCAGCCTACGAGCAGTACTTC	8589	14	clonotype38110	clonotype38110_consensus_1
CGTAGCGCAAAGGCGT_4	HD6_PB	4	Path II	761	TRA	TRAV22	None	TRAJ35	TRAC	TRUE	TRUE	CAVEII	TGTGCTGTGGAGATCATA	11273	10	clonotype38245	clonotype38245_consensus_1
CGTAGCGCATCGATGT_4	HD6_PB	2	Path II	687	TRB	TRBV7-2	TRBD1	TRBJ1-5	TRBC1	TRUE	TRUE	CASSRTGRQPQHF	TGTGCCAGCAGCCGAACAGGGCGTCAGCCCCAGCATTTT	28007	34	clonotype38278	clonotype38278_consensus_1
CGTAGGCCATAAAGGT_4	HD6_PB	0	Pre	692	TRB	TRBV7-2	TRBD1	TRBJ2-3	TRBC2	TRUE	TRUE	CASSLVGTTSTDTQYF	TGTGCCAGCAGCTTAGTCGGAACAACTAGCACAGATACGCAGTATTTT	15968	27	clonotype38426	clonotype38426_consensus_2
CGTAGGCGTAGGCATG_4	HD6_PB	0	Path II	671	TRA	TRAV14DV4	None	TRAJ30	TRAC	TRUE	TRUE	CAMTPPNRDDKIIF	TGTGCAATGACCCCGCCGAACAGAGATGACAAGATCATCTTT	12469	12	clonotype38442	clonotype38442_consensus_1
CGTAGGCGTATTAGCC_4	HD6_PB	1	Path II	704	TRB	TRBV7-2	TRBD2	TRBJ2-2	TRBC2	TRUE	TRUE	CASSPGIFPGELFF	TGTGCCAGCAGCCCCGGGATTTTCCCCGGGGAGCTGTTTTTT	12105	17	clonotype938	clonotype938_consensus_1
CGTAGGCTCCTGCAGG_4	HD6_PB	4	Path II	716	TRB	TRBV18	TRBD1	TRBJ2-5	TRBC2	TRUE	TRUE	CASSPRVPGGETQYF	TGTGCCAGCTCACCAAGAGTCCCAGGTGGCGAGACCCAGTACTTC	9958	10	clonotype38489	clonotype38489_consensus_3
CGTAGGCTCGTCGTTC_4	HD6_PB	2	Path II	900	TRB	TRBV28	TRBD2	TRBJ2-7	TRBC2	TRUE	TRUE	CASSLLRAGEQYF	TGTGCCAGCAGTTTATTGAGGGCCGGCGAGCAGTACTTC	11977	23	clonotype38500	clonotype38500_consensus_1
CGTAGGCTCTGGCGAC_4	HD6_PB	1	Path II	719	TRB	TRBV6-6	None	TRBJ2-1	TRBC2	TRUE	TRUE	CASSYLGFEQFF	TGTGCCAGCAGTTACTTAGGGTTCGAGCAGTTCTTC	24575	32	clonotype38507	clonotype38507_consensus_2
CGTCACTCACATCCAA_4	HD6_PB	5	Pre	883	TRB	TRBV5-6	None	TRBJ2-2	TRBC2	TRUE	TRUE	CASSRRSETGELFF	TGTGCCAGCAGCCGTCGCAGTGAGACCGGGGAGCTGTTTTTT	12895	15	clonotype38555	clonotype38555_consensus_2
CGTCACTGTTGGAGGT_4	HD6_PB	2	Path II	812	TRB	TRBV11-2	None	TRBJ2-3	TRBC2	TRUE	TRUE	CASSFRGTDTQYF	TGTGCCAGCAGCTTTAGGGGCACAGATACGCAGTATTTT	12258	16	clonotype38621	clonotype38621_consensus_3
CGTCAGGAGTTCGCAT_4	HD6_PB	2	Path II	755	TRB	TRBV11-3	TRBD2	TRBJ2-3	TRBC2	TRUE	TRUE	CASSLGLAGTDTQYF	TGTGCCAGCAGCTTAGGACTAGCGGGCACAGATACGCAGTATTTT	7935	10	clonotype856	clonotype856_consensus_2
CGTCCATAGCTAGCCC_4	HD6_PB	5	Pre	889	TRB	TRBV7-3	TRBD2	TRBJ2-3	TRBC2	TRUE	TRUE	CASSLGLAGDTQYF	TGTGCCAGCAGCTTAGGGCTTGCGGGAGATACGCAGTATTTT	14586	19	clonotype38836	clonotype38836_consensus_2
CGTCCATAGGCAAAGA_4	HD6_PB	6	Path II	579	TRA	TRAV12-2	None	TRAJ23	TRAC	TRUE	TRUE	CAVNRNNQGGKLIF	TGTGCCGTGAACAGGAATAACCAGGGAGGAAAGCTTATCTTC	13249	13	clonotype38844	clonotype38844_consensus_1
CGTCCATAGTGCGATG_4	HD6_PB	2	Path II	779	TRA	TRAV36DV7	None	TRAJ34	TRAC	TRUE	TRUE	CAGGSYNTDKLIF	TGTGCTGGCGGGTCTTATAACACCGACAAGCTCATCTTT	32065	25	clonotype38855	clonotype38855_consensus_1
CGTCCATCACTGTCGG_4	HD6_PB	2	Path II	724	TRB	TRBV2	None	TRBJ2-5	TRBC2	TRUE	TRUE	CASKAETQYF	TGTGCCAGCAAAGCGGAGACCCAGTACTTC	9328	12	clonotype38872	clonotype38872_consensus_1
CGTCCATGTATGCTTG_4	HD6_PB	4	Path II	681	TRB	TRBV4-1	TRBD1	TRBJ2-2	TRBC2	TRUE	TRUE	CASSQDRQGGTGELFF	TGCGCCAGCAGCCAAGATAGACAGGGTGGGACCGGGGAGCTGTTTTTT	42252	49	clonotype38904	clonotype38904_consensus_2
CGTCCATGTGATGCCC_4	HD6_PB	2	Path II	749	TRA	TRAV21	None	TRAJ34	TRAC	TRUE	TRUE	CAVRPGTYNTDKLIF	TGTGCTGTGAGGCCTGGGACTTATAACACCGACAAGCTCATCTTT	15475	11	clonotype38916	clonotype38916_consensus_1
CGTCCATTCACAAACC_4	HD6_PB	4	Path II	877	TRA	TRAV38-2DV8	None	TRAJ47	TRAC	TRUE	TRUE	CAYRSANGNKLVF	TGTGCTTATAGGAGCGCGAATGGAAACAAACTGGTCTTT	87128	70	clonotype38935	clonotype38935_consensus_1
CGTCCATTCGGCCGAT_4	HD6_PB	6	Path II	713	TRB	TRBV6-5	TRBD1	TRBJ2-1	TRBC2	TRUE	TRUE	CASSYGGLAYNEQFF	TGTGCCAGCAGTTACGGGGGCTTGGCCTACAATGAGCAGTTCTTC	15690	21	clonotype38962	clonotype38962_consensus_1
CGTCTACCACTGTTAG_4	HD6_PB	1	Path II	769	TRA	TRAV26-1	None	TRAJ9	TRAC	TRUE	TRUE	CIEAGGFKTIF	TGCATCGAGGCTGGAGGCTTCAAAACTATCTTT	11951	12	clonotype39050	clonotype39050_consensus_2
CGTCTACGTCTTCTCG_4	HD6_PB	2	Path II	791	TRA	TRAV17	None	TRAJ32	TRAC	TRUE	TRUE	CATAPLTMNYGGATNKLIF	TGTGCTACGGCCCCTTTAACCATGAATTATGGTGGTGCTACAAACAAGCTCATCTTT	16407	14	clonotype39097	clonotype39097_consensus_1
CGTGAGCAGACAATAC_4	HD6_PB	3	Pre	696	TRB	TRBV20-1	None	TRBJ2-7	TRBC2	TRUE	TRUE	CSARDRRYEQYF	TGCAGTGCTAGAGACCGACGCTACGAGCAGTACTTC	7707	14	clonotype39165	clonotype39165_consensus_2
CGTGAGCAGTCTCCTC_4	HD6_PB	4	Path II	984	TRB	TRBV11-2	None	TRBJ1-5	TRBC1	TRUE	TRUE	CASSLDSTPNQPQHF	TGTGCCAGCAGCTTAGATTCGACGCCTAATCAGCCCCAGCATTTT	16224	25	clonotype39200	clonotype39200_consensus_3
CGTGAGCCAAGCGAGT_4	HD6_PB	1	Path II	746	TRB	TRBV12-4	TRBD1	TRBJ2-2	TRBC2	TRUE	TRUE	CASSSTGLSPGELFF	TGTGCCAGCAGTAGTACAGGTCTATCTCCCGGGGAGCTGTTTTTT	15738	19	clonotype39207	clonotype39207_consensus_1
CGTGAGCTCTTAACCT_4	HD6_PB	4	Path II	966	TRB	TRBV28	TRBD1	TRBJ1-6	TRBC1	TRUE	TRUE	CASSLRGQGGSPLHF	TGTGCCAGCAGTTTACGTGGACAGGGTGGTTCACCCCTCCACTTT	9992	13	clonotype39336	clonotype39336_consensus_1
CGTGTAAAGTGTTGAA_4	HD6_PB	3	Pre	677	TRB	TRBV7-2	None	TRBJ2-5	TRBC2	TRUE	TRUE	CASSFSRMETQYF	TGTGCCAGCAGCTTTTCCAGGATGGAAACCCAGTACTTC	7616	15	clonotype39378	clonotype39378_consensus_1
CGTGTCTCATATGCTG_4	HD6_PB	3	Pre	783	TRB	TRBV7-9	TRBD1	TRBJ2-1	TRBC2	TRUE	TRUE	CASSRQGNEQFF	TGTGCCAGCAGTCGACAGGGTAATGAGCAGTTCTTC	15831	23	clonotype39611	clonotype39611_consensus_2
CGTGTCTCATCGGTTA_4	HD6_PB	3	Pre	738	TRA	TRAV12-2	None	TRAJ5	TRAC	TRUE	TRUE	CAVTLPGRRALTF	TGTGCCGTGACGTTACCGGGCAGGAGAGCACTTACTTTT	11948	13	clonotype39613	clonotype39613_consensus_2
CGTGTCTGTAGCCTAT_4	HD6_PB	2	Path II	937	TRB	TRBV3-1	TRBD1	TRBJ2-7	TRBC2	TRUE	TRUE	CASSSLTGYEQYF	TGTGCCAGCAGCTCTCTGACAGGCTACGAGCAGTACTTC	29289	44	clonotype39628	clonotype39628_consensus_1
CGTGTCTGTTATCGGT_4	HD6_PB	1	Path II	758	TRB	TRBV18	TRBD1	TRBJ2-3	TRBC2	TRUE	TRUE	CASSPPGRTDTQYF	TGTGCCAGCTCACCACCGGGGCGCACAGATACGCAGTATTTT	9189	14	clonotype39656	clonotype39656_consensus_1
CGTGTCTTCTGGCGAC_4	HD6_PB	4	Path II	857	TRB	TRBV9	TRBD2	TRBJ2-1	TRBC2	TRUE	TRUE	CASSPRGRGGREQFF	TGTGCCAGCAGCCCACGGGGGCGGGGGGGCCGGGAGCAGTTCTTC	13772	17	clonotype39702	clonotype39702_consensus_1
CGTTAGAAGATGTGGC_4	HD6_PB	0	Pre	697	TRB	TRBV12-3	TRBD1	TRBJ1-4	TRBC1	TRUE	TRUE	CASSGTGGAEKLFF	TGTGCCAGCAGCGGGACAGGGGGCGCGGAAAAACTGTTTTTT	13996	14	clonotype39718	clonotype39718_consensus_1
CGTTAGAGTGGAAAGA_4	HD6_PB	0	Pre	702	TRB	TRBV20-1	TRBD1	TRBJ2-3	TRBC2	TRUE	TRUE	CSASTGGTDTQYF	TGCAGTGCTTCGACAGGGGGGACAGATACGCAGTATTTT	7269	12	clonotype39804	clonotype39804_consensus_1
CGTTGGGGTGCAGGTA_4	HD6_PB	5	Pre	860	TRB	TRBV19	TRBD1	TRBJ2-5	TRBC2	TRUE	TRUE	CASSMGGSQETQYF	TGTGCCAGTAGTATGGGGGGATCCCAAGAGACCCAGTACTTC	6060	13	clonotype40167	clonotype40167_consensus_1
CGTTGGGTCTCCCTGA_4	HD6_PB	1	Path II	688	TRA	TRAV9-2	None	TRAJ10	TRAC	TRUE	TRUE	CALRKTGGGNKLTF	TGTGCTCTGAGGAAGACGGGAGGAGGAAACAAACTCACCTTT	14779	13	clonotype40224	clonotype40224_consensus_3
CTAACTTAGGAATCGC_4	HD6_PB	2	Path II	706	TRB	TRBV20-1	TRBD2	TRBJ2-7	TRBC2	TRUE	TRUE	CSATTSGGAGNEQYF	TGCAGTGCGACTACTAGCGGGGGGGCCGGGAACGAGCAGTACTTC	14094	23	clonotype40255	clonotype40255_consensus_1
CTAACTTGTTTGCATG_4	HD6_PB	6	Path II	692	TRB	TRBV28	TRBD1	TRBJ2-3	TRBC2	TRUE	TRUE	CASSSPQGASPDTQYF	TGTGCCAGCAGTTCCCCACAGGGGGCGTCCCCAGATACGCAGTATTTT	8339	11	clonotype40345	clonotype40345_consensus_1
CTAACTTTCCCATTTA_4	HD6_PB	2	Path II	710	TRB	TRBV7-3	TRBD1	TRBJ2-1	TRBC2	TRUE	TRUE	CASSLDRGHNEQFF	TGTGCCAGCAGCTTGGACAGGGGCCACAATGAGCAGTTCTTC	15068	18	clonotype40361	clonotype40361_consensus_1
CTAAGACAGCGAAGGG_4	HD6_PB	2	Path II	850	TRB	TRBV11-2	TRBD1	TRBJ2-1	TRBC2	TRUE	TRUE	CASSLVGGANEQFF	TGTGCCAGCAGCTTAGTAGGGGGGGCTAATGAGCAGTTCTTC	17027	20	clonotype3485	clonotype3485_consensus_2
CTAAGACAGGTGCACA_4	HD6_PB	2	Path II	716	TRB	TRBV20-1	TRBD1	TRBJ2-3	TRBC2	TRUE	TRUE	CSASYGGAPSDTQYF	TGCAGTGCTAGCTACGGGGGCGCCCCCTCAGATACGCAGTATTTT	19050	31	clonotype40418	clonotype40418_consensus_2
CTAAGACAGTCCGTAT_4	HD6_PB	1	Path II	698	TRA	TRAV3	None	TRAJ42	TRAC	TRUE	TRUE	CAVRVPGSLGGSQGNLIF	TGTGCTGTGAGGGTCCCGGGGTCCCTAGGAGGAAGCCAAGGAAATCTCATCTTT	7277	10	clonotype40428	clonotype40428_consensus_1
CTAAGACCAAAGCGGT_4	HD6_PB	0	Path II	836	TRA	TRAV1-1	None	TRAJ17	TRAC	TRUE	TRUE	CAVRATGNKLTF	TGCGCTGTGAGAGCGACAGGCAACAAGCTAACTTTT	18042	13	clonotype40436	clonotype40436_consensus_2
CTAAGACCAAGGGTCA_4	HD6_PB	2	Path II	716	TRA	TRAV1-1	None	TRAJ15	TRAC	TRUE	TRUE	CAVRGQAGTALIF	TGCGCTGTGAGGGGCCAGGCAGGAACTGCTCTGATCTTT	51544	34	clonotype40440	clonotype40440_consensus_1
CTAAGACCACAGGCCT_4	HD6_PB	1	Path II	693	TRB	TRBV7-2	TRBD2	TRBJ2-7	TRBC2	TRUE	TRUE	CASSLGWYEQYF	TGTGCCAGCAGCTTAGGGTGGTACGAGCAGTACTTC	12207	17	clonotype40446	clonotype40446_consensus_1
CTAAGACCACGAGAGT_4	HD6_PB	0	Pre	661	TRB	TRBV4-1	TRBD1	TRBJ2-7	TRBC2	TRUE	TRUE	CASSQARQVYEQYF	TGCGCCAGCAGCCAAGCAAGACAGGTCTACGAGCAGTACTTC	9314	12	clonotype40455	clonotype40455_consensus_2
CTAAGACCATCAGTCA_4	HD6_PB	1	Path II	703	TRB	TRBV20-1	TRBD1	TRBJ1-1	TRBC1	TRUE	TRUE	CSARGTGKNTEAFF	TGCAGTGCTAGAGGGACAGGGAAGAACACTGAAGCTTTCTTT	12774	19	clonotype40473	clonotype40473_consensus_2
CTAAGACGTGCAACGA_4	HD6_PB	3	Pre	743	TRB	TRBV20-1	TRBD2	TRBJ2-3	TRBC2	TRUE	TRUE	CSARDVLAGPDTQYF	TGCAGTGCTAGAGATGTACTAGCTGGTCCAGATACGCAGTATTTT	9082	14	clonotype40500	clonotype40500_consensus_2
CTAAGACGTTTGACTG_4	HD6_PB	5	Pre	733	TRB	TRBV10-2	TRBD2	TRBJ2-7	TRBC2	TRUE	TRUE	CASSDLAGGLYEQYF	TGCGCCAGCAGCGACTTAGCGGGGGGCCTCTACGAGCAGTACTTC	8550	11	clonotype40515	clonotype40515_consensus_1
CTAAGACTCAAGCCTA_4	HD6_PB	2	Path II	738	TRB	TRBV7-9	TRBD1	TRBJ2-1	TRBC2	TRUE	TRUE	CASTRRGNFYNEQFF	TGTGCCAGCACCCGACGGGGGAACTTCTACAATGAGCAGTTCTTC	25912	31	clonotype40518	clonotype40518_consensus_6
CTAATGGGTATCGCAT_4	HD6_PB	1	Path II	731	TRB	TRBV18	TRBD1	TRBJ1-1	TRBC1	TRUE	TRUE	CASSPLDRVNTEAFF	TGTGCCAGCTCACCTCTCGACAGGGTGAACACTGAAGCTTTCTTT	7212	10	clonotype40639	clonotype40639_consensus_2
CTAATGGGTCTCTCTG_4	HD6_PB	1	Path II	673	TRA	TRAV10	None	TRAJ21	TRAC	TRUE	TRUE	CVVKTGNFNKFYF	TGTGTGGTCAAGACGGGGAACTTCAACAAATTTTACTTT	18877	11	clonotype40657	clonotype40657_consensus_2
CTAATGGGTTCTCATT_4	HD6_PB	1	Path II	669	TRB	TRBV10-3	None	TRBJ1-2	TRBC1	TRUE	TRUE	CAISEKYGYTF	TGTGCCATCAGTGAGAAATATGGCTACACCTTC	14812	17	clonotype40674	clonotype40674_consensus_1
CTAATGGTCCGCTGTT_4	HD6_PB	4	Path II	987	TRB	TRBV7-3	TRBD2	TRBJ1-1	TRBC1	TRUE	TRUE	CASSEGREATEAFF	TGTGCCAGCAGCGAAGGGAGGGAGGCAACTGAAGCTTTCTTT	22951	25	clonotype40700	clonotype40700_consensus_3
CTACACCAGCCAGTAG_4	HD6_PB	5	Pre	730	TRB	TRBV10-3	TRBD1	TRBJ1-1	TRBC1	TRUE	TRUE	CAIRPGQQTYTEAFF	TGTGCCATCCGGCCGGGACAGCAAACTTACACTGAAGCTTTCTTT	12553	12	clonotype40741	clonotype40741_consensus_2
CTACACCCAGTATCTG_4	HD6_PB	3	Pre	682	TRB	TRBV5-1	TRBD1	TRBJ2-5	TRBC2	TRUE	TRUE	CASQWRIQETQYF	TGCGCCAGCCAGTGGCGGATCCAAGAGACCCAGTACTTC	7354	10	clonotype40801	clonotype40801_consensus_2
CTACACCGTTTGTTGG_4	HD6_PB	6	Path II	751	TRA	TRAV16	None	TRAJ54	TRAC	TRUE	TRUE	CALTGGAQKLVF	TGTGCTCTAACAGGGGGAGCCCAGAAGCTGGTATTT	13331	12	clonotype3579	clonotype3579_consensus_1
CTACACCTCCGCATAA_4	HD6_PB	4	Path II	832	TRB	TRBV30	TRBD1	TRBJ2-7	TRBC2	TRUE	TRUE	CAWSHGTGVDEQYF	TGTGCCTGGAGTCACGGGACAGGGGTGGACGAGCAGTACTTC	19548	25	clonotype40878	clonotype40878_consensus_1
CTACATTGTCGCTTCT_4	HD6_PB	2	Path II	725	TRB	TRBV2	TRBD1	TRBJ2-5	TRBC2	TRUE	TRUE	CASTIGRGYQETQYF	TGTGCCAGCACTATAGGACGGGGGTACCAAGAGACCCAGTACTTC	11845	15	clonotype40993	clonotype40993_consensus_2
CTACCCAAGCTAGTTC_4	HD6_PB	6	Path II	816	TRB	TRBV5-1	TRBD2	TRBJ2-5	TRBC2	TRUE	TRUE	CASTLTSEETQYF	TGCGCCAGCACCCTGACTAGCGAGGAGACCCAGTACTTC	27984	40	clonotype41076	clonotype41076_consensus_2
CTACCCACAATGAAAC_4	HD6_PB	6	Path II	893	TRB	TRBV5-6	TRBD1	TRBJ2-7	TRBC2	TRUE	TRUE	CASSLNGGSIRTEQYF	TGTGCCAGCAGCTTGAACGGGGGCAGTATTCGGACCGAGCAGTACTTC	11927	15	clonotype41104	clonotype41104_consensus_1
CTACCCACAGCCAATT_4	HD6_PB	1	Path II	726	TRB	TRBV3-1	TRBD1	TRBJ2-1	TRBC2	TRUE	TRUE	CASSQEKDRTSYNEQFF	TGTGCCAGCAGCCAAGAAAAGGACAGGACGTCCTACAATGAGCAGTTCTTC	12672	19	clonotype41122	clonotype41122_consensus_1
CTACCCATCTGATTCT_4	HD6_PB	3	Pre	708	TRB	TRBV20-1	TRBD1	TRBJ2-3	TRBC2	TRUE	TRUE	CSATRGIVMDTQYF	TGCAGTGCCACCAGGGGGATTGTCATGGATACGCAGTATTTT	9064	16	clonotype41213	clonotype41213_consensus_2
CTACGTCAGACGCACA_4	HD6_PB	2	Path II	881	TRB	TRBV5-4	TRBD1	TRBJ2-5	TRBC2	TRUE	TRUE	CASSPQGARGETQYF	TGTGCCAGCAGCCCACAGGGGGCCCGGGGAGAGACCCAGTACTTC	14494	22	clonotype41222	clonotype41222_consensus_2
CTAGAGTAGGTGATAT_4	HD6_PB	2	Path II	751	TRA	TRAV19	None	TRAJ8	TRAC	TRUE	TRUE	CALSAGFQKLVF	TGTGCTCTGAGTGCTGGCTTTCAGAAACTTGTATTT	18140	14	clonotype3965	clonotype3965_consensus_1
CTAGAGTGTAGCTGCC_4	HD6_PB	4	Path II	724	TRA	TRAV13-2	None	TRAJ3	TRAC	TRUE	TRUE	CAETLGSSASKIIF	TGTGCAGAGACCCTGGGAAGCAGTGCTTCCAAGATAATCTTT	19545	13	clonotype41471	clonotype41471_consensus_4
CTAGCCTGTGCACTTA_4	HD6_PB	2	Path II	715	TRB	TRBV4-2	TRBD1	TRBJ2-7	TRBC2	TRUE	TRUE	CASSPGQGYFYEQYF	TGTGCCAGCAGCCCTGGACAGGGATATTTCTACGAGCAGTACTTC	45818	54	clonotype41666	clonotype41666_consensus_1
CTAGCCTGTGTGTGCC_4	HD6_PB	0	Pre	726	TRB	TRBV6-1	TRBD2	TRBJ2-2	TRBC2	TRUE	TRUE	CASSEEIRAGTNTGELFF	TGTGCCAGCAGTGAAGAGATCCGGGCGGGGACGAACACCGGGGAGCTGTTTTTT	10856	14	clonotype41670	clonotype41670_consensus_2
CTAGTGACAGCTGCTG_4	HD6_PB	2	Path II	683	TRA	TRAV13-2	None	TRAJ49	TRAC	TRUE	TRUE	CAEIKSGNQFYF	TGTGCAGAGATTAAATCCGGTAACCAGTTCTATTTT	15395	12	clonotype41798	clonotype41798_consensus_2
CTCACACCAGATGAGC_4	HD6_PB	4	Path II	697	TRB	TRBV5-1	TRBD1	TRBJ1-4	TRBC1	TRUE	TRUE	CASSLFSGKATNEKLFF	TGCGCCAGCAGCTTGTTTTCAGGAAAGGCAACTAATGAAAAACTGTTTTTT	24623	33	clonotype41927	clonotype41927_consensus_1
CTCACACGTAACGTTC_4	HD6_PB	6	Path II	685	TRA	TRAV8-2	None	TRAJ4	TRAC	TRUE	TRUE	CVVSDGGYNKLIF	TGTGTTGTGAGTGATGGTGGCTACAATAAGCTGATTTTT	10968	13	clonotype41951	clonotype41951_consensus_1
CTCACACTCGCTTAGA_4	HD6_PB	4	Pre	939	TRB	TRBV7-9	TRBD1	TRBJ2-6	TRBC2	TRUE	TRUE	CASSLSDRAFGANVLTF	TGTGCCAGCAGCTTATCAGACAGGGCCTTTGGGGCCAACGTCCTGACTTTC	29969	39	clonotype42001	clonotype42001_consensus_2
CTCAGAAGTAACGACG_4	HD6_PB	2	Path II	720	TRA	TRAV30	None	TRAJ42	TRAC	TRUE	TRUE	CGTVPTENYGGSQGNLIF	TGTGGCACAGTCCCCACCGAGAATTATGGAGGAAGCCAAGGAAATCTCATCTTT	15477	13	clonotype42098	clonotype42098_consensus_1
CTCAGAATCCCATTAT_4	HD6_PB	1	Path II	853	TRB	TRBV11-2	TRBD2	TRBJ2-1	TRBC2	TRUE	TRUE	CASSRDAGTQLYNEQFF	TGTGCCAGCAGCCGAGACGCCGGGACTCAGCTTTACAATGAGCAGTTCTTC	14813	21	clonotype2442	clonotype2442_consensus_1
CTCAGAATCGTAGGAG_4	HD6_PB	0	Pre	692	TRB	TRBV25-1	TRBD1	TRBJ2-7	TRBC2	TRUE	TRUE	CASRADRDSYEQYF	TGTGCCAGCAGAGCCGACCGGGACAGCTACGAGCAGTACTTC	11101	14	clonotype42174	clonotype42174_consensus_1
CTCATTACATCCGTGG_4	HD6_PB	6	Path II	706	TRB	TRBV20-1	TRBD2	TRBJ2-1	TRBC2	TRUE	TRUE	CSAILRLAGNEQFF	TGCAGTGCTATTTTGCGGCTAGCAGGGAATGAGCAGTTCTTC	16971	26	clonotype3766	clonotype3766_consensus_2
CTCATTATCATAGCAC_4	HD6_PB	0	Pre	617	TRA	TRAV5	None	TRAJ5	TRAC	TRUE	TRUE	CASSQTGRRALTF	TGTGCTTCCTCCCAGACGGGCAGGAGAGCACTTACTTTT	12244	11	clonotype42329	clonotype42329_consensus_1
CTCCTAGAGACGCAAC_4	HD6_PB	0	Pre	795	TRB	TRBV6-6	TRBD1	TRBJ1-1	TRBC1	TRUE	TRUE	CASRPTGVPEAFF	TGTGCCAGCAGACCTACAGGGGTTCCTGAAGCTTTCTTT	12254	12	clonotype42374	clonotype42374_consensus_1
CTCCTAGCAGCTGGCT_4	HD6_PB	0	Path II	925	TRB	TRBV13	TRBD2	TRBJ2-3	TRBC2	TRUE	TRUE	CASSRPSGVSTDTQYF	TGTGCCAGCAGCCGACCTAGCGGGGTTAGCACAGATACGCAGTATTTT	24174	29	clonotype42429	clonotype42429_consensus_1
CTCGAAAAGAAGGGTA_4	HD6_PB	6	Path II	826	TRB	TRBV30	TRBD1	TRBJ1-2	TRBC1	TRUE	TRUE	CAWSPDTNYGYTF	TGTGCCTGGAGCCCGGACACTAACTATGGCTACACCTTC	20255	23	clonotype42529	clonotype42529_consensus_2
CTCGAGGAGTTGTAGA_4	HD6_PB	0	Pre	795	TRB	TRBV6-6	TRBD2	TRBJ2-2	TRBC2	TRUE	TRUE	CASAGFHTGELFF	TGTGCCAGCGCGGGCTTCCACACCGGGGAGCTGTTTTTT	10998	13	clonotype42723	clonotype42723_consensus_1
CTCGAGGGTCTTTCAT_4	HD6_PB	4	Path II	820	TRA	TRAV26-1	None	TRAJ50	TRAC	TRUE	TRUE	CIVKGWTSYDKVIF	TGCATCGTCAAGGGGTGGACCTCCTACGACAAGGTGATATTT	13547	12	clonotype42795	clonotype42795_consensus_2
CTCGGAGCACGTGAGA_4	HD6_PB	4	Path II	723	TRA	TRAV1-1	None	TRAJ8	TRAC	TRUE	TRUE	CAVSLMNTGFQKLVF	TGCGCTGTGTCCCTCATGAACACAGGCTTTCAGAAACTTGTATTT	21806	15	clonotype42892	clonotype42892_consensus_2
CTCGGGAAGGGCTTGA_4	HD6_PB	1	Pre	661	TRB	TRBV4-1	None	TRBJ2-6	TRBC2	TRUE	TRUE	CASRNRNSGANVLTF	TGCGCCAGCAGGAACAGAAACTCTGGGGCCAACGTCCTGACTTTC	9582	13	clonotype43024	clonotype43024_consensus_2
CTCGGGACACCGCTAG_4	HD6_PB	1	Path II	806	TRB	TRBV4-1	None	TRBJ2-6	TRBC2	TRUE	TRUE	CASSPRADLGGANVLTF	TGCGCCAGCAGCCCAAGGGCCGACCTGGGTGGGGCCAACGTCCTGACTTTC	28788	35	clonotype43054	clonotype43054_consensus_1
CTCGGGATCAACCAAC_4	HD6_PB	6	Path II	756	TRB	TRBV18	None	TRBJ2-1	TRBC2	TRUE	TRUE	CASSPPSYNEQFF	TGTGCCAGCTCTCCCCCTAGCTACAATGAGCAGTTCTTC	18844	23	clonotype43115	clonotype43115_consensus_4
CTCGGGATCTGGCGTG_4	HD6_PB	2	Path II	710	TRB	TRBV3-1	TRBD2	TRBJ2-3	TRBC2	TRUE	TRUE	CASTPLRAGGTQYF	TGTGCCAGCACCCCTCTTCGGGCGGGGGGAACGCAGTATTTT	14862	19	clonotype4026	clonotype4026_consensus_2
CTCGTACAGGCTACGA_4	HD6_PB	4	Path II	685	TRB	TRBV12-3	TRBD1	TRBJ1-1	TRBC1	TRUE	TRUE	CASSSRQGSEAFF	TGTGCCAGCAGTTCCCGACAGGGTAGTGAAGCTTTCTTT	32111	40	clonotype43188	clonotype43188_consensus_1
CTCGTACGTTCCGGCA_4	HD6_PB	1	Path II	819	TRB	TRBV6-6	TRBD2	TRBJ2-3	TRBC2	TRUE	TRUE	CASSYPPRGWGNTDTQYF	TGTGCCAGCAGCTACCCCCCGAGGGGTTGGGGGAACACAGATACGCAGTATTTT	12125	17	clonotype906	clonotype906_consensus_2
CTCGTACTCTCCGGTT_4	HD6_PB	1	Path I	686	TRB	TRBV7-3	TRBD2	TRBJ2-1	TRBC2	TRUE	TRUE	CASSKGGAGSYNEQFF	TGTGCCAGCTCGAAGGGCGGGGCCGGATCCTACAATGAGCAGTTCTTC	9225	10	clonotype43323	clonotype43323_consensus_2
CTCGTCAAGATAGTCA_4	HD6_PB	4	Path II	728	TRB	TRBV3-1	TRBD2	TRBJ2-1	TRBC2	TRUE	TRUE	CASSQDTSGGNEQFF	TGTGCCAGCAGCCAAGATACTAGCGGGGGTAATGAGCAGTTCTTC	19365	26	clonotype43340	clonotype43340_consensus_2
CTCGTCACAACGATGG_4	HD6_PB	2	Path II	702	TRB	TRBV20-1	None	TRBJ2-5	TRBC2	TRUE	TRUE	CSATRRATQETQYF	TGCAGTGCAACCCGACGGGCCACCCAAGAGACCCAGTACTTC	17646	26	clonotype43378	clonotype43378_consensus_1
CTCGTCACAGCGAACA_4	HD6_PB	1	Path II	713	TRB	TRBV6-5	TRBD1	TRBJ2-7	TRBC2	TRUE	TRUE	CASSYSAGLLYEQYF	TGTGCCAGCAGTTACTCGGCAGGGCTCTTGTACGAGCAGTACTTC	16478	20	clonotype43405	clonotype43405_consensus_2
CTCGTCAGTTGGTTTG_4	HD6_PB	2	Path II	757	TRA	TRAV20	None	TRAJ4	TRAC	TRUE	TRUE	CAVQGGYNKLIF	TGTGCTGTGCAAGGTGGCTACAATAAGCTGATTTTT	17038	12	clonotype43452	clonotype43452_consensus_3
CTCTAATAGCGTGAAC_4	HD6_PB	0	Pre	738	TRB	TRBV4-2	None	TRBJ1-1	TRBC1	TRUE	TRUE	CASSHSLHTEAFF	TGTGCCAGCAGCCATTCGCTCCACACTGAAGCTTTCTTT	22189	26	clonotype43523	clonotype43523_consensus_2
CTCTAATAGGCTCATT_4	HD6_PB	4	Path II	697	TRB	TRBV12-3	TRBD1	TRBJ2-7	TRBC2	TRUE	TRUE	CASNRPGQVWEQYF	TGTGCCAGCAACCGACCCGGACAGGTTTGGGAGCAGTACTTC	54465	79	clonotype4041	clonotype4041_consensus_1
CTCTAATTCATCATTC_4	HD6_PB	1	Path II	734	TRB	TRBV20-1	TRBD1	TRBJ2-7	TRBC2	TRUE	TRUE	CSAPGHGAYEQYF	TGCAGTGCCCCGGGACACGGGGCCTACGAGCAGTACTTC	14315	26	clonotype43635	clonotype43635_consensus_2
CTCTACGAGTGAATTG_4	HD6_PB	2	Path II	710	TRB	TRBV6-6	TRBD1	TRBJ1-3	TRBC1	TRUE	TRUE	CASRGQDRRNTIYF	TGTGCCAGCAGAGGACAGGACAGAAGAAACACCATATATTTT	13052	15	clonotype43708	clonotype43708_consensus_2
CTCTACGCATTTGCCC_4	HD6_PB	0	Pre	734	TRB	TRBV25-1	None	TRBJ1-6	TRBC1	TRUE	TRUE	CASSLNSPLHF	TGTGCCAGCAGCCTTAATTCACCCCTCCACTTT	11580	12	clonotype43763	clonotype43763_consensus_2
CTCTGGTAGCCGATTT_4	HD6_PB	2	Path II	710	TRB	TRBV7-3	TRBD2	TRBJ2-1	TRBC2	TRUE	TRUE	CASSLFPGVEQFF	TGTGCCAGCAGCTTATTTCCGGGAGTAGAGCAGTTCTTC	46466	57	clonotype43869	clonotype43869_consensus_2
CTCTGGTTCATGTCCC_4	HD6_PB	1	Pre	676	TRB	TRBV24-1	TRBD2	TRBJ2-3	TRBC2	TRUE	TRUE	CATSGTMDTQYF	TGTGCCACCTCCGGGACGATGGATACGCAGTATTTT	15131	19	clonotype43978	clonotype43978_consensus_2
CTGAAACAGATGTGGC_4	HD6_PB	4	Path II	682	TRB	TRBV18	None	TRBJ2-1	TRBC1	TRUE	TRUE	CASSPLDGNEQFF	TGTGCCAGCTCACCACTGGACGGTAATGAGCAGTTCTTC	11791	13	clonotype44019	clonotype44019_consensus_1
CTGAAACAGGATTCGG_4	HD6_PB	1	Path II	753	TRB	TRBV18	None	TRBJ2-1	TRBC2	TRUE	TRUE	CASSPIGLEQFF	TGTGCCAGCTCACCAATCGGTTTAGAGCAGTTCTTC	13107	16	clonotype44032	clonotype44032_consensus_1
CTGAAACAGGCGACAT_4	HD6_PB	0	Pre	697	TRB	TRBV20-1	TRBD1	TRBJ2-7	TRBC2	TRUE	TRUE	CSAAGGGYEQYF	TGCAGTGCAGCAGGGGGTGGGTACGAGCAGTACTTC	9646	15	clonotype44033	clonotype44033_consensus_2
CTGAAACAGTAATCCC_4	HD6_PB	4	Path II	737	TRA	TRAV38-2DV8	None	TRAJ56	TRAC	TRUE	TRUE	CAYRSATGANSKLTF	TGTGCTTATAGGAGCGCGACTGGAGCCAATAGTAAGCTGACATTT	48122	34	clonotype44037	clonotype44037_consensus_2
CTGAAACCAAGCCCAC_4	HD6_PB	1	Path II	788	TRB	TRBV3-1	TRBD1	TRBJ2-2	TRBC2	TRUE	TRUE	CASSQRGGTGELFF	TGTGCCAGCAGCCAAAGAGGGGGAACCGGGGAGCTGTTTTTT	16454	20	clonotype44051	clonotype44051_consensus_3
CTGAAACTCGGTTCGG_4	HD6_PB	0	Pre	775	TRA	TRAV8-3	None	TRAJ10	TRAC	TRUE	TRUE	CAVGAGGLTGGGNKLTF	TGTGCTGTGGGTGCTGGGGGACTCACGGGAGGAGGAAACAAACTCACCTTT	9736	12	clonotype44148	clonotype44148_consensus_1
CTGAAGTCACCAGCAC_4	HD6_PB	5	Pre	706	TRB	TRBV20-1	TRBD1	TRBJ2-7	TRBC2	TRUE	TRUE	CSARSGGSYSYEQYF	TGCAGTGCTAGATCTGGGGGTTCTTATTCCTACGAGCAGTACTTC	7967	14	clonotype44214	clonotype44214_consensus_1
CTGAAGTCATCCTAGA_4	HD6_PB	2	Path II	738	TRB	TRBV7-9	TRBD1	TRBJ2-4	TRBC2	TRUE	TRUE	CASSPFGHKNIQYF	TGTGCCAGCAGCCCCTTCGGACACAAAAACATTCAGTACTTC	25630	30	clonotype44239	clonotype44239_consensus_1
CTGAAGTGTGTCAATC_4	HD6_PB	1	Path II	853	TRB	TRBV18	None	TRBJ1-5	TRBC1	TRUE	TRUE	CASSPSSEDQPQHF	TGTGCCAGCTCACCGTCGTCCGAGGATCAGCCCCAGCATTTT	10985	12	clonotype44279	clonotype44279_consensus_1
CTGAAGTGTTCAACCA_4	HD6_PB	6	Path II	719	TRB	TRBV6-1	TRBD1	TRBJ2-5	TRBC2	TRUE	TRUE	CASGSDRQETQYF	TGTGCCAGCGGATCGGACAGGCAAGAGACCCAGTACTTC	12535	15	clonotype44282	clonotype44282_consensus_2
CTGATAGAGAGGACGG_4	HD6_PB	3	Pre	644	TRA	TRAV17	None	TRAJ11	TRAC	TRUE	TRUE	CATNGGGYSTLTF	TGTGCTACCAACGGCGGAGGATACAGCACCCTCACCTTT	17303	12	clonotype44342	clonotype44342_consensus_1
CTGATAGAGGCTATCT_4	HD6_PB	4	Path II	709	TRB	TRBV20-1	TRBD1	TRBJ1-1	TRBC1	TRUE	TRUE	CSAPRQGLEDTEAFF	TGCAGTGCTCCTAGACAGGGTTTGGAGGACACTGAAGCTTTCTTT	8586	13	clonotype2509	clonotype2509_consensus_1
CTGATAGCAGGACCCT_4	HD6_PB	2	Path II	707	TRA	TRAV21	None	TRAJ57	TRAC	TRUE	TRUE	CAGLQGGSEKLVF	TGTGCTGGGCTACAGGGCGGATCTGAAAAGCTGGTCTTT	16050	10	clonotype4074	clonotype4074_consensus_2
CTGATAGTCATGTGGT_4	HD6_PB	6	Path II	775	TRA	TRAV30	None	TRAJ20	TRAC	TRUE	TRUE	CGLARSNDYKLSF	TGTGGCCTCGCTCGTTCTAACGACTACAAGCTCAGCTTT	12934	10	clonotype44462	clonotype44462_consensus_2
CTGATCCAGCACCGCT_4	HD6_PB	2	Path II	806	TRB	TRBV27	TRBD2	TRBJ2-1	TRBC2	TRUE	TRUE	CASSWAGSAFEQFF	TGTGCCAGCAGTTGGGCGGGGAGTGCCTTTGAGCAGTTCTTC	10143	10	clonotype44516	clonotype44516_consensus_1
CTGATCCCAGGCTCAC_4	HD6_PB	6	Path II	685	TRB	TRBV12-3	TRBD2	TRBJ2-2	TRBC2	TRUE	TRUE	CASRTGLAGELFF	TGTGCCAGCAGAACCGGACTAGCTGGGGAGCTGTTTTTT	24584	28	clonotype44573	clonotype44573_consensus_2
CTGATCCTCTTCTGGC_4	HD6_PB	2	Path II	737	TRB	TRBV7-3	TRBD2	TRBJ2-3	TRBC2	TRUE	TRUE	CASSFGTSGGTDTQYF	TGTGCCAGCAGCTTTGGGACTAGCGGGGGCACAGATACGCAGTATTTT	17779	22	clonotype44657	clonotype44657_consensus_1
CTGCCTACACGAAATA_4	HD6_PB	0	Pre	695	TRB	TRBV5-1	TRBD1	TRBJ1-4	TRBC1	TRUE	TRUE	CASSLEDRGREKLFF	TGCGCCAGCAGCTTGGAGGACAGGGGGCGTGAAAAACTGTTTTTT	11983	15	clonotype44715	clonotype44715_consensus_1
CTGCCTACACTGTTAG_4	HD6_PB	1	Path II	759	TRA	TRAV29DV5	None	TRAJ29	TRAC	TRUE	TRUE	CAASVNTPLVF	TGTGCAGCAAGCGTCAACACACCTCTTGTCTTT	12558	10	clonotype44723	clonotype44723_consensus_1
CTGCCTATCTGTCAAG_4	HD6_PB	2	Path II	681	TRB	TRBV10-3	TRBD1	TRBJ2-7	TRBC2	TRUE	TRUE	CAIGGNYEQYF	TGTGCCATCGGGGGGAACTACGAGCAGTACTTC	12008	14	clonotype187	clonotype187_consensus_1
CTGCCTATCTTCCTTC_4	HD6_PB	1	Path II	702	TRB	TRBV20-1	TRBD1	TRBJ1-5	TRBC1	TRUE	TRUE	CSARVDINQPQHF	TGCAGTGCTAGAGTGGACATCAATCAGCCCCAGCATTTT	12703	18	clonotype44832	clonotype44832_consensus_2
CTGCGGACAGCCTTTC_4	HD6_PB	1	Path II	737	TRB	TRBV4-2	TRBD2	TRBJ1-2	TRBC1	TRUE	TRUE	CASRRGVDYGYTF	TGTGCCAGCAGGAGGGGAGTTGACTATGGCTACACCTTC	11420	12	clonotype44896	clonotype44896_consensus_1
CTGCGGATCACCATAG_4	HD6_PB	1	Path II	715	TRB	TRBV6-1	None	TRBJ2-2	TRBC2	TRUE	TRUE	CASRAANTGELFF	TGTGCCAGCAGGGCAGCCAACACCGGGGAGCTGTTTTTT	13960	19	clonotype44945	clonotype44945_consensus_2
CTGCGGATCTGTACGA_4	HD6_PB	1	Path II	833	TRA	TRAV14DV4	None	TRAJ4	TRAC	TRUE	TRUE	CAMFHSGGYNKLIF	TGTGCAATGTTCCACTCTGGTGGCTACAATAAGCTGATTTTT	14689	14	clonotype44984	clonotype44984_consensus_2
CTGCTGTAGCCACGTC_4	HD6_PB	1	Path II	772	TRA	TRAV3	None	TRAJ8	TRAC	TRUE	TRUE	CAVRDMNTGFQKLVF	TGTGCTGTGAGAGACATGAACACAGGCTTTCAGAAACTTGTATTT	8442	11	clonotype1372	clonotype1372_consensus_2
CTGCTGTGTCTGATTG_4	HD6_PB	2	Path II	694	TRB	TRBV7-9	TRBD2	TRBJ2-7	TRBC2	TRUE	TRUE	CASSPGGPLFYEQYF	TGTGCCAGCAGCCCGGGGGGACCACTATTCTACGAGCAGTACTTC	15648	19	clonotype45093	clonotype45093_consensus_2
CTGCTGTTCGTACCGG_4	HD6_PB	2	Path II	665	TRB	TRBV28	TRBD1	TRBJ2-5	TRBC2	TRUE	TRUE	CASSLLGRTQETQYF	TGTGCCAGCAGTTTGTTGGGGCGGACCCAAGAGACCCAGTACTTC	19464	21	clonotype45147	clonotype45147_consensus_1
CTGGTCTAGACCCACC_4	HD6_PB	1	Path II	897	TRA	TRAV8-4	None	TRAJ5	TRAC	TRUE	TRUE	CAVSAGPGRRALTF	TGTGCTGTGAGTGCCGGGCCGGGCAGGAGAGCACTTACTTTT	19450	20	clonotype1108	clonotype1108_consensus_2
CTGGTCTAGCACAGGT_4	HD6_PB	6	Path II	754	TRB	TRBV18	TRBD1	TRBJ2-7	TRBC2	TRUE	TRUE	CASSPGAADEQYF	TGTGCCAGCTCACCCGGGGCCGCGGACGAGCAGTACTTC	15356	15	clonotype45174	clonotype45174_consensus_1
CTGGTCTCATGGTCTA_4	HD6_PB	5	Pre	729	TRB	TRBV10-3	TRBD1	TRBJ1-2	TRBC1	TRUE	TRUE	CAISGRQGADGYTF	TGTGCCATCAGTGGAAGGCAGGGGGCGGACGGCTACACCTTC	29166	31	clonotype45245	clonotype45245_consensus_1
CTGGTCTTCAACCAAC_4	HD6_PB	4	Path II	687	TRB	TRBV12-4	None	TRBJ2-1	TRBC2	TRUE	TRUE	CASSFEPSYNEQFF	TGTGCCAGCAGTTTTGAACCTTCCTACAATGAGCAGTTCTTC	10087	13	clonotype45287	clonotype45287_consensus_1
CTGTGCTAGTCCCACG_4	HD6_PB	0	Pre	698	TRB	TRBV10-3	TRBD2	TRBJ2-3	TRBC2	TRUE	TRUE	CAISENAAGGADTQYF	TGTGCCATCAGTGAGAATGCGGCGGGGGGGGCAGATACGCAGTATTTT	10718	12	clonotype45358	clonotype45358_consensus_1
CTGTGCTGTAAATGTG_4	HD6_PB	1	Path II	690	TRB	TRBV4-1	None	TRBJ2-7	TRBC2	TRUE	TRUE	CASSQPYPDYEQYF	TGCGCCAGCAGCCAACCCTACCCCGACTACGAGCAGTACTTC	16143	21	clonotype45399	clonotype45399_consensus_4
CTGTTTAAGCCGGTAA_4	HD6_PB	2	Path II	687	TRB	TRBV5-1	TRBD1	TRBJ1-1	TRBC1	TRUE	TRUE	CASRLTGNTEAFF	TGCGCCAGCAGGCTGACAGGGAACACTGAAGCTTTCTTT	20374	26	clonotype45504	clonotype45504_consensus_1
CTGTTTACAATGGTCT_4	HD6_PB	4	Path II	749	TRA	TRAV38-2DV8	None	TRAJ37	TRAC	TRUE	TRUE	CAYRISSGSGNTGKLIF	TGTGCTTATAGGATCTCCTCTGGCTCTGGCAACACAGGCAAACTAATCTTT	21136	16	clonotype45550	clonotype45550_consensus_2
CTGTTTACACTCAGGC_4	HD6_PB	0	Pre	670	TRB	TRBV24-1	None	TRBJ2-2	TRBC2	TRUE	TRUE	CATSDRRRLTGELFF	TGTGCCACCAGTGATAGAAGGAGACTCACCGGGGAGCTGTTTTTT	16701	17	clonotype45558	clonotype45558_consensus_2
CTGTTTAGTGAGTGAC_4	HD6_PB	2	Path II	772	TRA	TRAV19	None	TRAJ8	TRAC	TRUE	TRUE	CALSAGFQKLVF	TGTGCTCTGAGTGCTGGCTTTCAGAAACTTGTATTT	15266	13	clonotype3965	clonotype3965_consensus_1
CTGTTTATCATTGCGA_4	HD6_PB	4	Path II	722	TRB	TRBV27	TRBD1	TRBJ1-5	TRBC1	TRUE	TRUE	CASSTNRGHLNQPQHF	TGTGCCAGCAGTACCAACAGGGGGCATCTCAATCAGCCCCAGCATTTT	25625	28	clonotype45630	clonotype45630_consensus_3
CTTAACTCAGGGTTAG_4	HD6_PB	2	Path II	1249	TRB	TRBV6-5	None	TRBJ2-3	TRBC2	TRUE	TRUE	CASSGLGTDTQYF	TGTGCCAGCAGTGGGCTCGGCACAGATACGCAGTATTTT	18208	24	clonotype45728	clonotype45728_consensus_2
CTTAACTCAGTTCCCT_4	HD6_PB	2	Path II	682	TRB	TRBV5-1	None	TRBJ1-2	TRBC1	TRUE	TRUE	CASSLGSYGYTF	TGCGCCAGCAGCTTGGGAAGCTATGGCTACACCTTC	17735	27	clonotype3169	clonotype3169_consensus_2
CTTAACTTCATGTCTT_4	HD6_PB	0	Path II	684	TRB	TRBV12-4	TRBD1	TRBJ2-5	TRBC2	TRUE	TRUE	CASRGQNQETQYF	TGTGCCAGCAGGGGACAGAACCAAGAGACCCAGTACTTC	25190	32	clonotype45799	clonotype45799_consensus_1
CTTACCGAGATGCCTT_4	HD6_PB	2	Path II	691	TRB	TRBV5-1	TRBD2	TRBJ1-2	TRBC1	TRUE	TRUE	CASSLVVGDVGGYTF	TGCGCCAGCAGCTTGGTGGTGGGAGATGTCGGTGGCTACACCTTC	14313	19	clonotype45844	clonotype45844_consensus_2
CTTACCGCATAGAAAC_4	HD6_PB	1	Path II	916	TRB	TRBV9	None	TRBJ1-1	TRBC1	TRUE	TRUE	CASSVDGNTEAFF	TGTGCCAGCAGCGTCGACGGGAACACTGAAGCTTTCTTT	14791	16	clonotype336	clonotype336_consensus_2
CTTACCGGTTACGACT_4	HD6_PB	2	Path II	664	TRB	TRBV4-1	TRBD1	TRBJ1-5	TRBC1	TRUE	TRUE	CASSRGAVSNQPQHF	TGCGCCAGCAGCCGTGGGGCGGTGAGCAATCAGCCCCAGCATTTT	22460	24	clonotype885	clonotype885_consensus_1
CTTACCGTCGCAGGCT_4	HD6_PB	2	Path II	712	TRB	TRBV7-8	TRBD1	TRBJ2-1	TRBC2	TRUE	TRUE	CASSIRTGGGNEQFF	TGTGCCAGCAGCATTAGGACAGGGGGCGGAAATGAGCAGTTCTTC	22070	26	clonotype45983	clonotype45983_consensus_1
CTTACCGTCGGACAAG_4	HD6_PB	1	Path II	902	TRB	TRBV5-6	TRBD2	TRBJ2-1	TRBC2	TRUE	TRUE	CASSPTRGLGSEQFF	TGTGCCAGCAGCCCCACGCGGGGGCTAGGGAGTGAGCAGTTCTTC	13535	20	clonotype45985	clonotype45985_consensus_1
CTTAGGAAGCGATTCT_4	HD6_PB	1	Path II	646	TRA	TRAV8-2	None	TRAJ54	TRAC	TRUE	TRUE	CVVQGAQKLVF	TGTGTTGTTCAGGGAGCCCAGAAGCTGGTATTT	10163	10	clonotype1295	clonotype1295_consensus_2
CTTAGGAAGGATTCGG_4	HD6_PB	3	Pre	935	TRA	TRAV8-3	None	TRAJ4	TRAC	TRUE	TRUE	CAVAAQGGYNKLIF	TGTGCTGTGGCCGCCCAGGGTGGCTACAATAAGCTGATTTTT	8428	11	clonotype46018	clonotype46018_consensus_2
CTTAGGAAGTTTAGGA_4	HD6_PB	6	Path II	894	TRA	TRAV8-4	None	TRAJ4	TRAC	TRUE	TRUE	CAVSRATGGYNKLIF	TGTGCTGTGAGCCGGGCGACTGGTGGCTACAATAAGCTGATTTTT	10165	12	clonotype4137	clonotype4137_consensus_1
CTTCTCTAGTACGTAA_4	HD6_PB	1	Path II	696	TRB	TRBV7-9	None	TRBJ2-1	TRBC2	TRUE	TRUE	CASSLDRVSSYNEQFF	TGTGCCAGCAGCTTAGATCGGGTTAGCTCCTACAATGAGCAGTTCTTC	12039	17	clonotype3013	clonotype3013_consensus_1
CTTCTCTGTCAGATAA_4	HD6_PB	5	Pre	720	TRB	TRBV20-1	TRBD2	TRBJ1-5	TRBC1	TRUE	TRUE	CSAIEAGRGNQPQHF	TGCAGTGCTATAGAGGCAGGTCGAGGCAATCAGCCCCAGCATTTT	7597	15	clonotype46245	clonotype46245_consensus_1
CTTGGCTCACATGGGA_4	HD6_PB	7	Path I	696	TRB	TRBV11-2	TRBD2	TRBJ2-5	TRBC2	TRUE	TRUE	CASSLLAGGKQETQYF	TGTGCCAGCAGCCTACTAGCGGGGGGGAAACAAGAGACCCAGTACTTC	9548	12	clonotype46381	clonotype46381_consensus_2
CTTGGCTTCCGCAGTG_4	HD6_PB	0	Pre	700	TRB	TRBV3-1	TRBD2	TRBJ2-1	TRBC2	TRUE	TRUE	CASSQGKFLGGNEQFF	TGTGCCAGCAGCCAGGGGAAATTCCTTGGCGGGAATGAGCAGTTCTTC	8568	11	clonotype46474	clonotype46474_consensus_1
CTTTGCGAGTTAAGTG_4	HD6_PB	6	Path II	698	TRB	TRBV20-1	TRBD2	TRBJ1-5	TRBC1	TRUE	TRUE	CSASGTSYQPQHF	TGCAGTGCCTCCGGGACGTCCTATCAGCCCCAGCATTTT	6774	11	clonotype46540	clonotype46540_consensus_2
CTTTGCGCACAGGTTT_4	HD6_PB	1	Path II	757	TRB	TRBV6-6	TRBD1	TRBJ1-6	TRBC1	TRUE	TRUE	CASSYPRDRGFSPLHF	TGTGCCAGCAGTTACCCACGGGACAGGGGATTTTCACCCCTCCACTTT	14293	16	clonotype4157	clonotype4157_consensus_2
CTTTGCGTCAGTTCGA_4	HD6_PB	0	Pre	692	TRB	TRBV20-1	TRBD2	TRBJ2-7	TRBC2	TRUE	TRUE	CSASWDAEQYF	TGCAGTGCTAGTTGGGACGCTGAGCAGTACTTC	6136	10	clonotype46625	clonotype46625_consensus_1
GAAACTCAGATCCTGT_4	HD6_PB	4	Path II	701	TRB	TRBV2	TRBD1	TRBJ1-5	TRBC1	TRUE	TRUE	CASNRGPNLNQPQHF	TGTGCCAGCAATAGGGGCCCCAATCTGAATCAGCCCCAGCATTTT	15530	16	clonotype46670	clonotype46670_consensus_2
GAAACTCCAATGTAAG_4	HD6_PB	1	Path II	718	TRB	TRBV5-1	None	TRBJ2-6	TRBC2	TRUE	TRUE	CASSSPFFFRAFSGANVLTF	TGCGCCAGCAGCTCCCCCTTTTTCTTTCGGGCCTTCTCTGGGGCCAACGTCCTGACTTTC	10818	14	clonotype3212	clonotype3212_consensus_1
GAAACTCCAGCCTGTG_4	HD6_PB	4	Path II	679	TRB	TRBV10-1	TRBD1	TRBJ2-7	TRBC2	TRUE	TRUE	CANWDICYEQYF	TGCGCCAACTGGGACATTTGCTACGAGCAGTACTTC	15300	17	clonotype46718	clonotype46718_consensus_3
GAAACTCGTAGCCTCG_4	HD6_PB	1	Pre	709	TRB	TRBV20-1	TRBD1	TRBJ2-3	TRBC2	TRUE	TRUE	CSARRFAGGGGDTQYF	TGCAGTGCTAGAAGGTTCGCGGGGGGCGGTGGAGATACGCAGTATTTT	12279	20	clonotype46752	clonotype46752_consensus_3
GAAACTCGTCACCCAG_4	HD6_PB	2	Path II	688	TRB	TRBV4-1	TRBD2	TRBJ2-7	TRBC2	TRUE	TRUE	CASSRDRSYEQYF	TGCGCCAGCAGCCGGGACCGATCCTACGAGCAGTACTTC	22006	29	clonotype46758	clonotype46758_consensus_1
GAAACTCGTCTAGTGT_4	HD6_PB	1	Path II	826	TRB	TRBV30	TRBD1	TRBJ2-7	TRBC2	TRUE	TRUE	CAWRGLRSYEQYF	TGTGCCTGGAGGGGGCTTAGAAGCTACGAGCAGTACTTC	9277	12	clonotype46766	clonotype46766_consensus_1
GAAACTCGTTCTGGTA_4	HD6_PB	2	Path II	728	TRB	TRBV2	TRBD2	TRBJ2-7	TRBC2	TRUE	TRUE	CATEDPGGYEQYF	TGTGCCACCGAGGACCCGGGGGGGTACGAGCAGTACTTC	12757	16	clonotype46779	clonotype46779_consensus_2
GAAATGAGTACCTACA_4	HD6_PB	3	Pre	1043	Multi	TRAV21	None	TRAJ5	TRBC1	TRUE	TRUE	CAVRTGRRALTF	TGTGCTGTGAGAACGGGCAGGAGAGCACTTACTTTT	14925	13	clonotype46913	None
GAACATCAGACCACGA_4	HD6_PB	6	Path II	697	TRB	TRBV12-3	TRBD2	TRBJ2-3	TRBC2	TRUE	TRUE	CASSFSGTSGLTDTQYF	TGTGCCAGCAGTTTTTCCGGGACTAGCGGGCTCACAGATACGCAGTATTTT	36942	48	clonotype46996	clonotype46996_consensus_1
GAACATCCATACTCTT_4	HD6_PB	6	Path II	1050	TRB	TRBV12-3	TRBD2	TRBJ2-1	TRBC2	TRUE	TRUE	CASSLLAGGRSEQFF	TGTGCCAGCAGCCTGCTAGCGGGGGGGCGAAGTGAGCAGTTCTTC	14343	18	clonotype47065	clonotype47065_consensus_1
GAACATCGTAAAGGAG_4	HD6_PB	6	Path II	695	TRB	TRBV10-2	TRBD1	TRBJ1-2	TRBC1	TRUE	TRUE	CASSAQEMYGYTF	TGCGCCAGCAGTGCACAGGAAATGTATGGCTACACCTTC	26170	24	clonotype47080	clonotype47080_consensus_3
GAACCTAGTTGAACTC_4	HD6_PB	3	Pre	692	TRB	TRBV5-5	TRBD1	TRBJ1-1	TRBC1	TRUE	TRUE	CASSLRDRTTEAFF	TGTGCCAGCAGCTTGAGGGACAGGACCACTGAAGCTTTCTTT	11712	12	clonotype47253	clonotype47253_consensus_1
GAACCTATCGGATGTT_4	HD6_PB	2	Path II	703	TRB	TRBV7-3	TRBD2	TRBJ2-1	TRBC2	TRUE	TRUE	CASSLWLAGPYNEQFF	TGTGCCAGCAGCTTATGGCTAGCAGGCCCCTACAATGAGCAGTTCTTC	19349	24	clonotype47276	clonotype47276_consensus_1
GAACGGAAGGCTAGCA_4	HD6_PB	0	Pre	869	TRB	TRBV5-4	None	TRBJ2-4	TRBC2	TRUE	TRUE	CASSYLNIQYF	TGTGCCAGCAGCTACCTAAACATTCAGTACTTC	7124	12	clonotype47306	clonotype47306_consensus_2
GAACGGAAGGGTATCG_4	HD6_PB	5	Pre	693	TRB	TRBV20-1	None	TRBJ2-5	TRBC2	TRUE	TRUE	CSARAHRETQYF	TGCAGTGCTAGGGCGCATCGTGAGACCCAGTACTTC	7200	12	clonotype47311	clonotype47311_consensus_2
GAACGGACACGCCAGT_4	HD6_PB	1	Pre	730	TRB	TRBV3-1	None	TRBJ2-7	TRBC2	TRUE	TRUE	CASSQSYEQYF	TGTGCCAGCAGCCAAAGTTACGAGCAGTACTTC	17614	21	clonotype47336	clonotype47336_consensus_1
GAACGGACATTCCTCG_4	HD6_PB	6	Path II	710	TRB	TRBV6-1	None	TRBJ2-5	TRBC2	TRUE	TRUE	CASTEQETQYF	TGTGCCAGCACGGAACAAGAGACCCAGTACTTC	9909	12	clonotype47355	clonotype47355_consensus_1
GAACGGATCTGTTTGT_4	HD6_PB	2	Path II	685	TRB	TRBV12-4	TRBD1	TRBJ2-3	TRBC2	TRUE	TRUE	CASTRFPRGDTQYF	TGTGCCAGCACCCGTTTTCCCAGGGGGGATACGCAGTATTTT	14944	19	clonotype47429	clonotype47429_consensus_1
GAAGCAGAGATCCGAG_4	HD6_PB	4	Path II	1144	TRA	TRAV1-2	None	TRAJ33	TRAC	TRUE	TRUE	CAGLDSNYQLIW	TGTGCTGGTTTGGATAGCAACTATCAGTTAATCTGG	14910	11	clonotype4191	clonotype4191_consensus_1
GAAGCAGGTAAGGGCT_4	HD6_PB	1	Path II	762	TRA	TRAV3	None	TRAJ5	TRAC	TRUE	TRUE	CAIDAAGRRALTF	TGTGCTATAGACGCCGCGGGCAGGAGAGCACTTACTTTT	14498	18	clonotype2237	clonotype2237_consensus_2
GAAGCAGGTTCCACTC_4	HD6_PB	2	Path II	940	TRB	TRBV5-6	TRBD2	TRBJ1-2	TRBC1	TRUE	TRUE	CASSLMGDYGYTF	TGTGCCAGCAGCTTGATGGGAGATTATGGCTACACCTTC	18521	25	clonotype47553	clonotype47553_consensus_1
GAAGCAGTCCGGGTGT_4	HD6_PB	1	Path II	705	TRA	TRAV20	None	TRAJ24	TRAC	TRUE	TRUE	CAVPTDSWGKFQF	TGTGCTGTTCCAACTGACAGCTGGGGGAAATTCCAGTTT	17331	13	clonotype47571	clonotype47571_consensus_2
GAATAAGGTAGGAGTC_4	HD6_PB	5	Pre	834	TRB	TRBV30	TRBD1	TRBJ2-3	TRBC1	TRUE	TRUE	CAWKAGGADSGTQYF	TGTGCCTGGAAGGCAGGGGGCGCTGATTCTGGTACGCAGTATTTT	12741	19	clonotype47659	clonotype47659_consensus_1
GAATAAGGTCGTCTTC_4	HD6_PB	1	Path II	691	TRB	TRBV20-1	None	TRBJ2-7	TRBC2	TRUE	TRUE	CSASFPEQYF	TGCAGTGCTAGTTTTCCCGAGCAGTACTTC	13059	20	clonotype47669	clonotype47669_consensus_2
GAATAAGGTTGGTTTG_4	HD6_PB	5	Pre	716	TRB	TRBV6-1	TRBD2	TRBJ2-4	TRBC2	TRUE	TRUE	CASSEGRKLAKNIQYF	TGTGCCAGCAGTGAGGGACGGAAACTAGCCAAAAACATTCAGTACTTC	9868	10	clonotype47701	clonotype47701_consensus_2
GAATAAGTCTATCCCG_4	HD6_PB	3	Pre	720	TRA	TRAV13-2	None	TRAJ49	TRAC	TRUE	TRUE	CAEKGTGNQFYF	TGTGCAGAGAAAGGGACCGGTAACCAGTTCTATTTT	15361	11	clonotype47736	clonotype47736_consensus_1
GAATGAAAGGTGCACA_4	HD6_PB	1	Path II	710	TRB	TRBV14	None	TRBJ2-7	TRBC2	TRUE	TRUE	CASSQTYYEQYF	TGTGCCAGCAGCCAGACCTACTACGAGCAGTACTTC	9762	13	clonotype47775	clonotype47775_consensus_1
GAATGAACAAGGACTG_4	HD6_PB	1	Path II	1040	TRB	TRBV9	TRBD1	TRBJ2-5	TRBC2	TRUE	TRUE	CANHPTKGTDDATQYF	TGTGCCAACCACCCCACCAAGGGGACAGACGACGCGACCCAGTACTTC	17515	21	clonotype47797	clonotype47797_consensus_1
GAATGAAGTAGCTGCC_4	HD6_PB	1	Path II	901	TRA	TRAV8-1	None	TRAJ12	TRAC	TRUE	TRUE	CAVIPDSSYKLIF	TGTGCCGTGATCCCGGATAGCAGCTATAAATTGATCTTC	17398	15	clonotype47848	clonotype47848_consensus_3
GACACGCCAGGGTTAG_4	HD6_PB	2	Path II	714	TRB	TRBV6-5	None	TRBJ1-1	TRBC1	TRUE	TRUE	CASSYSVTSPEAFF	TGTGCCAGCAGTTACTCGGTGACCTCGCCTGAAGCTTTCTTT	8558	10	clonotype614	clonotype614_consensus_2
GACAGAGCAAGCCATT_4	HD6_PB	1	Path II	1018	TRB	TRBV13	TRBD1	TRBJ1-2	TRBC1	TRUE	TRUE	CASSSRVGVIYGYTF	TGTGCCAGCAGCTCCCGAGTAGGGGTTATCTATGGCTACACCTTC	13040	13	clonotype48131	clonotype48131_consensus_1
GACAGAGTCGCAAGCC_4	HD6_PB	5	Pre	729	TRB	TRBV3-1	None	TRBJ2-2	TRBC2	TRUE	TRUE	CASSQGTGELFF	TGTGCCAGCAGCCAAGGCACCGGGGAGCTGTTTTTT	21329	22	clonotype48228	clonotype48228_consensus_1
GACCAATCAGGGTATG_4	HD6_PB	1	Path II	685	TRB	TRBV11-2	None	TRBJ2-2	TRBC2	TRUE	TRUE	CASSSLGGGLFF	TGTGCCAGCAGCTCCTTGGGGGGAGGGCTGTTTTTT	20699	27	clonotype4212	clonotype4212_consensus_1
GACCAATGTTCTGAAC_4	HD6_PB	1	Path II	595	TRB	TRBV6-1	None	TRBJ2-4	TRBC2	TRUE	TRUE	CASSDRAKNIQYF	TGTGCCAGCAGTGACAGGGCCAAAAACATTCAGTACTTC	13560	17	clonotype48357	clonotype48357_consensus_2
GACCTGGAGTGTACCT_4	HD6_PB	0	Pre	684	TRB	TRBV5-1	TRBD2	TRBJ2-3	TRBC2	TRUE	TRUE	CASTSGGPTDTQYF	TGCGCCTCGACTAGCGGGGGGCCCACAGATACGCAGTATTTT	7292	10	clonotype48438	clonotype48438_consensus_2
GACCTGGCACCAACCG_4	HD6_PB	2	Path II	739	TRB	TRBV4-2	TRBD2	TRBJ2-1	TRBC2	TRUE	TRUE	CASSQGAGDEQFF	TGTGCCAGCAGCCAAGGAGCTGGCGATGAGCAGTTCTTC	20599	24	clonotype48453	clonotype48453_consensus_2
GACCTGGCACCAGTTA_4	HD6_PB	4	Path II	688	TRB	TRBV12-3	None	TRBJ2-7	TRBC2	TRUE	TRUE	CASSHTSTDYEQYF	TGTGCCAGCAGTCACACTTCGACCGACTACGAGCAGTACTTC	11587	15	clonotype48454	clonotype48454_consensus_1
GACCTGGGTAGCGATG_4	HD6_PB	4	Path II	756	TRB	TRBV29-1	TRBD1	TRBJ1-2	TRBC1	TRUE	TRUE	CSVEDYGTGTGYTF	TGCAGCGTTGAAGATTACGGGACAGGGACGGGCTACACCTTC	18785	17	clonotype48483	clonotype48483_consensus_2
GACCTGGGTAGGGACT_4	HD6_PB	2	Path II	680	TRB	TRBV10-3	TRBD1	TRBJ1-2	TRBC1	TRUE	TRUE	CAISVDRTGGYTF	TGTGCCATCAGTGTAGACCGGACCGGTGGCTACACCTTC	16554	19	clonotype48485	clonotype48485_consensus_3
GACCTGGTCATGGTCA_4	HD6_PB	5	Pre	796	TRB	TRBV14	None	TRBJ2-7	TRBC2	TRUE	TRUE	CASSLGPYEQYF	TGTGCCAGCAGCCTTGGCCCCTACGAGCAGTACTTC	16315	20	clonotype48522	clonotype48522_consensus_2
GACGCGTAGCACGCCT_4	HD6_PB	1	Path II	693	TRB	TRBV5-1	TRBD1	TRBJ1-6	TRBC1	TRUE	TRUE	CASSQTRLGYNSPLHF	TGCGCCAGCAGCCAAACACGGCTCGGATATAATTCACCCCTCCACTTT	9403	11	clonotype48562	clonotype48562_consensus_2
GACGCGTTCAGTTAGC_4	HD6_PB	2	Path II	699	TRB	TRBV7-8	TRBD2	TRBJ2-1	TRBC2	TRUE	TRUE	CASSRVGSSYNEQFF	TGTGCCAGCAGCCGCGTCGGAAGCTCCTACAATGAGCAGTTCTTC	43733	51	clonotype48669	clonotype48669_consensus_2
GACGGCTAGCCTCGTG_4	HD6_PB	0	Pre	661	TRB	TRBV28	TRBD1	TRBJ2-7	TRBC2	TRUE	TRUE	CASSRQSYEQYF	TGTGCCAGCAGCCGACAGTCCTACGAGCAGTACTTC	24408	28	clonotype48710	clonotype48710_consensus_2
GACGGCTGTGCCTGCA_4	HD6_PB	2	Path II	691	TRB	TRBV12-3	TRBD2	TRBJ2-5	TRBC2	TRUE	TRUE	CASSLAGRRSGETQYF	TGTGCCAGCAGTTTAGCGGGACGGAGGTCTGGAGAGACCCAGTACTTC	13598	16	clonotype48802	clonotype48802_consensus_2
GACGTGCAGAAACGCC_4	HD6_PB	3	Pre	884	TRB	TRBV5-4	TRBD2	TRBJ2-2	TRBC2	TRUE	TRUE	CASSLAVGSRNTGELFF	TGTGCCAGCAGCTTGGCGGTGGGCAGTAGGAACACCGGGGAGCTGTTTTTT	7617	12	clonotype48863	clonotype48863_consensus_2
GACGTGCAGCGTTCCG_4	HD6_PB	4	Path II	719	TRB	TRBV7-9	TRBD2	TRBJ2-5	TRBC2	TRUE	TRUE	CASSPRGRARSETQYF	TGTGCCAGCAGCCCCCGAGGGCGGGCCCGAAGCGAGACCCAGTACTTC	28766	34	clonotype48886	clonotype48886_consensus_1
GACGTGCGTCTGATCA_4	HD6_PB	6	Path II	834	TRB	TRBV6-5	TRBD2	TRBJ2-7	TRBC2	TRUE	TRUE	CASSYDGTSYEQYF	TGTGCCAGCAGTTACGACGGGACCTCCTACGAGCAGTACTTC	36602	49	clonotype48979	clonotype48979_consensus_4
GACGTGCTCCTCAATT_4	HD6_PB	1	Path II	747	TRB	TRBV4-2	TRBD2	TRBJ2-1	TRBC2	TRUE	TRUE	CASSLEKTSAYNEQFF	TGTGCCAGCAGCCTAGAAAAGACTAGCGCTTACAATGAGCAGTTCTTC	33040	40	clonotype4234	clonotype4234_consensus_1
GACGTTAAGCACCGCT_4	HD6_PB	0	Pre	699	TRA	TRAV20	None	TRAJ11	TRAC	TRUE	TRUE	CAVGGGYSTLTF	TGTGCTGTGGGAGGAGGATACAGCACCCTCACCTTT	17558	12	clonotype49049	clonotype49049_consensus_2
GACGTTAAGCCACGCT_4	HD6_PB	0	Pre	578	TRB	TRBV2	TRBD2	TRBJ2-5	TRBC2	TRUE	TRUE	CASSAGLVYQETQYF	TGTGCCAGCAGTGCCGGACTGGTCTACCAAGAGACCCAGTACTTC	7876	10	clonotype49052	clonotype49052_consensus_1
GACGTTACATCCCATC_4	HD6_PB	3	Pre	723	TRB	TRBV6-3	TRBD2	TRBJ2-7	TRBC2	TRUE	TRUE	CASSLSSLAARIHEQYF	TGTGCCAGCAGCCTCTCGTCCCTAGCAGCGAGGATCCACGAGCAGTACTTC	7535	10	clonotype49108	clonotype49108_consensus_1
GACTACACAGCGAACA_4	HD6_PB	8	Path II	704	TRB	TRBV20-1	TRBD1	TRBJ2-7	TRBC2	TRUE	TRUE	CSAPGHGAYEQYF	TGCAGTGCCCCGGGACACGGGGCCTACGAGCAGTACTTC	42869	62	clonotype49428	clonotype49428_consensus_2
GACTACATCCGAGCCA_4	HD6_PB	1	Pre	761	TRB	TRBV14	TRBD2	TRBJ2-3	TRBC2	TRUE	TRUE	CASSHRTSAFSTDTQYF	TGTGCCAGCAGCCACAGGACTAGCGCTTTTAGCACAGATACGCAGTATTTT	11400	18	clonotype49510	clonotype49510_consensus_1
GACTGCGAGAATTGTG_4	HD6_PB	1	Path II	735	TRB	TRBV6-3	TRBD2	TRBJ1-2	TRBC1	TRUE	TRUE	CASSQPGLSRDTF	TGTGCCAGCAGCCAGCCGGGACTGTCGAGGGACACCTTC	13313	14	clonotype4250	clonotype4250_consensus_3
GACTGCGAGACTACAA_4	HD6_PB	4	Path II	717	TRB	TRBV3-1	TRBD1	TRBJ2-7	TRBC2	TRUE	TRUE	CASSQVSWTATYEQYF	TGTGCCAGCAGCCAAGTCTCTTGGACAGCGACCTACGAGCAGTACTTC	10181	12	clonotype49541	clonotype49541_consensus_2
GACTGCGGTATATCCG_4	HD6_PB	0	Pre	714	TRB	TRBV12-3	None	TRBJ2-2	TRBC2	TRUE	TRUE	CASSLKGNTGELFF	TGTGCCAGCAGTTTAAAAGGGAACACCGGGGAGCTGTTTTTT	10022	12	clonotype49624	clonotype49624_consensus_1
GACTGCGGTGATAAGT_4	HD6_PB	1	Path II	731	TRB	TRBV3-1	TRBD1	TRBJ2-5	TRBC2	TRUE	TRUE	CASSLAARGPSGAQYF	TGTGCCAGCAGCCTGGCTGCCCGGGGCCCGTCAGGGGCCCAGTACTTC	11252	15	clonotype49638	clonotype49638_consensus_2
GACTGCGTCGTCTGAA_4	HD6_PB	3	Pre	741	TRA	TRAV12-2	None	TRAJ43	TRAC	TRUE	TRUE	CAVNVGNNDMRF	TGTGCCGTGAACGTGGGTAACAATGACATGCGCTTT	7613	10	clonotype49686	clonotype49686_consensus_2
GAGCAGATCCCTCAGT_4	HD6_PB	1	Path II	693	TRB	TRBV20-1	TRBD1	TRBJ1-2	TRBC1	TRUE	TRUE	CSAYTGRYGYTF	TGCAGTGCTTATACAGGGCGCTATGGCTACACCTTC	7261	10	clonotype49837	clonotype49837_consensus_2
GAGCAGATCTCTGAGA_4	HD6_PB	4	Path II	697	TRB	TRBV10-3	TRBD1	TRBJ2-7	TRBC2	TRUE	TRUE	CAIMRGQGTYEQYF	TGTGCCATCATGAGGGGACAGGGGACCTACGAGCAGTACTTC	40981	52	clonotype49863	clonotype49863_consensus_3
GAGGTGAAGCTGCCCA_4	HD6_PB	4	Path II	785	TRB	TRBV7-9	TRBD1	TRBJ2-2	TRBC2	TRUE	TRUE	CASSLKGATGELFF	TGTGCCAGCAGCTTGAAAGGGGCCACCGGGGAGCTGTTTTTT	40110	47	clonotype49892	clonotype49892_consensus_2
GAGGTGACACATTCGA_4	HD6_PB	2	Path II	689	TRB	TRBV29-1	TRBD1	TRBJ2-1	TRBC2	TRUE	TRUE	CSGQARGTSDEQFF	TGCAGCGGGCAGGCCAGGGGGACCTCTGATGAGCAGTTCTTC	12241	12	clonotype4263	clonotype4263_consensus_1
GAGGTGATCCGCAAGC_4	HD6_PB	2	Path II	945	TRB	TRBV4-1	TRBD1	TRBJ1-2	TRBC1	TRUE	TRUE	CASSRLTGGNYGYTF	TGCGCCAGCAGCCGACTGACAGGGGGGAACTATGGCTACACCTTC	21588	27	clonotype49998	clonotype49998_consensus_2
GAGGTGATCCGCTGTT_4	HD6_PB	1	Path II	825	TRB	TRBV7-8	TRBD2	TRBJ2-5	TRBC2	TRUE	TRUE	CASSIFRTSETQYF	TGTGCCAGCAGCATATTTCGGACTTCAGAGACCCAGTACTTC	24354	28	clonotype536	clonotype536_consensus_2
GAGTCCGAGAATGTTG_4	HD6_PB	2	Path II	810	TRB	TRBV5-1	TRBD1	TRBJ1-2	TRBC1	TRUE	TRUE	CASSHHIGQNYGYTF	TGCGCCAGCAGCCACCACATAGGACAAAACTATGGCTACACCTTC	20467	26	clonotype50034	clonotype50034_consensus_1
GAGTCCGAGATAGCAT_4	HD6_PB	3	Pre	684	TRB	TRBV20-1	TRBD1	TRBJ2-7	TRBC2	TRUE	TRUE	CSAAGNF	TGCAGTGCCGCAGGGAACTTC	8591	13	clonotype50042	clonotype50042_consensus_2
GAGTCCGTCAGTCAGT_4	HD6_PB	1	Pre	713	TRB	TRBV6-6	TRBD1	TRBJ1-2	TRBC1	TRUE	TRUE	CASSSGTGGGYTF	TGTGCCAGCAGCTCCGGGACAGGGGGCGGCTACACCTTC	18557	21	clonotype50156	clonotype50156_consensus_2
GATCAGTAGCCAGTTT_4	HD6_PB	4	Path II	854	TRB	TRBV19	TRBD1	TRBJ1-1	TRBC1	TRUE	TRUE	CASSIGAGYTEAFF	TGTGCCAGTAGTATCGGCGCAGGGTATACTGAAGCTTTCTTT	12434	20	clonotype197	clonotype197_consensus_2
GATCGATAGGTGCAAC_4	HD6_PB	0	Pre	731	TRB	TRBV3-1	None	TRBJ2-7	TRBC2	TRUE	TRUE	CASRSSYEQYF	TGTGCCAGCCGGAGCTCCTACGAGCAGTACTTC	13156	16	clonotype50395	clonotype50395_consensus_2
GATCGATCACATTAGC_4	HD6_PB	4	Path II	711	TRB	TRBV12-4	None	TRBJ2-2	TRBC2	TRUE	TRUE	CASSRSGRTNTGELFF	TGTGCCAGCAGCCGTTCTGGACGGACGAACACCGGGGAGCTGTTTTTT	78763	97	clonotype50429	clonotype50429_consensus_1
GATCGATGTCACTTCC_4	HD6_PB	0	Path II	717	TRA	TRAV1-1	None	TRAJ8	TRAC	TRUE	TRUE	CAVRARGGQKLVF	TGCGCTGTGAGAGCCCGAGGGGGTCAGAAACTTGTATTT	18908	12	clonotype50467	clonotype50467_consensus_1
GATCGATTCGTCTGCT_4	HD6_PB	1	Path II	702	TRB	TRBV20-1	TRBD1	TRBJ1-4	TRBC1	TRUE	TRUE	CSARVDGAGKLFF	TGCAGTGCTAGAGTGGACGGGGCTGGAAAACTGTTTTTT	13513	17	clonotype50524	clonotype50524_consensus_1
GATCGCGTCAAGGTAA_4	HD6_PB	2	Path II	743	TRB	TRBV4-2	TRBD1	TRBJ1-1	TRBC1	TRUE	TRUE	CASSLGQAANTEAFF	TGTGCCAGCAGCCTCGGACAGGCGGCGAACACTGAAGCTTTCTTT	55237	55	clonotype50676	clonotype50676_consensus_2
GATCGTAAGCCTATGT_4	HD6_PB	0	Pre	693	TRB	TRBV5-1	TRBD2	TRBJ2-5	TRBC2	TRUE	TRUE	CASSLVVAGQETQYF	TGCGCCAGCAGCTTGGTGGTTGCAGGACAAGAGACCCAGTACTTC	15084	23	clonotype50731	clonotype50731_consensus_1
GATCGTAAGGCTACGA_4	HD6_PB	3	Pre	687	TRB	TRBV7-9	None	TRBJ2-5	TRBC2	TRUE	TRUE	CASSFGRETQYF	TGTGCCAGCAGCTTTGGCCGAGAGACCCAGTACTTC	20149	24	clonotype50744	clonotype50744_consensus_2
GATCGTACACCTATCC_4	HD6_PB	1	Path II	865	TRB	TRBV15	TRBD1	TRBJ1-3	TRBC1	TRUE	TRUE	CATSREGAAGNTIYF	TGTGCCACCAGCAGAGAAGGGGCGGCTGGAAACACCATATATTTT	14042	13	clonotype1013	clonotype1013_consensus_2
GATCGTACACCTGGTG_4	HD6_PB	2	Path II	723	TRB	TRBV10-3	TRBD1	TRBJ2-7	TRBC2	TRUE	TRUE	CAIGGNYEQYF	TGTGCCATCGGGGGGAACTACGAGCAGTACTTC	23057	27	clonotype50777	clonotype50777_consensus_1
GATCTAGAGAATAGGG_4	HD6_PB	4	Path II	835	TRA	TRAV12-1	None	TRAJ10	TRAC	TRUE	TRUE	CVVKKLTGGGNKLTF	TGTGTGGTGAAGAAACTCACGGGAGGAGGAAACAAACTCACCTTT	14361	13	clonotype50893	clonotype50893_consensus_2
GATCTAGGTTATTCTC_4	HD6_PB	3	Pre	740	TRB	TRBV4-2	None	TRBJ2-2	TRBC2	TRUE	TRUE	CASSQGQLTGELFF	TGTGCCAGCAGCCAAGGACAACTGACCGGGGAGCTGTTTTTT	16148	19	clonotype51009	clonotype51009_consensus_1
GATGAAAGTCAGATAA_4	HD6_PB	4	Path II	705	TRB	TRBV20-1	TRBD2	TRBJ2-1	TRBC2	TRUE	TRUE	CSASPGLSGVNEQFF	TGCAGTGCTAGTCCGGGACTTAGTGGAGTCAATGAGCAGTTCTTC	21850	34	clonotype51147	clonotype51147_consensus_2
GATGAAATCGGATGGA_4	HD6_PB	1	Path II	1124	TRB	TRBV4-1	None	TRBJ2-2	TRBC2	TRUE	TRUE	CASSQGVTNTGELFF	TGCGCCAGCAGCCAAGGAGTGACGAACACCGGGGAGCTGTTTTTT	8813	10	clonotype51203	clonotype51203_consensus_2
GATGAAATCTGGAGCC_4	HD6_PB	0	Pre	691	TRB	TRBV5-1	TRBD1	TRBJ1-1	TRBC1	TRUE	TRUE	CASSLTDRAVGAFF	TGCGCCAGCAGCTTAACAGACAGGGCAGTTGGAGCTTTCTTT	11350	13	clonotype51213	clonotype51213_consensus_2
GATGAGGAGCAATCTC_4	HD6_PB	3	Pre	666	TRB	TRBV28	TRBD2	TRBJ2-1	TRBC2	TRUE	TRUE	CASSETSGGHNEQFF	TGTGCCAGCAGTGAAACTAGCGGGGGCCATAATGAGCAGTTCTTC	9704	11	clonotype51232	clonotype51232_consensus_2
GATGAGGAGGCATGGT_4	HD6_PB	1	Path II	823	TRA	TRAV16	None	TRAJ29	TRAC	TRUE	TRUE	CALSGPGNTPLVF	TGTGCTCTAAGTGGCCCAGGAAACACACCTCTTGTCTTT	13318	11	clonotype51245	clonotype51245_consensus_1
GATGAGGAGTGGTAGC_4	HD6_PB	4	Path II	876	TRA	TRAV8-3	None	TRAJ17	TRAC	TRUE	TRUE	CAVGAVTAGNKLTF	TGTGCTGTGGGTGCAGTGACTGCAGGCAACAAGCTAACTTTT	23203	28	clonotype51260	clonotype51260_consensus_1
GATGAGGGTAACGTTC_4	HD6_PB	1	Path II	712	TRB	TRBV7-8	TRBD1	TRBJ2-3	TRBC2	TRUE	TRUE	CASSYYREGTDTQYF	TGTGCCAGCAGCTATTACAGGGAAGGGACAGATACGCAGTATTTT	13862	18	clonotype1932	clonotype1932_consensus_2
GATGAGGGTCAACTGT_4	HD6_PB	2	Path II	695	TRB	TRBV3-1	TRBD1	TRBJ1-1	TRBC1	TRUE	TRUE	CASSHQGSTEAFF	TGTGCCAGCAGCCATCAGGGGAGCACTGAAGCTTTCTTT	15152	17	clonotype51313	clonotype51313_consensus_2
GATGAGGTCAACCAAC_4	HD6_PB	0	Path II	795	TRA	TRAV4	None	TRAJ12	TRAC	TRUE	TRUE	CLVGDLDSSYKLIF	TGCCTCGTGGGTGACCTGGATAGCAGCTATAAATTGATCTTC	21743	16	clonotype51350	clonotype51350_consensus_3
GATGCTAAGCTGTCTA_4	HD6_PB	4	Path II	666	TRB	TRBV28	TRBD1	TRBJ1-5	TRBC1	TRUE	TRUE	CASSPSGTGASARPQHF	TGTGCCAGCAGTCCTTCCGGGACAGGCGCCTCCGCTCGTCCCCAGCATTTT	18597	19	clonotype51414	clonotype51414_consensus_1
GATGCTACACGGACAA_4	HD6_PB	1	Path II	700	TRB	TRBV20-1	None	TRBJ2-3	TRBC2	TRUE	TRUE	CSARVDGTDTQYF	TGCAGTGCTAGGGTTGACGGCACAGATACGCAGTATTTT	10582	16	clonotype1461	clonotype1461_consensus_1
GATGCTACATCGGAAG_4	HD6_PB	1	Path II	683	TRB	TRBV5-1	None	TRBJ2-3	TRBC2	TRUE	TRUE	CASSPPSTDTQYF	TGCGCCAGCAGCCCCCCGAGCACAGATACGCAGTATTTT	13631	19	clonotype51467	clonotype51467_consensus_2
GATGCTAGTCCTGCTT_4	HD6_PB	1	Pre	687	TRB	TRBV12-4	None	TRBJ1-5	TRBC1	TRUE	TRUE	CASSDSASNQPQHF	TGTGCCAGCAGCGATTCGGCGAGCAATCAGCCCCAGCATTTT	15160	17	clonotype738	clonotype738_consensus_1
GATGCTATCAACGGCC_4	HD6_PB	1	Path II	765	TRA	TRAV29DV5	None	TRAJ41	TRAC	TRUE	TRUE	CAARPNSGYALNF	TGTGCAGCAAGACCAAATTCCGGGTATGCACTCAACTTC	13327	10	clonotype514	clonotype514_consensus_2
GATGCTATCTTAGCCC_4	HD6_PB	2	Path II	800	TRA	TRAV12-3	None	TRAJ7	TRAC	TRUE	TRUE	CAMSAGGNNRLAF	TGTGCAATGAGCGCAGGGGGGAACAACAGACTCGCTTTT	30685	27	clonotype3964	clonotype3964_consensus_2
GATTCAGAGACTAAGT_4	HD6_PB	0	Path II	694	TRB	TRBV10-2	None	TRBJ2-2	TRBC2	TRUE	TRUE	CASTSSWSGELFF	TGCGCCAGCACCTCTTCCTGGTCCGGGGAGCTGTTTTTT	13304	14	clonotype51568	clonotype51568_consensus_3
GATTCAGAGATCACGG_4	HD6_PB	5	Pre	534	TRB	TRBV5-1	None	TRBJ1-1	TRBC1	TRUE	TRUE	CASSLGAEAEAFF	TGCGCCAGCAGCTTGGGGGCCGAAGCTGAAGCTTTCTTT	10619	14	clonotype51572	clonotype51572_consensus_1
GATTCAGTCACGACTA_4	HD6_PB	0	Pre	687	TRB	TRBV20-1	None	TRBJ1-2	TRBC1	TRUE	TRUE	CSAMSGYTF	TGCAGTGCTATGAGCGGCTACACCTTC	8934	12	clonotype51684	clonotype51684_consensus_1
GATTCAGTCATTGCGA_4	HD6_PB	6	Path I	679	TRB	TRBV7-8	TRBD1	TRBJ2-7	TRBC2	TRUE	TRUE	CASSPDRWEQYF	TGTGCCAGCAGCCCAGACAGGTGGGAGCAGTACTTC	12210	13	clonotype51691	clonotype51691_consensus_2
GATTCAGTCTTGCATT_4	HD6_PB	1	Path II	836	TRB	TRBV6-5	TRBD1	TRBJ2-5	TRBC2	TRUE	TRUE	CASSTTAGGVETQYF	TGTGCCAGCAGTACAACCGCGGGGGGCGTCGAGACCCAGTACTTC	9616	12	clonotype51717	clonotype51717_consensus_1
GCAAACTAGCAATCTC_4	HD6_PB	2	Path II	708	TRB	TRBV5-1	TRBD1	TRBJ1-4	TRBC1	TRUE	TRUE	CASSLRTGDEKLFF	TGCGCCAGCAGCTTGAGGACAGGGGACGAAAAACTGTTTTTT	14055	16	clonotype51735	clonotype51735_consensus_2
GCAAACTGTAAACCTC_4	HD6_PB	3	Pre	732	TRA	TRAV12-2	None	TRAJ4	TRAC	TRUE	TRUE	CAVKGYNKLIF	TGTGCCGTGAAAGGCTACAATAAGCTGATTTTT	12875	11	clonotype51805	clonotype51805_consensus_2
GCAAACTGTGTGTGCC_4	HD6_PB	1	Pre	720	TRB	TRBV7-3	TRBD2	TRBJ2-3	TRBC2	TRUE	TRUE	CASSAQRGGSSLDTQYF	TGTGCCAGCAGCGCCCAGCGGGGGGGCTCTTCCTTAGATACGCAGTATTTT	11127	15	clonotype51837	clonotype51837_consensus_1
GCAAACTTCCGAGCCA_4	HD6_PB	0	Pre	723	TRB	TRBV7-9	None	TRBJ2-7	TRBC2	TRUE	TRUE	CASSLYYEQYF	TGTGCCAGCAGCCTATACTACGAGCAGTACTTC	13866	17	clonotype51864	clonotype51864_consensus_2
GCAATCAAGAATGTGT_4	HD6_PB	0	Path II	1108	TRB	TRBV4-1	TRBD1	TRBJ2-4	TRBC2	TRUE	TRUE	CASSPPRSGATNIQYF	TGCGCCAGCAGCCCCCCCAGGTCAGGCGCAACAAACATTCAGTACTTC	13151	16	clonotype51887	clonotype51887_consensus_1
GCAATCACACAACGCC_4	HD6_PB	2	Path II	817	TRB	TRBV18	None	TRBJ2-4	TRBC2	TRUE	TRUE	CASSPQDPAMGIQYF	TGTGCCAGCTCACCCCAGGACCCCGCTATGGGCATTCAGTACTTC	14942	16	clonotype2749	clonotype2749_consensus_1
GCAATCACACAGGAGT_4	HD6_PB	0	Pre	674	TRB	TRBV10-3	None	TRBJ1-6	TRBC1	TRUE	TRUE	CAITRSENSPLHF	TGTGCCATCACACGCAGCGAGAATTCACCCCTCCACTTT	18132	17	clonotype51949	clonotype51949_consensus_1
GCAATCATCTTCATGT_4	HD6_PB	1	Path II	742	TRB	TRBV6-3	None	TRBJ1-4	TRBC1	TRUE	TRUE	CASSTWEKLFF	TGTGCCAGCAGCACTTGGGAAAAACTGTTTTTT	11422	14	clonotype52059	clonotype52059_consensus_3
GCACATATCCATGAAC_4	HD6_PB	4	Path II	750	TRA	TRAV27	None	TRAJ54	TRAC	TRUE	TRUE	CAGARGAQKLVF	TGTGCAGGAGCGCGGGGAGCCCAGAAGCTGGTATTT	14782	12	clonotype52215	clonotype52215_consensus_1
GCACTCTAGCTGTTCA_4	HD6_PB	0	Path II	662	TRB	TRBV29-1	TRBD2	TRBJ1-1	TRBC1	TRUE	TRUE	CSVLRGTEAFF	TGCAGCGTTTTGAGGGGCACTGAAGCTTTCTTT	12975	11	clonotype52250	clonotype52250_consensus_1
GCACTCTCACAACGTT_4	HD6_PB	1	Path II	667	TRB	TRBV20-1	TRBD1	TRBJ1-1	TRBC1	TRUE	TRUE	CSAPDREAFF	TGCAGTGCTCCGGACAGGGAAGCTTTCTTT	6708	10	clonotype2424	clonotype2424_consensus_1
GCACTCTCATACCATG_4	HD6_PB	4	Path II	889	TRB	TRBV7-8	TRBD1	TRBJ2-1	TRBC2	TRUE	TRUE	CASSLGTGSYNEQFF	TGTGCCAGCAGCTTAGGGACGGGGTCCTACAATGAGCAGTTCTTC	35786	42	clonotype52299	clonotype52299_consensus_3
GCACTCTGTAATTGGA_4	HD6_PB	1	Path II	705	TRB	TRBV7-7	TRBD1	TRBJ2-2	TRBC2	TRUE	TRUE	CASSRDSTGELFF	TGTGCTAGCAGCCGGGACAGCACCGGGGAGCTGTTTTTT	15578	16	clonotype52317	clonotype52317_consensus_1
GCACTCTGTGGCCCTA_4	HD6_PB	2	Path II	704	TRB	TRBV20-1	None	TRBJ2-5	TRBC2	TRUE	TRUE	CSAGQMETQYF	TGCAGTGCTGGGCAGATGGAGACCCAGTACTTC	9666	16	clonotype52335	clonotype52335_consensus_1
GCAGCCAAGGGAACGG_4	HD6_PB	2	Path II	706	TRB	TRBV20-1	TRBD2	TRBJ1-6	TRBC1	TRUE	TRUE	CSARDVGVGYSPLHF	TGCAGTGCTAGAGATGTAGGGGTGGGTTATTCACCCCTCCACTTT	11871	17	clonotype52401	clonotype52401_consensus_1
GCAGCCACAATGAATG_4	HD6_PB	2	Path II	712	TRB	TRBV5-4	TRBD1	TRBJ2-1	TRBC2	TRUE	TRUE	CASSRDSNEQFF	TGTGCCAGCAGCAGGGACAGCAATGAGCAGTTCTTC	8760	14	clonotype3642	clonotype3642_consensus_1
GCAGCCACACGACGAA_4	HD6_PB	4	Path II	698	TRB	TRBV12-3	TRBD2	TRBJ2-5	TRBC2	TRUE	TRUE	CASSWSPSGAQETQYF	TGTGCCAGCAGTTGGTCCCCCAGCGGGGCGCAAGAGACCCAGTACTTC	19891	26	clonotype52435	clonotype52435_consensus_2
GCAGCCAGTCCGACGT_4	HD6_PB	1	Path II	740	TRA	TRAV12-2	None	TRAJ20	TRAC	TRUE	TRUE	CAARVSNDYKLSF	TGTGCCGCACGAGTAAGTAACGACTACAAGCTCAGCTTT	17126	17	clonotype52471	clonotype52471_consensus_1
GCAGCCATCAACGGGA_4	HD6_PB	1	Path II	830	TRB	TRBV7-9	TRBD2	TRBJ2-7	TRBC2	TRUE	TRUE	CASSVASGGPYEQYF	TGTGCCAGCAGCGTCGCTAGCGGGGGACCATACGAGCAGTACTTC	10376	16	clonotype52496	clonotype52496_consensus_1
GCAGCCATCAGTGTTG_4	HD6_PB	1	Path II	690	TRB	TRBV7-2	TRBD2	TRBJ2-2	TRBC2	TRUE	TRUE	CASSPGIFPGELFF	TGTGCCAGCAGCCCCGGGATTTTCCCCGGGGAGCTGTTTTTT	18622	23	clonotype938	clonotype938_consensus_1
GCAGTTAGTTGACGTT_4	HD6_PB	1	Path I	704	TRB	TRBV20-1	TRBD1	TRBJ1-6	TRBC1	TRUE	TRUE	CSAPGGGLDSPLHF	TGCAGTGCCCCCGGTGGGGGTTTGGATTCACCCCTCCACTTT	7196	10	clonotype52646	clonotype52646_consensus_1
GCATACAAGAGCAATT_4	HD6_PB	1	Path II	698	TRB	TRBV5-1	TRBD1	TRBJ2-1	TRBC2	TRUE	TRUE	CASRPGRPGQTPYNEQFF	TGCGCCAGCAGGCCGGGGCGACCGGGACAAACGCCTTACAATGAGCAGTTCTTC	12919	18	clonotype52699	clonotype52699_consensus_3
GCATACAAGCTAGTCT_4	HD6_PB	3	Pre	734	TRB	TRBV7-9	None	TRBJ1-4	TRBC1	TRUE	TRUE	CASSSRSGNEKLFF	TGTGCCAGCAGTTCCAGGTCGGGTAATGAAAAACTGTTTTTT	9665	12	clonotype52713	clonotype52713_consensus_1
GCATACACAAGTAATG_4	HD6_PB	2	Path II	712	TRB	TRBV7-8	TRBD1	TRBJ1-2	TRBC1	TRUE	TRUE	CASSLSYRGRLYGYTF	TGTGCCAGCAGCTTAAGCTACAGGGGGCGCCTCTATGGCTACACCTTC	21559	23	clonotype52736	clonotype52736_consensus_2
GCATACACATATGCTG_4	HD6_PB	1	Path II	688	TRB	TRBV7-2	None	TRBJ1-1	TRBC1	TRUE	TRUE	CASSFGMFAGEAFF	TGTGCCAGCAGCTTTGGAATGTTTGCAGGTGAAGCTTTCTTT	19271	23	clonotype52765	clonotype52765_consensus_2
GCATACATCCCGGATG_4	HD6_PB	6	Path II	871	TRB	TRBV6-5	TRBD1	TRBJ2-2	TRBC2	TRUE	TRUE	CASSYGTGVLTGELFF	TGTGCCAGCAGTTACGGGACAGGGGTTCTCACCGGGGAGCTGTTTTTT	7306	11	clonotype52830	clonotype52830_consensus_2
GCATGATGTCGAATCT_4	HD6_PB	4	Path II	869	TRB	TRBV5-4	None	TRBJ2-2	TRBC2	TRUE	TRUE	CASSWAGELFF	TGTGCCAGCAGCTGGGCCGGGGAGCTGTTTTTT	32335	50	clonotype628	clonotype628_consensus_2
GCATGATTCTGGCGAC_4	HD6_PB	1	Path II	768	TRB	TRBV18	TRBD1	TRBJ1-6	TRBC1	TRUE	TRUE	CASSRWDRGSYNSPLHF	TGTGCCAGCTCACGATGGGACAGGGGTTCCTATAATTCACCCCTCCACTTT	19527	18	clonotype53009	clonotype53009_consensus_1
GCATGTACATGTCGAT_4	HD6_PB	5	Pre	765	TRA	TRAV20	None	TRAJ20	TRAC	TRUE	TRUE	CAVRAVNDYKLSF	TGTGCTGTGCGGGCGGTTAACGACTACAAGCTCAGCTTT	19428	14	clonotype53259	clonotype53259_consensus_2
GCATGTATCTGAGGGA_4	HD6_PB	2	Path II	727	TRA	TRAV1-2	None	TRAJ48	TRAC	TRUE	TRUE	CAVRDGTNFGNEKLTF	TGTGCTGTGAGAGATGGGACTAACTTTGGAAATGAGAAATTAACCTTT	15473	12	clonotype53343	clonotype53343_consensus_1
GCCAAATAGTGGGTTG_4	HD6_PB	0	Pre	828	TRB	TRBV24-1	None	TRBJ2-2	TRBC2	TRUE	TRUE	CATRVGNTGELFF	TGTGCCACCAGGGTCGGGAACACCGGGGAGCTGTTTTTT	16789	18	clonotype873	clonotype873_consensus_2
GCCAAATGTCGCGGTT_4	HD6_PB	2	Path II	687	TRB	TRBV7-2	TRBD1	TRBJ2-3	TRBC2	TRUE	TRUE	CASSLGTGADTQYF	TGTGCCAGCAGCTTAGGGACAGGGGCAGATACGCAGTATTTT	20968	28	clonotype53445	clonotype53445_consensus_2
GCCAAATGTTACGACT_4	HD6_PB	0	Pre	691	TRB	TRBV2	None	TRBJ1-1	TRBC1	TRUE	TRUE	CASRTDGNEAFF	TGTGCCAGCAGGACGGACGGCAATGAAGCTTTCTTT	16038	15	clonotype53466	clonotype53466_consensus_1
GCCTCTAAGGCATGTG_4	HD6_PB	4	Path II	745	TRB	TRBV6-3	None	TRBJ1-2	TRBC1	TRUE	TRUE	CASSDRTFLDYTF	TGTGCCAGCAGCGACCGCACCTTTTTGGACTACACCTTC	15919	18	clonotype53547	clonotype53547_consensus_1
GCCTCTAGTCTCTTTA_4	HD6_PB	0	Pre	691	TRB	TRBV12-4	TRBD1	TRBJ2-1	TRBC2	TRUE	TRUE	CASSKPQGARIHEQFF	TGTGCCAGCAGTAAACCACAGGGGGCGCGTATCCATGAGCAGTTCTTC	10557	13	clonotype53615	clonotype53615_consensus_1
GCCTCTAGTTCTCATT_4	HD6_PB	0	Path II	715	TRB	TRBV20-1	TRBD1	TRBJ2-7	TRBC2	TRUE	TRUE	CSAWGQSLRVQYF	TGCAGTGCATGGGGACAAAGCCTACGAGTGCAGTACTTC	10571	18	clonotype53627	clonotype53627_consensus_2
GCGACCAAGCCTCGTG_4	HD6_PB	1	Path II	701	TRB	TRBV7-8	TRBD1	TRBJ2-3	TRBC2	TRUE	TRUE	CASSYYREGTDTQYF	TGTGCCAGCAGCTATTACAGGGAAGGGACAGATACGCAGTATTTT	16417	21	clonotype1932	clonotype1932_consensus_2
GCGAGAAAGGTGACCA_4	HD6_PB	2	Path II	716	TRB	TRBV3-1	TRBD2	TRBJ2-3	TRBC2	TRUE	TRUE	CASSRRVPSGDTQYF	TGTGCCAGCAGCCGAAGGGTCCCTAGCGGTGATACGCAGTATTTT	15236	18	clonotype53870	clonotype53870_consensus_1
GCGAGAACACGACTCG_4	HD6_PB	0	Pre	692	TRB	TRBV5-1	TRBD1	TRBJ2-1	TRBC2	TRUE	TRUE	CASSPRYPINEQFF	TGCGCCAGCAGCCCCCGGTACCCTATCAATGAGCAGTTCTTC	14907	22	clonotype53909	clonotype53909_consensus_1
GCGAGAACAGGATTGG_4	HD6_PB	2	Path II	713	TRB	TRBV25-1	TRBD2	TRBJ2-1	TRBC2	TRUE	TRUE	CASRLAGGPNEQFF	TGTGCCAGCAGATTAGCGGGGGGGCCGAATGAGCAGTTCTTC	14499	17	clonotype53920	clonotype53920_consensus_2
GCGAGAAGTAATCACC_4	HD6_PB	4	Path II	763	TRB	TRBV18	TRBD1	TRBJ2-1	TRBC2	TRUE	TRUE	CASSPPRGASYNEQFF	TGTGCCAGCTCACCACCGAGGGGGGCCTCCTACAATGAGCAGTTCTTC	11615	15	clonotype53933	clonotype53933_consensus_2
GCGCAACAGGATGCGT_4	HD6_PB	2	Path II	865	TRB	TRBV18	TRBD1	TRBJ1-1	TRBC1	TRUE	TRUE	CASSPLWTGGTEAFF	TGTGCCAGCTCACCACTATGGACAGGAGGGACTGAAGCTTTCTTT	9091	11	clonotype54033	clonotype54033_consensus_1
GCGCAACTCCGCATCT_4	HD6_PB	4	Path II	693	TRB	TRBV7-2	TRBD2	TRBJ2-1	TRBC2	TRUE	TRUE	CASSLTSGDYNEQFF	TGTGCCAGCAGCTTGACTAGCGGGGATTACAATGAGCAGTTCTTC	32597	42	clonotype1279	clonotype1279_consensus_2
GCGCAACTCTAACGGT_4	HD6_PB	1	Path II	716	TRB	TRBV6-5	TRBD1	TRBJ1-2	TRBC1	TRUE	TRUE	CASSYGTGYGYTF	TGTGCCAGCAGTTACGGGACAGGGTATGGCTACACCTTC	8494	10	clonotype1707	clonotype1707_consensus_2
GCGCCAACACCGAATT_4	HD6_PB	6	Path II	690	TRB	TRBV11-2	TRBD1	TRBJ1-2	TRBC1	TRUE	TRUE	CASSLIGSVYGYTF	TGTGCCAGCAGCTTAATTGGGTCAGTTTATGGCTACACCTTC	19283	21	clonotype54382	clonotype54382_consensus_3
GCGCCAAGTTGAACTC_4	HD6_PB	1	Path II	770	TRB	TRBV18	TRBD1	TRBJ2-2	TRBC2	TRUE	TRUE	CASSPRTGATPNTGELFF	TGTGCCAGCTCACCACGGACAGGCGCTACTCCGAACACCGGGGAGCTGTTTTTT	19275	21	clonotype54458	clonotype54458_consensus_2
GCGCGATGTAAACACA_4	HD6_PB	1	Path II	715	TRB	TRBV6-3	TRBD2	TRBJ1-5	TRBC1	TRUE	TRUE	CASMEGINQPQHF	TGTGCCAGCATGGAGGGAATCAATCAGCCCCAGCATTTT	9864	12	clonotype2754	clonotype2754_consensus_2
GCGCGATTCCTTAATC_4	HD6_PB	1	Path II	690	TRB	TRBV12-3	TRBD1	TRBJ2-1	TRBC2	TRUE	TRUE	CASSSGGAYNEQFF	TGTGCCAGCAGTTCGGGGGGCGCTTACAATGAGCAGTTCTTC	14305	21	clonotype54678	clonotype54678_consensus_4
GCGGGTTGTAAATGAC_4	HD6_PB	1	Path II	710	TRB	TRBV2	TRBD1	TRBJ1-2	TRBC1	TRUE	TRUE	CASSAQGSGYTF	TGTGCCAGCAGCGCACAGGGATCCGGCTACACCTTC	10255	10	clonotype54769	clonotype54769_consensus_2
GCGGGTTGTGAGGCTA_4	HD6_PB	3	Pre	703	TRB	TRBV20-1	TRBD1	TRBJ2-5	TRBC2	TRUE	TRUE	CSASPVSTGTETQYF	TGCAGTGCTTCCCCTGTTTCGACAGGGACAGAGACCCAGTACTTC	6079	10	clonotype54795	clonotype54795_consensus_2
GCTCCTAAGAATGTTG_4	HD6_PB	2	Path II	966	TRB	TRBV28	TRBD1	TRBJ2-5	TRBC2	TRUE	TRUE	CASSFGSRVETQYF	TGTGCCAGCAGTTTTGGGTCCAGGGTTGAGACCCAGTACTTC	14125	15	clonotype54842	clonotype54842_consensus_4
GCTCCTATCTAGAGTC_4	HD6_PB	0	Path II	551	TRB	TRBV10-3	TRBD1	TRBJ2-7	TRBC2	TRUE	TRUE	CAISDPRTDPYEQYF	TGTGCCATCAGTGACCCCAGGACAGATCCCTACGAGCAGTACTTC	10331	12	clonotype54968	clonotype54968_consensus_2
GCTCTGTGTCGGCTCA_4	HD6_PB	2	Path II	713	TRB	TRBV3-1	TRBD2	TRBJ2-7	TRBC2	TRUE	TRUE	CASSPVGWEVYEQYF	TGTGCCAGCAGCCCCGTGGGTTGGGAGGTCTACGAGCAGTACTTC	14335	19	clonotype55093	clonotype55093_consensus_2
GCTCTGTTCGACAGCC_4	HD6_PB	1	Path II	733	TRB	TRBV3-1	None	TRBJ1-2	TRBC1	TRUE	TRUE	CASSQGQRVGGYTF	TGTGCCAGCAGCCAAGGGCAAAGGGTCGGCGGCTACACCTTC	11977	13	clonotype55148	clonotype55148_consensus_2
GCTGCAGGTGCGCTTG_4	HD6_PB	2	Path II	842	TRB	TRBV18	TRBD1	TRBJ2-4	TRBC2	TRUE	TRUE	CASSPGRGLLSSKNIQYF	TGTGCCAGCTCACCCGGCAGGGGCCTCTTATCTTCCAAAAACATTCAGTACTTC	12806	15	clonotype55258	clonotype55258_consensus_2
GCTGCGAGTAGAAGGA_4	HD6_PB	1	Path II	742	TRA	TRAV38-2DV8	None	TRAJ44	TRAC	TRUE	TRUE	CAYRSGKNTGTASKLTF	TGTGCTTATAGGAGCGGGAAAAATACCGGCACTGCCAGTAAACTCACCTTT	25289	18	clonotype4184	clonotype4184_consensus_1
GCTGCGAGTATTCGTG_4	HD6_PB	0	Pre	689	TRB	TRBV5-1	TRBD2	TRBJ2-3	TRBC2	TRUE	TRUE	CASSQAGPSTDTQYF	TGCGCCAGCAGCCAAGCGGGGCCTAGCACAGATACGCAGTATTTT	10840	15	clonotype55414	clonotype55414_consensus_1
GCTGGGTAGCATGGCA_4	HD6_PB	1	Path II	740	TRB	TRBV7-9	TRBD2	TRBJ2-7	TRBC2	TRUE	TRUE	CASSLDNLAGKYEQYF	TGTGCCAGCAGCTTAGATAACCTAGCGGGGAAGTACGAGCAGTACTTC	19403	25	clonotype55671	clonotype55671_consensus_4
GCTGGGTAGGGATGGG_4	HD6_PB	1	Path II	735	TRB	TRBV2	TRBD1	TRBJ2-1	TRBC2	TRUE	TRUE	CASSVQGSYNEQFF	TGTGCCAGCAGTGTACAGGGGTCCTACAATGAGCAGTTCTTC	9410	10	clonotype55689	clonotype55689_consensus_1
GCTGGGTAGGTGTGGT_4	HD6_PB	2	Path II	1253	TRB	TRBV6-5	TRBD1	TRBJ2-1	TRBC2	TRUE	TRUE	CASRSRGAVDEQFF	TGTGCCAGCAGGTCGCGGGGGGCCGTTGATGAGCAGTTCTTC	8174	10	clonotype55692	clonotype55692_consensus_2
GCTGGGTCACTGCCAG_4	HD6_PB	2	Path II	677	TRB	TRBV4-1	TRBD2	TRBJ2-3	TRBC2	TRUE	TRUE	CASSQSRGLATAYTDTQYF	TGCGCCAGCAGCCAATCCCGAGGACTAGCGACTGCATACACAGATACGCAGTATTTT	15613	21	clonotype55722	clonotype55722_consensus_2
GCTGGGTCAGGTGGAT_4	HD6_PB	0	Pre	723	TRB	TRBV2	None	TRBJ2-5	TRBC2	TRUE	TRUE	CASSEGETQYF	TGTGCCAGCAGTGAGGGAGAGACCCAGTACTTC	8788	11	clonotype55732	clonotype55732_consensus_1
GCTGGGTCAGTGGAGT_4	HD6_PB	0	Pre	682	TRB	TRBV12-3	TRBD1	TRBJ2-1	TRBC1	TRUE	TRUE	CASSFGVWGEQFF	TGTGCCAGCAGTTTTGGGGTCTGGGGTGAGCAGTTCTTC	8566	11	clonotype55733	clonotype55733_consensus_1
GCTGGGTTCACCCGAG_4	HD6_PB	2	Path II	703	TRB	TRBV20-1	TRBD1	TRBJ2-7	TRBC2	TRUE	TRUE	CSARDEQGAREQYF	TGCAGTGCTAGAGATGAGCAGGGGGCACGTGAGCAGTACTTC	25127	38	clonotype55791	clonotype55791_consensus_1
GCTTCCAAGAACTGTA_4	HD6_PB	4	Path II	1070	TRB	TRBV6-6	TRBD1	TRBJ2-7	TRBC2	TRUE	TRUE	CASSVTTGGAYEQYF	TGTGCCAGCAGTGTTACGACAGGGGGCGCCTACGAGCAGTACTTC	12481	18	clonotype55822	clonotype55822_consensus_2
GCTTCCAAGCCTCGTG_4	HD6_PB	1	Path II	708	TRB	TRBV6-6	None	TRBJ1-4	TRBC1	TRUE	TRUE	CASTLGQYNEKLFF	TGTGCCAGCACCCTAGGGCAGTATAATGAAAAACTGTTTTTT	8591	11	clonotype55836	clonotype55836_consensus_1
GCTTCCAAGTGGACGT_4	HD6_PB	2	Path II	681	TRB	TRBV5-1	TRBD1	TRBJ1-6	TRBC1	TRUE	TRUE	CASSPDSYNSPLHF	TGCGCCAGCAGCCCGGACAGCTATAATTCACCCCTCCACTTT	8603	11	clonotype55853	clonotype55853_consensus_2
GCTTCCAGTATCGCAT_4	HD6_PB	1	Pre	708	TRB	TRBV20-1	TRBD1	TRBJ2-5	TRBC2	TRUE	TRUE	CSARDLNRQGQETQYF	TGCAGTGCTAGAGATCTAAACCGACAGGGCCAAGAGACCCAGTACTTC	7218	11	clonotype55903	clonotype55903_consensus_1
GCTTCCATCACGCATA_4	HD6_PB	1	Path II	753	TRA	TRAV13-1	None	TRAJ13	TRAC	TRUE	TRUE	CATREGYQKVTF	TGTGCCACCAGGGAGGGTTACCAGAAAGTTACCTTT	15646	12	clonotype55950	clonotype55950_consensus_2
GCTTGAACATGACGGA_4	HD6_PB	2	Path II	875	TRB	TRBV7-9	TRBD1	TRBJ2-3	TRBC2	TRUE	TRUE	CASSKTRGALDTQYF	TGTGCCAGCAGCAAGACCCGGGGGGCCTTAGATACGCAGTATTTT	12567	17	clonotype56075	clonotype56075_consensus_2
GGAAAGCAGACGCACA_4	HD6_PB	1	Path II	705	TRB	TRBV25-1	None	TRBJ2-1	TRBC2	TRUE	TRUE	CASRNRFSYNEQFF	TGTGCCAGCAGAAACAGATTTTCCTACAATGAGCAGTTCTTC	15396	16	clonotype56182	clonotype56182_consensus_2
GGAAAGCCAAAGTGCG_4	HD6_PB	1	Path II	1123	TRA	TRAV41	None	TRAJ49	TRAC	TRUE	TRUE	CAVRSTGNQFYF	TGTGCTGTCAGGTCCACCGGTAACCAGTTCTATTTT	12611	10	clonotype4259	clonotype4259_consensus_2
GGAAAGCTCATGCATG_4	HD6_PB	2	Path II	864	TRA	TRAV8-3	None	TRAJ40	TRAC	TRUE	TRUE	CAVVSGTYKYIF	TGTGCTGTGGTCTCAGGAACCTACAAATACATCTTT	11225	11	clonotype56324	clonotype56324_consensus_1
GGAACTTGTCTAGAGG_4	HD6_PB	1	Path II	694	TRA	TRAV9-2	None	TRAJ12	TRAC	TRUE	TRUE	CALSDLGMDSSYKLIF	TGTGCTCTGAGTGATCTCGGGATGGATAGCAGCTATAAATTGATCTTC	24813	17	clonotype56462	clonotype56462_consensus_3
GGAACTTTCTCCAACC_4	HD6_PB	0	Pre	735	TRB	TRBV15	None	TRBJ1-4	TRBC1	TRUE	TRUE	CATSRDAREKLFF	TGTGCCACCAGCAGAGACGCCCGGGAAAAACTGTTTTTT	14950	12	clonotype56534	clonotype56534_consensus_1
GGAATAACAAGCTGAG_4	HD6_PB	5	Pre	687	TRB	TRBV5-1	None	TRBJ1-4	TRBC1	TRUE	TRUE	CASSLASLNEKLFF	TGCGCCAGCAGCTTGGCCAGCCTTAATGAAAAACTGTTTTTT	11279	14	clonotype56591	clonotype56591_consensus_1
GGAATAACACATTAGC_4	HD6_PB	2	Path II	783	TRB	TRBV7-9	None	TRBJ1-4	TRBC1	TRUE	TRUE	CASSLVPGEKLFF	TGTGCCAGCAGCTTGGTCCCAGGAGAAAAACTGTTTTTT	33673	36	clonotype56600	clonotype56600_consensus_2
GGAATAACACGTAAGG_4	HD6_PB	2	Path II	714	TRB	TRBV20-1	TRBD2	TRBJ1-2	TRBC1	TRUE	TRUE	CSASSRDTYRDYGYTF	TGCAGTGCTAGTTCCCGGGACACCTATCGGGACTATGGCTACACCTTC	9070	13	clonotype4279	clonotype4279_consensus_1
GGAATAAGTCGCTTTC_4	HD6_PB	0	Path II	1160	TRA	TRAV1-1	None	TRAJ9	TRAC	TRUE	TRUE	CAVRTGGFKTIF	TGCGCTGTGCGTACTGGAGGCTTCAAAACTATCTTT	15807	11	clonotype56649	clonotype56649_consensus_1
GGACAAGAGGCTCTTA_4	HD6_PB	3	Pre	674	TRB	TRBV2	None	TRBJ2-2	TRBC2	TRUE	TRUE	CASSESRTGELFF	TGTGCCAGCAGTGAAAGTAGAACCGGGGAGCTGTTTTTT	9548	10	clonotype56725	clonotype56725_consensus_1
GGACAAGGTACCGCTG_4	HD6_PB	2	Path II	697	TRB	TRBV12-3	TRBD1	TRBJ2-3	TRBC2	TRUE	TRUE	CASTFPESPGGETDTQYF	TGTGCCAGCACTTTCCCCGAATCCCCAGGGGGCGAGACAGATACGCAGTATTTT	8894	13	clonotype56782	clonotype56782_consensus_4
GGACAAGTCGTCACGG_4	HD6_PB	1	Path II	695	TRB	TRBV12-3	None	TRBJ2-3	TRBC2	TRUE	TRUE	CASSFSGTDTQYF	TGTGCCAGCAGTTTTAGCGGCACAGATACGCAGTATTTT	15159	21	clonotype56856	clonotype56856_consensus_2
GGACAGACAAACAACA_4	HD6_PB	5	Pre	718	TRB	TRBV20-1	TRBD1	TRBJ2-2	TRBC2	TRUE	TRUE	CSATRTGRTDTGELFF	TGCAGTGCTACAAGGACAGGGAGGACTGACACCGGGGAGCTGTTTTTT	12947	18	clonotype56901	clonotype56901_consensus_2
GGACAGACAGCCAGAA_4	HD6_PB	2	Path II	764	TRB	TRBV2	TRBD2	TRBJ2-6	TRBC2	TRUE	TRUE	CASSGQIISGANVLTF	TGTGCCAGCAGTGGGCAGATAATCTCTGGGGCCAACGTCCTGACTTTC	18759	20	clonotype56922	clonotype56922_consensus_3
GGACAGATCGTTACGA_4	HD6_PB	6	Path II	685	TRB	TRBV12-3	None	TRBJ2-5	TRBC2	TRUE	TRUE	CASSLQNQETQYF	TGTGCCAGCAGTTTACAGAACCAAGAGACCCAGTACTTC	23845	32	clonotype57010	clonotype57010_consensus_3
GGACAGATCTTGTCAT_4	HD6_PB	2	Path II	683	TRB	TRBV15	TRBD1	TRBJ1-5	TRBC1	TRUE	TRUE	CATSEYRISGGAQPQHF	TGTGCCACCAGCGAGTATCGAATTTCAGGGGGAGCTCAGCCCCAGCATTTT	14299	14	clonotype57018	clonotype57018_consensus_1
GGACATTAGATCTGAA_4	HD6_PB	1	Path II	926	TRB	TRBV5-1	TRBD2	TRBJ2-1	TRBC2	TRUE	TRUE	CASSLEGRVGFF	TGCGCCAGCAGCTTGGAGGGAAGGGTGGGGTTCTTC	7947	11	clonotype1799	clonotype1799_consensus_2
GGACATTAGCCAGTTT_4	HD6_PB	0	Pre	689	TRB	TRBV20-1	None	TRBJ2-1	TRBC2	TRUE	TRUE	CSVTDGDEQFF	TGCAGTGTCACGGACGGTGATGAGCAGTTCTTC	11823	18	clonotype57038	clonotype57038_consensus_2
GGACATTCATGCAACT_4	HD6_PB	2	Path II	858	TRB	TRBV19	TRBD1	TRBJ1-1	TRBC1	TRUE	TRUE	CASRPGGSYTEAFF	TGTGCCAGTAGACCAGGGGGCTCGTACACTGAAGCTTTCTTT	22989	29	clonotype57108	clonotype57108_consensus_3
GGACATTTCGCAGGCT_4	HD6_PB	1	Path II	708	TRB	TRBV6-6	TRBD2	TRBJ2-3	TRBC2	TRUE	TRUE	CAATVAGPTDTQYF	TGTGCCGCTACCGTAGCGGGGCCCACAGATACGCAGTATTTT	6259	10	clonotype57169	clonotype57169_consensus_1
GGACATTTCTAAGCCA_4	HD6_PB	0	Path II	718	TRB	TRBV20-1	TRBD2	TRBJ1-1	TRBC1	TRUE	TRUE	CSARGGGRVVVGAFF	TGCAGTGCTAGAGGAGGCGGCAGGGTAGTTGTAGGAGCTTTCTTT	13742	20	clonotype57179	clonotype57179_consensus_2
GGACGTCAGCCAGTTT_4	HD6_PB	2	Path II	722	TRB	TRBV20-1	TRBD2	TRBJ2-2	TRBC2	TRUE	TRUE	CSATPPGRGITGELFF	TGCAGTGCTACCCCCCCCGGGCGGGGGATCACCGGGGAGCTGTTTTTT	14771	23	clonotype57208	clonotype57208_consensus_2
GGACGTCAGGAGCGTT_4	HD6_PB	0	Path II	986	TRB	TRBV5-6	None	TRBJ2-1	TRBC2	TRUE	TRUE	CASSLVFPNEQFF	TGTGCCAGCAGCTTGGTCTTCCCCAATGAGCAGTTCTTC	14979	18	clonotype57214	clonotype57214_consensus_2
GGAGCAAAGCGTGAAC_4	HD6_PB	6	Path II	951	TRB	TRBV11-2	TRBD1	TRBJ2-5	TRBC2	TRUE	TRUE	CASSLSGGVGETQYF	TGTGCCAGCAGCTTATCCGGGGGCGTCGGAGAGACCCAGTACTTC	22840	26	clonotype57343	clonotype57343_consensus_2
GGAGCAAAGGCCCTCA_4	HD6_PB	0	Path II	725	TRB	TRBV4-1	None	TRBJ1-3	TRBC1	TRUE	TRUE	CASSQNSNSGNTIYF	TGCGCCAGCAGCCAAAACAGTAACTCTGGAAACACCATATATTTT	15193	17	clonotype57350	clonotype57350_consensus_2
GGAGCAATCATCACCC_4	HD6_PB	6	Path II	691	TRB	TRBV5-1	TRBD1	TRBJ1-2	TRBC1	TRUE	TRUE	CASSLGTGSIHGYTF	TGCGCCAGCAGCTTGGGGACAGGGAGTATACATGGCTACACCTTC	20268	23	clonotype57478	clonotype57478_consensus_2
GGAGCAATCGCGTAGC_4	HD6_PB	2	Path II	698	TRB	TRBV12-4	None	TRBJ1-5	TRBC1	TRUE	TRUE	CASSDSASNQPQHF	TGTGCCAGCAGCGATTCGGCGAGCAATCAGCCCCAGCATTTT	13203	15	clonotype738	clonotype738_consensus_1
GGATGTTAGGCTCATT_4	HD6_PB	5	Pre	769	TRA	TRAV20	None	TRAJ3	TRAC	TRUE	TRUE	CAPRDSSASKIIF	TGTGCTCCCCGGGACAGCAGTGCTTCCAAGATAATCTTT	16481	13	clonotype57530	clonotype57530_consensus_1
GGATGTTTCCACTGGG_4	HD6_PB	6	Path II	712	TRB	TRBV7-3	TRBD1	TRBJ2-1	TRBC2	TRUE	TRUE	CASSDRGSSYNEQFF	TGTGCCAGCAGCGACAGGGGCAGCTCCTACAATGAGCAGTTCTTC	31577	36	clonotype57647	clonotype57647_consensus_1
GGATTACAGGTGATAT_4	HD6_PB	1	Path II	680	TRB	TRBV10-3	TRBD1	TRBJ2-7	TRBC2	TRUE	TRUE	CAISAVRGGYEQYF	TGTGCCATCAGTGCGGTCAGGGGGGGATACGAGCAGTACTTC	19351	24	clonotype57721	clonotype57721_consensus_1
GGATTACAGTCTCAAC_4	HD6_PB	4	Path II	784	TRB	TRBV20-1	TRBD2	TRBJ2-2	TRBC2	TRUE	TRUE	CSASEGGRGPGELFF	TGCAGTGCTAGTGAAGGAGGGCGGGGACCCGGGGAGCTGTTTTTT	26751	39	clonotype57725	clonotype57725_consensus_2
GGATTACGTAAACGCG_4	HD6_PB	0	Pre	1105	TRB	TRBV19	TRBD2	TRBJ1-2	TRBC1	TRUE	TRUE	CASKSRGINYGYTF	TGTGCCAGTAAGAGTAGAGGTATAAACTATGGCTACACCTTC	9937	16	clonotype57780	clonotype57780_consensus_1
GGATTACGTTGTCTTT_4	HD6_PB	1	Path II	877	TRA	TRAV3	None	TRAJ33	TRAC	TRUE	TRUE	CAVREMDSNYQLIW	TGTGCTGTGAGGGAAATGGATAGCAACTATCAGTTAATCTGG	15277	18	clonotype57817	clonotype57817_consensus_1
GGCAATTAGTAGCCGA_4	HD6_PB	1	Path II	705	TRA	TRAV38-2DV8	None	TRAJ44	TRAC	TRUE	TRUE	CAYIGTASKLTF	TGTGCTTATATCGGCACTGCCAGTAAACTCACCTTT	15852	12	clonotype57891	clonotype57891_consensus_2
GGCAATTGTCCATCCT_4	HD6_PB	1	Path II	687	TRB	TRBV7-8	TRBD1	TRBJ2-3	TRBC2	TRUE	TRUE	CASSYYREGTDTQYF	TGTGCCAGCAGCTATTACAGGGAAGGGACAGATACGCAGTATTTT	20724	24	clonotype1932	clonotype1932_consensus_2
GGCAATTTCCCATTTA_4	HD6_PB	6	Path II	729	TRA	TRAV13-1	None	TRAJ17	TRAC	TRUE	TRUE	CAAPPRAAGNKLTF	TGTGCAGCCCCACCGAGAGCTGCAGGCAACAAGCTAACTTTT	32765	27	clonotype57992	clonotype57992_consensus_1
GGCCGATAGGAGCGTT_4	HD6_PB	2	Path II	695	TRA	TRAV21	None	TRAJ37	TRAC	TRUE	TRUE	CAPLGKLIF	TGTGCCCCACTGGGCAAACTAATCTTT	21586	15	clonotype58036	clonotype58036_consensus_1
GGCGACTGTAAGGATT_4	HD6_PB	1	Path II	701	TRB	TRBV20-1	TRBD1	TRBJ2-1	TRBC2	TRUE	TRUE	CSANRDRAYNEQFF	TGCAGTGCTAACCGGGACAGGGCCTACAATGAGCAGTTCTTC	9641	14	clonotype58240	clonotype58240_consensus_1
GGCGACTGTCGACTGC_4	HD6_PB	2	Path II	740	TRB	TRBV7-9	TRBD2	TRBJ2-5	TRBC2	TRUE	TRUE	CASSLEGLASLETQYF	TGTGCCAGCAGCTTAGAAGGACTAGCCAGTTTAGAGACCCAGTACTTC	8366	10	clonotype58252	clonotype58252_consensus_2
GGCGACTGTGTATGGG_4	HD6_PB	1	Path II	859	TRB	TRBV9	TRBD1	TRBJ1-6	TRBC1	TRUE	TRUE	CASSARPMGGQGLHF	TGTGCCAGCAGCGCCCGACCTATGGGCGGACAGGGCCTCCACTTT	12226	12	clonotype137	clonotype137_consensus_1
GGCGACTTCAGTTCGA_4	HD6_PB	6	Path II	746	TRB	TRBV6-1	TRBD1	TRBJ2-7	TRBC2	TRUE	TRUE	CASSKHRTGSSYEQYF	TGTGCCAGCAGTAAACATAGAACAGGGAGCTCCTACGAGCAGTACTTC	35422	44	clonotype58297	clonotype58297_consensus_1
GGCGTGTCAAGCCATT_4	HD6_PB	1	Path II	690	TRB	TRBV6-5	TRBD1	TRBJ1-2	TRBC1	TRUE	TRUE	CASSSQGFGYTF	TGTGCCAGCAGTTCACAGGGGTTTGGCTACACCTTC	8414	10	clonotype58365	clonotype58365_consensus_1
GGCTCGAGTATCGCAT_4	HD6_PB	1	Path II	881	TRB	TRBV5-6	TRBD2	TRBJ2-4	TRBC2	TRUE	TRUE	CATGLAKNIQYF	TGTGCCACCGGACTAGCCAAAAACATTCAGTACTTC	14325	16	clonotype4523	clonotype4523_consensus_1
GGCTCGATCACCTTAT_4	HD6_PB	6	Path II	564	TRA	TRAV27	None	TRAJ3	TRAC	TRUE	TRUE	CAGLYSSASKIIF	TGTGCAGGCTTATACAGCAGTGCTTCCAAGATAATCTTT	17564	13	clonotype58586	clonotype58586_consensus_1
GGCTCGATCGTAGGTT_4	HD6_PB	6	Path II	691	TRB	TRBV10-3	TRBD1	TRBJ1-2	TRBC1	TRUE	TRUE	CAISAGVNYGYTF	TGTGCCATCAGTGCAGGGGTTAACTATGGCTACACCTTC	34597	36	clonotype58604	clonotype58604_consensus_1
GGCTCGATCTAACTCT_4	HD6_PB	2	Path II	879	TRB	TRBV5-4	TRBD1	TRBJ2-3	TRBC2	TRUE	TRUE	CASSLLAGASTDTQYF	TGTGCCAGCAGCTTGCTGGCAGGGGCCTCCACAGATACGCAGTATTTT	15622	24	clonotype58605	clonotype58605_consensus_2
GGGAATGAGCTTTGGT_4	HD6_PB	0	Pre	711	TRA	TRAV13-1	None	TRAJ12	TRAC	TRUE	TRUE	CAASRSGSSYKLIF	TGTGCAGCAAGCCGGTCAGGTAGCAGCTATAAATTGATCTTC	16616	11	clonotype58793	clonotype58793_consensus_1
GGGAATGCAGCTGCTG_4	HD6_PB	5	Pre	737	TRB	TRBV7-2	None	TRBJ2-1	TRBC2	TRUE	TRUE	CASSLTNPPYNEQFF	TGTGCCAGCAGCTTAACAAACCCACCGTACAATGAGCAGTTCTTC	13343	21	clonotype58830	clonotype58830_consensus_2
GGGAATGGTCAGTGGA_4	HD6_PB	2	Path II	929	TRB	TRBV5-1	None	TRBJ2-7	TRBC2	TRUE	TRUE	CASSSDSEQYF	TGCGCCAGCAGCTCGGACAGCGAGCAGTACTTC	24000	33	clonotype58860	clonotype58860_consensus_1
GGGACCTAGTCATGCT_4	HD6_PB	4	Path II	933	TRB	TRBV5-1	TRBD2	TRBJ2-3	TRBC2	TRUE	TRUE	CASSPLTSGSNTDTQYF	TGCGCCAGCAGCCCACTGACTAGCGGAAGCAACACAGATACGCAGTATTTT	18583	28	clonotype58981	clonotype58981_consensus_1
GGGAGATCATAAGACA_4	HD6_PB	2	Path II	728	TRB	TRBV11-1	None	TRBJ1-1	TRBC1	TRUE	TRUE	CASSLVFTEAFF	TGTGCCAGCAGCTTGGTGTTCACTGAAGCTTTCTTT	17225	19	clonotype1120	clonotype1120_consensus_1
GGGATGAAGTCGCCGT_4	HD6_PB	2	Path II	712	TRB	TRBV7-2	TRBD2	TRBJ2-1	TRBC2	TRUE	TRUE	CASSLTSGGAYEQFF	TGTGCCAGCAGCCTTACTAGCGGGGGGGCATATGAGCAGTTCTTC	22120	32	clonotype59291	clonotype59291_consensus_1
GGGATGAAGTGATCGG_4	HD6_PB	2	Path II	745	TRB	TRBV6-6	TRBD1	TRBJ1-2	TRBC1	TRUE	TRUE	CASSPGGRTGGFQNTF	TGTGCCAGCAGTCCAGGGGGTCGGACAGGGGGTTTTCAGAACACCTTC	18445	21	clonotype59293	clonotype59293_consensus_2
GGGCACTAGACATAAC_4	HD6_PB	0	Pre	711	TRA	TRAV8-4	None	TRAJ3	TRAC	TRUE	TRUE	CAVSERSSASKIIF	TGTGCTGTGAGTGAGCGAAGCAGTGCTTCCAAGATAATCTTT	9161	11	clonotype59402	clonotype59402_consensus_1
GGGCACTAGAGCAATT_4	HD6_PB	0	Pre	662	TRB	TRBV28	TRBD1	TRBJ1-1	TRBC1	TRUE	TRUE	CASSPLGTVNTEAFF	TGTGCCAGCAGTCCTCTCGGGACAGTGAACACTGAAGCTTTCTTT	16045	14	clonotype59406	clonotype59406_consensus_2
GGGCACTTCATCGCTC_4	HD6_PB	3	Pre	739	TRB	TRBV3-1	None	TRBJ2-5	TRBC2	TRUE	TRUE	CASSRRETQYF	TGTGCCAGCAGCCGAAGAGAGACCCAGTACTTC	9039	11	clonotype59528	clonotype59528_consensus_1
GGGCATCCAGATCGGA_4	HD6_PB	6	Path II	735	TRA	TRAV3	None	TRAJ3	TRAC	TRUE	TRUE	CAVRAPRSSASKIIF	TGTGCTGTGAGAGCCCCTAGGAGCAGTGCTTCCAAGATAATCTTT	13833	17	clonotype59609	clonotype59609_consensus_2
GGGCATCTCAGGCCCA_4	HD6_PB	2	Path II	696	TRB	TRBV10-3	TRBD2	TRBJ1-5	TRBC1	TRUE	TRUE	CAISDVREAQPQHF	TGTGCCATCAGTGACGTGAGGGAGGCACAGCCCCAGCATTTT	34126	34	clonotype59683	clonotype59683_consensus_2
GGGCATCTCTGGAGCC_4	HD6_PB	2	Path II	693	TRB	TRBV5-1	None	TRBJ1-1	TRBC1	TRUE	TRUE	CASSWEGNTEAFF	TGCGCCAGCAGCTGGGAGGGGAACACTGAAGCTTTCTTT	18754	21	clonotype3200	clonotype3200_consensus_1
GGGCATCTCTTGTACT_4	HD6_PB	2	Path II	852	TRB	TRBV19	TRBD2	TRBJ2-2	TRBC2	TRUE	TRUE	CASSLGLASNTGELFF	TGTGCCAGTAGTCTCGGACTAGCATCGAACACCGGGGAGCTGTTTTTT	5986	10	clonotype59716	clonotype59716_consensus_1
GGGTCTGAGAGCAATT_4	HD6_PB	4	Path II	751	TRA	TRAV17	None	TRAJ54	TRAC	TRUE	TRUE	CAGIQGAQKLVF	TGCGCGGGAATTCAGGGAGCCCAGAAGCTGGTATTT	19890	15	clonotype59725	clonotype59725_consensus_3
GGGTCTGAGTCATCCA_4	HD6_PB	4	Path II	735	TRB	TRBV10-3	TRBD1	TRBJ2-3	TRBC2	TRUE	TRUE	CAISRRAGDAREDTQYF	TGTGCCATCAGTCGAAGGGCAGGGGACGCGCGTGAAGATACGCAGTATTTT	9836	11	clonotype59747	clonotype59747_consensus_2
GGGTCTGTCCTAGAAC_4	HD6_PB	4	Path II	682	TRB	TRBV12-4	None	TRBJ2-5	TRBC2	TRUE	TRUE	CASRARAETQYF	TGTGCCAGCAGGGCAAGGGCGGAGACCCAGTACTTC	14940	19	clonotype59854	clonotype59854_consensus_1
GGGTTGCCAGTATCTG_4	HD6_PB	2	Path II	685	TRB	TRBV20-1	TRBD2	TRBJ2-5	TRBC2	TRUE	TRUE	CSANSASGLVQETQYF	TGCAGTGCGAATTCGGCCTCGGGACTAGTTCAAGAGACCCAGTACTTC	17882	33	clonotype3731	clonotype3731_consensus_2
GGGTTGCCATCACGAT_4	HD6_PB	5	Pre	723	TRA	TRAV1-1	None	TRAJ6	TRAC	TRUE	TRUE	CAVATASGGSYIPTF	TGCGCTGTCGCCACTGCATCAGGAGGAAGCTACATACCTACATTT	13781	10	clonotype59960	clonotype59960_consensus_2
GGGTTGCTCACTCCTG_4	HD6_PB	0	Pre	736	TRB	TRBV2	TRBD1	TRBJ1-5	TRBC1	TRUE	TRUE	CASSEGVSNQPQHF	TGTGCCAGCAGTGAGGGGGTTAGCAATCAGCCCCAGCATTTT	9224	12	clonotype60018	clonotype60018_consensus_2
GGGTTGCTCAGCTTAG_4	HD6_PB	0	Pre	787	TRB	TRBV18	TRBD1	TRBJ1-2	TRBC1	TRUE	TRUE	CASSPGGQRLYGYTF	TGTGCCAGCTCACCAGGAGGACAGCGCCTCTATGGCTACACCTTC	10430	11	clonotype60021	clonotype60021_consensus_2
GGTATTGAGAAGCCCA_4	HD6_PB	1	Path II	851	TRB	TRBV19	TRBD1	TRBJ1-1	TRBC1	TRUE	TRUE	CASSNWDSLEAFF	TGTGCCAGTAGTAATTGGGACAGTCTTGAAGCTTTCTTT	6858	10	clonotype60055	clonotype60055_consensus_3
GGTATTGAGATATACG_4	HD6_PB	2	Path II	847	TRB	TRBV11-2	TRBD1	TRBJ2-3	TRBC2	TRUE	TRUE	CASSFYGGRTDTQYF	TGTGCCAGCAGCTTTTACGGGGGCCGCACAGATACGCAGTATTTT	44164	56	clonotype3081	clonotype3081_consensus_2
GGTATTGAGTGACATA_4	HD6_PB	6	Path II	857	TRB	TRBV19	TRBD2	TRBJ1-1	TRBC1	TRUE	TRUE	CASSIAGNTEAFF	TGTGCCAGTAGTATAGCTGGCAACACTGAAGCTTTCTTT	8893	13	clonotype60097	clonotype60097_consensus_1
GGTATTGGTGCAGGTA_4	HD6_PB	4	Path II	843	TRB	TRBV5-1	TRBD1	TRBJ2-3	TRBC2	TRUE	TRUE	CASSLGTSLTDTQYF	TGCGCCAGCAGCTTAGGGACATCGCTCACAGATACGCAGTATTTT	17241	24	clonotype60181	clonotype60181_consensus_1
GGTGAAGCAGGTGGAT_4	HD6_PB	1	Path II	771	TRA	TRAV13-2	None	TRAJ5	TRAC	TRUE	TRUE	CAENRAGRRALTF	TGTGCAGAGAATCGGGCGGGCAGGAGAGCACTTACTTTT	20718	16	clonotype60296	clonotype60296_consensus_1
GGTGAAGCATGTTGAC_4	HD6_PB	2	Path II	801	TRA	TRAV12-3	None	TRAJ24	TRAC	TRUE	TRUE	CAMTTDSWGKLQF	TGTGCAATGACAACTGACAGCTGGGGGAAATTGCAGTTT	13254	12	clonotype60307	clonotype60307_consensus_1
GGTGAAGTCTAAGCCA_4	HD6_PB	1	Path II	753	TRA	TRAV21	None	TRAJ6	TRAC	TRUE	TRUE	CAVPASGGSYIPTF	TGTGCTGTCCCTGCATCAGGAGGAAGCTACATACCTACATTT	38814	27	clonotype60386	clonotype60386_consensus_1
GGTGAAGTCTTGAGGT_4	HD6_PB	5	Pre	703	TRB	TRBV20-1	TRBD2	TRBJ2-1	TRBC2	TRUE	TRUE	CSATLAIYNEQFF	TGCAGTGCTACTTTAGCGATCTACAATGAGCAGTTCTTC	20758	30	clonotype60395	clonotype60395_consensus_1
GGTGCGTAGGCTCATT_4	HD6_PB	1	Path I	743	TRB	TRBV7-2	TRBD1	TRBJ2-2	TRBC2	TRUE	TRUE	CASSLVAGGYTGELFF	TGTGCCAGCAGCTTAGTGGCGGGGGGCTACACCGGGGAGCTGTTTTTT	10363	15	clonotype60425	clonotype60425_consensus_1
GGTGTTAAGAGGACGG_4	HD6_PB	0	Pre	709	TRB	TRBV20-1	TRBD1	TRBJ1-6	TRBC1	TRUE	TRUE	CSARTGASLGRSPLHF	TGCAGTGCTAGGACAGGGGCTTCACTAGGCCGTTCACCCCTCCACTTT	8757	11	clonotype1043	clonotype1043_consensus_2
GGTGTTACAAGGTGTG_4	HD6_PB	1	Path II	688	TRB	TRBV9	TRBD2	TRBJ2-1	TRBC2	TRUE	TRUE	CASSVLAGGRGPYNEQFF	TGTGCCAGCAGCGTATTAGCGGGGGGTCGAGGACCCTACAATGAGCAGTTCTTC	10681	13	clonotype60587	clonotype60587_consensus_1
GGTGTTACAGCTGTAT_4	HD6_PB	4	Path II	669	TRB	TRBV10-3	TRBD1	TRBJ2-7	TRBC2	TRUE	TRUE	CARPTGYEQYF	TGTGCCAGACCGACAGGGTACGAGCAGTACTTC	25344	30	clonotype3603	clonotype3603_consensus_3
GGTGTTAGTAGGCATG_4	HD6_PB	0	Path II	685	TRB	TRBV12-4	None	TRBJ1-5	TRBC1	TRUE	TRUE	CASSDSASNQPQHF	TGTGCCAGCAGCGATTCGGCGAGCAATCAGCCCCAGCATTTT	20109	23	clonotype738	clonotype738_consensus_1
GTAACGTCACGGTTTA_4	HD6_PB	3	Pre	720	TRB	TRBV5-5	None	TRBJ1-5	TRBC1	TRUE	TRUE	CASSLLVGDQPQHF	TGTGCCAGCAGCCTCTTGGTTGGGGATCAGCCCCAGCATTTT	10811	12	clonotype60776	clonotype60776_consensus_2
GTAACGTTCGGTGTTA_4	HD6_PB	0	Pre	668	TRA	TRAV3	None	TRAJ4	TRAC	TRUE	TRUE	CAVRARIF	TGTGCTGTGAGGGCGAGGATTTTT	8865	10	clonotype60869	clonotype60869_consensus_2
GTAACGTTCTGCCAGG_4	HD6_PB	3	Pre	766	TRA	TRAV5	None	TRAJ6	TRAC	TRUE	TRUE	CAERGSYIPTF	TGTGCAGAAAGGGGAAGCTACATACCTACATTT	12822	11	clonotype60879	clonotype60879_consensus_1
GTAACTGAGACCCACC_4	HD6_PB	1	Pre	686	TRA	TRAV9-2	None	TRAJ5	TRAC	TRUE	TRUE	CALRDTTGRRALTF	TGTGCTCTGAGGGATACCACGGGCAGGAGAGCACTTACTTTT	18599	14	clonotype60891	clonotype60891_consensus_1
GTAACTGAGGAGTTGC_4	HD6_PB	4	Path II	783	TRA	TRAV2	None	TRAJ13	TRAC	TRUE	TRUE	CAVSNSGGYQKVTF	TGTGCTGTGTCCAATTCTGGGGGTTACCAGAAAGTTACCTTT	38116	23	clonotype60914	clonotype60914_consensus_1
GTACGTAAGGTTACCT_4	HD6_PB	2	Path II	690	TRB	TRBV10-1	TRBD1	TRBJ1-5	TRBC1	TRUE	TRUE	CASRNDRESNQPQHF	TGCGCCAGCCGAAACGACAGGGAAAGCAATCAGCCCCAGCATTTT	30269	28	clonotype61087	clonotype61087_consensus_1
GTACGTAGTCATGCCG_4	HD6_PB	6	Path II	710	TRB	TRBV20-1	TRBD2	TRBJ2-3	TRBC2	TRUE	TRUE	CSATTRWGLHTDTQYF	TGCAGTGCTACCACCCGGTGGGGACTACACACAGATACGCAGTATTTT	9389	16	clonotype61146	clonotype61146_consensus_1
GTACGTATCATGTCTT_4	HD6_PB	1	Path II	864	TRB	TRBV9	TRBD1	TRBJ2-7	TRBC2	TRUE	TRUE	CASSARDRLSYEQYF	TGTGCCAGCAGCGCCCGGGACAGACTCTCCTACGAGCAGTACTTC	15618	21	clonotype61183	clonotype61183_consensus_1
GTACGTATCCATGAGT_4	HD6_PB	3	Pre	709	TRB	TRBV20-1	None	TRBJ1-2	TRBC1	TRUE	TRUE	CSARAPRWTNYGYTF	TGCAGTGCTAGAGCCCCACGGTGGACTAACTATGGCTACACCTTC	7093	12	clonotype61185	clonotype61185_consensus_2
GTACTCCTCCTGCCAT_4	HD6_PB	1	Path II	719	TRB	TRBV29-1	TRBD1	TRBJ2-5	TRBC2	TRUE	TRUE	CSVEGGYQETQYF	TGCAGCGTTGAAGGGGGGTACCAAGAGACCCAGTACTTC	11372	12	clonotype61346	clonotype61346_consensus_1
GTACTTTCACGAAACG_4	HD6_PB	0	Pre	691	TRB	TRBV5-1	None	TRBJ2-3	TRBC2	TRUE	TRUE	CASRRITHTDTQYF	TGCGCCAGCAGACGGATCACCCACACAGATACGCAGTATTTT	10703	15	clonotype61411	clonotype61411_consensus_2
GTAGGCCAGCCCGAAA_4	HD6_PB	4	Path II	1031	TRB	TRBV13	None	TRBJ1-3	TRBC1	TRUE	TRUE	CASSPQISGNTIYF	TGTGCCAGCAGCCCACAAATCAGCGGAAACACCATATATTTT	25868	26	clonotype61526	clonotype61526_consensus_2
GTAGGCCGTTCCACGG_4	HD6_PB	3	Pre	723	TRB	TRBV6-1	TRBD1	TRBJ2-5	TRBC2	TRUE	TRUE	CASKEGQDQETQYF	TGTGCCAGTAAAGAAGGACAGGACCAAGAGACCCAGTACTTC	8314	11	clonotype61627	clonotype61627_consensus_1
GTAGGCCTCAAGGTAA_4	HD6_PB	3	Pre	720	TRB	TRBV5-1	TRBD1	TRBJ1-1	TRBC1	TRUE	TRUE	CASSDARGRGGTEAFF	TGCGCCAGCAGCGATGCTAGGGGGCGCGGAGGCACTGAAGCTTTCTTT	15068	19	clonotype61635	clonotype61635_consensus_2
GTAGTCACAAGTCATC_4	HD6_PB	3	Pre	845	TRB	TRBV5-6	TRBD1	TRBJ2-7	TRBC2	TRUE	TRUE	CASSADRETYEQYF	TGTGCCAGCAGCGCCGACAGGGAGACCTACGAGCAGTACTTC	6690	10	clonotype61732	clonotype61732_consensus_2
GTAGTCACACGAAGCA_4	HD6_PB	6	Path II	856	TRB	TRBV19	TRBD2	TRBJ2-1	TRBC2	TRUE	TRUE	CASRNPGRAGEQFF	TGTGCCAGTAGGAACCCAGGGAGAGCCGGGGAGCAGTTCTTC	10684	18	clonotype61741	clonotype61741_consensus_1
GTAGTCACATGAGCGA_4	HD6_PB	1	Path II	692	TRB	TRBV9	TRBD1	TRBJ2-1	TRBC2	TRUE	TRUE	CASSPHRGLGYNEQFF	TGTGCCAGCAGCCCGCACAGGGGGCTAGGTTACAATGAGCAGTTCTTC	17555	17	clonotype61763	clonotype61763_consensus_2
GTAGTCATCAACACAC_4	HD6_PB	2	Path II	677	TRB	TRBV9	TRBD1	TRBJ1-4	TRBC1	TRUE	TRUE	CASSPRQTNEKLFF	TGTGCCAGCAGCCCCAGACAGACTAATGAAAAACTGTTTTTT	10602	11	clonotype1603	clonotype1603_consensus_1
GTAGTCATCTAGCACA_4	HD6_PB	0	Pre	751	TRB	TRBV7-9	TRBD2	TRBJ2-1	TRBC2	TRUE	TRUE	CASSQTRAGDEQFF	TGTGCCAGCAGCCAAACACGGGCTGGAGATGAGCAGTTCTTC	24014	30	clonotype61832	clonotype61832_consensus_1
GTATCTTCAGGAATCG_4	HD6_PB	5	Pre	694	TRB	TRBV7-3	TRBD1	TRBJ1-1	TRBC1	TRUE	TRUE	CASSPGAPYTEAFF	TGTGCCAGCAGCCCCGGGGCTCCGTACACTGAAGCTTTCTTT	16784	21	clonotype61908	clonotype61908_consensus_1
GTATCTTGTAAGTTCC_4	HD6_PB	4	Path II	604	TRA	TRAV16	None	TRAJ13	TRAC	TRUE	TRUE	CALKAGGYQKVTF	TGTGCTCTAAAGGCCGGGGGTTACCAGAAAGTTACCTTT	14356	12	clonotype61919	clonotype61919_consensus_1
GTATCTTGTAGCGCTC_4	HD6_PB	0	Pre	719	TRB	TRBV5-1	TRBD2	TRBJ2-2	TRBC2	TRUE	TRUE	CASSLDLRNTGELFF	TGCGCCAGCAGCTTGGACTTGCGGAACACCGGGGAGCTGTTTTTT	8195	11	clonotype61924	clonotype61924_consensus_2
GTATTCTGTTCAGCGC_4	HD6_PB	2	Path II	871	TRA	TRAV8-3	None	TRAJ27	TRAC	TRUE	TRUE	CALWTNAGKSTF	TGTGCCTTGTGGACCAATGCAGGCAAATCAACCTTT	6067	10	clonotype62111	clonotype62111_consensus_1
GTCAAGTCACTTCGAA_4	HD6_PB	1	Path II	711	TRA	TRAV21	None	TRAJ13	TRAC	TRUE	TRUE	CAVRGSGGYQKVTF	TGTGCTGTGAGGGGGTCTGGGGGTTACCAGAAAGTTACCTTT	19755	16	clonotype62242	clonotype62242_consensus_1
GTCAAGTGTGTCCTCT_4	HD6_PB	2	Path II	703	TRB	TRBV20-1	TRBD1	TRBJ1-2	TRBC1	TRUE	TRUE	CSARDRQTNYGYTF	TGCAGTGCTAGAGATCGACAGACTAACTATGGCTACACCTTC	15620	21	clonotype62292	clonotype62292_consensus_3
GTCAAGTTCTGAGTGT_4	HD6_PB	2	Path II	737	TRB	TRBV11-2	TRBD2	TRBJ2-1	TRBC2	TRUE	TRUE	CASRPTSGGASEQFF	TGTGCCAGCAGGCCGACTAGCGGGGGGGCCAGTGAGCAGTTCTTC	31620	39	clonotype1694	clonotype1694_consensus_2
GTCACAAAGTACGACG_4	HD6_PB	4	Path II	732	TRB	TRBV29-1	None	TRBJ1-1	TRBC1	TRUE	TRUE	CSVLVQPPEAFF	TGCAGCGTATTAGTACAGCCACCTGAAGCTTTCTTT	37575	38	clonotype62378	clonotype62378_consensus_3
GTCACAAGTCAAACTC_4	HD6_PB	3	Pre	697	TRB	TRBV20-1	TRBD1	TRBJ2-7	TRBC2	TRUE	TRUE	CSANVGGYEQYF	TGCAGTGCTAACGTTGGGGGATACGAGCAGTACTTC	12326	19	clonotype62441	clonotype62441_consensus_1
GTCACAATCGGCGCTA_4	HD6_PB	3	Pre	710	TRB	TRBV27	TRBD2	TRBJ2-3	TRBC2	TRUE	TRUE	CASSLGGRGTDTQYF	TGTGCCAGCAGTTTAGGGGGGAGAGGCACAGATACGCAGTATTTT	12662	13	clonotype62491	clonotype62491_consensus_1
GTCACAATCTGGAGCC_4	HD6_PB	4	Pre	907	TRB	TRBV11-2	TRBD1	TRBJ2-7	TRBC2	TRUE	TRUE	CASSQGGTGPYEQYF	TGTGCCAGCAGTCAGGGCGGGACAGGCCCCTACGAGCAGTACTTC	13536	18	clonotype62500	clonotype62500_consensus_1
GTCACGGCATCCGCGA_4	HD6_PB	1	Path I	726	TRB	TRBV6-1	TRBD2	TRBJ2-5	TRBC2	TRUE	TRUE	CASSEARGLAGGETQYF	TGTGCCAGCAGTGAAGCGCGGGGACTAGCGGGGGGAGAGACCCAGTACTTC	7705	11	clonotype62580	clonotype62580_consensus_2
GTCACGGCATCGTCGG_4	HD6_PB	1	Path II	688	TRB	TRBV7-3	TRBD1	TRBJ2-3	TRBC2	TRUE	TRUE	CASSSEGGPTDTQYF	TGTGCCAGCAGCTCAGAGGGGGGCCCCACAGATACGCAGTATTTT	8367	10	clonotype62582	clonotype62582_consensus_2
GTCACGGGTCAACTGT_4	HD6_PB	4	Path II	694	TRB	TRBV7-2	TRBD2	TRBJ2-1	TRBC2	TRUE	TRUE	CASSLTSGDYNEQFF	TGTGCCAGCAGCTTGACTAGCGGGGATTACAATGAGCAGTTCTTC	45191	59	clonotype1279	clonotype1279_consensus_2
GTCACGGGTCTAGCCG_4	HD6_PB	5	Pre	692	TRB	TRBV14	None	TRBJ2-5	TRBC2	TRUE	TRUE	CASSQVTNQETQYF	TGTGCCAGCAGCCAAGTAACTAACCAAGAGACCCAGTACTTC	14075	18	clonotype62609	clonotype62609_consensus_1
GTCATTTCATGCAATC_4	HD6_PB	0	Pre	689	TRB	TRBV5-1	TRBD1	TRBJ2-5	TRBC2	TRUE	TRUE	CASSGGPQETQYF	TGCGCCAGCTCCGGGGGGCCCCAAGAGACCCAGTACTTC	14222	21	clonotype62734	clonotype62734_consensus_2
GTCCTCAAGTTACCCA_4	HD6_PB	0	Path II	831	TRB	TRBV24-1	TRBD1	TRBJ1-4	TRBC1	TRUE	TRUE	CATSEGANEKLFF	TGTGCCACCAGTGAAGGGGCTAATGAAAAACTGTTTTTT	17885	18	clonotype62869	clonotype62869_consensus_1
GTCCTCACAGCGAACA_4	HD6_PB	2	Path II	836	TRB	TRBV28	TRBD2	TRBJ2-5	TRBC2	TRUE	TRUE	CASSSLSGGGETQYF	TGTGCCAGCAGTTCCCTTAGCGGGGGGGGAGAGACCCAGTACTTC	7848	10	clonotype62898	clonotype62898_consensus_1
GTCCTCACAGGAATGC_4	HD6_PB	2	Path II	667	TRB	TRBV21-1	TRBD2	TRBJ2-4	TRBC2	TRUE	TRUE	CASSKETSPDEPIQYF	TGTGCCAGCAGCAAAGAAACGAGCCCAGATGAGCCTATTCAGTACTTC	13900	14	clonotype62901	clonotype62901_consensus_1
GTCCTCATCATCACCC_4	HD6_PB	2	Path II	715	TRB	TRBV7-8	TRBD2	TRBJ2-3	TRBC2	TRUE	TRUE	CASSLAYWSRADTQYF	TGTGCCAGCAGCTTAGCCTACTGGTCTAGGGCAGATACGCAGTATTTT	10329	12	clonotype62961	clonotype62961_consensus_1
GTCCTCATCTGCGGCA_4	HD6_PB	1	Path II	689	TRB	TRBV20-1	None	TRBJ2-7	TRBC2	TRUE	TRUE	CSYKSYEQYF	TGCAGTTACAAGAGCTACGAGCAGTACTTC	8228	16	clonotype63001	clonotype63001_consensus_2
GTCGGGTGTTACCGAT_4	HD6_PB	1	Path II	703	TRB	TRBV20-1	None	TRBJ2-4	TRBC2	TRUE	TRUE	CSARVLAKNIQYF	TGCAGTGCTAGAGTGCTAGCCAAAAACATTCAGTACTTC	22283	33	clonotype63106	clonotype63106_consensus_2
GTCGTAACAATGCCAT_4	HD6_PB	6	Path II	732	TRB	TRBV29-1	TRBD1	TRBJ1-2	TRBC1	TRUE	TRUE	CSVDDRVVNGYTF	TGCAGCGTTGACGACAGGGTAGTGAATGGCTACACCTTC	16759	15	clonotype63219	clonotype63219_consensus_1
GTCTCGTAGTGCGTGA_4	HD6_PB	5	Pre	672	TRB	TRBV24-1	TRBD2	TRBJ2-1	TRBC2	TRUE	TRUE	CATSDPTSGGGNEQFF	TGTGCCACCAGTGATCCTACTAGCGGGGGGGGGAATGAGCAGTTCTTC	11967	20	clonotype63381	clonotype63381_consensus_1
GTCTCGTCATTCGACA_4	HD6_PB	7	Path I	687	TRB	TRBV20-1	TRBD2	TRBJ2-7	TRBC2	TRUE	TRUE	CSATSGLLYEQYF	TGCAGTGCTACCTCAGGACTTCTCTACGAGCAGTACTTC	7733	11	clonotype63430	clonotype63430_consensus_2
GTCTCGTGTACCAGTT_4	HD6_PB	4	Path II	736	TRA	TRAV38-2DV8	None	TRAJ49	TRAC	TRUE	TRUE	CAYRTPGGGNQFYF	TGTGCTTATAGGACCCCGGGGGGAGGTAACCAGTTCTATTTT	20623	22	clonotype63434	clonotype63434_consensus_2
GTCTTCGAGATATGCA_4	HD6_PB	4	Path II	733	TRB	TRBV29-1	TRBD1	TRBJ2-7	TRBC2	TRUE	TRUE	CSVEDQGSYEQYF	TGCAGCGTTGAAGATCAGGGATCCTACGAGCAGTACTTC	19301	20	clonotype3055	clonotype3055_consensus_1
GTCTTCGAGTCATGCT_4	HD6_PB	4	Path II	798	TRB	TRBV4-1	None	TRBJ1-6	TRBC1	TRUE	TRUE	CASSQAESLNSPLHF	TGCGCCAGCAGCCAAGCGGAATCCCTTAATTCACCCCTCCACTTT	27505	31	clonotype63567	clonotype63567_consensus_2
GTGAAGGCACACGCTG_4	HD6_PB	6	Path II	719	TRB	TRBV6-6	TRBD1	TRBJ2-5	TRBC2	TRUE	TRUE	CASSKNLGQTQETQYF	TGTGCCAGCAGCAAGAACCTCGGACAGACTCAAGAGACCCAGTACTTC	21780	26	clonotype63744	clonotype63744_consensus_2
GTGCAGCCAAGCGTAG_4	HD6_PB	3	Pre	686	TRB	TRBV2	TRBD1	TRBJ1-4	TRBC1	TRUE	TRUE	CASSAPGQPNEKLFF	TGTGCCAGCAGTGCACCGGGACAGCCTAATGAAAAACTGTTTTTT	12945	13	clonotype63894	clonotype63894_consensus_2
GTGCAGCCATCGATGT_4	HD6_PB	6	Path II	712	TRB	TRBV20-1	TRBD1	TRBJ2-1	TRBC2	TRUE	TRUE	CSASWGGHEQFF	TGCAGTGCTAGCTGGGGGGGCCATGAGCAGTTCTTC	17590	27	clonotype63922	clonotype63922_consensus_2
GTGCAGCCATTAGGCT_4	HD6_PB	3	Pre	702	TRA	TRAV3	None	TRAJ37	TRAC	TRUE	TRUE	CAVRDGSGNTGKLIF	TGTGCTGTGAGAGACGGCTCTGGCAACACAGGCAAACTAATCTTT	9664	13	clonotype63926	clonotype63926_consensus_2
GTGCAGCGTCGGCATC_4	HD6_PB	1	Path II	700	TRB	TRBV20-1	None	TRBJ2-1	TRBC2	TRUE	TRUE	CSARVPGYNEQFF	TGCAGTGCTAGGGTCCCCGGTTACAATGAGCAGTTCTTC	9540	18	clonotype63950	clonotype63950_consensus_1
GTGCAGCTCATGGTCA_4	HD6_PB	6	Path I	702	TRB	TRBV29-1	TRBD2	TRBJ2-3	TRBC2	TRUE	TRUE	CSGWTSGVADTQYF	TGCAGCGGATGGACTAGCGGGGTGGCAGATACGCAGTATTTT	11200	13	clonotype63985	clonotype63985_consensus_3
GTGCAGCTCGAGGTAG_4	HD6_PB	2	Path II	964	TRB	TRBV28	TRBD2	TRBJ2-3	TRBC2	TRUE	TRUE	CASSLSGRRDTQYF	TGTGCCAGCAGTTTATCTGGTCGGAGGGATACGCAGTATTTT	9759	12	clonotype63998	clonotype63998_consensus_2
GTGCATACAAGAGGCT_4	HD6_PB	4	Path II	710	TRB	TRBV6-6	None	TRBJ1-6	TRBC1	TRUE	TRUE	CASSYDGFNSPLHF	TGTGCCAGCAGTTACGACGGATTTAATTCACCCCTCCACTTT	9438	11	clonotype64067	clonotype64067_consensus_1
GTGCATACAATGTAAG_4	HD6_PB	0	Pre	699	TRB	TRBV20-1	TRBD2	TRBJ2-5	TRBC2	TRUE	TRUE	CSAMTRFGETQYF	TGCAGTGCAATGACTAGATTCGGAGAGACCCAGTACTTC	8078	12	clonotype64072	clonotype64072_consensus_1
GTGCATAGTAAACCTC_4	HD6_PB	3	Pre	685	TRB	TRBV5-1	TRBD1	TRBJ2-5	TRBC2	TRUE	TRUE	CASSLEGRGTQYF	TGCGCCAGCAGCTTGGAGGGTAGGGGGACCCAGTACTTC	9269	12	clonotype64105	clonotype64105_consensus_1
GTGCATAGTAGCGCAA_4	HD6_PB	3	Pre	690	TRB	TRBV7-9	TRBD1	TRBJ1-2	TRBC1	TRUE	TRUE	CASSSRDLGYTF	TGTGCCAGCAGCTCCAGGGATCTCGGCTACACCTTC	12733	15	clonotype64112	clonotype64112_consensus_1
GTGCATAGTCTCATCC_4	HD6_PB	6	Path II	737	TRB	TRBV7-9	None	TRBJ2-3	TRBC2	TRUE	TRUE	CASSLSRYTDTQYF	TGTGCCAGCAGCTTAAGTAGATACACAGATACGCAGTATTTT	15648	19	clonotype64123	clonotype64123_consensus_2
GTGCATAGTGGTAACG_4	HD6_PB	5	Pre	710	TRA	TRAV13-1	None	TRAJ3	TRAC	TRUE	TRUE	CAASKGASKIIF	TGTGCAGCAAGTAAAGGTGCTTCCAAGATAATCTTT	11511	10	clonotype64130	clonotype64130_consensus_1
GTGCATATCATTCACT_4	HD6_PB	2	Path II	715	TRB	TRBV6-6	None	TRBJ1-1	TRBC1	TRUE	TRUE	CASSYGLGTEAFF	TGTGCCAGCAGTTACGGATTGGGCACTGAAGCTTTCTTT	26848	33	clonotype64166	clonotype64166_consensus_1
GTGCATATCGCTTAGA_4	HD6_PB	2	Path II	683	TRB	TRBV7-9	TRBD2	TRBJ2-7	TRBC2	TRUE	TRUE	CASSPFGTVYEQYF	TGTGCCAGCAGCCCATTCGGGACGGTCTACGAGCAGTACTTC	17332	20	clonotype64180	clonotype64180_consensus_1
GTGCGGTAGTTAAGTG_4	HD6_PB	2	Path II	975	TRB	TRBV19	TRBD2	TRBJ2-3	TRBC2	TRUE	TRUE	CASSIQWDLTDTQYF	TGTGCCAGTAGTATACAATGGGACCTCACAGATACGCAGTATTTT	6686	11	clonotype64236	clonotype64236_consensus_2
GTGCGGTAGTTGCAGG_4	HD6_PB	1	Path II	712	TRB	TRBV7-9	TRBD1	TRBJ2-6	TRBC2	TRUE	TRUE	CASSPLRQGLGGANVLTF	TGTGCCAGCAGCCCCCTCCGTCAGGGGCTCGGTGGGGCCAACGTCCTGACTTTC	20410	21	clonotype64239	clonotype64239_consensus_3
GTGCGGTCAATGACCT_4	HD6_PB	0	Pre	701	TRB	TRBV10-2	None	TRBJ1-3	TRBC1	TRUE	TRUE	CASRSMGRVPGNTIYF	TGCGCCAGCAGATCTATGGGTCGAGTCCCTGGAAACACCATATATTTT	13374	12	clonotype64249	clonotype64249_consensus_1
GTGCGGTGTTCTGGTA_4	HD6_PB	5	Pre	839	TRA	TRAV14DV4	None	TRAJ29	TRAC	TRUE	TRUE	CAMREGPNSGNTPLVF	TGTGCAATGAGAGAGGGCCCGAATTCAGGAAACACACCTCTTGTCTTT	16090	14	clonotype64326	clonotype64326_consensus_2
GTGCTTCAGTATCGAA_4	HD6_PB	2	Path II	757	TRB	TRBV18	TRBD1	TRBJ1-2	TRBC1	TRUE	TRUE	CASSDRGTGYGYTF	TGTGCCAGCTCAGACAGGGGAACGGGCTATGGCTACACCTTC	10421	10	clonotype2673	clonotype2673_consensus_1
GTGCTTCCACCGGAAA_4	HD6_PB	6	Path II	697	TRA	TRAV4	None	TRAJ5	TRAC	TRUE	TRUE	CLVGPNTGRRALTF	TGCCTCGTGGGTCCCAACACGGGCAGGAGAGCACTTACTTTT	14840	11	clonotype64440	clonotype64440_consensus_2
GTGCTTCTCGCGGATC_4	HD6_PB	0	Pre	708	TRB	TRBV20-1	TRBD2	TRBJ2-3	TRBC2	TRUE	TRUE	CSALTPSGGQDTQYF	TGCAGTGCTTTGACTCCTAGCGGGGGCCAAGATACGCAGTATTTT	8461	13	clonotype64526	clonotype64526_consensus_2
GTGCTTCTCTGATACG_4	HD6_PB	2	Path II	738	TRB	TRBV7-9	TRBD2	TRBJ2-2	TRBC2	TRUE	TRUE	CASSFLAGVTGELFF	TGTGCCAGCAGCTTCCTAGCCGGGGTTACCGGGGAGCTGTTTTTT	27291	30	clonotype64535	clonotype64535_consensus_2
GTGGGTCCAAGGTTCT_4	HD6_PB	1	Path II	870	TRB	TRBV5-6	None	TRBJ2-1	TRBC2	TRUE	TRUE	CASSLDTYNEQFF	TGTGCCAGCAGCCTCGACACCTACAATGAGCAGTTCTTC	7665	11	clonotype64588	clonotype64588_consensus_2
GTGTGCGCAAAGCAAT_4	HD6_PB	1	Path II	747	TRB	TRBV3-1	TRBD2	TRBJ2-2	TRBC2	TRUE	TRUE	CASRAGRTGELFF	TGTGCCAGCAGGGCTGGCAGGACCGGGGAGCTGTTTTTT	9497	10	clonotype64725	clonotype64725_consensus_1
GTGTGCGGTGTCGCTG_4	HD6_PB	2	Path II	886	TRB	TRBV5-6	TRBD2	TRBJ2-6	TRBC2	TRUE	TRUE	CASSGRDAGANVLTF	TGTGCCAGCAGCGGGAGGGACGCTGGGGCCAACGTCCTGACTTTC	10306	15	clonotype64792	clonotype64792_consensus_1
GTGTGCGTCCGTTGCT_4	HD6_PB	4	Path II	677	TRB	TRBV7-3	None	TRBJ1-1	TRBC1	TRUE	TRUE	CASSLMANTEAFF	TGTGCCAGCAGCTTAATGGCGAACACTGAAGCTTTCTTT	11866	13	clonotype64822	clonotype64822_consensus_2
GTGTTAGAGACAAAGG_4	HD6_PB	5	Pre	720	TRB	TRBV6-6	TRBD2	TRBJ2-7	TRBC2	TRUE	TRUE	CASSRHRTSSYEQYF	TGTGCCAGCAGCCGACATAGGACCAGCTCCTACGAGCAGTACTTC	6282	10	clonotype64854	clonotype64854_consensus_1
GTGTTAGAGCCAACAG_4	HD6_PB	0	Pre	933	TRB	TRBV7-9	TRBD1	TRBJ1-2	TRBC1	TRUE	TRUE	CASSSSKGAIGYTF	TGTGCCAGCAGCTCTAGCAAGGGGGCGATCGGCTACACCTTC	13094	15	clonotype64869	clonotype64869_consensus_2
GTGTTAGAGTAGTGCG_4	HD6_PB	3	Pre	796	TRB	TRBV6-1	None	TRBJ2-5	TRBC2	TRUE	TRUE	CASSEVRETQYF	TGTGCCAGCAGTGAAGTCCGGGAGACCCAGTACTTC	14552	19	clonotype64895	clonotype64895_consensus_1
GTGTTAGGTCCAGTGC_4	HD6_PB	2	Path II	690	TRB	TRBV5-1	TRBD1	TRBJ1-5	TRBC1	TRUE	TRUE	CASRPTGGFNQPQHF	TGCGCCAGCCGGCCGACAGGGGGCTTCAATCAGCCCCAGCATTTT	14313	17	clonotype64960	clonotype64960_consensus_1
GTGTTAGGTGATGCCC_4	HD6_PB	6	Path II	710	TRB	TRBV3-1	None	TRBJ1-4	TRBC1	TRUE	TRUE	CASSQDLGNEKLFF	TGTGCCAGCAGCCAAGATTTGGGAAATGAAAAACTGTTTTTT	9461	12	clonotype64972	clonotype64972_consensus_1
GTGTTAGGTGGGTATG_4	HD6_PB	1	Path II	767	TRA	TRAV20	None	TRAJ6	TRAC	TRUE	TRUE	CAVRTGGSYIPTF	TGTGCTGTGCGAACGGGAGGAAGCTACATACCTACATTT	22171	16	clonotype2126	clonotype2126_consensus_2
GTGTTAGTCCCAGGTG_4	HD6_PB	5	Pre	727	TRB	TRBV7-9	None	TRBJ2-1	TRBC2	TRUE	TRUE	CASSPSYNEQFF	TGTGCCAGCAGCCCCTCATACAATGAGCAGTTCTTC	21292	26	clonotype64999	clonotype64999_consensus_2
GTTAAGCAGTGCCAGA_4	HD6_PB	3	Pre	680	TRB	TRBV12-3	None	TRBJ2-1	TRBC2	TRUE	TRUE	CASSFWGREQFF	TGTGCCAGCAGTTTTTGGGGAAGAGAGCAGTTCTTC	10218	12	clonotype65052	clonotype65052_consensus_1
GTTAAGCTCCTCATTA_4	HD6_PB	6	Path II	688	TRB	TRBV7-2	None	TRBJ1-1	TRBC1	TRUE	TRUE	CASSLGGINTEAFF	TGTGCCAGCAGCTTAGGAGGAATCAACACTGAAGCTTTCTTT	19949	26	clonotype65148	clonotype65148_consensus_2
GTTAAGCTCGGAGGTA_4	HD6_PB	1	Path II	703	TRB	TRBV20-1	TRBD1	TRBJ1-1	TRBC1	TRUE	TRUE	CSARIRGIYTEAFF	TGCAGTGCTAGAATCAGGGGAATCTACACTGAAGCTTTCTTT	7088	10	clonotype65155	clonotype65155_consensus_1
GTTACAGAGGAACTGC_4	HD6_PB	1	Path II	706	TRB	TRBV20-1	TRBD1	TRBJ1-5	TRBC1	TRUE	TRUE	CSAREGQHSNQPQHF	TGCAGTGCTAGAGAAGGACAGCATAGCAATCAGCCCCAGCATTTT	10418	16	clonotype65192	clonotype65192_consensus_3
GTTACAGTCTCGTTTA_4	HD6_PB	1	Pre	716	TRB	TRBV30	TRBD1	TRBJ2-4	TRBC2	TRUE	TRUE	CAWTGKDKNIQYF	TGTGCCTGGACAGGGAAGGACAAAAACATTCAGTACTTC	16277	20	clonotype558	clonotype558_consensus_2
GTTCATTTCAGGTAAA_4	HD6_PB	5	Pre	694	TRB	TRBV12-4	TRBD1	TRBJ2-5	TRBC2	TRUE	TRUE	CASIPDRDRNHETQYF	TGTGCCAGCATTCCGGACAGGGACCGAAATCATGAGACCCAGTACTTC	15003	20	clonotype65471	clonotype65471_consensus_2
GTTCATTTCCTTAATC_4	HD6_PB	2	Path II	692	TRB	TRBV12-3	None	TRBJ2-3	TRBC2	TRUE	TRUE	CASSFQRSTDTQYF	TGTGCCAGCAGTTTTCAGCGTTCCACAGATACGCAGTATTTT	10594	16	clonotype65487	clonotype65487_consensus_2
GTTCGGGCAACCGCCA_4	HD6_PB	0	Pre	711	TRB	TRBV6-6	TRBD2	TRBJ1-1	TRBC1	TRUE	TRUE	CASRYLGSSITEAFF	TGTGCCAGCAGATACCTAGGGAGCTCGATCACTGAAGCTTTCTTT	21203	22	clonotype65538	clonotype65538_consensus_4
GTTCGGGCATGGTCTA_4	HD6_PB	2	Path II	683	TRB	TRBV29-1	TRBD2	TRBJ2-1	TRBC2	TRUE	TRUE	CSTRAGGISYNEQFF	TGCAGCACACGAGCGGGGGGGATCTCCTACAATGAGCAGTTCTTC	34113	35	clonotype65563	clonotype65563_consensus_2
GTTCGGGGTAGCCTCG_4	HD6_PB	7	Path I	696	TRB	TRBV7-9	TRBD1	TRBJ1-2	TRBC1	TRUE	TRUE	CASSLDRGEGYTF	TGTGCCAGCAGCTTGGACAGGGGGGAAGGCTACACCTTC	14199	15	clonotype65580	clonotype65580_consensus_2
GTTCGGGTCATCGATG_4	HD6_PB	3	Pre	734	TRB	TRBV2	TRBD2	TRBJ2-7	TRBC2	TRUE	TRUE	CASRRLAEGTYEQYF	TGTGCCAGCAGGAGACTAGCGGAGGGGACCTACGAGCAGTACTTC	9099	12	clonotype65627	clonotype65627_consensus_2
GTTCGGGTCTCACATT_4	HD6_PB	2	Path II	685	TRB	TRBV10-3	None	TRBJ2-7	TRBC2	TRUE	TRUE	CAISVEPPSYEQYF	TGTGCCATCAGTGTTGAGCCCCCCTCTTACGAGCAGTACTTC	24923	32	clonotype65648	clonotype65648_consensus_3
GTTCTCGCACATTAGC_4	HD6_PB	6	Path II	679	TRA	TRAV9-2	None	TRAJ49	TRAC	TRUE	TRUE	CALSDYGQFYF	TGTGCTCTGAGTGACTATGGCCAGTTCTATTTT	16093	11	clonotype65713	clonotype65713_consensus_3
GTTCTCGCAGGAACGT_4	HD6_PB	4	Path II	769	TRA	TRAV5	None	TRAJ12	TRAC	TRUE	TRUE	CAEMDSSYKLIF	TGTGCAGAGATGGATAGCAGCTATAAATTGATCTTC	10383	10	clonotype65726	clonotype65726_consensus_1
GTTCTCGCAGGATCGA_4	HD6_PB	2	Path II	739	TRB	TRBV2	TRBD2	TRBJ2-7	TRBC2	TRUE	TRUE	CASGLPALNVYEQYF	TGTGCCAGCGGATTACCGGCCCTAAACGTCTACGAGCAGTACTTC	10383	13	clonotype1450	clonotype1450_consensus_1
GTTTCTAAGCAATCTC_4	HD6_PB	6	Path II	736	TRB	TRBV7-9	TRBD2	TRBJ2-3	TRBC2	TRUE	TRUE	CASSHSGSTDTQYF	TGTGCCAGCAGCCATAGCGGGAGCACAGATACGCAGTATTTT	25528	34	clonotype65840	clonotype65840_consensus_2
GTTTCTAGTACTTCTT_4	HD6_PB	4	Path II	901	TRB	TRBV9	TRBD1	TRBJ1-2	TRBC1	TRUE	TRUE	CASSVGLGHANYGYTF	TGTGCCAGCAGCGTAGGGTTGGGTCACGCTAACTATGGCTACACCTTC	13608	15	clonotype65930	clonotype65930_consensus_2
TAAACCGAGATATACG_4	HD6_PB	1	Path II	825	TRB	TRBV19	TRBD1	TRBJ1-6	TRBC1	TRUE	TRUE	CASSPGERNSPLHF	TGTGCCAGTAGCCCAGGGGAGAGGAATTCACCCCTCCACTTT	9658	13	clonotype4689	clonotype4689_consensus_1
TAAACCGGTGATAAAC_4	HD6_PB	3	Pre	696	TRB	TRBV27	TRBD1	TRBJ1-1	TRBC1	TRUE	TRUE	CASSFGGNTEAFF	TGTGCCAGCAGTTTCGGGGGGAACACTGAAGCTTTCTTT	13409	12	clonotype66113	clonotype66113_consensus_1
TAAACCGGTTGTGGAG_4	HD6_PB	1	Pre	695	TRB	TRBV5-1	TRBD2	TRBJ2-5	TRBC2	TRUE	TRUE	CASSLVGTKETQYF	TGCGCCAGCAGCTTGGTCGGGACGAAAGAGACCCAGTACTTC	9987	15	clonotype66128	clonotype66128_consensus_2
TAAACCGTCCTCATTA_4	HD6_PB	1	Path II	693	TRB	TRBV11-2	TRBD2	TRBJ2-2	TRBC2	TRUE	TRUE	CASSPGGGGGGELFF	TGTGCCAGCAGCCCCGGCGGAGGGGGGGGTGGGGAGCTGTTTTTT	18790	28	clonotype4458	clonotype4458_consensus_2
TAAGAGAAGGAGTAGA_4	HD6_PB	3	Pre	661	TRB	TRBV4-1	None	TRBJ1-1	TRBC1	TRUE	TRUE	CASSQVAENTEAFF	TGCGCCAGCAGCCAGGTAGCCGAGAACACTGAAGCTTTCTTT	24013	25	clonotype66187	clonotype66187_consensus_1
TAAGCGTTCAGCTCTC_4	HD6_PB	5	Pre	607	TRB	TRBV4-2	TRBD2	TRBJ2-3	TRBC2	TRUE	TRUE	CASSQGLVYTDTQYF	TGTGCCAGCAGCCAAGGACTAGTCTACACAGATACGCAGTATTTT	9930	12	clonotype66438	clonotype66438_consensus_2
TAAGTGCAGAAGGTGA_4	HD6_PB	6	Path II	674	TRB	TRBV7-2	None	TRBJ1-6	TRBC1	TRUE	TRUE	CASSLGYGSPLHF	TGTGCCAGCAGCTTAGGTTACGGTTCACCCCTCCACTTT	13715	16	clonotype66475	clonotype66475_consensus_1
TAAGTGCAGAATTCCC_4	HD6_PB	3	Pre	761	TRA	TRAV20	None	TRAJ13	TRAC	TRUE	TRUE	CAVLQGGYQKVTF	TGTGCTGTCCTTCAGGGGGGTTACCAGAAAGTTACCTTT	13195	10	clonotype66476	clonotype66476_consensus_1
TAAGTGCGTATAAACG_4	HD6_PB	2	Path II	707	TRB	TRBV20-1	TRBD1	TRBJ1-5	TRBC1	TRUE	TRUE	CSAPGQTYNQPQHF	TGCAGTGCTCCGGGACAGACCTACAATCAGCCCCAGCATTTT	22013	30	clonotype66576	clonotype66576_consensus_1
TAAGTGCGTCCCTTGT_4	HD6_PB	3	Pre	910	TRA	TRAV12-1	None	TRAJ9	TRAC	TRUE	TRUE	CVVRAGGFKTIF	TGTGTGGTGAGGGCTGGAGGCTTCAAAACTATCTTT	10267	10	clonotype66584	clonotype66584_consensus_4
TACACGACAGCGTTCG_4	HD6_PB	1	Path II	747	TRB	TRBV2	TRBD1	TRBJ2-2	TRBC2	TRUE	TRUE	CASSAAEGQEWTGELFF	TGTGCCAGCAGCGCAGCCGAGGGGCAGGAATGGACCGGGGAGCTGTTTTTT	13222	14	clonotype66711	clonotype66711_consensus_2
TACACGATCCGTACAA_4	HD6_PB	0	Pre	691	TRB	TRBV5-1	TRBD2	TRBJ2-1	TRBC2	TRUE	TRUE	CASSGGGSRSYNEQFF	TGCGCCAGCAGCGGCGGGGGGTCCCGCTCCTACAATGAGCAGTTCTTC	10715	17	clonotype66778	clonotype66778_consensus_1
TACAGTGCACAAGCCC_4	HD6_PB	2	Path II	742	TRA	TRAV12-2	None	TRAJ37	TRAC	TRUE	TRUE	CAVRRTGNTGKLIF	TGTGCCGTGAGGAGGACCGGCAACACAGGCAAACTAATCTTT	15222	17	clonotype707	clonotype707_consensus_2
TACAGTGCAGTAACGG_4	HD6_PB	4	Path II	708	TRB	TRBV29-1	None	TRBJ1-2	TRBC1	TRUE	TRUE	CSVAPDNYGYTF	TGCAGCGTTGCTCCGGATAACTATGGCTACACCTTC	27608	26	clonotype66875	clonotype66875_consensus_2
TACAGTGCAGTATCTG_4	HD6_PB	6	Path II	827	TRA	TRAV14DV4	None	TRAJ44	TRAC	TRUE	TRUE	CAMRESHSASKLTF	TGTGCAATGAGAGAGTCCCACTCTGCCAGTAAACTCACCTTT	15635	14	clonotype66877	clonotype66877_consensus_2
TACAGTGCATCACCCT_4	HD6_PB	1	Path II	748	TRA	TRAV21	None	TRAJ9	TRAC	TRUE	TRUE	CAVKATGGFKTIF	TGTGCTGTGAAAGCCACTGGAGGCTTCAAAACTATCTTT	20000	15	clonotype66881	clonotype66881_consensus_3
TACAGTGGTGTTTGGT_4	HD6_PB	1	Path II	870	TRB	TRBV5-6	TRBD2	TRBJ2-1	TRBC2	TRUE	TRUE	CASGAGTLFF	TGTGCCAGCGGAGCCGGGACGTTGTTCTTC	15510	21	clonotype4137	clonotype4137_consensus_2
TACCTATAGAAGATTC_4	HD6_PB	2	Path II	741	TRB	TRBV4-2	TRBD1	TRBJ2-5	TRBC2	TRUE	TRUE	CASSQAGGRETQYF	TGTGCCAGCAGCCAAGCAGGGGGCCGGGAGACCCAGTACTTC	20429	24	clonotype66990	clonotype66990_consensus_1
TACCTATAGGTAGCTG_4	HD6_PB	0	Pre	742	TRA	TRAV21	None	TRAJ18	TRAC	TRUE	TRUE	CAVRGSTLGRLYF	TGTGCTGTGCGGGGCTCAACCCTGGGGAGGCTATACTTT	16296	11	clonotype67010	clonotype67010_consensus_1
TACCTATGTCTTGCGG_4	HD6_PB	4	Path II	787	TRB	TRBV11-3	TRBD2	TRBJ2-1	TRBC2	TRUE	TRUE	CASSPRGAGAYEQFF	TGTGCCAGCAGCCCCCGTGGAGCGGGGGCGTATGAGCAGTTCTTC	9870	10	clonotype67082	clonotype67082_consensus_2
TACCTTAAGATATACG_4	HD6_PB	0	Pre	708	TRB	TRBV20-1	TRBD2	TRBJ2-1	TRBC2	TRUE	TRUE	CSAQTDLAGGLDEQFF	TGCAGTGCTCAGACGGATCTAGCGGGGGGATTGGATGAGCAGTTCTTC	11967	20	clonotype67147	clonotype67147_consensus_2
TACCTTACACACCGAC_4	HD6_PB	1	Path II	725	TRA	TRAV27	None	TRAJ49	TRAC	TRUE	TRUE	CASPTGNQFYF	TGTGCATCCCCAACCGGTAACCAGTTCTATTTT	15106	10	clonotype552	clonotype552_consensus_2
TACCTTAGTATATCCG_4	HD6_PB	5	Pre	684	TRB	TRBV10-3	TRBD1	TRBJ2-2	TRBC2	TRUE	TRUE	CAIRGGTANTGELFF	TGTGCCATCAGAGGAGGGACAGCGAACACCGGGGAGCTGTTTTTT	25019	28	clonotype67237	clonotype67237_consensus_1
TACCTTAGTCCCTTGT_4	HD6_PB	5	Pre	695	TRB	TRBV5-1	TRBD1	TRBJ1-4	TRBC1	TRUE	TRUE	CASSVTQRGTNEKLFF	TGCGCCAGCAGCGTAACTCAGAGGGGCACTAATGAAAAACTGTTTTTT	9150	11	clonotype67245	clonotype67245_consensus_1
TACGGATTCATAAAGG_4	HD6_PB	2	Path II	849	TRB	TRBV19	TRBD2	TRBJ2-2	TRBC2	TRUE	TRUE	CASSGRDANTGELFF	TGTGCCAGTAGTGGCCGGGACGCGAACACCGGGGAGCTGTTTTTT	9788	15	clonotype3729	clonotype3729_consensus_2
TACGGATTCATGGTCA_4	HD6_PB	0	Path II	779	TRB	TRBV6-1	None	TRBJ1-2	TRBC1	TRUE	TRUE	CASSARANYGYTF	TGTGCCAGCAGTGCTCGAGCAAACTATGGCTACACCTTC	11566	13	clonotype67451	clonotype67451_consensus_2
TACGGATTCCAAACTG_4	HD6_PB	6	Pre	736	TRB	TRBV11-2	TRBD1	TRBJ2-1	TRBC2	TRUE	TRUE	CASSLGQGRMKFF	TGTGCCAGCAGCTTAGGTCAGGGGAGAATGAAGTTCTTC	27013	30	clonotype67455	clonotype67455_consensus_2
TACGGGCGTCAAGCGA_4	HD6_PB	0	Pre	706	TRB	TRBV7-2	TRBD1	TRBJ2-2	TRBC2	TRUE	TRUE	CASRDRQGRTGELFF	TGTGCCAGCAGAGACAGACAGGGGCGGACCGGGGAGCTGTTTTTT	20264	27	clonotype67583	clonotype67583_consensus_3
TACGGGCTCTCAACTT_4	HD6_PB	4	Path II	699	TRA	TRAV30	None	TRAJ39	TRAC	TRUE	TRUE	CGTGAGNMLTF	TGTGGCACCGGTGCAGGCAACATGCTCACCTTT	42804	26	clonotype67648	clonotype67648_consensus_1
TACGGGCTCTTAACCT_4	HD6_PB	1	Path II	593	TRA	TRAV13-2	None	TRAJ9	TRAC	TRUE	TRUE	CAENSDTGGFKTIF	TGTGCAGAGAATAGCGATACTGGAGGCTTCAAAACTATCTTT	11226	10	clonotype67657	clonotype67657_consensus_1
TACGGTACAATGAATG_4	HD6_PB	1	Path II	722	TRB	TRBV4-1	TRBD2	TRBJ2-5	TRBC2	TRUE	TRUE	CASSRGLLAGGPGWETQYF	TGCGCCAGCAGCCGCGGTTTATTAGCGGGGGGCCCGGGATGGGAGACCCAGTACTTC	14410	18	clonotype67723	clonotype67723_consensus_1
TACTCATAGAGGTTAT_4	HD6_PB	5	Pre	713	TRB	TRBV3-1	None	TRBJ1-5	TRBC1	TRUE	TRUE	CASSQGGRNQPQHF	TGTGCCAGCAGCCAAGGGGGTAGAAATCAGCCCCAGCATTTT	15563	17	clonotype67843	clonotype67843_consensus_1
TACTCATAGCGTGAAC_4	HD6_PB	1	Path II	704	TRB	TRBV2	TRBD1	TRBJ1-5	TRBC1	TRUE	TRUE	CASSSQRVQPQHF	TGTGCCAGCAGTTCACAGAGGGTTCAGCCCCAGCATTTT	9312	10	clonotype67852	clonotype67852_consensus_1
TACTCATCAGACAGGT_4	HD6_PB	1	Path II	755	TRB	TRBV25-1	TRBD2	TRBJ2-7	TRBC2	TRUE	TRUE	CASSGRGSGGALEQYF	TGTGCCAGCAGTGGTCGTGGCAGCGGGGGGGCCCTCGAGCAGTACTTC	11173	12	clonotype1710	clonotype1710_consensus_1
TACTCATCAGCGTCCA_4	HD6_PB	4	Path II	743	TRA	TRAV38-2DV8	None	TRAJ53	TRAC	TRUE	TRUE	CAYRSATPGNSGGSNYKLTF	TGTGCTTATAGGAGCGCAACCCCCGGGAATAGTGGAGGTAGCAACTATAAACTGACATTT	27314	22	clonotype67902	clonotype67902_consensus_1
TACTCATTCAAAGTAG_4	HD6_PB	3	Pre	976	TRB	TRBV7-2	TRBD2	TRBJ1-4	TRBC1	TRUE	TRUE	CASSPLRGGGEKLFF	TGTGCCAGCAGCCCCTTGAGGGGAGGTGGGGAAAAACTGTTTTTT	8308	12	clonotype67965	clonotype67965_consensus_2
TACTCATTCTCCCTGA_4	HD6_PB	1	Path II	697	TRB	TRBV5-1	TRBD1	TRBJ2-3	TRBC2	TRUE	TRUE	CASSLGVAGGGTDTQYF	TGCGCCAGCAGCTTGGGAGTCGCGGGGGGCGGCACAGATACGCAGTATTTT	13706	21	clonotype2444	clonotype2444_consensus_2
TACTCGCAGTAGCGGT_4	HD6_PB	6	Path II	755	TRA	TRAV27	None	TRAJ35	TRAC	TRUE	TRUE	CAGGFRGFGNVLHC	TGTGCAGGAGGCTTCAGGGGCTTTGGGAATGTGCTGCATTGC	20386	15	clonotype1832	clonotype1832_consensus_2
TACTCGCTCGCGTTTC_4	HD6_PB	6	Path II	707	TRB	TRBV20-1	TRBD2	TRBJ2-7	TRBC2	TRUE	TRUE	CSANLGGGWGEQYF	TGCAGTGCTAATCTCGGCGGGGGTTGGGGCGAGCAGTACTTC	25986	44	clonotype68144	clonotype68144_consensus_3
TACTTACAGGAGTTGC_4	HD6_PB	4	Path II	692	TRB	TRBV24-1	TRBD1	TRBJ1-1	TRBC1	TRUE	TRUE	CATSGGQGVTEAFF	TGTGCCACCAGTGGAGGACAGGGAGTGACTGAAGCTTTCTTT	11419	12	clonotype68186	clonotype68186_consensus_1
TACTTACCAAGCGAGT_4	HD6_PB	4	Path II	734	TRB	TRBV2	None	TRBJ2-5	TRBC2	TRUE	TRUE	CASSEWETQYF	TGTGCCAGCAGTGAATGGGAGACCCAGTACTTC	20845	25	clonotype4728	clonotype4728_consensus_1
TACTTACGTCTTTCAT_4	HD6_PB	6	Pre	752	TRA	TRAV27	None	TRAJ41	TRAC	TRUE	TRUE	CAGAKGSGYALNF	TGTGCAGGAGCTAAAGGGTCCGGGTATGCACTCAACTTC	14221	11	clonotype68269	clonotype68269_consensus_1
TACTTACGTGTTCTTT_4	HD6_PB	1	Path II	712	TRA	TRAV21	None	TRAJ9	TRAC	TRUE	TRUE	CAVMALAAGGFKTIF	TGTGCTGTGATGGCTCTAGCTGCTGGAGGCTTCAAAACTATCTTT	20797	15	clonotype68280	clonotype68280_consensus_1
TACTTGTAGTCCGTAT_4	HD6_PB	2	Path II	686	TRB	TRBV2	TRBD2	TRBJ2-3	TRBC2	TRUE	TRUE	CASSDIGGDRDTQYF	TGTGCCAGCAGTGATATCGGCGGGGACAGAGATACGCAGTATTTT	7229	10	clonotype68372	clonotype68372_consensus_2
TAGACCAAGCCGCCTA_4	HD6_PB	6	Path II	712	TRB	TRBV20-1	TRBD1	TRBJ2-5	TRBC2	TRUE	TRUE	CSASNTGQETQYF	TGCAGTGCTAGTAACACAGGTCAAGAGACCCAGTACTTC	19911	30	clonotype68505	clonotype68505_consensus_2
TAGACCAGTCACTGGC_4	HD6_PB	0	Pre	912	TRB	TRBV5-4	None	TRBJ2-6	TRBC2	TRUE	TRUE	CASSRMNSGANVLTF	TGTGCCAGCAGCAGAATGAACTCTGGGGCCAACGTCCTGACTTTC	9833	16	clonotype68584	clonotype68584_consensus_1
TAGACCAGTCAGTGGA_4	HD6_PB	1	Path II	951	TRB	TRBV5-1	TRBD1	TRBJ2-5	TRBC2	TRUE	TRUE	CASSLGGQETQYF	TGCGCCAGCAGCCTCGGGGGACAAGAGACCCAGTACTTC	13550	19	clonotype2868	clonotype2868_consensus_1
TAGACCATCCACGACG_4	HD6_PB	2	Path II	1118	TRB	TRBV4-1	TRBD1	TRBJ1-5	TRBC1	TRUE	TRUE	CASSQPPLRTGTIAAQPQHF	TGCGCCAGCAGCCAACCCCCCCTGAGGACAGGGACTATTGCAGCACAGCCCCAGCATTTT	31169	34	clonotype1585	clonotype1585_consensus_2
TAGAGCTGTGATGATA_4	HD6_PB	4	Path II	861	TRB	TRBV18	None	TRBJ2-3	TRBC2	TRUE	TRUE	CASSPPAPDTQYF	TGTGCCAGCTCACCCCCCGCACCAGATACGCAGTATTTT	19883	27	clonotype68757	clonotype68757_consensus_1
TAGAGCTTCAGCTTAG_4	HD6_PB	1	Path II	844	TRB	TRBV9	None	TRBJ1-2	TRBC1	TRUE	TRUE	CASSGRRVYGYTF	TGTGCCAGCAGCGGCAGAAGGGTCTATGGCTACACCTTC	25779	23	clonotype68783	clonotype68783_consensus_1
TAGCCGGAGATCGATA_4	HD6_PB	5	Pre	677	TRA	TRAV12-1	None	TRAJ3	TRAC	TRUE	TRUE	CVVNMWDSSASKIIF	TGTGTGGTGAACATGTGGGACAGCAGTGCTTCCAAGATAATCTTT	12383	11	clonotype68827	clonotype68827_consensus_1
TAGCCGGCAGACACTT_4	HD6_PB	4	Path II	897	TRB	TRBV5-6	TRBD1	TRBJ2-3	TRBC2	TRUE	TRUE	CASSLEKDRGRGDTQYF	TGTGCCAGCAGCTTAGAGAAGGACAGGGGGCGAGGAGATACGCAGTATTTT	10237	14	clonotype68878	clonotype68878_consensus_2
TAGTGGTAGGCCGAAT_4	HD6_PB	3	Pre	567	TRB	TRBV5-1	TRBD1	TRBJ1-2	TRBC1	TRUE	TRUE	CASSLGQNANYGYTF	TGCGCCAGCAGCTTGGGACAGAACGCTAACTATGGCTACACCTTC	7491	10	clonotype69201	clonotype69201_consensus_2
TAGTGGTAGTGAATTG_4	HD6_PB	6	Path II	659	TRB	TRBV29-1	TRBD1	TRBJ1-2	TRBC1	TRUE	TRUE	CSVGSSFQGSYGYTF	TGCAGCGTTGGCTCCTCCTTCCAGGGGAGCTATGGCTACACCTTC	6292	10	clonotype69210	clonotype69210_consensus_2
TAGTTGGAGAGATGAG_4	HD6_PB	0	Pre	695	TRB	TRBV10-3	TRBD1	TRBJ2-1	TRBC2	TRUE	TRUE	CAIAGISYNEQFF	TGTGCCATCGCAGGGATCTCCTACAATGAGCAGTTCTTC	28028	31	clonotype69345	clonotype69345_consensus_1
TAGTTGGTCGACAGCC_4	HD6_PB	0	Pre	749	TRB	TRBV18	None	TRBJ2-3	TRBC1	TRUE	TRUE	CASSPLTDTQYF	TGTGCCAGCTCACCCCTTACAGATACGCAGTATTTT	9216	13	clonotype69475	clonotype69475_consensus_2
TAGTTGGTCTCTTATG_4	HD6_PB	2	Path II	747	TRA	TRAV1-1	None	TRAJ4	TRAC	TRUE	TRUE	CAVRGGGYNKLIF	TGCGCTGTGAGGGGTGGTGGCTACAATAAGCTGATTTTT	29621	24	clonotype69487	clonotype69487_consensus_2
TAGTTGGTCTTTCCTC_4	HD6_PB	2	Path II	765	TRB	TRBV4-1	TRBD1	TRBJ2-7	TRBC2	TRUE	TRUE	CASSQAPGTGTYEQYF	TGCGCCAGCAGCCAAGCGCCCGGGACAGGGACCTACGAGCAGTACTTC	26180	34	clonotype69495	clonotype69495_consensus_1
TATCAGGAGGATCGCA_4	HD6_PB	1	Path II	751	TRB	TRBV6-1	TRBD2	TRBJ2-7	TRBC2	TRUE	TRUE	CASRNRDFLAVEDEQYF	TGTGCCAGCAGGAACCGGGACTTTTTAGCTGTCGAGGACGAGCAGTACTTC	14216	18	clonotype408	clonotype408_consensus_2
TATCTCAAGGATGGAA_4	HD6_PB	4	Path II	797	TRA	TRAV30	None	TRAJ33	TRAC	TRUE	TRUE	CGTEKDSNYQLIW	TGTGGCACAGAGAAGGATAGCAACTATCAGTTAATCTGG	30024	20	clonotype69669	clonotype69669_consensus_1
TATCTCAAGGCTACGA_4	HD6_PB	2	Path II	1037	TRB	TRBV5-8	None	TRBJ2-5	TRBC2	TRUE	TRUE	CASSNLESQYF	TGTGCCAGCAGCAACCTAGAATCCCAGTACTTC	7750	16	clonotype2701	clonotype2701_consensus_2
TATCTCATCTCGGACG_4	HD6_PB	4	Path II	727	TRA	TRAV38-2DV8	None	TRAJ30	TRAC	TRUE	TRUE	CACMNRDDKIIF	TGTGCTTGCATGAACAGAGATGACAAGATCATCTTT	26972	22	clonotype69785	clonotype69785_consensus_1
TATGCCCCAAGTCTAC_4	HD6_PB	3	Pre	1013	TRB	TRBV5-1	TRBD1	TRBJ2-3	TRBC2	TRUE	TRUE	CASRPSTGGRDTQYF	TGCGCCAGCAGACCCTCGACAGGGGGCAGAGATACGCAGTATTTT	7394	11	clonotype69847	clonotype69847_consensus_2
TATGCCCGTGGTGTAG_4	HD6_PB	1	Path II	810	TRA	TRAV41	None	TRAJ42	TRAC	TRUE	TRUE	CAVRGPGGSQGNLIF	TGTGCTGTCAGGGGGCCCGGAGGAAGCCAAGGAAATCTCATCTTT	9107	10	clonotype69910	clonotype69910_consensus_2
TATTACCTCACATAGC_4	HD6_PB	6	Path II	742	TRB	TRBV6-5	TRBD1	TRBJ1-1	TRBC1	TRUE	TRUE	CASSSDRGTEAFF	TGTGCCAGCAGTTCAGACAGGGGCACTGAAGCTTTCTTT	11863	14	clonotype70076	clonotype70076_consensus_1
TCAACGAAGAAACGCC_4	HD6_PB	1	Path II	696	TRB	TRBV11-2	TRBD2	TRBJ2-5	TRBC2	TRUE	TRUE	CASSSRSGGARETQYF	TGTGCCAGCAGTTCTCGTAGCGGGGGGGCGCGAGAGACCCAGTACTTC	26617	33	clonotype70110	clonotype70110_consensus_2
TCAACGAAGTGAAGTT_4	HD6_PB	1	Path II	656	TRA	TRAV17	None	TRAJ23	TRAC	TRUE	TRUE	CATDPFSQGGKLIF	TGTGCTACGGACCCCTTCAGCCAGGGAGGAAAGCTTATCTTC	11907	12	clonotype70149	clonotype70149_consensus_1
TCAACGAGTACCGTAT_4	HD6_PB	4	Path II	760	TRA	TRAV13-1	None	TRAJ6	TRAC	TRUE	TRUE	CAPAGGSYIPTF	TGTGCACCTGCAGGAGGAAGCTACATACCTACATTT	20857	16	clonotype70184	clonotype70184_consensus_1
TCAACGATCGTGGTCG_4	HD6_PB	3	Pre	934	TRB	TRBV28	TRBD1	TRBJ1-5	TRBC1	TRUE	TRUE	CASSTNRVGNQPQHF	TGTGCCAGCAGTACGAACAGGGTCGGCAATCAGCCCCAGCATTTT	12434	13	clonotype70258	clonotype70258_consensus_2
TCAATCTAGTGAACAT_4	HD6_PB	2	Path II	753	TRB	TRBV7-9	TRBD2	TRBJ1-3	TRBC1	TRUE	TRUE	CASSFGTVTGNTIYF	TGTGCCAGCAGCTTCGGGACTGTCACTGGAAACACCATATATTTT	17923	21	clonotype3572	clonotype3572_consensus_2
TCAATCTCAAGGTTTC_4	HD6_PB	3	Pre	710	TRB	TRBV6-6	TRBD1	TRBJ2-1	TRBC2	TRUE	TRUE	CASLKGTANNEQFF	TGTGCCAGCCTAAAAGGGACAGCTAACAATGAGCAGTTCTTC	9780	14	clonotype70332	clonotype70332_consensus_1
TCACAAGGTTACAGAA_4	HD6_PB	2	Path II	722	TRB	TRBV6-1	TRBD1	TRBJ1-5	TRBC1	TRUE	TRUE	CASSENRQYNQPQHF	TGTGCCAGCAGTGAAAACCGACAGTACAATCAGCCCCAGCATTTT	16823	19	clonotype70580	clonotype70580_consensus_1
TCACGAACACAACGTT_4	HD6_PB	0	Pre	693	TRB	TRBV7-2	TRBD2	TRBJ2-1	TRBC2	TRUE	TRUE	CASSGRVGRNYNEQFF	TGTGCCAGCAGCGGACGGGTGGGACGGAACTACAATGAGCAGTTCTTC	12876	16	clonotype70695	clonotype70695_consensus_1
TCACGAACACCATCCT_4	HD6_PB	2	Path II	755	TRB	TRBV18	TRBD2	TRBJ2-7	TRBC2	TRUE	TRUE	CASSPTSAGEQYF	TGTGCCAGCTCACCCACGTCCGCGGGGGAGCAGTACTTC	18032	21	clonotype70699	clonotype70699_consensus_2
TCACGAATCCGTACAA_4	HD6_PB	0	Pre	743	TRA	TRAV5	None	TRAJ5	TRAC	TRUE	TRUE	CAEDTGRRALTF	TGTGCAGAGGACACGGGCAGGAGAGCACTTACTTTT	11444	10	clonotype70783	clonotype70783_consensus_2
TCAGCAACATACGCTA_4	HD6_PB	0	Path I	545	TRA	TRAV38-2DV8	None	TRAJ47	TRAC	TRUE	TRUE	CAYRAEYGNKLVF	TGTGCTTATAGGGCCGAATATGGAAACAAACTGGTCTTT	11407	10	clonotype71062	clonotype71062_consensus_3
TCAGCAAGTATAGGGC_4	HD6_PB	5	Pre	758	TRA	TRAV13-1	None	TRAJ6	TRAC	TRUE	TRUE	CAASKGGSYIPTF	TGTGCAGCAAGTAAAGGAGGAAGCTACATACCTACATTT	15131	13	clonotype71086	clonotype71086_consensus_2
TCAGCAAGTGTAATGA_4	HD6_PB	4	Path II	777	TRB	TRBV4-2	TRBD1	TRBJ1-2	TRBC1	TRUE	TRUE	CASSQAQGANYGYTF	TGTGCCAGCAGCCAAGCACAGGGGGCTAACTATGGCTACACCTTC	12787	15	clonotype1895	clonotype1895_consensus_2
TCAGCTCAGGGCTTCC_4	HD6_PB	2	Path II	700	TRB	TRBV20-1	TRBD1	TRBJ2-7	TRBC2	TRUE	TRUE	CSASRDRGYEQYF	TGCAGTGCTAGCCGGGACAGGGGTTACGAGCAGTACTTC	34930	58	clonotype71199	clonotype71199_consensus_1
TCAGCTCCACAGACTT_4	HD6_PB	6	Path II	671	TRB	TRBV4-1	TRBD1	TRBJ2-2	TRBC2	TRUE	TRUE	CASSQERGTGNTGELFF	TGCGCCAGCAGCCAAGAGCGGGGGACGGGGAACACCGGGGAGCTGTTTTTT	13797	16	clonotype71223	clonotype71223_consensus_2
TCAGCTCCAGACTCGC_4	HD6_PB	1	Path II	710	TRB	TRBV6-1	TRBD2	TRBJ1-2	TRBC1	TRUE	TRUE	CASSERGRAYGYTF	TGTGCCAGCAGTGAGAGGGGAAGGGCCTATGGCTACACCTTC	15723	17	clonotype1860	clonotype1860_consensus_1
TCAGGATAGTCTCGGC_4	HD6_PB	4	Path II	684	TRB	TRBV7-8	TRBD1	TRBJ1-1	TRBC1	TRUE	TRUE	CASSQTANTEAFF	TGTGCCAGCAGCCAGACAGCAAACACTGAAGCTTTCTTT	11456	12	clonotype71375	clonotype71375_consensus_1
TCAGGATGTAATCGTC_4	HD6_PB	4	Path II	759	TRA	TRAV19	None	TRAJ22	TRAC	TRUE	TRUE	CALSEEGSARQLTF	TGTGCTCTGAGTGAGGAGGGTTCTGCAAGGCAACTGACCTTT	12448	10	clonotype71420	clonotype71420_consensus_2
TCAGGATGTGCCTGGT_4	HD6_PB	1	Path II	790	TRB	TRBV18	None	TRBJ1-1	TRBC1	TRUE	TRUE	CASSPYPMNTEAFF	TGTGCCAGCTCACCATACCCCATGAACACTGAAGCTTTCTTT	13990	14	clonotype71448	clonotype71448_consensus_1
TCAGGATGTGGTACAG_4	HD6_PB	1	Path II	708	TRB	TRBV27	None	TRBJ2-7	TRBC2	TRUE	TRUE	CASSYGLFSYEQYF	TGTGCCAGCAGTTATGGGTTATTCTCCTACGAGCAGTACTTC	12658	12	clonotype71450	clonotype71450_consensus_2
TCAGGATTCTGTTTGT_4	HD6_PB	5	Pre	724	TRB	TRBV3-1	TRBD1	TRBJ2-1	TRBC2	TRUE	TRUE	CASSQQDRYNEQFF	TGTGCCAGCAGCCAACAGGACAGATACAATGAGCAGTTCTTC	12774	15	clonotype71491	clonotype71491_consensus_2
TCAGGTAGTTGGTTTG_4	HD6_PB	1	Path II	864	TRB	TRBV6-6	TRBD1	TRBJ2-1	TRBC2	TRUE	TRUE	CASSYSTGPEQFF	TGTGCCAGCAGTTACTCGACGGGGCCTGAGCAGTTCTTC	9122	12	clonotype1784	clonotype1784_consensus_1
TCAGGTATCTAACGGT_4	HD6_PB	6	Path II	711	TRA	TRAV13-1	None	TRAJ53	TRAC	TRUE	TRUE	CAASPGGSNYKLTF	TGTGCAGCAAGTCCGGGAGGTAGCAACTATAAACTGACATTT	17085	14	clonotype71634	clonotype71634_consensus_1
TCAGGTATCTCTGAGA_4	HD6_PB	2	Path II	736	TRB	TRBV2	None	TRBJ2-4	TRBC2	TRUE	TRUE	CASSERFIAKNIQYF	TGTGCCAGCAGTGAGAGGTTTATAGCCAAAAACATTCAGTACTTC	15969	16	clonotype71640	clonotype71640_consensus_1
TCATTACCATCGGGTC_4	HD6_PB	0	Pre	696	TRB	TRBV6-5	TRBD1	TRBJ2-1	TRBC2	TRUE	TRUE	CATRQVPSFDEQFF	TGTGCCACCAGACAGGTTCCCTCGTTTGATGAGCAGTTCTTC	10483	13	clonotype71720	clonotype71720_consensus_1
TCATTACTCGACGGAA_4	HD6_PB	2	Path II	685	TRB	TRBV4-1	TRBD1	TRBJ2-2	TRBC2	TRUE	TRUE	CASSHSGTGGNTGELFF	TGCGCCAGCAGCCACTCCGGTACCGGGGGGAACACCGGGGAGCTGTTTTTT	12494	15	clonotype2747	clonotype2747_consensus_1
TCATTACTCGGAATCT_4	HD6_PB	2	Path II	763	TRA	TRAV29DV5	None	TRAJ36	TRAC	TRUE	TRUE	CAAKTGANNLFF	TGTGCAGCAAAGACTGGGGCAAACAACCTCTTCTTT	16285	15	clonotype71789	clonotype71789_consensus_1
TCATTACTCTTAGCCC_4	HD6_PB	2	Path II	785	TRA	TRAV12-2	None	TRAJ12	TRAC	TRUE	TRUE	CAVKRMDSSYKLIF	TGTGCCGTGAAAAGGATGGATAGCAGCTATAAATTGATCTTC	30677	30	clonotype4157	clonotype4157_consensus_1
TCATTTGAGCCAGAAC_4	HD6_PB	5	Pre	848	TRB	TRBV30	None	TRBJ2-1	TRBC2	TRUE	TRUE	CAWSEDHNEQFF	TGTGCCTGGAGTGAGGACCACAATGAGCAGTTCTTC	20843	24	clonotype71818	clonotype71818_consensus_2
TCATTTGAGGCCCGTT_4	HD6_PB	5	Pre	730	TRB	TRBV7-9	None	TRBJ2-5	TRBC2	TRUE	TRUE	CASSLEVETQYF	TGTGCCAGCAGCTTAGAGGTGGAGACCCAGTACTTC	18674	25	clonotype71826	clonotype71826_consensus_1
TCATTTGGTGTTTGTG_4	HD6_PB	1	Path II	760	TRB	TRBV11-2	TRBD2	TRBJ2-5	TRBC2	TRUE	TRUE	CASRRGGGGALETQYF	TGTGCCAGCCGGCGGGGCGGCGGGGGGGCCCTGGAGACCCAGTACTTC	10951	14	clonotype71916	clonotype71916_consensus_2
TCCACACAGCCACCTG_4	HD6_PB	3	Pre	700	TRB	TRBV20-1	TRBD1	TRBJ1-1	TRBC1	TRUE	TRUE	CSAITGPTEAFF	TGCAGTGCTATTACAGGGCCCACTGAAGCTTTCTTT	10841	16	clonotype71993	clonotype71993_consensus_2
TCCACACGTCTCCCTA_4	HD6_PB	1	Path II	664	TRB	TRBV4-1	TRBD1	TRBJ1-5	TRBC1	TRUE	TRUE	CASSRGAVSNQPQHF	TGCGCCAGCAGCCGTGGGGCGGTGAGCAATCAGCCCCAGCATTTT	13109	16	clonotype885	clonotype885_consensus_1
TCCACACGTTAGGGTG_4	HD6_PB	0	Pre	685	TRB	TRBV12-3	None	TRBJ2-3	TRBC2	TRUE	TRUE	CASSLQGTDTQYF	TGTGCCAGCAGTTTACAGGGCACAGATACGCAGTATTTT	9784	13	clonotype72076	clonotype72076_consensus_2
TCCACACTCTGTCTCG_4	HD6_PB	4	Path II	700	TRB	TRBV7-2	TRBD2	TRBJ2-7	TRBC2	TRUE	TRUE	CASSVGGVSYEQYF	TGTGCCAGTAGCGTTGGTGGGGTCTCCTACGAGCAGTACTTC	64145	83	clonotype72140	clonotype72140_consensus_2
TCCCGATCACCAACCG_4	HD6_PB	1	Path II	699	TRB	TRBV20-1	None	TRBJ1-2	TRBC1	TRUE	TRUE	CSAQTAPGYGYTF	TGCAGTGCTCAGACCGCCCCGGGTTATGGCTACACCTTC	10638	16	clonotype72198	clonotype72198_consensus_1
TCCCGATCAGTTTACG_4	HD6_PB	1	Path II	690	TRB	TRBV7-2	TRBD2	TRBJ2-7	TRBC2	TRUE	TRUE	CASSFGLAAYEQYF	TGTGCCAGCAGCTTTGGACTAGCGGCCTACGAGCAGTACTTC	14950	20	clonotype72212	clonotype72212_consensus_3
TCCCGATTCCAGAAGG_4	HD6_PB	0	Pre	697	TRB	TRBV7-9	TRBD1	TRBJ2-2	TRBC2	TRUE	TRUE	CASSRQGPGELFF	TGTGCCAGCAGCCGACAGGGACCCGGGGAGCTGTTTTTT	29820	36	clonotype72277	clonotype72277_consensus_1
TCGAGGCCAGGTCCAC_4	HD6_PB	4	Path II	709	TRB	TRBV20-1	TRBD1	TRBJ2-7	TRBC2	TRUE	TRUE	CSASKGVGEQYF	TGCAGTGCTAGTAAAGGGGTTGGCGAGCAGTACTTC	10882	19	clonotype72377	clonotype72377_consensus_3
TCGAGGCGTCCCGACA_4	HD6_PB	2	Path II	715	TRB	TRBV20-1	TRBD1	TRBJ1-4	TRBC1	TRUE	TRUE	CSATPGGFNEKLFF	TGCAGTGCTACCCCGGGGGGCTTCAATGAAAAACTGTTTTTT	28374	37	clonotype72412	clonotype72412_consensus_2
TCGAGGCTCGTCGTTC_4	HD6_PB	0	Pre	713	TRB	TRBV6-5	TRBD1	TRBJ2-7	TRBC2	TRUE	TRUE	CASSPDRGRFDEQYF	TGTGCCAGCAGTCCTGACAGGGGGCGATTCGACGAGCAGTACTTC	10842	14	clonotype72484	clonotype72484_consensus_2
TCGCGAGAGAGTGAGA_4	HD6_PB	6	Path II	721	TRB	TRBV6-5	None	TRBJ1-1	TRBC1	TRUE	TRUE	CASSIDGFSNTEAFF	TGTGCCAGCAGCATCGACGGATTCTCGAACACTGAAGCTTTCTTT	13944	17	clonotype72512	clonotype72512_consensus_1
TCGCGAGCACGAAGCA_4	HD6_PB	0	Pre	675	TRB	TRBV20-1	TRBD1	TRBJ1-1	TRBC1	TRUE	TRUE	CSARLDRMNTEAFF	TGCAGTGCTAGATTAGACAGGATGAACACTGAAGCTTTCTTT	8170	11	clonotype72556	clonotype72556_consensus_2
TCGCGAGCATAGGATA_4	HD6_PB	2	Path II	747	TRA	TRAV5	None	TRAJ6	TRAC	TRUE	TRUE	CAEMVRGSYIPTF	TGTGCAGAGATGGTTAGAGGAAGCTACATACCTACATTT	16534	13	clonotype72572	clonotype72572_consensus_2
TCGCGAGCATCACAAC_4	HD6_PB	1	Path II	710	TRA	TRAV4	None	TRAJ40	TRAC	TRUE	TRUE	CLVGSFSGTYKYIF	TGCCTCGTGGGTTCCTTCTCAGGAACCTACAAATACATCTTT	13561	10	clonotype72573	clonotype72573_consensus_3
TCGCGAGTCAGGCAAG_4	HD6_PB	3	Pre	715	TRB	TRBV20-1	TRBD1	TRBJ2-7	TRBC2	TRUE	TRUE	CSARDPSVARGVSYEQYF	TGCAGTGCTAGAGATCCATCGGTCGCCCGGGGGGTTTCCTACGAGCAGTACTTC	9675	15	clonotype72651	clonotype72651_consensus_2
TCGCGTTCAGACGTAG_4	HD6_PB	5	Pre	693	TRB	TRBV10-3	TRBD1	TRBJ2-3	TRBC2	TRUE	TRUE	CAIGTGDTDTQYF	TGTGCCATCGGGACAGGGGACACAGATACGCAGTATTTT	22979	26	clonotype72747	clonotype72747_consensus_2
TCGCGTTCATATGGTC_4	HD6_PB	3	Pre	696	TRB	TRBV20-1	TRBD1	TRBJ1-4	TRBC1	TRUE	TRUE	CSARDGQGGKLFF	TGCAGTGCTAGAGATGGACAGGGTGGAAAACTGTTTTTT	6639	10	clonotype72756	clonotype72756_consensus_2
TCGCGTTTCTGCGGCA_4	HD6_PB	0	Pre	701	TRB	TRBV12-4	None	TRBJ2-2	TRBC2	TRUE	TRUE	CASSLYIPNTGELFF	TGTGCCAGCAGTTTATATATCCCGAACACCGGGGAGCTGTTTTTT	13859	18	clonotype72843	clonotype72843_consensus_1
TCGGGACCACGGTTTA_4	HD6_PB	2	Path II	735	TRB	TRBV6-3	TRBD2	TRBJ2-3	TRBC2	TRUE	TRUE	CASSYLAGEGQGPDTQYF	TGTGCCAGCAGTTACCTAGCGGGGGAAGGGCAGGGCCCAGATACGCAGTATTTT	9451	11	clonotype72890	clonotype72890_consensus_1
TCGGGACTCCACGAAT_4	HD6_PB	3	Pre	708	TRB	TRBV5-1	None	TRBJ2-7	TRBC2	TRUE	TRUE	CASSPSWGNEQYF	TGCGCCAGCAGCCCCTCGTGGGGAAACGAGCAGTACTTC	6890	10	clonotype72982	clonotype72982_consensus_1
TCGGGACTCGTCTGCT_4	HD6_PB	0	Pre	735	TRB	TRBV7-9	TRBD2	TRBJ2-5	TRBC2	TRUE	TRUE	CASSPSRRGETQYF	TGTGCCAGCTCTCCTAGCCGCCGGGGAGAGACCCAGTACTTC	9976	12	clonotype72999	clonotype72999_consensus_2
TCGGTAACAATCTACG_4	HD6_PB	1	Path II	626	TRA	TRAV5	None	TRAJ4	TRAC	TRUE	TRUE	CAESTGGYNKLIF	TGTGCAGAGAGTACCGGTGGCTACAATAAGCTGATTTTT	24745	21	clonotype73065	clonotype73065_consensus_1
TCGGTAAGTTGCGCAC_4	HD6_PB	6	Path II	698	TRB	TRBV20-1	None	TRBJ2-5	TRBC2	TRUE	TRUE	CSAADGGTQYF	TGCAGTGCTGCGGACGGAGGGACCCAGTACTTC	40533	61	clonotype73147	clonotype73147_consensus_2
TCGGTAATCAACGAAA_4	HD6_PB	1	Path II	916	TRB	TRBV5-1	None	TRBJ2-3	TRBC2	TRUE	TRUE	CASTLVDTQYF	TGCGCCAGTACCCTGGTTGATACGCAGTATTTT	17071	23	clonotype73154	clonotype73154_consensus_1
TCGTACCGTGACTCAT_4	HD6_PB	0	Path I	733	TRA	TRAV13-1	None	TRAJ4	TRAC	TRUE	TRUE	CAANLSGGYNKLIF	TGTGCAGCAAATCTTTCTGGTGGCTACAATAAGCTGATTTTT	21316	17	clonotype73300	clonotype73300_consensus_2
TCGTACCTCAGCGATT_4	HD6_PB	0	Path I	672	TRA	TRAV8-1	None	TRAJ15	TRAC	TRUE	TRUE	CAVKGQAGTALIF	TGTGCCGTGAAAGGGCAGGCAGGAACTGCTCTGATCTTT	11633	12	clonotype73321	clonotype73321_consensus_2
TCGTACCTCGTTTATC_4	HD6_PB	2	Path II	620	TRA	TRAV12-2	None	TRAJ5	TRAC	TRUE	TRUE	CAVVQTGRRALTF	TGTGCCGTGGTACAGACGGGCAGGAGAGCACTTACTTTT	25654	25	clonotype73353	clonotype73353_consensus_1
TCGTAGAAGATGCCAG_4	HD6_PB	0	Pre	714	TRA	TRAV17	None	TRAJ20	TRAC	TRUE	TRUE	CATDAYDYKLSF	TGTGCTACGGACGCCTACGACTACAAGCTCAGCTTT	15835	10	clonotype73372	clonotype73372_consensus_1
TCGTAGAAGCATGGCA_4	HD6_PB	0	Path II	726	TRB	TRBV6-1	TRBD1	TRBJ1-4	TRBC1	TRUE	TRUE	CASEDLGTENEKLFF	TGTGCCAGCGAGGACCTCGGGACAGAAAATGAAAAACTGTTTTTT	15641	16	clonotype73374	clonotype73374_consensus_2
TCGTAGAAGTCGTTTG_4	HD6_PB	4	Pre	697	TRB	TRBV20-1	TRBD1	TRBJ2-3	TRBC2	TRUE	TRUE	CSARGQDTDTQYF	TGCAGTGCTAGGGGACAAGACACAGATACGCAGTATTTT	6390	10	clonotype73398	clonotype73398_consensus_1
TCTATTGCAAGACGTG_4	HD6_PB	5	Pre	693	TRB	TRBV5-1	TRBD2	TRBJ2-7	TRBC2	TRUE	TRUE	CASSLWASGNYEQYF	TGCGCCAGCAGCTTGTGGGCTAGCGGGAACTACGAGCAGTACTTC	11756	17	clonotype73548	clonotype73548_consensus_1
TCTCATAAGGCGCTCT_4	HD6_PB	3	Pre	685	TRB	TRBV7-8	TRBD1	TRBJ1-2	TRBC1	TRUE	TRUE	CASSSGHGSGGYTF	TGTGCCAGCAGCTCCGGACACGGATCCGGTGGCTACACCTTC	10408	11	clonotype73701	clonotype73701_consensus_1
TCTCATAGTCGAGATG_4	HD6_PB	6	Path II	690	TRB	TRBV5-1	TRBD1	TRBJ1-2	TRBC1	TRUE	TRUE	CASSHHIGQNYGYTF	TGCGCCAGCAGCCACCACATAGGACAAAACTATGGCTACACCTTC	6318	10	clonotype73786	clonotype73786_consensus_1
TCTCATATCAAGGCTT_4	HD6_PB	5	Path II	716	TRB	TRBV29-1	TRBD1	TRBJ2-7	TRBC2	TRUE	TRUE	CSVEDQGSYEQYF	TGCAGCGTTGAAGATCAGGGATCCTACGAGCAGTACTTC	14258	15	clonotype73815	clonotype73815_consensus_1
TCTCTAAAGTCCAGGA_4	HD6_PB	0	Path II	908	TRB	TRBV5-4	TRBD1	TRBJ2-6	TRBC2	TRUE	TRUE	CASTVGGTGANVLTF	TGTGCCAGCACCGTGGGGGGGACTGGGGCCAACGTCCTGACTTTC	8235	13	clonotype73878	clonotype73878_consensus_5
TCTCTAAGTATCAGTC_4	HD6_PB	2	Path II	711	TRB	TRBV3-1	TRBD2	TRBJ2-3	TRBC2	TRUE	TRUE	CASTPLRAGGTQYF	TGTGCCAGCACCCCTCTTCGGGCGGGGGGAACGCAGTATTTT	16592	17	clonotype4026	clonotype4026_consensus_2
TCTCTAATCGTGACAT_4	HD6_PB	2	Path II	707	TRB	TRBV7-3	TRBD1	TRBJ2-2	TRBC2	TRUE	TRUE	CASSPRTGGFTGELFF	TGTGCCAGCAGCCCTCGGACAGGGGGCTTCACCGGGGAGCTGTTTTTT	24436	28	clonotype73995	clonotype73995_consensus_1
TCTCTAATCTCAAACG_4	HD6_PB	2	Path II	708	TRB	TRBV5-1	TRBD2	TRBJ2-5	TRBC2	TRUE	TRUE	CASSPVAIAGRETQYF	TGCGCCAGCAGCCCTGTTGCTATAGCGGGGAGAGAGACCCAGTACTTC	13695	21	clonotype73999	clonotype73999_consensus_2
TCTGAGACAGGTCTCG_4	HD6_PB	3	Pre	743	TRA	TRAV5	None	TRAJ3	TRAC	TRUE	TRUE	CARGSSASKIIF	TGTGCCCGGGGAAGCAGTGCTTCCAAGATAATCTTT	13437	10	clonotype74071	clonotype74071_consensus_2
TCTGGAACAAGTTGTC_4	HD6_PB	0	Pre	812	TRB	TRBV5-1	None	TRBJ1-1	TRBC1	TRUE	TRUE	CASSLVFNTEAFF	TGCGCCAGCAGCTTGGTTTTCAACACTGAAGCTTTCTTT	13682	18	clonotype74212	clonotype74212_consensus_1
TCTGGAACACAACGTT_4	HD6_PB	1	Path II	615	TRA	TRAV13-1	None	TRAJ13	TRAC	TRUE	TRUE	CAASTNSGGYQKVTF	TGTGCAGCAAGTACGAATTCTGGGGGTTACCAGAAAGTTACCTTT	15335	14	clonotype74215	clonotype74215_consensus_1
TCTGGAACAGGCTCAC_4	HD6_PB	6	Path II	723	TRB	TRBV3-1	TRBD2	TRBJ1-2	TRBC1	TRUE	TRUE	CASSQSGDYGYTF	TGTGCCAGCAGCCAATCGGGAGACTATGGCTACACCTTC	27930	31	clonotype74225	clonotype74225_consensus_2
TCTTTCCCAGTCCTTC_4	HD6_PB	0	Path II	1361	TRB	TRBV6-5	TRBD1	TRBJ1-6	TRBC1	TRUE	TRUE	CASTHLGTGRTPLHF	TGTGCCAGCACCCACCTCGGGACAGGGAGAACACCCCTCCACTTT	12935	15	clonotype74560	clonotype74560_consensus_1
TCTTTCCTCAAGAAGT_4	HD6_PB	2	Path II	686	TRB	TRBV10-3	TRBD1	TRBJ1-5	TRBC1	TRUE	TRUE	CAISEWAGEANQPQHF	TGTGCCATCAGTGAGTGGGCAGGGGAGGCCAATCAGCCCCAGCATTTT	25381	26	clonotype74622	clonotype74622_consensus_1
TCTTTCCTCGCAAACT_4	HD6_PB	4	Path II	701	TRB	TRBV7-8	TRBD2	TRBJ2-1	TRBC2	TRUE	TRUE	CASSLDRLRGNEQFF	TGTGCCAGCAGCTTAGACAGGCTACGAGGGAATGAGCAGTTCTTC	22615	26	clonotype74644	clonotype74644_consensus_1
TCTTTCCTCTTCGGTC_4	HD6_PB	1	Path II	701	TRB	TRBV27	TRBD1	TRBJ1-2	TRBC1	TRUE	TRUE	CASSLAGPYGYTF	TGTGCCAGCAGTTTAGCAGGGCCCTATGGCTACACCTTC	15183	13	clonotype74661	clonotype74661_consensus_2
TGAAAGAAGAGTACCG_4	HD6_PB	2	Path II	738	TRB	TRBV7-9	TRBD1	TRBJ2-5	TRBC2	TRUE	TRUE	CGQSGRTLQETQYF	TGCGGACAAAGTGGAAGGACCCTCCAAGAGACCCAGTACTTC	18607	23	clonotype74672	clonotype74672_consensus_1
TGAAAGAGTTAGAACA_4	HD6_PB	0	Pre	736	TRB	TRBV7-9	TRBD1	TRBJ2-3	TRBC2	TRUE	TRUE	CASSSDRRSTDTQYF	TGTGCCAGCAGCTCGGACAGGCGAAGCACAGATACGCAGTATTTT	19606	26	clonotype74780	clonotype74780_consensus_2
TGAAAGATCAAAGACA_4	HD6_PB	2	Path II	689	TRB	TRBV11-3	TRBD1	TRBJ1-1	TRBC1	TRUE	TRUE	CASSRGGTGVKNTEAFF	TGTGCCAGCAGCCGAGGGGGGACAGGGGTGAAGAACACTGAAGCTTTCTTT	10662	10	clonotype74792	clonotype74792_consensus_1
TGACAACTCGTTTAGG_4	HD6_PB	3	Pre	741	TRB	TRBV2	None	TRBJ1-6	TRBC1	TRUE	TRUE	CASSSLSSYNSPLHF	TGTGCCAGCAGTTCCCTGAGCTCCTATAATTCACCCCTCCACTTT	11129	11	clonotype75006	clonotype75006_consensus_1
TGACGGCCACCGTTGG_4	HD6_PB	3	Pre	693	TRB	TRBV6-4	TRBD1	TRBJ2-2	TRBC2	TRUE	TRUE	CASKGQGAGTGELFF	TGTGCCAGCAAAGGACAGGGGGCAGGGACCGGGGAGCTGTTTTTT	7982	11	clonotype75082	clonotype75082_consensus_2
TGACGGCCACGCCAGT_4	HD6_PB	1	Path II	841	TRB	TRBV30	TRBD1	TRBJ2-6	TRBC2	TRUE	TRUE	CAWSPRRTVSGANVLTF	TGTGCCTGGAGTCCACGCCGGACAGTTTCTGGGGCCAACGTCCTGACTTTC	11655	16	clonotype75087	clonotype75087_consensus_1
TGACGGCTCCAGTATG_4	HD6_PB	1	Path II	705	TRB	TRBV7-8	None	TRBJ1-5	TRBC1	TRUE	TRUE	CASSLEFSNQPQHF	TGTGCCAGCAGCTTAGAGTTCAGCAATCAGCCCCAGCATTTT	14178	16	clonotype75178	clonotype75178_consensus_2
TGACGGCTCGGAGGTA_4	HD6_PB	4	Path II	907	TRA	TRAV17	None	TRAJ13	TRAC	TRUE	TRUE	CATAVGQKVTF	TGTGCTACGGCCGTGGGGCAGAAAGTTACCTTT	19331	16	clonotype75198	clonotype75198_consensus_1
TGACTAGTCGCGCCAA_4	HD6_PB	4	Path II	890	TRB	TRBV5-4	TRBD1	TRBJ2-7	TRBC2	TRUE	TRUE	CASSLPDSREQYF	TGTGCCAGCAGCTTACCGGACAGCCGCGAGCAGTACTTC	15445	24	clonotype75362	clonotype75362_consensus_2
TGACTTTAGTATGACA_4	HD6_PB	3	Pre	858	TRB	TRBV19	TRBD2	TRBJ2-6	TRBC2	TRUE	TRUE	CASSLGTNSGANVLTF	TGTGCCAGTAGTCTGGGGACCAACTCTGGGGCCAACGTCCTGACTTTC	6407	10	clonotype75421	clonotype75421_consensus_2
TGACTTTGTTTGCATG_4	HD6_PB	2	Path II	706	TRB	TRBV20-1	TRBD1	TRBJ2-7	TRBC2	TRUE	TRUE	CSARKGQGAAYEQYF	TGCAGTGCTAGAAAGGGACAGGGGGCCGCCTACGAGCAGTACTTC	9174	15	clonotype4283	clonotype4283_consensus_1
TGACTTTTCCAACCAA_4	HD6_PB	2	Path II	941	TRA	TRAV8-3	None	TRAJ8	TRAC	TRUE	TRUE	CAVGVNTGFQKLVF	TGTGCTGTGGGTGTGAACACAGGCTTTCAGAAACTTGTATTT	11193	15	clonotype75536	clonotype75536_consensus_2
TGAGAGGAGAAGCCCA_4	HD6_PB	5	Pre	1382	TRB	TRBV5-1	TRBD1	TRBJ2-3	TRBC2	TRUE	TRUE	CASYRGKSTDTQYF	TGCGCCAGCTACAGGGGAAAGAGCACAGATACGCAGTATTTT	11657	18	clonotype75569	clonotype75569_consensus_2
TGAGAGGCAAGCTGGA_4	HD6_PB	1	Path II	887	TRA	TRAV8-1	None	TRAJ10	TRAC	TRUE	TRUE	CAVSFTGGGNKLTF	TGTGCCGTGAGTTTCACGGGAGGAGGAAACAAACTCACCTTT	11983	11	clonotype922	clonotype922_consensus_1
TGAGAGGTCGGACAAG_4	HD6_PB	2	Path II	857	TRB	TRBV9	None	TRBJ2-3	TRBC2	TRUE	TRUE	CASSPSLTSIRYF	TGTGCCAGCAGCCCATCACTAACTTCTATACGGTATTTT	13272	16	clonotype3085	clonotype3085_consensus_2
TGAGCATAGGAATGGA_4	HD6_PB	4	Path II	713	TRB	TRBV6-1	None	TRBJ1-2	TRBC1	TRUE	TRUE	CASSDSNYGYTF	TGTGCCAGCAGTGACAGTAACTATGGCTACACCTTC	28049	30	clonotype75767	clonotype75767_consensus_3
TGAGCATCAATGAAAC_4	HD6_PB	2	Path II	712	TRB	TRBV3-1	TRBD2	TRBJ1-6	TRBC1	TRUE	TRUE	CASSHGTENSPLHF	TGTGCCAGCAGCCACGGGACGGAGAATTCACCCCTCCACTTT	22496	27	clonotype75799	clonotype75799_consensus_2
TGAGCATGTAAGAGGA_4	HD6_PB	3	Pre	728	TRB	TRBV6-3	TRBD1	TRBJ1-2	TRBC1	TRUE	TRUE	CASRKGDRGPLYGYTF	TGTGCCAGCAGAAAAGGCGACAGGGGGCCTCTCTATGGCTACACCTTC	9254	10	clonotype75836	clonotype75836_consensus_2
TGAGCATTCATAACCG_4	HD6_PB	1	Path II	864	TRB	TRBV19	TRBD1	TRBJ1-5	TRBC1	TRUE	TRUE	CASSRTGGDSNQPQHF	TGTGCCAGTAGTAGGACAGGGGGCGATAGCAATCAGCCCCAGCATTTT	9223	13	clonotype962	clonotype962_consensus_2
TGAGCCGAGACTAGGC_4	HD6_PB	0	Pre	790	TRA	TRAV12-1	None	TRAJ37	TRAC	TRUE	TRUE	CVVSSGNTGKLIF	TGTGTGGTCTCCTCTGGCAACACAGGCAAACTAATCTTT	13066	10	clonotype75931	clonotype75931_consensus_4
TGAGCCGAGAGCTGGT_4	HD6_PB	1	Path II	736	TRA	TRAV38-1	None	TRAJ54	TRAC	TRUE	TRUE	CASPSEVQGAQKLVF	TGTGCTTCGCCGTCGGAGGTTCAGGGAGCCCAGAAGCTGGTATTT	11849	10	clonotype215	clonotype215_consensus_2
TGAGCCGAGGGCTCTC_4	HD6_PB	1	Path II	738	TRA	TRAV13-1	None	TRAJ20	TRAC	TRUE	TRUE	CAASTGYKLSF	TGTGCAGCAAGTACGGGCTACAAGCTCAGCTTT	16054	12	clonotype1495	clonotype1495_consensus_1
TGAGCCGCAGATGGCA_4	HD6_PB	2	Path II	825	TRB	TRBV30	TRBD1	TRBJ1-4	TRBC1	TRUE	TRUE	CAWNRGYEKLFF	TGTGCCTGGAACAGGGGGTACGAAAAACTGTTTTTT	28117	27	clonotype75984	clonotype75984_consensus_2
TGAGGGACAAGCTGGA_4	HD6_PB	5	Pre	706	TRB	TRBV20-1	TRBD1	TRBJ2-1	TRBC2	TRUE	TRUE	CSALGGPFSYNEQFF	TGCAGTGCTCTGGGGGGGCCTTTCTCCTACAATGAGCAGTTCTTC	10987	19	clonotype76142	clonotype76142_consensus_1
TGAGGGACAGCTCCGA_4	HD6_PB	4	Path II	798	TRB	TRBV20-1	TRBD1	TRBJ1-3	TRBC1	TRUE	TRUE	CSARDPTGVTIYF	TGCAGTGCTAGAGATCCGACAGGGGTAACCATATATTTT	22851	34	clonotype76158	clonotype76158_consensus_3
TGAGGGAGTGCACTTA_4	HD6_PB	1	Path II	851	TRB	TRBV19	TRBD1	TRBJ1-5	TRBC1	TRUE	TRUE	CASRQVNQPQHF	TGTGCCAGTAGACAGGTTAATCAGCCCCAGCATTTT	11648	17	clonotype76199	clonotype76199_consensus_1
TGAGGGATCAACACCA_4	HD6_PB	1	Path II	705	TRB	TRBV20-1	TRBD1	TRBJ2-1	TRBC2	TRUE	TRUE	CSARDPGGLGNEQFF	TGCAGTGCTAGAGACCCCGGGGGGCTCGGCAATGAGCAGTTCTTC	9680	15	clonotype76214	clonotype76214_consensus_1
TGAGGGATCGGCTTGG_4	HD6_PB	2	Path II	743	TRB	TRBV4-2	TRBD1	TRBJ2-7	TRBC2	TRUE	TRUE	CASSRRGTGAYEQYF	TGTGCCAGCAGCCGCCGGGGGACAGGAGCCTACGAGCAGTACTTC	26649	31	clonotype76245	clonotype76245_consensus_2
TGATTTCAGGATGTAT_4	HD6_PB	1	Path II	683	TRB	TRBV12-3	None	TRBJ2-1	TRBC2	TRUE	TRUE	CASSLIGYYEQFF	TGTGCCAGCAGTTTAATAGGGTATTATGAGCAGTTCTTC	10795	14	clonotype76273	clonotype76273_consensus_2
TGATTTCTCCGCGGTA_4	HD6_PB	3	Pre	717	TRB	TRBV20-1	TRBD1	TRBJ1-6	TRBC1	TRUE	TRUE	CSVPQGARNSPLHF	TGCAGTGTACCGCAGGGGGCACGTAATTCACCCCTCCACTTT	8994	12	clonotype76390	clonotype76390_consensus_2
TGATTTCTCCTGTACC_4	HD6_PB	2	Path II	661	TRB	TRBV28	TRBD1	TRBJ2-5	TRBC2	TRUE	TRUE	CASSSLSGGDETQYF	TGTGCCAGCAGTTCCTTATCAGGGGGAGACGAGACCCAGTACTTC	29672	29	clonotype76395	clonotype76395_consensus_3
TGATTTCTCGGAGGTA_4	HD6_PB	1	Pre	731	TRB	TRBV6-5	TRBD1	TRBJ2-5	TRBC2	TRUE	TRUE	CASSYLPNGDGLQETQYF	TGTGCCAGCAGTTACTTACCAAACGGGGACGGGCTCCAAGAGACCCAGTACTTC	12783	17	clonotype76403	clonotype76403_consensus_2
TGATTTCTCTGTGCAA_4	HD6_PB	1	Path II	680	TRA	TRAV10	None	TRAJ39	TRAC	TRUE	TRUE	CVVPNNAGNMLTF	TGTGTGGTGCCGAATAATGCAGGCAACATGCTCACCTTT	14086	10	clonotype1564	clonotype1564_consensus_2
TGCACCTGTAAGAGGA_4	HD6_PB	2	Path II	736	TRA	TRAV13-1	None	TRAJ4	TRAC	TRUE	TRUE	CAASRDSGGYNKLIF	TGTGCAGCAAGTCGGGATTCTGGTGGCTACAATAAGCTGATTTTT	41209	32	clonotype76505	clonotype76505_consensus_3
TGCCAAAAGGCAGTCA_4	HD6_PB	1	Path II	752	TRB	TRBV20-1	None	TRBJ1-1	TRBC1	TRUE	TRUE	CSALENTEAFF	TGCAGTGCCCTGGAGAACACTGAAGCTTTCTTT	15447	19	clonotype76601	clonotype76601_consensus_4
TGCCAAAAGGCTCAGA_4	HD6_PB	2	Path II	797	TRB	TRBV5-4	TRBD2	TRBJ2-4	TRBC2	TRUE	TRUE	CASSLGSGDKNIQYF	TGTGCCAGCAGCTTGGGTAGCGGGGACAAAAACATTCAGTACTTC	6898	11	clonotype76604	clonotype76604_consensus_1
TGCCAAATCTCGAGTA_4	HD6_PB	4	Path II	718	TRB	TRBV6-3	TRBD2	TRBJ2-5	TRBC2	TRUE	TRUE	CASGRGVAEETQYF	TGTGCCAGCGGCCGGGGGGTAGCGGAAGAGACCCAGTACTTC	14375	18	clonotype76716	clonotype76716_consensus_2
TGCCCATCACTGCCAG_4	HD6_PB	2	Path II	844	TRB	TRBV19	None	TRBJ1-4	TRBC1	TRUE	TRUE	CASSTHSQNEKLFF	TGTGCCAGTAGTACTCACAGCCAGAATGAAAAACTGTTTTTT	11079	16	clonotype4679	clonotype4679_consensus_1
TGCCCATGTGGTGTAG_4	HD6_PB	2	Path II	702	TRB	TRBV12-4	None	TRBJ1-2	TRBC1	TRUE	TRUE	CASSLSQSYGYTF	TGTGCCAGCAGTTTGTCCCAGAGCTATGGCTACACCTTC	12016	13	clonotype76844	clonotype76844_consensus_2
TGCCCATTCAGGTTCA_4	HD6_PB	2	Path II	865	TRB	TRBV5-4	None	TRBJ2-2	TRBC2	TRUE	TRUE	CASSWAGELFF	TGTGCCAGCAGCTGGGCCGGGGAGCTGTTTTTT	7372	11	clonotype628	clonotype628_consensus_2
TGCCCATTCCACGCAG_4	HD6_PB	0	Path II	682	TRB	TRBV12-4	TRBD2	TRBJ2-1	TRBC2	TRUE	TRUE	CASSYSLEVYFF	TGTGCCAGCAGTTACTCCCTAGAGGTTTATTTCTTC	16607	27	clonotype76871	clonotype76871_consensus_2
TGCCCATTCTCGCATC_4	HD6_PB	4	Path II	771	TRA	TRAV29DV5	None	TRAJ36	TRAC	TRUE	TRUE	CAANLGTGANNLFF	TGTGCAGCAAACCTTGGAACTGGGGCAAACAACCTCTTCTTT	14402	12	clonotype1895	clonotype1895_consensus_1
TGCCCTAAGTGGGCTA_4	HD6_PB	2	Path II	730	TRA	TRAV13-1	None	TRAJ27	TRAC	TRUE	TRUE	CAATYTNAGKSTF	TGTGCAGCAACCTACACCAATGCAGGCAAATCAACCTTT	27597	18	clonotype76927	clonotype76927_consensus_1
TGCCCTAGTCGAGATG_4	HD6_PB	0	Pre	1259	TRB	TRBV6-5	TRBD1	TRBJ2-7	TRBC2	TRUE	TRUE	CASSYSGTGEPYEQYF	TGTGCCAGCAGTTACTCGGGGACAGGGGAGCCCTACGAGCAGTACTTC	10962	17	clonotype76975	clonotype76975_consensus_1
TGCGGGTCACTCTGTC_4	HD6_PB	1	Path II	709	TRB	TRBV7-6	TRBD2	TRBJ2-3	TRBC2	TRUE	TRUE	CASSLVGGSTDTQYF	TGTGCCAGCAGCTTAGTTGGAGGGTCTACAGATACGCAGTATTTT	13546	16	clonotype77284	clonotype77284_consensus_1
TGCGGGTTCTCTGAGA_4	HD6_PB	2	Path II	916	TRA	TRAV12-1	None	TRAJ9	TRAC	TRUE	TRUE	CVVNGGPTGGFKTIF	TGTGTGGTGAACGGCGGACCTACTGGAGGCTTCAAAACTATCTTT	41036	35	clonotype2628	clonotype2628_consensus_2
TGCGTGGAGCCAGAAC_4	HD6_PB	0	Path II	693	TRB	TRBV3-1	TRBD2	TRBJ2-7	TRBC2	TRUE	TRUE	CASSPGLADYEQYF	TGTGCCAGCAGCCCGGGACTAGCGGACTACGAGCAGTACTTC	16034	18	clonotype77395	clonotype77395_consensus_3
TGCGTGGAGGCCATAG_4	HD6_PB	3	Pre	697	TRB	TRBV7-2	None	TRBJ1-1	TRBC1	TRUE	TRUE	CASSLPNTEAFF	TGTGCCAGCAGCCTCCCCAACACTGAAGCTTTCTTT	10755	13	clonotype77406	clonotype77406_consensus_3
TGCGTGGGTGCTTCTC_4	HD6_PB	3	Pre	703	TRB	TRBV20-1	TRBD1	TRBJ2-5	TRBC2	TRUE	TRUE	CSATAGARETQYF	TGCAGTGCTACTGCGGGGGCCCGAGAGACCCAGTACTTC	6434	10	clonotype77482	clonotype77482_consensus_1
TGCGTGGTCGTGGTCG_4	HD6_PB	2	Path II	697	TRB	TRBV12-5	TRBD2	TRBJ2-1	TRBC2	TRUE	TRUE	CASGPGPYNEQFF	TGTGCTAGTGGCCCTGGCCCCTACAATGAGCAGTTCTTC	33314	34	clonotype77526	clonotype77526_consensus_1
TGCTACCCAGTAAGCG_4	HD6_PB	1	Path II	770	TRA	TRAV20	None	TRAJ4	TRAC	TRUE	TRUE	CAVQATTGGYNKLIF	TGTGCTGTGCAGGCTACAACTGGTGGCTACAATAAGCTGATTTTT	24120	19	clonotype77598	clonotype77598_consensus_1
TGCTACCCATCCAACA_4	HD6_PB	6	Path II	912	TRB	TRBV5-4	None	TRBJ1-6	TRBC1	TRUE	TRUE	CASNKQSSYNSPLHF	TGTGCCAGCAACAAACAGAGCTCCTATAATTCACCCCTCCACTTT	15986	22	clonotype77604	clonotype77604_consensus_2
TGCTACCTCCTCCTAG_4	HD6_PB	2	Path II	752	TRB	TRBV14	TRBD2	TRBJ1-1	TRBC1	TRUE	TRUE	CASSQDIGRALGTEAFF	TGTGCCAGCAGCCAAGATATCGGCAGGGCCTTGGGTACTGAAGCTTTCTTT	13154	14	clonotype77666	clonotype77666_consensus_2
TGCTGCTAGAGTTGGC_4	HD6_PB	0	Pre	744	TRB	TRBV4-2	TRBD2	TRBJ2-1	TRBC2	TRUE	TRUE	CASSQDRRGGAEQFF	TGTGCCAGCAGCCAAGATAGGAGGGGGGGGGCTGAGCAGTTCTTC	16400	18	clonotype77703	clonotype77703_consensus_1
TGCTGCTAGGCAGGTT_4	HD6_PB	6	Path II	683	TRB	TRBV10-2	TRBD1	TRBJ2-7	TRBC2	TRUE	TRUE	CASSDPGRPSYEQYF	TGCGCCAGCAGTGATCCGGGCAGGCCGTCCTACGAGCAGTACTTC	11951	12	clonotype77717	clonotype77717_consensus_2
TGCTGCTAGTACGCCC_4	HD6_PB	1	Path II	708	TRB	TRBV7-9	None	TRBJ1-2	TRBC1	TRUE	TRUE	CASSFEVGYGYTF	TGTGCCAGCAGCTTTGAGGTTGGCTATGGCTACACCTTC	15824	19	clonotype1271	clonotype1271_consensus_1
TGCTGCTCAAGGACAC_4	HD6_PB	2	Path II	694	TRB	TRBV5-1	TRBD1	TRBJ2-7	TRBC2	TRUE	TRUE	CASSFRDRSYEQYF	TGCGCCAGCAGCTTCCGGGACAGGTCCTACGAGCAGTACTTC	9532	13	clonotype1995	clonotype1995_consensus_1
TGCTGCTGTTATCACG_4	HD6_PB	0	Pre	693	TRB	TRBV5-1	TRBD1	TRBJ2-2	TRBC2	TRUE	TRUE	CASSLMGLGNTGELFF	TGCGCCAGCAGCTTGATGGGTCTGGGGAACACCGGGGAGCTGTTTTTT	11892	16	clonotype77818	clonotype77818_consensus_2
TGGACGCTCTTGTACT_4	HD6_PB	2	Path II	688	TRB	TRBV5-1	TRBD1	TRBJ2-7	TRBC2	TRUE	TRUE	CASSFRDRSYEQYF	TGCGCCAGCAGCTTCCGGGACAGGTCCTACGAGCAGTACTTC	7563	12	clonotype1995	clonotype1995_consensus_1
TGGCCAGAGCACCGCT_4	HD6_PB	2	Path II	838	TRB	TRBV30	TRBD2	TRBJ2-7	TRBC2	TRUE	TRUE	CAWSVAPWGGARGEQYF	TGTGCCTGGAGTGTAGCCCCTTGGGGGGGTGCGAGAGGCGAGCAGTACTTC	15585	19	clonotype4074	clonotype4074_consensus_1
TGGCCAGAGCGATTCT_4	HD6_PB	0	Pre	736	TRB	TRBV6-5	None	TRBJ1-6	TRBC1	TRUE	TRUE	CASSPRVLRNSPLHF	TGTGCCAGCAGTCCAAGAGTCCTTCGGAATTCACCCCTCCACTTT	14103	16	clonotype78039	clonotype78039_consensus_2
TGGCCAGCACATAACC_4	HD6_PB	1	Path II	680	TRB	TRBV4-1	None	TRBJ2-7	TRBC2	TRUE	TRUE	CASSQPYPDYEQYF	TGCGCCAGCAGCCAACCCTACCCCGACTACGAGCAGTACTTC	13924	18	clonotype1743	clonotype1743_consensus_2
TGGCCAGTCACTTACT_4	HD6_PB	3	Pre	896	TRB	TRBV9	TRBD1	TRBJ2-7	TRBC2	TRUE	TRUE	CASSVGSLGDYEQYF	TGTGCCAGCAGCGTAGGCAGTCTGGGGGACTACGAGCAGTACTTC	9025	13	clonotype78149	clonotype78149_consensus_1
TGGCCAGTCCGAATGT_4	HD6_PB	0	Pre	696	TRB	TRBV30	TRBD1	TRBJ2-7	TRBC2	TRUE	TRUE	CAWRGLRSYEQYF	TGTGCCTGGAGGGGGCTTAGAAGCTACGAGCAGTACTTC	7313	11	clonotype78159	clonotype78159_consensus_2
TGGCGCAAGTGTACGG_4	HD6_PB	6	Path II	680	TRB	TRBV9	TRBD2	TRBJ2-5	TRBC2	TRUE	TRUE	CASSRRGGLIETQYF	TGTGCCAGCAGCCGGAGGGGGGGCCTGATCGAGACCCAGTACTTC	9456	10	clonotype78218	clonotype78218_consensus_1
TGGCTGGGTACTCTCC_4	HD6_PB	1	Path II	1012	TRB	TRBV13	TRBD2	TRBJ2-2	TRBC2	TRUE	TRUE	CASSPLRAGDTGELFF	TGTGCCAGCAGCCCCCTTAGGGCGGGGGACACCGGGGAGCTGTTTTTT	8864	10	clonotype78438	clonotype78438_consensus_2
TGGCTGGGTCGAAAGC_4	HD6_PB	4	Path II	745	TRB	TRBV2	TRBD1	TRBJ2-6	TRBC2	TRUE	TRUE	CASSRALGHLGANVLTF	TGTGCCAGCAGTCGAGCCCTGGGACATCTTGGGGCCAACGTCCTGACTTTC	16369	19	clonotype78456	clonotype78456_consensus_5
TGGCTGGTCTGAGTGT_4	HD6_PB	5	Pre	696	TRB	TRBV12-3	TRBD1	TRBJ2-7	TRBC2	TRUE	TRUE	CASSLALSRGFSYEQYF	TGTGCCAGCAGTTTAGCCCTTAGCAGGGGATTCTCCTACGAGCAGTACTTC	11971	16	clonotype78517	clonotype78517_consensus_2
TGGGAAGAGATCCGAG_4	HD6_PB	2	Path II	741	TRB	TRBV7-9	TRBD1	TRBJ2-3	TRBC2	TRUE	TRUE	CASSLEDRGLADTQYF	TGTGCCAGCAGCTTAGAAGACAGGGGGCTCGCAGATACGCAGTATTTT	23904	34	clonotype78541	clonotype78541_consensus_1
TGGGAAGTCCGAGCCA_4	HD6_PB	2	Path II	716	TRB	TRBV6-1	TRBD2	TRBJ2-1	TRBC2	TRUE	TRUE	CASSDWAGGSYNEQFF	TGTGCCAGCAGTGATTGGGCGGGGGGCTCCTACAATGAGCAGTTCTTC	24356	32	clonotype78680	clonotype78680_consensus_1
TGGGCGTAGTCACGCC_4	HD6_PB	5	Pre	900	TRB	TRBV4-1	TRBD1	TRBJ2-7	TRBC2	TRUE	TRUE	CASSLGPGQHSYEQYF	TGCGCCAGCAGCCTGGGGCCGGGACAGCACTCCTACGAGCAGTACTTC	11659	13	clonotype78731	clonotype78731_consensus_1
TGGTTAGAGCAGATCG_4	HD6_PB	0	Pre	694	TRB	TRBV20-1	TRBD1	TRBJ2-5	TRBC2	TRUE	TRUE	CSASQGTQETQYF	TGCAGTGCTAGCCAGGGAACCCAAGAGACCCAGTACTTC	7692	12	clonotype78887	clonotype78887_consensus_1
TGGTTAGGTTACGACT_4	HD6_PB	4	Path II	727	TRB	TRBV6-6	TRBD1	TRBJ1-1	TRBC1	TRUE	TRUE	CASSYRGGNTEAFF	TGTGCCAGCAGTTATAGGGGGGGGAACACTGAAGCTTTCTTT	12394	14	clonotype78993	clonotype78993_consensus_2
TGGTTAGGTTTAGGAA_4	HD6_PB	4	Path II	698	TRB	TRBV20-1	TRBD1	TRBJ2-5	TRBC2	TRUE	TRUE	CSARQPGPETQYF	TGCAGTGCTAGACAGCCAGGGCCGGAGACCCAGTACTTC	9259	15	clonotype79006	clonotype79006_consensus_2
TGGTTCCAGGGATACC_4	HD6_PB	2	Path II	716	TRB	TRBV14	TRBD1	TRBJ2-5	TRBC2	TRUE	TRUE	CASSQIGTEETQYF	TGTGCCAGCAGCCAGATAGGGACAGAGGAGACCCAGTACTTC	20003	25	clonotype4309	clonotype4309_consensus_2
TGGTTCCAGTAAGTAC_4	HD6_PB	1	Path II	688	TRB	TRBV12-3	TRBD1	TRBJ2-3	TRBC2	TRUE	TRUE	CASSLGGQGGDTQYF	TGTGCCAGCAGTTTAGGAGGCCAGGGGGGAGATACGCAGTATTTT	7057	10	clonotype79085	clonotype79085_consensus_1
TGTATTCCATAGAAAC_4	HD6_PB	3	Pre	688	TRB	TRBV12-4	TRBD2	TRBJ2-1	TRBC2	TRUE	TRUE	CASSESGGAYNEQFF	TGTGCCAGCAGTGAAAGCGGGGGGGCCTACAATGAGCAGTTCTTC	8196	11	clonotype79293	clonotype79293_consensus_1
TGTATTCGTCGCTTCT_4	HD6_PB	1	Path II	688	TRB	TRBV10-3	TRBD1	TRBJ2-7	TRBC2	TRUE	TRUE	CAIGGNYEQYF	TGTGCCATCGGGGGGAACTACGAGCAGTACTTC	12383	14	clonotype187	clonotype187_consensus_1
TGTGGTAAGCGCCTTG_4	HD6_PB	2	Path II	806	TRB	TRBV6-3	TRBD1	TRBJ2-1	TRBC2	TRUE	TRUE	CASNRPGQFSYNEQFF	TGTGCCAGCAATCGACCGGGACAGTTTTCCTACAATGAGCAGTTCTTC	39774	53	clonotype79557	clonotype79557_consensus_2
TGTGGTAAGTGCCATT_4	HD6_PB	4	Path II	688	TRA	TRAV3	None	TRAJ5	TRAC	TRUE	TRUE	CAVSHATGRRALTF	TGTGCTGTGAGCCACGCCACGGGCAGGAGAGCACTTACTTTT	17111	20	clonotype2227	clonotype2227_consensus_1
TGTGGTACAATGCCAT_4	HD6_PB	4	Path II	782	TRB	TRBV18	None	TRBJ2-3	TRBC2	TRUE	TRUE	CASSPTTDTQYF	TGTGCCAGCTCACCGACCACAGATACGCAGTATTTT	18269	21	clonotype79591	clonotype79591_consensus_1
TGTGGTATCGCCAAAT_4	HD6_PB	1	Path II	690	TRB	TRBV5-1	TRBD1	TRBJ2-5	TRBC2	TRUE	TRUE	CASSKDRGPETQYF	TGCGCCAGCAGCAAGGACAGGGGGCCTGAGACCCAGTACTTC	19556	28	clonotype79689	clonotype79689_consensus_2
TGTGTTTAGATGTCGG_4	HD6_PB	8	Path II	791	TRB	TRBV24-1	TRBD1	TRBJ1-5	TRBC1	TRUE	TRUE	CATSDGTGGAPQPQHF	TGTGCCACCAGTGACGGGACAGGGGGCGCCCCTCAGCCCCAGCATTTT	24423	29	clonotype79717	clonotype79717_consensus_2
TGTGTTTCAGCTTAAC_4	HD6_PB	0	Pre	759	TRA	TRAV16	None	TRAJ44	TRAC	TRUE	TRUE	CALSKGGGTASKLTF	TGTGCTCTAAGTAAAGGTGGCGGCACTGCCAGTAAACTCACCTTT	14997	12	clonotype79786	clonotype79786_consensus_1
TGTGTTTGTCACAAGG_4	HD6_PB	2	Path II	849	TRB	TRBV19	TRBD1	TRBJ2-7	TRBC2	TRUE	TRUE	CASSIGGTGSYEQYF	TGTGCCAGTAGTATAGGCGGGACAGGGTCCTACGAGCAGTACTTC	7176	18	clonotype79813	clonotype79813_consensus_1
TGTGTTTTCCCTTGCA_4	HD6_PB	3	Pre	693	TRB	TRBV5-1	None	TRBJ2-3	TRBC2	TRUE	TRUE	CASSLGVYRGTDTQYF	TGCGCCAGCAGCTTGGGAGTGTATCGCGGCACAGATACGCAGTATTTT	4658	10	clonotype79858	clonotype79858_consensus_2
TGTTCCGAGCGAAGGG_4	HD6_PB	0	Pre	730	TRB	TRBV3-1	TRBD2	TRBJ2-3	TRBC2	TRUE	TRUE	CASSQDPGLADTQYF	TGTGCCAGCAGCCAAGATCCGGGACTAGCCGATACGCAGTATTTT	15697	19	clonotype79898	clonotype79898_consensus_1
TGTTCCGCACGGTTTA_4	HD6_PB	0	Pre	951	TRB	TRBV4-1	TRBD2	TRBJ2-7	TRBC2	TRUE	TRUE	CASSQALAGFYEQYF	TGCGCCAGCAGCCAAGCTCTAGCAGGCTTCTACGAGCAGTACTTC	8315	10	clonotype79949	clonotype79949_consensus_2
TGTTCCGGTTACTGAC_4	HD6_PB	0	Path II	731	TRB	TRBV7-9	None	TRBJ1-1	TRBC1	TRUE	TRUE	CASSPGVTEAFF	TGTGCCAGCAGCCCAGGTGTGACAGAAGCTTTCTTT	8851	11	clonotype79997	clonotype79997_consensus_5
TGTTCCGTCATACGGT_4	HD6_PB	0	Path II	864	TRA	TRAV8-3	None	TRAJ3	TRAC	TRUE	TRUE	CAVGASSASKIIF	TGTGCTGTGGGGGCCAGCAGTGCTTCCAAGATAATCTTT	13257	13	clonotype80010	clonotype80010_consensus_4
TTAACTCCATCTGGTA_4	HD6_PB	3	Pre	685	TRB	TRBV7-2	None	TRBJ1-1	TRBC1	TRUE	TRUE	CASTRAAPSMAFF	TGTGCCAGCACACGGGCCGCTCCCTCGATGGCTTTCTTT	17725	20	clonotype80124	clonotype80124_consensus_1
TTAACTCGTCAGATAA_4	HD6_PB	3	Pre	695	TRB	TRBV7-3	TRBD2	TRBJ2-3	TRBC2	TRUE	TRUE	CASSPTERRSFLATDTQYF	TGTGCCAGCAGCCCCACCGAACGGCGTAGTTTTCTTGCGACAGATACGCAGTATTTT	7998	11	clonotype80142	clonotype80142_consensus_1
TTAACTCTCATGGTCA_4	HD6_PB	2	Path II	714	TRB	TRBV29-1	None	TRBJ2-5	TRBC2	TRUE	TRUE	CSVVPGWETQYF	TGCAGCGTTGTGCCGGGGTGGGAGACCCAGTACTTC	18220	21	clonotype80179	clonotype80179_consensus_2
TTAACTCTCCTGCAGG_4	HD6_PB	1	Path II	658	TRB	TRBV4-1	None	TRBJ1-3	TRBC1	TRUE	TRUE	CASSQSFGNTIYF	TGCGCCAGCAGCCAGAGTTTTGGAAACACCATATATTTT	9861	10	clonotype80189	clonotype80189_consensus_1
TTAGGACCATAGGATA_4	HD6_PB	4	Path II	1133	TRB	TRBV4-1	TRBD1	TRBJ1-5	TRBC1	TRUE	TRUE	CASSPVGGQGGQPQHF	TGCGCCAGCAGCCCGGTCGGTGGTCAGGGGGGCCAGCCCCAGCATTTT	22150	25	clonotype80284	clonotype80284_consensus_3
TTAGGACTCGTGACAT_4	HD6_PB	1	Path II	689	TRB	TRBV7-6	TRBD1	TRBJ1-1	TRBC1	TRUE	TRUE	CASSLRTGAEAFF	TGTGCCAGCAGCTTGAGGACAGGCGCTGAAGCTTTCTTT	9256	10	clonotype80370	clonotype80370_consensus_1
TTAGGACTCTCCTATA_4	HD6_PB	4	Path II	881	TRA	TRAV3	None	TRAJ4	TRAC	TRUE	TRUE	CAVRDLSGGYNKLIF	TGTGCTGTGAGAGACCTTTCTGGTGGCTACAATAAGCTGATTTTT	15451	20	clonotype80377	clonotype80377_consensus_1
TTAGGCAAGGTAGCTG_4	HD6_PB	0	Pre	710	TRB	TRBV20-1	None	TRBJ2-2	TRBC2	TRUE	TRUE	CSASDTGELFF	TGCAGTGCTAGTGACACCGGGGAGCTGTTTTTT	10723	16	clonotype80419	clonotype80419_consensus_2
TTAGGCACAATCTACG_4	HD6_PB	4	Path II	712	TRB	TRBV20-1	TRBD1	TRBJ1-6	TRBC1	TRUE	TRUE	CSASEQGSNSPLHF	TGCAGTGCCAGTGAACAGGGTAGCAATTCACCCCTCCACTTT	10911	14	clonotype3962	clonotype3962_consensus_1
TTAGGCATCTGACCTC_4	HD6_PB	1	Path II	594	TRB	TRBV6-6	TRBD1	TRBJ2-1	TRBC2	TRUE	TRUE	CASSYSTGENEQFF	TGTGCCAGCAGTTACTCGACAGGAGAGAATGAGCAGTTCTTC	10426	12	clonotype80550	clonotype80550_consensus_2
TTAGTTCAGCATCATC_4	HD6_PB	0	Pre	688	TRB	TRBV12-3	TRBD1	TRBJ2-7	TRBC2	TRUE	TRUE	CASSFWAGGVYEQYF	TGTGCCAGCAGTTTTTGGGCAGGTGGGGTTTACGAGCAGTACTTC	15557	21	clonotype80570	clonotype80570_consensus_2
TTAGTTCAGCGTGAGT_4	HD6_PB	2	Path II	730	TRA	TRAV13-1	None	TRAJ15	TRAC	TRUE	TRUE	CAATPNQAGTALIF	TGTGCAGCAACCCCCAACCAGGCAGGAACTGCTCTGATCTTT	23683	18	clonotype80573	clonotype80573_consensus_1
TTAGTTCAGTTGCAGG_4	HD6_PB	0	Pre	833	TRB	TRBV6-5	TRBD2	TRBJ2-1	TRBC2	TRUE	TRUE	CASRSGGTHNEQFF	TGTGCCAGCAGAAGCGGGGGGACCCACAATGAGCAGTTCTTC	8203	10	clonotype80601	clonotype80601_consensus_1
TTAGTTCGTATTCGTG_4	HD6_PB	0	Pre	683	TRB	TRBV7-2	TRBD2	TRBJ2-7	TRBC2	TRUE	TRUE	CASSPQSGGGYEQYF	TGTGCCAGCAGCCCCCAGAGCGGGGGGGGCTACGAGCAGTACTTC	9419	14	clonotype80667	clonotype80667_consensus_1
TTATGCTGTCGCTTTC_4	HD6_PB	1	Path II	697	TRB	TRBV20-1	TRBD1	TRBJ2-5	TRBC2	TRUE	TRUE	CSASGFQETQYF	TGCAGTGCTTCAGGGTTTCAAGAGACCCAGTACTTC	6328	11	clonotype80838	clonotype80838_consensus_3
TTATGCTTCCAAAGTC_4	HD6_PB	2	Path II	793	TRA	TRAV27	None	TRAJ23	TRAC	TRUE	TRUE	CAGANNQGGKLIF	TGTGCAGGAGCAAATAACCAGGGAGGAAAGCTTATCTTC	26123	21	clonotype80872	clonotype80872_consensus_2
TTCCCAGAGATGTCGG_4	HD6_PB	3	Pre	685	TRB	TRBV12-3	TRBD1	TRBJ1-5	TRBC1	TRUE	TRUE	CASREDRGQPQHF	TGTGCCAGCAGAGAAGACAGGGGTCAGCCCCAGCATTTT	26155	29	clonotype80919	clonotype80919_consensus_2
TTCCCAGCAGGATTGG_4	HD6_PB	6	Path II	715	TRB	TRBV4-1	TRBD1	TRBJ2-5	TRBC2	TRUE	TRUE	CASSHRTGGDETQYF	TGCGCCAGCAGCCACCGAACAGGGGGCGATGAGACCCAGTACTTC	22772	27	clonotype80965	clonotype80965_consensus_3
TTCCCAGTCATACGGT_4	HD6_PB	1	Path II	698	TRB	TRBV5-1	TRBD1	TRBJ2-6	TRBC2	TRUE	TRUE	CASTGDPTSGANVLTF	TGCGCCAGCACGGGGGATCCCACCTCTGGGGCCAACGTCCTGACTTTC	16010	21	clonotype81018	clonotype81018_consensus_1
TTCCCAGTCGCTTAGA_4	HD6_PB	0	Pre	728	TRB	TRBV3-1	TRBD1	TRBJ2-3	TRBC2	TRUE	TRUE	CASTNRSADTQYF	TGTGCCAGCACTAACCGGAGCGCAGATACGCAGTATTTT	6359	10	clonotype81035	clonotype81035_consensus_1
TTCGAAGAGGAGTCTG_4	HD6_PB	2	Path II	730	TRB	TRBV7-9	None	TRBJ2-7	TRBC2	TRUE	TRUE	CASSRTASYEQYF	TGTGCCAGCAGCCGGACGGCGAGCTACGAGCAGTACTTC	32732	44	clonotype737	clonotype737_consensus_1
TTCTACAAGCCCAACC_4	HD6_PB	0	Pre	739	TRB	TRBV2	TRBD2	TRBJ2-5	TRBC2	TRUE	TRUE	CASSPGGRKGETQYF	TGTGCCAGCAGCCCCGGGGGTCGGAAGGGAGAGACCCAGTACTTC	8129	10	clonotype81447	clonotype81447_consensus_1
TTCTACAAGGGTATCG_4	HD6_PB	5	Pre	684	TRB	TRBV5-1	None	TRBJ2-3	TRBC2	TRUE	TRUE	CASSLVGADTQYF	TGCGCCAGCAGCTTGGTTGGTGCAGATACGCAGTATTTT	12674	19	clonotype81456	clonotype81456_consensus_2
TTCTACATCACATACG_4	HD6_PB	1	Path II	952	TRB	TRBV4-1	None	TRBJ1-2	TRBC1	TRUE	TRUE	CASSPRGWGYGYTF	TGCGCCAGCAGCCCCCGTGGTTGGGGCTATGGCTACACCTTC	10174	12	clonotype81565	clonotype81565_consensus_1
TTCTCCTCAGACAGGT_4	HD6_PB	6	Path II	872	TRB	TRBV19	TRBD2	TRBJ2-2	TRBC2	TRUE	TRUE	CASRGAGTLNTGELFF	TGTGCCAGCCGCGGCGCAGGGACTTTGAACACCGGGGAGCTGTTTTTT	7110	12	clonotype81836	clonotype81836_consensus_2
TTCTCCTGTAGGGACT_4	HD6_PB	4	Path II	713	TRB	TRBV6-6	TRBD2	TRBJ1-5	TRBC1	TRUE	TRUE	CASREDGRDHQPQHF	TGTGCCAGCAGAGAGGACGGGCGGGATCATCAGCCCCAGCATTTT	8222	10	clonotype81866	clonotype81866_consensus_2
TTCTTAGAGGTGTGGT_4	HD6_PB	2	Path II	806	TRA	TRAV13-2	None	TRAJ3	TRAC	TRUE	TRUE	CAETLGSSASKIIF	TGTGCAGAGACCCTGGGAAGCAGTGCTTCCAAGATAATCTTT	13295	10	clonotype81971	clonotype81971_consensus_4
TTGAACGCAGTCTTCC_4	HD6_PB	2	Path II	734	TRB	TRBV3-1	None	TRBJ1-5	TRBC1	TRUE	TRUE	CASSQVWGSNQPQHF	TGTGCCAGCAGCCAAGTTTGGGGAAGCAATCAGCCCCAGCATTTT	22486	24	clonotype82164	clonotype82164_consensus_2
TTGAACGGTCAAAGCG_4	HD6_PB	6	Path II	722	TRB	TRBV6-5	TRBD1	TRBJ2-3	TRBC2	TRUE	TRUE	CASRRTGGTSDTQYF	TGTGCCAGCAGGCGGACAGGGGGCACTTCAGATACGCAGTATTTT	14663	22	clonotype82187	clonotype82187_consensus_3
TTGACTTAGTGTTAGA_4	HD6_PB	3	Pre	686	TRB	TRBV12-4	TRBD2	TRBJ2-3	TRBC2	TRUE	TRUE	CASTPTSRLVTQYF	TGTGCCAGCACCCCGACTAGTAGGTTAGTGACGCAGTATTTT	10136	14	clonotype82296	clonotype82296_consensus_2
TTGACTTCAAGCTGTT_4	HD6_PB	0	Path II	719	TRA	TRAV1-1	None	TRAJ8	TRAC	TRUE	TRUE	CSIPVNTGFQKLVF	TGCTCAATTCCCGTGAACACAGGCTTTCAGAAACTTGTATTT	15838	12	clonotype82301	clonotype82301_consensus_3
TTGACTTGTGAGGGAG_4	HD6_PB	2	Path II	733	TRB	TRBV20-1	TRBD2	TRBJ1-2	TRBC1	TRUE	TRUE	CSARGGGRSDYGYTF	TGCAGTGCTAGGGGAGGCGGCAGGAGCGACTATGGCTACACCTTC	11303	18	clonotype82349	clonotype82349_consensus_1
TTGACTTTCAGCTTAG_4	HD6_PB	4	Path II	686	TRB	TRBV11-2	None	TRBJ1-4	TRBC1	TRUE	TRUE	CASSSQAYEKLFF	TGTGCCAGCAGCTCCCAGGCATACGAAAAACTGTTTTTT	17583	18	clonotype82377	clonotype82377_consensus_1
TTGACTTTCTTTAGTC_4	HD6_PB	6	Path II	595	TRA	TRAV12-1	None	TRAJ5	TRAC	TRUE	TRUE	CVVNIELTGRRALTF	TGTGTGGTGAACATTGAGTTGACGGGCAGGAGAGCACTTACTTTT	15858	14	clonotype82409	clonotype82409_consensus_1
TTGCCGTCAGCTGTTA_4	HD6_PB	1	Path II	945	TRB	TRBV7-8	TRBD1	TRBJ1-1	TRBC1	TRUE	TRUE	CASKRTGTNTEAFF	TGTGCCAGCAAAAGGACAGGGACGAACACTGAAGCTTTCTTT	21386	21	clonotype82477	clonotype82477_consensus_4
TTGCCGTCATCTACGA_4	HD6_PB	1	Path II	701	TRB	TRBV7-2	TRBD1	TRBJ2-2	TRBC2	TRUE	TRUE	CASSLFWGFLNTGELFF	TGTGCCAGCAGCTTATTCTGGGGGTTCCTGAACACCGGGGAGCTGTTTTTT	32315	43	clonotype82487	clonotype82487_consensus_2
TTGGAACCACATCTTT_4	HD6_PB	3	Pre	700	TRB	TRBV7-9	TRBD2	TRBJ2-3	TRBC2	TRUE	TRUE	CASSLDHTLRTQYF	TGTGCCAGCAGCTTAGATCATACCTTGCGGACGCAGTATTTT	8999	12	clonotype82784	clonotype82784_consensus_1
TTGGAACCACGAAACG_4	HD6_PB	6	Path II	878	TRB	TRBV5-4	TRBD2	TRBJ2-2	TRBC2	TRUE	TRUE	CASSLWGSAGELFF	TGTGCCAGCAGCTTGTGGGGTAGCGCTGGGGAGCTGTTTTTT	11369	17	clonotype82793	clonotype82793_consensus_1
TTGGAACGTATGCTTG_4	HD6_PB	6	Path II	714	TRB	TRBV10-3	TRBD1	TRBJ1-1	TRBC1	TRUE	TRUE	CAIRPTAMNTEAFF	TGTGCCATCAGACCGACAGCCATGAACACTGAAGCTTTCTTT	33404	34	clonotype82834	clonotype82834_consensus_1
TTGGAACGTTCAGTAC_4	HD6_PB	5	Pre	846	TRA	TRAV8-2	None	TRAJ48	TRAC	TRUE	TRUE	CVVSDQGRTNFGNEKLTF	TGTGTTGTGAGTGATCAAGGAAGAACTAACTTTGGAAATGAGAAATTAACCTTT	11706	10	clonotype82846	clonotype82846_consensus_2
TTGGAACTCGTAGGTT_4	HD6_PB	1	Path II	684	TRB	TRBV10-3	TRBD2	TRBJ2-3	TRBC2	TRUE	TRUE	CAIKGTSGGHGDTQYF	TGTGCCATCAAGGGGACTAGCGGGGGCCACGGAGATACGCAGTATTTT	10559	12	clonotype908	clonotype908_consensus_2
TTGGCAAAGTGAACAT_4	HD6_PB	5	Pre	709	TRA	TRAV13-1	None	TRAJ30	TRAC	TRUE	TRUE	CAASSRDDKIIF	TGTGCAGCAAGTAGCAGAGATGACAAGATCATCTTT	14955	11	clonotype82938	clonotype82938_consensus_2
TTGGCAAGTTCATGGT_4	HD6_PB	4	Path II	700	TRB	TRBV24-1	TRBD1	TRBJ1-5	TRBC1	TRUE	TRUE	CATSESTGYQPQHF	TGTGCCACCAGTGAGAGTACAGGGTACCAGCCCCAGCATTTT	30410	32	clonotype83006	clonotype83006_consensus_2
TTGTAGGAGTACGATA_4	HD6_PB	0	Path I	815	TRB	TRBV6-5	TRBD1	TRBJ2-3	TRBC2	TRUE	TRUE	CASSRGQSDTQYF	TGTGCCAGCAGCCGGGGGCAGTCAGATACGCAGTATTTT	14885	21	clonotype83097	clonotype83097_consensus_1
TTGTAGGTCGAGCCCA_4	HD6_PB	1	Pre	718	TRB	TRBV6-1	TRBD2	TRBJ2-1	TRBC2	TRUE	TRUE	CASSPNRGLAGGGSGNEQFF	TGTGCCAGCAGTCCAAACAGGGGACTAGCGGGGGGAGGGTCTGGCAATGAGCAGTTCTTC	12223	16	clonotype83205	clonotype83205_consensus_1
TTTACTGTCGGCCGAT_4	HD6_PB	2	Path II	703	TRB	TRBV20-1	TRBD1	TRBJ1-1	TRBC1	TRUE	TRUE	CSARGGPANTEAFF	TGCAGTGCTAGAGGGGGGCCGGCGAACACTGAAGCTTTCTTT	13948	19	clonotype83391	clonotype83391_consensus_2
TTTATGCAGCACCGTC_4	HD6_PB	2	Path II	685	TRB	TRBV5-1	TRBD1	TRBJ1-1	TRBC1	TRUE	TRUE	CASSYGDRVEAFF	TGCGCCAGCAGCTATGGGGACAGAGTTGAAGCTTTCTTT	16157	21	clonotype83418	clonotype83418_consensus_2
TTTATGCCATGAAGTA_4	HD6_PB	1	Path II	699	TRB	TRBV20-1	None	TRBJ1-2	TRBC1	TRUE	TRUE	CSARRIVNYGYTF	TGCAGTGCTAGGCGAATTGTTAACTATGGCTACACCTTC	16033	21	clonotype83482	clonotype83482_consensus_2
TTTATGCGTGTCAATC_4	HD6_PB	1	Path II	752	TRB	TRBV7-2	None	TRBJ1-2	TRBC1	TRUE	TRUE	CASSPRFGVGYTF	TGTGCCAGCAGCCCCAGGTTCGGGGTTGGCTACACCTTC	28811	35	clonotype83510	clonotype83510_consensus_1
TTTATGCGTTCAGACT_4	HD6_PB	0	Pre	700	TRB	TRBV20-1	None	TRBJ1-5	TRBC1	TRUE	TRUE	CSARQSSNQPQHF	TGCAGTGCTAGACAGAGTAGCAATCAGCCCCAGCATTTT	10768	16	clonotype83517	clonotype83517_consensus_1
TTTCCTCGTAATTGGA_4	HD6_PB	1	Path II	687	TRB	TRBV5-1	None	TRBJ1-6	TRBC1	TRUE	TRUE	CASSLQKSSYNSPLHF	TGCGCCAGCAGCCTACAAAAAAGCTCCTATAATTCACCCCTCCACTTT	6597	10	clonotype83644	clonotype83644_consensus_2
TTTCCTCGTACGAAAT_4	HD6_PB	3	Pre	711	TRB	TRBV20-1	TRBD2	TRBJ2-2	TRBC2	TRUE	TRUE	CSALIERGPNTGELFF	TGCAGTGCTCTCATCGAGCGGGGACCGAACACCGGGGAGCTGTTTTTT	16514	25	clonotype83646	clonotype83646_consensus_1
TTTGCGCAGTGGTCCC_4	HD6_PB	1	Path II	750	TRB	TRBV4-2	TRBD2	TRBJ2-1	TRBC2	TRUE	TRUE	CASSLEKTSAYNEQFF	TGTGCCAGCAGCCTAGAAAAGACTAGCGCTTACAATGAGCAGTTCTTC	24909	30	clonotype4234	clonotype4234_consensus_1
TTTGCGCTCCCTCTTT_4	HD6_PB	3	Pre	714	TRB	TRBV5-1	TRBD1	TRBJ2-6	TRBC2	TRUE	TRUE	CASSRTGGSGANVLTF	TGCGCCAGCAGCCGGACAGGGGGCAGTGGGGCCAACGTCCTGACTTTC	12974	15	clonotype83852	clonotype83852_consensus_2
TTTGCGCTCGGAAATA_4	HD6_PB	2	Path II	936	TRB	TRBV11-2	None	TRBJ2-7	TRBC2	TRUE	TRUE	CASSLVRGWGIDEQYF	TGTGCCAGCAGCTTAGTCCGAGGATGGGGTATAGACGAGCAGTACTTC	37224	44	clonotype3203	clonotype3203_consensus_1
TTTGCGCTCGGAGCAA_4	HD6_PB	3	Pre	689	TRB	TRBV11-2	None	TRBJ1-3	TRBC1	TRUE	TRUE	CASSLDIQRNTIYF	TGTGCCAGCAGCTTAGATATCCAGAGAAACACCATATATTTT	9403	11	clonotype83864	clonotype83864_consensus_2
TTTGCGCTCTTCTGGC_4	HD6_PB	0	Path II	829	TRA	TRAV12-1	None	TRAJ9	TRAC	TRUE	TRUE	CVVQPNTGGFKTIF	TGTGTGGTCCAGCCAAATACTGGAGGCTTCAAAACTATCTTT	20512	20	clonotype83888	clonotype83888_consensus_2
TTTGGTTCAATGGAGC_4	HD6_PB	1	Path II	1092	TRA	TRAV8-4	None	TRAJ5	TRAC	TRUE	TRUE	CAVSAGPGRRALTF	TGTGCTGTGAGTGCCGGGCCGGGCAGGAGAGCACTTACTTTT	19502	19	clonotype1108	clonotype1108_consensus_2
TTTGGTTGTGTGCGTC_4	HD6_PB	0	Path I	736	TRB	TRBV20-1	TRBD1	TRBJ2-3	TRBC2	TRUE	TRUE	CSARKRGGTGITDTQYF	TGCAGTGCTAGGAAAAGAGGGGGGACAGGCATCACAGATACGCAGTATTTT	11090	18	clonotype83992	clonotype83992_consensus_2
TTTGGTTTCACGAAGG_4	HD6_PB	2	Path II	762	TRA	TRAV12-2	None	TRAJ37	TRAC	TRUE	TRUE	CAVRRTGNTGKLIF	TGTGCCGTGAGGAGGACCGGCAACACAGGCAAACTAATCTTT	15061	13	clonotype707	clonotype707_consensus_2
TTTGTCAAGAAGCCCA_4	HD6_PB	0	Pre	728	TRB	TRBV6-3	TRBD1	TRBJ1-6	TRBC1	TRUE	TRUE	CASRPHYGANNSPLHF	TGTGCCAGCAGGCCCCACTACGGGGCAAATAATTCACCCCTCCACTTT	12998	14	clonotype84041	clonotype84041_consensus_1
TTTGTCAAGCGATATA_4	HD6_PB	2	Path II	711	TRB	TRBV12-3	TRBD2	TRBJ2-3	TRBC2	TRUE	TRUE	CASSDLAGGTTDTQYF	TGTGCCAGCAGCGACCTAGCGGGGGGAACCACAGATACGCAGTATTTT	21800	27	clonotype84056	clonotype84056_consensus_2
TTTGTCACAAGCCCAC_4	HD6_PB	1	Path II	694	TRB	TRBV7-2	TRBD2	TRBJ2-3	TRBC2	TRUE	TRUE	CASSLGGGLAAYGVDTQYF	TGTGCCAGCAGCTTAGGAGGAGGGCTAGCGGCTTATGGGGTAGATACGCAGTATTTT	9322	13	clonotype84092	clonotype84092_consensus_2
TTTGTCACACTGTGTA_4	HD6_PB	6	Path II	702	TRB	TRBV14	TRBD2	TRBJ1-1	TRBC1	TRUE	TRUE	CASSQDIGRALGTEAFF	TGTGCCAGCAGCCAAGATATCGGCAGGGCCTTGGGTACTGAAGCTTTCTTT	13542	16	clonotype84110	clonotype84110_consensus_4
TTTGTCAGTGGCGAAT_4	HD6_PB	8	Path II	713	TRB	TRBV20-1	None	TRBJ1-6	TRBC1	TRUE	TRUE	CSARTQAVHNSPLHF	TGCAGTGCTAGAACCCAGGCTGTCCATAATTCACCCCTCCACTTT	37768	51	clonotype84165	clonotype84165_consensus_2
TTTGTCATCCTAGAAC_4	HD6_PB	1	Path II	731	TRB	TRBV6-5	None	TRBJ2-1	TRBC2	TRUE	TRUE	CASSYSPVVIPSYNEQFF	TGTGCCAGCAGTTACTCCCCGGTTGTCATTCCCTCCTACAATGAGCAGTTCTTC	10277	13	clonotype4665	clonotype4665_consensus_2
AAACCTGAGACGCTTT_5	HD4_PB	1	Path II	696	TRB	TRBV20-1	None	TRBJ1-2	TRBC1	TRUE	TRUE	CSARDVGSNSYGYTF	TGCAGTGCTAGAGATGTTGGCAGCAATTCTTATGGCTACACCTTC	3303	10	clonotype4845	clonotype4845_consensus_1
AAACCTGAGTCGATAA_5	HD4_PB	3	Pre	581	TRB	TRBV5-1	TRBD1	TRBJ2-7	TRBC2	TRUE	TRUE	CASSLQQGAPYEQYF	TGCGCCAGCAGCTTACAACAGGGGGCCCCCTACGAGCAGTACTTC	2498	10	clonotype4875	clonotype4875_consensus_2
AAACCTGAGTGGGCTA_5	HD4_PB	2	Path II	539	TRB	TRBV7-8	TRBD1	TRBJ2-7	TRBC2	TRUE	TRUE	CASSFSGGGGKMGRHEQYF	TGTGCCAGCAGCTTTTCCGGGGGGGGCGGAAAGATGGGGCGGCACGAGCAGTACTTC	3258	11	clonotype1999	clonotype1999_consensus_2
AAACCTGAGTTAGGTA_5	HD4_PB	0	Path II	747	TRB	TRBV6-5	TRBD2	TRBJ2-5	TRBC2	TRUE	TRUE	CASSYSGRGAKETQYF	TGTGCCAGCAGTTATAGTGGCCGCGGGGCAAAAGAGACCCAGTACTTC	2750	12	clonotype129	clonotype129_consensus_1
AAACCTGCAGTCAGCC_5	HD4_PB	2	Path II	682	TRB	TRBV5-1	TRBD1	TRBJ2-7	TRBC2	TRUE	TRUE	CASSLGQGLEQYF	TGCGCCAGCAGCTTGGGGCAGGGGCTCGAGCAGTACTTC	3749	12	clonotype4914	clonotype4914_consensus_1
AAACCTGGTATCACCA_5	HD4_PB	1	Path II	524	TRB	TRBV14	TRBD2	TRBJ2-1	TRBC2	TRUE	TRUE	CASSHIGTSGSNEQFF	TGTGCCAGCAGCCATATCGGGACTAGCGGGAGTAATGAGCAGTTCTTC	3557	13	clonotype2002	clonotype2002_consensus_1
AAACGGGGTGTCCTCT_5	HD4_PB	1	Path II	531	TRB	TRBV4-1	TRBD1	TRBJ2-3	TRBC2	TRUE	TRUE	CASSQPRGSTDTQYF	TGCGCCAGCAGCCAACCCAGGGGAAGCACAGATACGCAGTATTTT	7830	26	clonotype5113	clonotype5113_consensus_1
AAACGGGTCGGTGTCG_5	HD4_PB	6	Path II	764	TRB	TRBV28	None	TRBJ1-5	TRBC1	TRUE	TRUE	CASSPMPTGPPGYQPQHF	TGTGCCAGCAGTCCAATGCCTACGGGCCCCCCGGGTTATCAGCCCCAGCATTTT	4640	13	clonotype5145	clonotype5145_consensus_1
AAAGATGAGGCTACGA_5	HD4_PB	2	Path II	517	TRB	TRBV4-2	None	TRBJ2-2	TRBC2	TRUE	TRUE	CASSVSENTGELFF	TGTGCCAGCAGCGTCTCGGAGAACACCGGGGAGCTGTTTTTT	4837	14	clonotype5184	clonotype5184_consensus_2
AAAGCAAGTATTACCG_5	HD4_PB	4	Path II	708	TRB	TRBV20-1	TRBD1	TRBJ1-1	TRBC1	TRUE	TRUE	CSAPAGTRREAFF	TGCAGTGCTCCGGCCGGGACAAGGCGGGAAGCTTTCTTT	19129	68	clonotype5429	clonotype5429_consensus_2
AAAGCAATCAGAAATG_5	HD4_PB	0	Pre	683	TRB	TRBV19	TRBD2	TRBJ2-2	TRBC2	TRUE	TRUE	CASRGASGGYTGELFF	TGTGCCAGTAGAGGGGCTAGCGGGGGATATACCGGGGAGCTGTTTTTT	2155	10	clonotype5461	clonotype5461_consensus_1
AAAGCAATCCGCATAA_5	HD4_PB	2	Path II	699	TRB	TRBV20-1	TRBD2	TRBJ2-1	TRBC2	TRUE	TRUE	CSASVRLAGGEQFF	TGCAGTGCTAGTGTACGGCTAGCGGGAGGCGAGCAGTTCTTC	6917	25	clonotype5475	clonotype5475_consensus_1
AAAGTAGAGACTTGAA_5	HD4_PB	4	Path II	743	TRB	TRBV7-9	None	TRBJ1-5	TRBC1	TRUE	TRUE	CASNRNSNQPQHF	TGTGCCAGCAACCGGAATAGCAATCAGCCCCAGCATTTT	9055	28	clonotype5509	clonotype5509_consensus_3
AAAGTAGCAGTCGTGC_5	HD4_PB	2	Path II	518	TRA	TRAV13-1	None	TRAJ13	TRAC	TRUE	TRUE	CARGGGYQKVTF	TGTGCCCGAGGGGGGGGTTACCAGAAAGTTACCTTT	4655	10	clonotype5552	clonotype5552_consensus_2
AAAGTAGGTTCAGGCC_5	HD4_PB	4	Path II	696	TRB	TRBV10-3	TRBD2	TRBJ2-7	TRBC2	TRUE	TRUE	CAISDTTRTYEQYF	TGTGCCATCAGTGATACGACTAGAACCTACGAGCAGTACTTC	6781	25	clonotype70	clonotype70_consensus_2
AAAGTAGGTTGCGTTA_5	HD4_PB	1	Path II	733	TRB	TRBV6-5	TRBD1	TRBJ2-3	TRBC2	TRUE	TRUE	CASSYASRWGTDTQYF	TGTGCCAGCAGTTACGCTAGTAGGTGGGGCACAGATACGCAGTATTTT	4528	17	clonotype5597	clonotype5597_consensus_1
AAAGTAGTCTCTTGAT_5	HD4_PB	2	Path II	696	TRB	TRBV19	TRBD2	TRBJ2-1	TRBC2	TRUE	TRUE	CASSRTSGSINEQFF	TGTGCCAGTAGTAGGACTAGCGGGAGTATCAATGAGCAGTTCTTC	2743	13	clonotype5636	clonotype5636_consensus_2
AAATGCCAGCTGTTCA_5	HD4_PB	8	Path II	742	TRB	TRBV6-3	None	TRBJ2-7	TRBC2	TRUE	TRUE	CASSFYSGEQYF	TGTGCCAGCAGCTTTTACTCGGGCGAGCAGTACTTC	18486	61	clonotype5657	clonotype5657_consensus_1
AAATGCCCAGAAGCAC_5	HD4_PB	2	Path II	646	TRB	TRBV2	TRBD2	TRBJ2-3	TRBC2	TRUE	TRUE	CASRQTSTSTDTQYF	TGTGCCAGCAGGCAGACTAGCACTAGCACAGATACGCAGTATTTT	4093	14	clonotype5699	clonotype5699_consensus_2
AACACGTAGAATGTGT_5	HD4_PB	2	Path II	922	TRB	TRBV5-1	TRBD1	TRBJ1-2	TRBC1	TRUE	TRUE	CASSLGRGDGYTF	TGCGCCAGCAGCTTGGGACGGGGGGATGGCTACACCTTC	5303	18	clonotype1158	clonotype1158_consensus_1
AACACGTAGGGTCGAT_5	HD4_PB	3	Pre	682	TRB	TRBV7-2	TRBD1	TRBJ2-7	TRBC2	TRUE	TRUE	CASSSGQGAVQQYF	TGTGCCAGCAGCTCGGGACAGGGGGCAGTCCAGCAGTACTTC	3107	12	clonotype5824	clonotype5824_consensus_1
AACACGTCACAACTGT_5	HD4_PB	0	Pre	890	TRB	TRBV5-4	TRBD2	TRBJ2-3	TRBC2	TRUE	TRUE	CASSPPGRRGTDTQYF	TGTGCCAGCAGCCCCCCTGGGAGGCGAGGCACAGATACGCAGTATTTT	2352	11	clonotype5851	clonotype5851_consensus_3
AACACGTTCCTCAATT_5	HD4_PB	2	Path II	685	TRB	TRBV12-3	TRBD1	TRBJ2-2	TRBC2	TRUE	TRUE	CASSSGQGTGELFF	TGTGCCAGCAGTTCGGGACAGGGCACCGGGGAGCTGTTTTTT	6573	24	clonotype5930	clonotype5930_consensus_3
AACCGCGAGCTGTCTA_5	HD4_PB	1	Path II	743	TRB	TRBV2	None	TRBJ2-2	TRBC2	TRUE	TRUE	CASSPRVSRNTGELFF	TGTGCCAGCAGTCCAAGGGTGTCAAGGAACACCGGGGAGCTGTTTTTT	3545	12	clonotype736	clonotype736_consensus_2
AACCGCGCACTTAAGC_5	HD4_PB	4	Path II	548	TRA	TRAV12-2	None	TRAJ33	TRAC	TRUE	TRUE	CAVKGGSNYQLIW	TGTGCCGTGAAGGGGGGGAGCAACTATCAGTTAATCTGG	6324	15	clonotype6188	clonotype6188_consensus_1
AACCGCGGTCTCTCGT_5	HD4_PB	0	Pre	544	TRB	TRBV11-2	TRBD2	TRBJ2-3	TRBC2	TRUE	TRUE	CASSSMGGMAGDTQYF	TGTGCCAGCAGCTCAATGGGGGGAATGGCGGGAGATACGCAGTATTTT	3079	12	clonotype6227	clonotype6227_consensus_2
AACGTTGAGTAGATGT_5	HD4_PB	4	Path II	722	TRB	TRBV10-3	TRBD1	TRBJ2-5	TRBC2	TRUE	TRUE	CAIRPRQQETQYF	TGTGCCATCAGACCTCGACAGCAAGAGACCCAGTACTTC	18258	60	clonotype6312	clonotype6312_consensus_1
AACGTTGCAAACCCAT_5	HD4_PB	4	Path II	742	TRB	TRBV7-2	TRBD1	TRBJ2-3	TRBC2	TRUE	TRUE	CASSLVPRQGNTDTQYF	TGTGCCAGCAGCTTAGTGCCCCGACAGGGAAACACAGATACGCAGTATTTT	24139	79	clonotype6321	clonotype6321_consensus_2
AACGTTGCAATGCCAT_5	HD4_PB	1	Pre	677	TRB	TRBV19	TRBD2	TRBJ2-5	TRBC2	TRUE	TRUE	CASSSSGTPRETQYF	TGTGCCAGTAGTTCGAGCGGGACTCCGAGGGAGACCCAGTACTTC	2659	13	clonotype299	clonotype299_consensus_1
AACGTTGCAGGATCGA_5	HD4_PB	2	Path II	685	TRB	TRBV5-1	TRBD1	TRBJ2-5	TRBC2	TRUE	TRUE	CASSLGDIQETQYF	TGCGCCAGCAGCTTGGGGGACATTCAAGAGACCCAGTACTTC	7237	24	clonotype2122	clonotype2122_consensus_2
AACGTTGGTCGCATCG_5	HD4_PB	1	Path II	684	TRB	TRBV5-1	TRBD2	TRBJ2-7	TRBC2	TRUE	TRUE	CASSKGLQTYEQYF	TGCGCCAGCAGCAAGGGACTGCAAACCTACGAGCAGTACTTC	3462	11	clonotype2128	clonotype2128_consensus_2
AACTCAGTCACCATAG_5	HD4_PB	1	Path II	565	TRB	TRBV4-1	TRBD2	TRBJ2-3	TRBC2	TRUE	TRUE	CASSPGLSWITDTQYF	TGCGCCAGCAGCCCTGGACTTTCCTGGATCACAGATACGCAGTATTTT	7471	26	clonotype6570	clonotype6570_consensus_1
AACTCAGTCATGTGGT_5	HD4_PB	0	Pre	555	TRB	TRBV3-1	TRBD1	TRBJ2-7	TRBC2	TRUE	TRUE	CASSQVQRAEQYF	TGTGCCAGCAGCCAAGTGCAGAGGGCCGAGCAGTACTTC	5379	18	clonotype6581	clonotype6581_consensus_2
AACTCCCGTCTGGTCG_5	HD4_PB	2	Path II	546	TRA	TRAV13-1	None	TRAJ45	TRAC	TRUE	TRUE	CAARERGGGADGLTF	TGTGCAGCTCGTGAGAGGGGAGGAGGTGCTGACGGACTCACCTTT	5593	16	clonotype2148	clonotype2148_consensus_1
AACTGGTAGTTGTAGA_5	HD4_PB	2	Path II	539	TRB	TRBV3-1	TRBD2	TRBJ2-3	TRBC2	TRUE	TRUE	CASSPPGLAGVDTQYF	TGTGCCAGCAGCCCGCCGGGACTAGCGGGAGTAGATACGCAGTATTTT	3476	13	clonotype7007	clonotype7007_consensus_1
AACTGGTCAAACTGTC_5	HD4_PB	2	Path II	704	TRB	TRBV10-2	None	TRBJ1-3	TRBC1	TRUE	TRUE	CASFSGNTIYF	TGCGCCAGCTTCTCTGGAAACACCATATATTTT	2631	10	clonotype7010	clonotype7010_consensus_2
AACTGGTCAGATGAGC_5	HD4_PB	1	Path II	539	TRB	TRBV7-2	None	TRBJ2-7	TRBC2	TRUE	TRUE	CASSLSPLKPPYEQYF	TGTGCCAGCAGCTTAAGCCCCCTAAAGCCCCCCTACGAGCAGTACTTC	4116	17	clonotype305	clonotype305_consensus_2
AACTGGTGTCATATCG_5	HD4_PB	2	Path II	570	TRB	TRBV25-1	TRBD1	TRBJ1-5	TRBC1	TRUE	TRUE	CASSTGQGRQPQHF	TGTGCCAGCAGTACTGGACAGGGTAGGCAGCCCCAGCATTTT	3330	10	clonotype7071	clonotype7071_consensus_4
AACTGGTTCTACCAGA_5	HD4_PB	6	Path II	980	TRA	TRAV1-2	None	TRAJ9	TRAC	TRUE	TRUE	CAVRNTGGFKTIF	TGTGCTGTGAGGAATACTGGAGGCTTCAAAACTATCTTT	5540	13	clonotype7127	clonotype7127_consensus_3
AACTTTCCACCAGGTC_5	HD4_PB	1	Path II	1248	TRB	TRBV6-5	TRBD1	TRBJ2-7	TRBC2	TRUE	TRUE	CASSYKGRGVYEQYF	TGTGCCAGCAGTTACAAAGGACGGGGGGTCTACGAGCAGTACTTC	3649	14	clonotype7194	clonotype7194_consensus_2
AAGACCTTCCCAACGG_5	HD4_PB	4	Path II	671	TRB	TRBV4-1	TRBD1	TRBJ2-7	TRBC2	TRUE	TRUE	CASSQDLGSATGGYEQYF	TGCGCCAGCAGCCAAGATCTAGGCTCGGCGACAGGCGGCTACGAGCAGTACTTC	11131	36	clonotype7447	clonotype7447_consensus_1
AAGCCGCCAACCGCCA_5	HD4_PB	1	Path II	744	TRB	TRBV6-6	None	TRBJ1-5	TRBC1	TRUE	TRUE	CASTPGFNQPQHF	TGTGCCAGCACCCCTGGATTCAATCAGCCCCAGCATTTT	3711	11	clonotype2209	clonotype2209_consensus_2
AAGCCGCGTGGCGAAT_5	HD4_PB	1	Path II	664	TRB	TRBV4-1	TRBD1	TRBJ2-5	TRBC2	TRUE	TRUE	CASSLTPGGRETQYF	TGCGCCAGCTCACTAACCCCAGGGGGCCGAGAGACCCAGTACTTC	3761	11	clonotype7602	clonotype7602_consensus_2
AAGCCGCTCGGTCCGA_5	HD4_PB	2	Path II	685	TRB	TRBV7-2	None	TRBJ2-1	TRBC2	TRUE	TRUE	CASSLTVWDEQFF	TGTGCCAGCAGCTTGACGGTCTGGGATGAGCAGTTCTTC	8212	27	clonotype2218	clonotype2218_consensus_3
AAGGCAGAGATCGATA_5	HD4_PB	0	Pre	763	TRB	TRBV14	None	TRBJ2-2	TRBC2	TRUE	TRUE	CASSQLNTGELFF	TGTGCCAGCAGCCAACTGAACACCGGGGAGCTGTTTTTT	6435	21	clonotype7833	clonotype7833_consensus_1
AAGGCAGCATCCTTGC_5	HD4_PB	2	Path II	758	TRB	TRBV18	TRBD1	TRBJ1-5	TRBC1	TRUE	TRUE	CASSPGTASNQPQHF	TGTGCCAGCTCACCCGGTACAGCAAGCAATCAGCCCCAGCATTTT	3716	11	clonotype764	clonotype764_consensus_1
AAGGCAGTCAACACAC_5	HD4_PB	4	Path II	565	TRB	TRBV20-1	TRBD1	TRBJ2-3	TRBC2	TRUE	TRUE	CSVSSGTGTDTQYF	TGCAGTGTTAGCTCCGGGACAGGCACAGATACGCAGTATTTT	9672	38	clonotype7924	clonotype7924_consensus_1
AAGGTTCTCTTGCAAG_5	HD4_PB	5	Pre	752	TRA	TRAV27	None	TRAJ56	TRAC	TRUE	TRUE	CAGPPLYTGANSKLTF	TGTGCAGGACCCCCTCTTTATACTGGAGCCAATAGTAAGCTGACATTT	4720	12	clonotype8112	clonotype8112_consensus_1
AAGGTTCTCTTGCATT_5	HD4_PB	0	Pre	683	TRB	TRBV5-1	TRBD1	TRBJ1-4	TRBC1	TRUE	TRUE	CASREGTATNEKLFF	TGCGCCAGCAGGGAGGGGACAGCAACTAATGAAAAACTGTTTTTT	1811	10	clonotype8113	clonotype8113_consensus_1
AAGTCTGAGCCTTGAT_5	HD4_PB	2	Path II	856	TRB	TRBV5-6	TRBD2	TRBJ2-1	TRBC2	TRUE	TRUE	CASSATTSFHEQFF	TGTGCCAGCAGCGCCACTACTAGTTTTCACGAGCAGTTCTTC	3873	14	clonotype8128	clonotype8128_consensus_2
AAGTCTGAGTATGACA_5	HD4_PB	1	Path II	656	TRB	TRBV4-1	None	TRBJ2-3	TRBC2	TRUE	TRUE	CASSPSGDTQYF	TGCGCCAGCAGCCCTTCTGGGGATACGCAGTATTTT	6103	19	clonotype2244	clonotype2244_consensus_1
AAGTCTGCAAGCGAGT_5	HD4_PB	0	Pre	535	TRB	TRBV5-1	None	TRBJ2-2	TRBC2	TRUE	TRUE	CASSLRQNTGELFF	TGCGCCAGCAGCTTGAGACAGAACACCGGGGAGCTGTTTTTT	3698	12	clonotype8169	clonotype8169_consensus_1
AAGTCTGTCGCATGAT_5	HD4_PB	0	Pre	502	TRA	TRAV10	None	TRAJ6	TRAC	TRUE	TRUE	CVVSPPGSYIPTF	TGTGTGGTGAGCCCCCCGGGAAGCTACATACCTACATTT	3663	10	clonotype2257	clonotype2257_consensus_1
AATCCAGTCCGATATG_5	HD4_PB	4	Path II	644	TRB	TRBV28	None	TRBJ2-4	TRBC2	TRUE	TRUE	CASSPAQRENIQYF	TGTGCCAGCAGTCCCGCGCAGAGAGAAAACATTCAGTACTTC	5245	14	clonotype8425	clonotype8425_consensus_1
AATCGGTGTAAGAGGA_5	HD4_PB	0	Pre	681	TRB	TRBV5-1	None	TRBJ2-3	TRBC2	TRUE	TRUE	CASSTPLTDTQYF	TGCGCCAGCAGCACCCCACTCACAGATACGCAGTATTTT	5388	18	clonotype8538	clonotype8538_consensus_2
AATCGGTTCATTGCCC_5	HD4_PB	1	Path II	691	TRB	TRBV7-2	None	TRBJ2-3	TRBC2	TRUE	TRUE	CASSLVGDTQYF	TGTGCCAGCAGCTTAGTTGGCGATACGCAGTATTTT	6449	22	clonotype8611	clonotype8611_consensus_2
ACACCAATCCTTCAAT_5	HD4_PB	3	Pre	541	TRB	TRBV12-3	TRBD2	TRBJ2-3	TRBC2	TRUE	TRUE	CASSSWAGGPADTQYF	TGTGCCAGCAGTTCCTGGGCGGGAGGGCCCGCAGATACGCAGTATTTT	3336	12	clonotype8794	clonotype8794_consensus_1
ACACCCTCAGTCACTA_5	HD4_PB	1	Path II	691	TRB	TRBV5-1	TRBD1	TRBJ2-7	TRBC2	TRUE	TRUE	CASSLGGATTYEQYF	TGCGCCAGCAGCTTGGGGGGGGCAACGACCTACGAGCAGTACTTC	4097	15	clonotype8891	clonotype8891_consensus_3
ACACCCTGTTAAAGTG_5	HD4_PB	0	Pre	745	TRB	TRBV3-1	None	TRBJ2-2	TRBC1	TRUE	TRUE	CASSQDVAWFGSGELFF	TGTGCCAGCAGCCAAGATGTTGCGTGGTTCGGTTCCGGGGAGCTGTTTTTT	3705	14	clonotype8950	clonotype8950_consensus_1
ACACCGGAGGAGCGTT_5	HD4_PB	4	Path II	735	TRB	TRBV7-9	TRBD1	TRBJ1-1	TRBC1	TRUE	TRUE	CASSPSHRGYTEAFF	TGTGCCAGCAGCCCGAGCCACAGGGGGTACACTGAAGCTTTCTTT	3822	11	clonotype9034	clonotype9034_consensus_2
ACACCGGGTCAGAATA_5	HD4_PB	1	Path II	853	TRB	TRBV19	TRBD1	TRBJ2-1	TRBC2	TRUE	TRUE	CASSLQGRYEQFF	TGTGCCAGTAGTTTACAGGGTCGCTATGAGCAGTTCTTC	2952	12	clonotype560	clonotype560_consensus_2
ACACCGGTCAACGGCC_5	HD4_PB	4	Path II	654	TRB	TRBV11-1	None	TRBJ2-1	TRBC2	TRUE	TRUE	CASSSDYSYNEQFF	TGTGCCAGCAGCTCAGACTACTCCTACAATGAGCAGTTCTTC	5659	18	clonotype9126	clonotype9126_consensus_1
ACACTGACAAAGTGCG_5	HD4_PB	1	Path II	703	TRB	TRBV5-1	TRBD1	TRBJ2-5	TRBC2	TRUE	TRUE	CASSLEGDGETQYF	TGCGCCAGCAGCCTGGAGGGGGACGGGGAGACCCAGTACTTC	3195	11	clonotype2309	clonotype2309_consensus_1
ACACTGACAAGGACTG_5	HD4_PB	6	Path II	538	TRB	TRBV6-6	TRBD1	TRBJ2-7	TRBC2	TRUE	TRUE	CASSYGQGFSEQYF	TGTGCCAGCAGTTATGGACAGGGTTTCTCCGAGCAGTACTTC	5062	17	clonotype9205	clonotype9205_consensus_2
ACACTGAGTAAAGTCA_5	HD4_PB	2	Path II	597	TRB	TRBV6-6	TRBD2	TRBJ2-1	TRBC2	TRUE	TRUE	CASSSGLAGVNEQFF	TGTGCCAGCAGTTCGGGACTAGCGGGAGTAAATGAGCAGTTCTTC	7246	22	clonotype9244	clonotype9244_consensus_1
ACAGCCGGTCCAGTGC_5	HD4_PB	4	Path II	693	TRB	TRBV20-1	None	TRBJ1-1	TRBC1	TRUE	TRUE	CSAKMNTEAFF	TGCAGTGCTAAGATGAACACTGAAGCTTTCTTT	7243	24	clonotype9436	clonotype9436_consensus_2
ACAGCCGGTCCATGAT_5	HD4_PB	1	Path II	597	TRB	TRBV6-1	TRBD1	TRBJ2-1	TRBC2	TRUE	TRUE	CASWSGSGVNNEQFF	TGTGCCAGCTGGAGCGGATCAGGGGTCAACAATGAGCAGTTCTTC	5111	15	clonotype245	clonotype245_consensus_2
ACAGCTACAAACAACA_5	HD4_PB	2	Path II	731	TRB	TRBV7-9	TRBD2	TRBJ2-7	TRBC2	TRUE	TRUE	CASSLRGAYEQYF	TGTGCCAGCAGCTTGCGGGGCGCCTACGAGCAGTACTTC	7663	24	clonotype2327	clonotype2327_consensus_1
ACAGCTACAGAGCCAA_5	HD4_PB	4	Path II	754	TRB	TRBV5-1	TRBD1	TRBJ1-2	TRBC1	TRUE	TRUE	CASSLAGTGNYGYTF	TGCGCCAGCAGCTTAGCCGGGACAGGCAACTATGGCTACACCTTC	2891	10	clonotype9557	clonotype9557_consensus_2
ACAGCTACAGTCACTA_5	HD4_PB	2	Path II	738	TRA	TRAV8-3	None	TRAJ7	TRAC	TRUE	TRUE	CAVVQYGNNRLAF	TGTGCTGTGGTGCAGTATGGGAACAACAGACTCGCTTTT	3443	15	clonotype9561	clonotype9561_consensus_2
ACAGCTATCGTGGTCG_5	HD4_PB	4	Path II	552	TRB	TRBV4-2	TRBD2	TRBJ2-2	TRBC2	TRUE	TRUE	CASSRGGGGAPSNTGELFF	TGTGCCAGCAGCCGCGGGGGCGGGGGGGCCCCTTCGAACACCGGGGAGCTGTTTTTT	3489	11	clonotype9640	clonotype9640_consensus_4
ACATACGTCAGGTTCA_5	HD4_PB	2	Path II	740	TRB	TRBV7-3	TRBD2	TRBJ2-1	TRBC2	TRUE	TRUE	CASSLRSGLSYNEQFF	TGTGCCAGCAGCTTAAGAAGCGGGCTCTCCTACAATGAGCAGTTCTTC	14734	45	clonotype2344	clonotype2344_consensus_2
ACATCAGAGATCACGG_5	HD4_PB	0	Pre	691	TRB	TRBV4-1	TRBD2	TRBJ2-2	TRBC2	TRUE	TRUE	CASSQDTGRLGELFF	TGCGCCAGCAGCCAAGACACGGGGAGGTTAGGGGAGCTGTTTTTT	6639	20	clonotype9826	clonotype9826_consensus_2
ACATCAGCAGGAATGC_5	HD4_PB	3	Pre	554	TRB	TRBV6-5	TRBD1	TRBJ2-7	TRBC2	TRUE	TRUE	CASSPLRDRVIGQYF	TGTGCCAGCAGTCCACTCCGGGACAGGGTCATTGGGCAGTACTTC	2843	10	clonotype9886	clonotype9886_consensus_2
ACATCAGGTTTCCACC_5	HD4_PB	2	Path II	868	TRB	TRBV5-4	None	TRBJ2-7	TRBC2	TRUE	TRUE	CASSSWGYEQYF	TGTGCCAGCAGCTCCTGGGGTTACGAGCAGTACTTC	3949	16	clonotype9930	clonotype9930_consensus_1
ACATGGTAGCAGATCG_5	HD4_PB	2	Path II	684	TRB	TRBV3-1	TRBD2	TRBJ2-1	TRBC1	TRUE	TRUE	CASSRGSGQFF	TGTGCCAGCAGCCGAGGTAGCGGGCAGTTCTTC	3445	13	clonotype9988	clonotype9988_consensus_1
ACATGGTAGCTAGTTC_5	HD4_PB	1	Path II	712	TRB	TRBV18	TRBD1	TRBJ2-5	TRBC2	TRUE	TRUE	CASASTGRTKETQYF	TGTGCCAGCGCATCCACGGGGCGGACAAAAGAGACCCAGTACTTC	3449	12	clonotype9996	clonotype9996_consensus_1
ACATGGTCAAATACAG_5	HD4_PB	6	Path II	764	TRA	TRAV29DV5	None	TRAJ9	TRAC	TRUE	TRUE	CAATGNTGGFKTIF	TGTGCAGCAACCGGAAATACTGGAGGCTTCAAAACTATCTTT	5315	17	clonotype10027	clonotype10027_consensus_1
ACATGGTGTATTACCG_5	HD4_PB	2	Path II	704	TRB	TRBV7-9	TRBD2	TRBJ2-5	TRBC2	TRUE	TRUE	CASSLTRRASGIQETQYF	TGTGCCAGCAGCCTCACCCGAAGAGCTAGCGGGATCCAAGAGACCCAGTACTTC	7657	24	clonotype813	clonotype813_consensus_2
ACATGGTTCGCGCCAA_5	HD4_PB	2	Path II	984	TRB	TRBV4-1	TRBD1	TRBJ1-6	TRBC1	TRUE	TRUE	CASSQFGSGRGAGSPLHF	TGCGCCAGCAGCCAATTCGGAAGCGGACGGGGGGCTGGATCACCCCTCCACTTT	4794	18	clonotype10166	clonotype10166_consensus_1
ACCAGTACAGGCGATA_5	HD4_PB	4	Path II	710	TRB	TRBV7-9	TRBD2	TRBJ2-7	TRBC2	TRUE	TRUE	CASSHSGSLSYEQYF	TGTGCCAGCAGCCATAGCGGGAGCCTTTCCTACGAGCAGTACTTC	6084	22	clonotype10243	clonotype10243_consensus_1
ACCAGTAGTTATGCGT_5	HD4_PB	2	Path II	558	TRB	TRBV3-1	TRBD1	TRBJ1-3	TRBC1	TRUE	TRUE	CASSQRVQRFSGNTIYF	TGTGCCAGCAGCCAACGGGTGCAACGATTCTCTGGAAACACCATATATTTT	5264	16	clonotype10296	clonotype10296_consensus_1
ACCCACTGTTCGTCTC_5	HD4_PB	2	Path II	846	TRB	TRBV18	TRBD1	TRBJ1-5	TRBC1	TRUE	TRUE	CASSPWATGGNQPQHF	TGTGCCAGCTCACCATGGGCGACGGGGGGGAATCAGCCCCAGCATTTT	4264	16	clonotype10458	clonotype10458_consensus_1
ACGAGCCAGGAGTTTA_5	HD4_PB	6	Path II	610	TRA	TRAV12-1	None	TRAJ5	TRAC	TRUE	TRUE	CVVSSLGRALTF	TGTGTGGTGAGCTCGTTGGGGAGAGCACTTACTTTT	4278	10	clonotype1319	clonotype1319_consensus_2
ACGAGCCTCAGCTTAG_5	HD4_PB	3	Pre	589	TRB	TRBV3-1	TRBD2	TRBJ2-1	TRBC2	TRUE	TRUE	CASSSLRDSNNEQFF	TGTGCCAGCAGCTCTCTCCGGGACTCAAACAATGAGCAGTTCTTC	3017	10	clonotype10973	clonotype10973_consensus_1
ACGAGGAAGAAACCAT_5	HD4_PB	0	Pre	841	TRB	TRBV11-2	None	TRBJ2-3	TRBC2	TRUE	TRUE	CASSLPYGDTQYF	TGTGCCAGCAGCTTACCTTACGGAGATACGCAGTATTTT	4412	15	clonotype11010	clonotype11010_consensus_2
ACGAGGAAGTCTCCTC_5	HD4_PB	2	Path II	700	TRB	TRBV20-1	TRBD1	TRBJ1-1	TRBC1	TRUE	TRUE	CSWGGTANTEAFF	TGCAGTTGGGGGGGAACAGCGAACACTGAAGCTTTCTTT	5376	18	clonotype11050	clonotype11050_consensus_1
ACGAGGAGTCATCCCT_5	HD4_PB	1	Path II	656	TRB	TRBV28	TRBD1	TRBJ2-7	TRBC2	TRUE	TRUE	CASSLNRNVYEQYF	TGTGCCAGCAGTTTGAACAGGAATGTCTACGAGCAGTACTTC	4610	14	clonotype742	clonotype742_consensus_1
ACGATACAGAAACCTA_5	HD4_PB	2	Path II	701	TRB	TRBV7-9	None	TRBJ2-3	TRBC2	TRUE	TRUE	CASSLAAGSTDTQYF	TGTGCCAGCAGCTTAGCGGCTGGGAGCACAGATACGCAGTATTTT	6026	19	clonotype2431	clonotype2431_consensus_1
ACGATGTAGCTGCGAA_5	HD4_PB	0	Pre	691	TRB	TRBV12-3	TRBD1	TRBJ2-1	TRBC2	TRUE	TRUE	CASQGSGGSYNEQFF	TGTGCCAGCCAAGGCTCCGGGGGCTCCTACAATGAGCAGTTCTTC	6273	21	clonotype11389	clonotype11389_consensus_1
ACGATGTAGGAATTAC_5	HD4_PB	1	Path II	750	TRB	TRBV18	None	TRBJ1-5	TRBC1	TRUE	TRUE	CASSPSGNQPQHF	TGTGCCAGCTCCCCATCTGGCAATCAGCCCCAGCATTTT	3796	12	clonotype2448	clonotype2448_consensus_2
ACGATGTCATCGACGC_5	HD4_PB	1	Path II	526	TRB	TRBV20-1	TRBD2	TRBJ2-2	TRBC2	TRUE	TRUE	CSARDLAGAGELFF	TGCAGTGCTAGAGATCTAGCGGGAGCCGGGGAGCTGTTTTTT	3790	13	clonotype263	clonotype263_consensus_1
ACGATGTTCAAAGACA_5	HD4_PB	3	Pre	539	TRB	TRBV5-1	TRBD1	TRBJ2-2	TRBC2	TRUE	TRUE	CASSGQGAGELFF	TGCGCCAGCAGCGGACAGGGGGCCGGGGAGCTGTTTTTT	4752	14	clonotype11486	clonotype11486_consensus_1
ACGCCAGCAAGTTAAG_5	HD4_PB	2	Path II	583	TRB	TRBV6-1	None	TRBJ1-1	TRBC1	TRUE	TRUE	CASSQGHLQAFF	TGTGCCAGCAGTCAAGGACACCTCCAAGCTTTCTTT	3527	10	clonotype11711	clonotype11711_consensus_4
ACGCCGACACAGACTT_5	HD4_PB	1	Path II	672	TRB	TRBV24-1	TRBD2	TRBJ2-2	TRBC2	TRUE	TRUE	CATSDPSGTNTGELFF	TGTGCCACCAGTGATCCCAGCGGGACGAACACCGGGGAGCTGTTTTTT	7002	23	clonotype11867	clonotype11867_consensus_1
ACGGAGAAGGTTCCTA_5	HD4_PB	3	Pre	828	TRB	TRBV28	None	TRBJ2-3	TRBC2	TRUE	TRUE	CASSRFRADTQYF	TGTGCCAGCAGTAGGTTTCGGGCCGATACGCAGTATTTT	8443	25	clonotype11988	clonotype11988_consensus_1
ACGGAGACACTGTTAG_5	HD4_PB	2	Path II	821	TRB	TRBV14	TRBD2	TRBJ1-5	TRBC1	TRUE	TRUE	CASSAGTVLPQHF	TGTGCCAGCAGCGCCGGGACCGTACTGCCCCAGCATTTT	7323	22	clonotype1354	clonotype1354_consensus_2
ACGGAGACAGACAAAT_5	HD4_PB	4	Path II	758	TRB	TRBV11-2	None	TRBJ2-1	TRBC2	TRUE	TRUE	CASSLRDSYNEQFF	TGTGCCAGCAGCTTAAGGGACTCCTACAATGAGCAGTTCTTC	11103	33	clonotype12016	clonotype12016_consensus_2
ACGGGTCCAGATCCAT_5	HD4_PB	0	Pre	740	TRB	TRBV6-5	TRBD2	TRBJ1-2	TRBC1	TRUE	TRUE	CASGRGGSYGYTF	TGTGCCAGTGGCCGGGGGGGATCCTATGGCTACACCTTC	2768	10	clonotype12527	clonotype12527_consensus_2
ACGTCAAAGAAGGTTT_5	HD4_PB	6	Path II	544	TRB	TRBV5-1	TRBD1	TRBJ1-1	TRBC1	TRUE	TRUE	CASQGQGARTEAFF	TGCGCCAGCCAGGGACAGGGGGCGCGTACTGAAGCTTTCTTT	4158	13	clonotype12626	clonotype12626_consensus_1
ACGTCAACACCAACCG_5	HD4_PB	0	Pre	688	TRB	TRBV19	None	TRBJ2-3	TRBC2	TRUE	TRUE	CATSSGDTQYF	TGTGCCACTTCCTCGGGGGATACGCAGTATTTT	2717	13	clonotype1371	clonotype1371_consensus_1
ACTATCTAGCGACGTA_5	HD4_PB	1	Path II	672	TRB	TRBV30	TRBD2	TRBJ2-7	TRBC2	TRUE	TRUE	CAWSSGIYYEQYF	TGTGCCTGGTCTAGCGGGATCTACTACGAGCAGTACTTC	4775	18	clonotype2550	clonotype2550_consensus_2
ACTGAACAGACATAAC_5	HD4_PB	5	Pre	518	TRB	TRBV7-2	None	TRBJ1-2	TRBC1	TRUE	TRUE	CASSLPWAVNYGYTF	TGTGCCAGCAGCCTCCCTTGGGCAGTAAACTATGGCTACACCTTC	3940	16	clonotype12978	clonotype12978_consensus_1
ACTGATGAGCTAAACA_5	HD4_PB	0	Pre	892	TRB	TRBV9	TRBD2	TRBJ2-1	TRBC2	TRUE	TRUE	CASSVSRTSGSGGEQFF	TGTGCCAGCAGCGTATCACGGACTAGCGGGAGTGGCGGTGAGCAGTTCTTC	5077	16	clonotype13346	clonotype13346_consensus_1
ACTGATGAGGCACATG_5	HD4_PB	4	Path II	733	TRB	TRBV7-2	TRBD2	TRBJ2-5	TRBC2	TRUE	TRUE	CASSLSGGPGETQYF	TGTGCCAGCAGCCTGAGCGGGGGTCCAGGGGAGACCCAGTACTTC	9461	34	clonotype13356	clonotype13356_consensus_4
ACTGATGAGTACACCT_5	HD4_PB	1	Path II	536	TRB	TRBV20-1	None	TRBJ1-1	TRBC1	TRUE	TRUE	CSARRRNTEAFF	TGCAGTGCTAGGCGGAGGAACACTGAAGCTTTCTTT	3484	12	clonotype13363	clonotype13363_consensus_1
ACTGATGCACTTACGA_5	HD4_PB	0	Pre	755	TRB	TRBV5-5	None	TRBJ2-7	TRBC2	TRUE	TRUE	CASSLQPHEQYF	TGTGCCAGCAGTTTGCAACCCCACGAGCAGTACTTC	6368	22	clonotype13384	clonotype13384_consensus_2
ACTGATGCATTCTTAC_5	HD4_PB	2	Path II	803	TRB	TRBV5-1	TRBD2	TRBJ2-7	TRBC2	TRUE	TRUE	CASSFGGFASYEQYF	TGCGCCAGCAGCTTTGGTGGTTTTGCCTCCTACGAGCAGTACTTC	4207	14	clonotype1389	clonotype1389_consensus_2
ACTGATGGTCATGCAT_5	HD4_PB	6	Path II	738	TRB	TRBV3-1	TRBD2	TRBJ1-2	TRBC1	TRUE	TRUE	CASSPLGENYGYTF	TGTGCCAGCAGCCCCCTGGGAGAAAACTATGGCTACACCTTC	4653	15	clonotype13428	clonotype13428_consensus_1
ACTGATGTCGAATCCA_5	HD4_PB	2	Path II	685	TRB	TRBV4-1	TRBD2	TRBJ1-1	TRBC1	TRUE	TRUE	CASSQEGGTEAFF	TGCGCCAGCAGCCAAGAGGGAGGTACTGAAGCTTTCTTT	10498	32	clonotype13479	clonotype13479_consensus_1
ACTGTCCAGAAACCAT_5	HD4_PB	0	Pre	520	TRB	TRBV5-1	TRBD2	TRBJ2-2	TRBC2	TRUE	TRUE	CASGGGTFNTGELFF	TGCGCCAGCGGTGGTGGGACTTTCAACACCGGGGAGCTGTTTTTT	3177	12	clonotype13658	clonotype13658_consensus_1
ACTTACTCAATTGCTG_5	HD4_PB	2	Path II	794	TRB	TRBV28	TRBD2	TRBJ2-1	TRBC2	TRUE	TRUE	CASRPGLVGNEQFF	TGTGCCAGCAGGCCGGGACTAGTCGGCAATGAGCAGTTCTTC	3401	11	clonotype13885	clonotype13885_consensus_1
ACTTACTTCACGCATA_5	HD4_PB	2	Path II	692	TRB	TRBV3-1	TRBD2	TRBJ2-1	TRBC2	TRUE	TRUE	CASSQDQLAGGPFF	TGTGCCAGCAGCCAAGATCAACTAGCGGGGGGGCCATTCTTC	5560	19	clonotype387	clonotype387_consensus_2
ACTTACTTCCAGAGGA_5	HD4_PB	0	Path II	688	TRB	TRBV4-1	TRBD1	TRBJ1-5	TRBC1	TRUE	TRUE	CASSQDRGGQPQHF	TGCGCCAGCAGCCAAGATAGGGGGGGTCAGCCCCAGCATTTT	7880	22	clonotype13976	clonotype13976_consensus_1
ACTTGTTAGAGTCGGT_5	HD4_PB	6	Path II	676	TRB	TRBV10-3	TRBD2	TRBJ2-1	TRBC2	TRUE	TRUE	CAISETGGRDEQFF	TGTGCCATCAGTGAGACGGGAGGAAGGGATGAGCAGTTCTTC	3903	19	clonotype14019	clonotype14019_consensus_2
ACTTGTTTCACTTACT_5	HD4_PB	6	Pre	561	TRB	TRBV6-3	TRBD2	TRBJ2-2	TRBC2	TRUE	TRUE	CASTWRTLNTGELFF	TGTGCCAGCACCTGGAGGACTCTGAACACCGGGGAGCTGTTTTTT	3886	12	clonotype14134	clonotype14134_consensus_3
ACTTTCAAGCGTGAGT_5	HD4_PB	2	Path II	723	TRB	TRBV3-1	TRBD1	TRBJ2-5	TRBC2	TRUE	TRUE	CASSHQGYQETQYF	TGTGCCAGCAGCCATCAGGGGTACCAAGAGACCCAGTACTTC	3802	14	clonotype1405	clonotype1405_consensus_1
ACTTTCAGTGCACTTA_5	HD4_PB	2	Path II	694	TRB	TRBV12-3	TRBD1	TRBJ1-5	TRBC1	TRUE	TRUE	CASSPYSGVGNQPQHF	TGTGCCAGCAGCCCCTATTCGGGGGTTGGCAATCAGCCCCAGCATTTT	6146	24	clonotype539	clonotype539_consensus_2
ACTTTCATCAGGCCCA_5	HD4_PB	0	Pre	702	TRB	TRBV20-1	None	TRBJ2-1	TRBC2	TRUE	TRUE	CSAITVSSYNEQFF	TGCAGTGCCATTACAGTTTCTTCCTACAATGAGCAGTTCTTC	3242	11	clonotype14312	clonotype14312_consensus_2
ACTTTCATCTTGTACT_5	HD4_PB	2	Path II	522	TRA	TRAV21	None	TRAJ17	TRAC	TRUE	TRUE	CAVKVNKLTF	TGTGCTGTGAAGGTCAACAAGCTAACTTTT	5106	11	clonotype14347	clonotype14347_consensus_3
AGAATAGAGATGTGGC_5	HD4_PB	2	Path II	516	TRA	TRAV21	None	TRAJ6	TRAC	TRUE	TRUE	CAVTGGSYIPTF	TGTGCTGTGACAGGAGGAAGCTACATACCTACATTT	7498	17	clonotype14354	clonotype14354_consensus_2
AGAATAGAGGTTCCTA_5	HD4_PB	2	Path II	674	TRB	TRBV7-9	TRBD2	TRBJ2-3	TRBC2	TRUE	TRUE	CASSRGEADTQYF	TGTGCCAGCAGCCGGGGGGAGGCAGATACGCAGTATTTT	3580	12	clonotype14372	clonotype14372_consensus_2
AGAATAGCAACAACCT_5	HD4_PB	5	Pre	567	TRB	TRBV3-1	None	TRBJ1-1	TRBC1	TRUE	TRUE	CASSPRGTEAFF	TGTGCCAGCAGCCCCCGGGGCACTGAAGCTTTCTTT	4167	14	clonotype14384	clonotype14384_consensus_1
AGACGTTAGAGCCTAG_5	HD4_PB	1	Path II	705	TRB	TRBV7-9	TRBD2	TRBJ2-3	TRBC2	TRUE	TRUE	CASSARGSGVSDTQYF	TGTGCCAGCAGCGCCCGGGGAAGCGGGGTTTCAGATACGCAGTATTTT	4226	14	clonotype14522	clonotype14522_consensus_2
AGACGTTAGGGCTTCC_5	HD4_PB	5	Pre	737	TRB	TRBV6-1	TRBD2	TRBJ1-4	TRBC1	TRUE	TRUE	CASSERPRSNHEKLFF	TGTGCCAGCAGTGAAAGGCCTAGGTCGAACCATGAAAAACTGTTTTTT	4188	11	clonotype14553	clonotype14553_consensus_2
AGACGTTCAATAAGCA_5	HD4_PB	0	Pre	858	TRB	TRBV19	TRBD1	TRBJ2-1	TRBC2	TRUE	TRUE	CASSRRQGMSNEQFF	TGTGCCAGTAGTAGAAGACAGGGGATGAGTAATGAGCAGTTCTTC	2196	10	clonotype14570	clonotype14570_consensus_1
AGACGTTCACGTGAGA_5	HD4_PB	1	Path II	734	TRB	TRBV15	None	TRBJ2-5	TRBC2	TRUE	TRUE	CATSRDRGETQYF	TGTGCCACCAGCAGAGATCGGGGTGAGACCCAGTACTTC	4774	13	clonotype14583	clonotype14583_consensus_2
AGAGCGAAGACGCACA_5	HD4_PB	2	Path II	649	TRA	TRAV14DV4	None	TRAJ18	TRAC	TRUE	TRUE	CAMREGRRGSTLGRLYF	TGTGCAATGAGAGAGGGCAGGAGAGGCTCAACCCTGGGGAGGCTATACTTT	5088	12	clonotype14685	clonotype14685_consensus_1
AGAGCTTCACTGAAGG_5	HD4_PB	3	Pre	560	TRB	TRBV14	TRBD2	TRBJ2-1	TRBC2	TRUE	TRUE	CASNPTSNSYNEQFF	TGTGCCAGCAACCCTACTAGCAACTCTTACAATGAGCAGTTCTTC	5137	16	clonotype14903	clonotype14903_consensus_1
AGAGTGGGTAATTGGA_5	HD4_PB	2	Path II	749	TRB	TRBV20-1	TRBD2	TRBJ2-3	TRBC2	TRUE	TRUE	CSARAGGNTDTQYF	TGCAGTGCTAGAGCGGGAGGAAACACAGATACGCAGTATTTT	6930	29	clonotype15106	clonotype15106_consensus_1
AGAGTGGTCAGGTTCA_5	HD4_PB	2	Path II	699	TRB	TRBV11-2	TRBD2	TRBJ2-5	TRBC2	TRUE	TRUE	CASSFGTSGDQETQYF	TGTGCCAGCAGCTTCGGCACTAGCGGGGACCAAGAGACCCAGTACTTC	6204	19	clonotype203	clonotype203_consensus_1
AGATCTGAGAGCTGGT_5	HD4_PB	2	Path II	570	TRB	TRBV29-1	TRBD2	TRBJ2-7	TRBC2	TRUE	TRUE	CSVAPGTSKYEQYF	TGCAGCGTTGCCCCCGGGACTTCCAAATACGAGCAGTACTTC	3160	12	clonotype15208	clonotype15208_consensus_1
AGATTGCAGAAGGGTA_5	HD4_PB	2	Path II	876	TRB	TRBV5-6	TRBD1	TRBJ2-5	TRBC2	TRUE	TRUE	CASSYTGVETQYF	TGTGCCAGCAGCTATACAGGGGTAGAGACCCAGTACTTC	3906	15	clonotype15388	clonotype15388_consensus_1
AGATTGCCAGCTCGCA_5	HD4_PB	0	Pre	576	TRB	TRBV29-1	TRBD2	TRBJ2-5	TRBC2	TRUE	TRUE	CSVEDFLAEETQYF	TGCAGCGTTGAAGATTTTCTAGCGGAAGAGACCCAGTACTTC	4126	13	clonotype15458	clonotype15458_consensus_1
AGATTGCGTCTAGTCA_5	HD4_PB	6	Path II	720	TRB	TRBV27	TRBD2	TRBJ2-3	TRBC2	TRUE	TRUE	CASSLQAGEHTDTQYF	TGTGCCAGCAGTTTACAAGCGGGGGAACACACAGATACGCAGTATTTT	4763	14	clonotype15491	clonotype15491_consensus_3
AGCAGCCGTCCGTCAG_5	HD4_PB	1	Path II	701	TRB	TRBV5-1	TRBD2	TRBJ2-2	TRBC2	TRUE	TRUE	CASSQAGANTGELFF	TGCGCCAGCAGCCAAGCGGGGGCGAACACCGGGGAGCTGTTTTTT	5619	21	clonotype15658	clonotype15658_consensus_3
AGCAGCCGTGGCGAAT_5	HD4_PB	3	Pre	529	TRB	TRBV6-6	TRBD2	TRBJ2-1	TRBC2	TRUE	TRUE	CASRKGGNNEQFF	TGTGCCAGCAGGAAGGGCGGGAACAATGAGCAGTTCTTC	5682	19	clonotype15669	clonotype15669_consensus_2
AGCAGCCTCTGGTGTA_5	HD4_PB	1	Path I	499	TRB	TRBV10-2	TRBD1	TRBJ1-2	TRBC1	TRUE	TRUE	CASSVGTGSYGYTF	TGCGCCAGCAGTGTGGGGACAGGGAGCTATGGCTACACCTTC	3179	10	clonotype15730	clonotype15730_consensus_3
AGCATACGTTGGACCC_5	HD4_PB	4	Path II	643	TRA	TRAV2	None	TRAJ3	TRAC	TRUE	TRUE	CAVEARPSASKIIF	TGTGCTGTGGAGGCCCGGCCTAGTGCTTCCAAGATAATCTTT	6134	14	clonotype15864	clonotype15864_consensus_1
AGCATACTCACTCTTA_5	HD4_PB	2	Path II	554	TRA	TRAV30	None	TRAJ47	TRAC	TRUE	TRUE	CGTERRGNKLVF	TGTGGCACAGAGAGGCGAGGAAACAAACTGGTCTTT	4023	10	clonotype15874	clonotype15874_consensus_2
AGCCTAAAGATATACG_5	HD4_PB	0	Path I	880	TRB	TRBV5-4	TRBD2	TRBJ2-1	TRBC2	TRUE	TRUE	CASSFTRAGGRNEQFF	TGTGCCAGCAGCTTCACTAGGGCGGGGGGGCGGAATGAGCAGTTCTTC	2475	11	clonotype2736	clonotype2736_consensus_1
AGCCTAATCGCGGATC_5	HD4_PB	2	Path II	686	TRB	TRBV20-1	None	TRBJ2-7	TRBC2	TRUE	TRUE	CSANYEQYF	TGCAGTGCCAATTACGAGCAGTACTTC	7106	26	clonotype16045	clonotype16045_consensus_1
AGCCTAATCGGAGGTA_5	HD4_PB	4	Path II	687	TRA	TRAV8-3	None	TRAJ3	TRAC	TRUE	TRUE	CAVATYSSASKIIF	TGTGCTGTGGCTACTTACAGCAGTGCTTCCAAGATAATCTTT	2168	10	clonotype16047	clonotype16047_consensus_2
AGCGGTCCAAGTAGTA_5	HD4_PB	2	Path II	723	TRB	TRBV10-3	TRBD2	TRBJ2-7	TRBC2	TRUE	TRUE	CAISERRGPGGQYF	TGTGCCATCAGTGAGCGGCGGGGACCAGGAGGGCAGTACTTC	4574	14	clonotype2752	clonotype2752_consensus_1
AGCGGTCGTAATAGCA_5	HD4_PB	6	Path II	852	TRB	TRBV4-2	TRBD2	TRBJ2-4	TRBC2	TRUE	TRUE	CASSRTTSGKGKNIQYF	TGTGCCAGCAGCCGGACGACTAGCGGGAAGGGCAAAAACATTCAGTACTTC	8738	27	clonotype16155	clonotype16155_consensus_2
AGCGGTCTCTTTCCTC_5	HD4_PB	2	Path II	691	TRB	TRBV12-4	None	TRBJ1-6	TRBC1	TRUE	TRUE	CASSSRSSYNSPLHF	TGTGCCAGCAGTTCCAGGAGCTCCTATAATTCACCCCTCCACTTT	6866	23	clonotype16228	clonotype16228_consensus_2
AGCGTATAGAGCAATT_5	HD4_PB	6	Path II	562	TRA	TRAV12-3	None	TRAJ20	TRAC	TRUE	TRUE	CAMSAMNKLSF	TGTGCAATGAGCGCGATGAACAAGCTCAGCTTT	5415	16	clonotype16239	clonotype16239_consensus_1
AGCGTATGTATATGGA_5	HD4_PB	2	Path II	694	TRB	TRBV20-1	None	TRBJ1-1	TRBC1	TRUE	TRUE	CSAISGAEAFF	TGCAGTGCTATTTCGGGTGCTGAAGCTTTCTTT	5405	21	clonotype16320	clonotype16320_consensus_3
AGCTCCTCATGCAACT_5	HD4_PB	1	Path II	715	TRB	TRBV6-5	TRBD1	TRBJ1-2	TRBC1	TRUE	TRUE	CASSRSGGGYGYTF	TGTGCCAGCAGTAGATCAGGGGGAGGCTATGGCTACACCTTC	3902	12	clonotype2649	clonotype2649_consensus_2
AGCTCCTTCTAAGCCA_5	HD4_PB	0	Pre	686	TRB	TRBV5-4	TRBD2	TRBJ2-1	TRBC2	TRUE	TRUE	CASSLGLAGRNNEQFF	TGTGCCAGCAGCTTGGGGCTAGCGGGTAGAAACAATGAGCAGTTCTTC	2038	10	clonotype16655	clonotype16655_consensus_2
AGCTCTCAGCAATATG_5	HD4_PB	1	Path II	555	TRB	TRBV12-4	TRBD2	TRBJ2-1	TRBC2	TRUE	TRUE	CASSFHDYSSYNEQFF	TGTGCCAGCAGTTTCCACGACTATAGCTCCTACAATGAGCAGTTCTTC	3220	12	clonotype16683	clonotype16683_consensus_1
AGCTCTCCACTACAGT_5	HD4_PB	2	Path II	557	TRB	TRBV7-2	TRBD1	TRBJ2-3	TRBC2	TRUE	TRUE	CASSFQGDTQYF	TGTGCCAGCAGCTTCCAGGGAGATACGCAGTATTTT	5475	22	clonotype16738	clonotype16738_consensus_1
AGCTCTCGTACCGTAT_5	HD4_PB	0	Pre	680	TRA	TRAV3	None	TRAJ17	TRAC	TRUE	TRUE	CAVRPAAGNKLTF	TGTGCTGTGCGCCCAGCTGCAGGCAACAAGCTAACTTTT	2537	10	clonotype16763	clonotype16763_consensus_1
AGCTTGAGTACCGTAT_5	HD4_PB	2	Path II	761	TRB	TRBV3-1	None	TRBJ1-3	TRBC1	TRUE	TRUE	CASSRFPRSSGNTIYF	TGTGCCAGCAGCCGCTTCCCGAGGTCCTCTGGAAACACCATATATTTT	2759	10	clonotype2805	clonotype2805_consensus_2
AGCTTGAGTCTTGATG_5	HD4_PB	1	Path II	799	TRB	TRBV4-1	TRBD1	TRBJ1-1	TRBC1	TRUE	TRUE	CASSQDTQGTEAFF	TGCGCCAGCAGCCAAGACACCCAGGGCACTGAAGCTTTCTTT	5334	19	clonotype16943	clonotype16943_consensus_2
AGCTTGAGTTCAGGCC_5	HD4_PB	1	Pre	702	TRB	TRBV6-1	TRBD1	TRBJ1-4	TRBC1	TRUE	TRUE	CASSGTGKEKLFF	TGTGCCAGCAGCGGGACAGGGAAAGAAAAACTGTTTTTT	3448	11	clonotype905	clonotype905_consensus_3
AGCTTGAGTTGAGTTC_5	HD4_PB	0	Path II	559	TRB	TRBV2	TRBD2	TRBJ2-2	TRBC2	TRUE	TRUE	CASRGGAANTGELFF	TGTGCCAGCAGGGGCGGGGCGGCAAACACCGGGGAGCTGTTTTTT	3282	10	clonotype16962	clonotype16962_consensus_2
AGCTTGATCTGAGGGA_5	HD4_PB	2	Path II	693	TRB	TRBV5-1	None	TRBJ1-1	TRBC1	TRUE	TRUE	CASSLGQITEAFF	TGCGCCAGCAGCTTGGGACAGATCACTGAAGCTTTCTTT	8959	28	clonotype17007	clonotype17007_consensus_3
AGGCCACCACCAGTTA_5	HD4_PB	6	Path II	705	TRB	TRBV20-1	TRBD1	TRBJ2-5	TRBC2	TRUE	TRUE	CSARDLYRGAETQYF	TGCAGTGCTAGAGATCTCTACAGGGGAGCAGAGACCCAGTACTTC	6684	25	clonotype17078	clonotype17078_consensus_2
AGGCCACGTGCCTGTG_5	HD4_PB	0	Pre	724	TRA	TRAV3	None	TRAJ3	TRAC	TRUE	TRUE	CAVRDSYSSASKIIF	TGTGCTGTGAGAGACTCGTACAGCAGTGCTTCCAAGATAATCTTT	2746	10	clonotype17125	clonotype17125_consensus_2
AGGCCACTCCAACCAA_5	HD4_PB	6	Path II	759	TRB	TRBV2	TRBD2	TRBJ2-3	TRBC2	TRUE	TRUE	CASSGGTATDTQYF	TGTGCCAGCAGTGGGGGGACAGCTACAGATACGCAGTATTTT	3533	13	clonotype17154	clonotype17154_consensus_1
AGGCCACTCCTTGCCA_5	HD4_PB	1	Path II	575	TRA	TRAV14DV4	None	TRAJ24	TRAC	TRUE	TRUE	CAMSFSWGKLQF	TGTGCAATGAGTTTCAGCTGGGGGAAATTGCAGTTT	3489	10	clonotype17166	clonotype17166_consensus_4
AGGCCGTAGTGTCTCA_5	HD4_PB	6	Path II	781	TRB	TRBV7-9	None	TRBJ1-3	TRBC1	TRUE	TRUE	CASSFLSGNTIYF	TGTGCCAGCAGCTTTCTATCCGGAAACACCATATATTTT	3608	10	clonotype17225	clonotype17225_consensus_2
AGGCCGTGTTTGTTTC_5	HD4_PB	4	Path II	702	TRB	TRBV29-1	None	TRBJ2-1	TRBC2	TRUE	TRUE	CSVLLSREQFF	TGCAGCGTGCTCTTGAGTCGCGAGCAGTTCTTC	8807	29	clonotype17293	clonotype17293_consensus_2
AGGCCGTTCAGAGCTT_5	HD4_PB	2	Path II	687	TRB	TRBV7-3	None	TRBJ2-3	TRBC2	TRUE	TRUE	CASSPTSAKDTQYF	TGTGCCAGCAGCCCCACTTCAGCAAAGGATACGCAGTATTTT	3950	13	clonotype17301	clonotype17301_consensus_1
AGGCCGTTCTGTCAAG_5	HD4_PB	4	Path II	888	TRB	TRBV11-2	None	TRBJ2-3	TRBC2	TRUE	TRUE	CASSLDPNTDTQYF	TGTGCCAGCAGCTTAGATCCTAACACAGATACGCAGTATTTT	5830	29	clonotype17327	clonotype17327_consensus_2
AGGGAGTGTAAATGAC_5	HD4_PB	4	Path II	508	TRA	TRAV4	None	TRAJ12	TRAC	TRUE	TRUE	CLVVRMDSSYKLIF	TGCCTCGTGGTTCGGATGGATAGCAGCTATAAATTGATCTTC	4740	11	clonotype17429	clonotype17429_consensus_1
AGGGAGTGTTACAGAA_5	HD4_PB	4	Path II	761	TRB	TRBV14	TRBD2	TRBJ2-1	TRBC2	TRUE	TRUE	CASTPTSGNNEQFF	TGTGCCAGCACCCCGACTAGCGGGAATAATGAGCAGTTCTTC	5118	16	clonotype17466	clonotype17466_consensus_3
AGGGATGGTCATGCAT_5	HD4_PB	0	Pre	573	TRB	TRBV6-1	None	TRBJ2-7	TRBC2	TRUE	TRUE	CASSEPYYEQYF	TGTGCCAGCAGTGAGCCTTACTACGAGCAGTACTTC	3762	11	clonotype17607	clonotype17607_consensus_1
AGGGTGATCCACGAAT_5	HD4_PB	0	Pre	725	TRB	TRBV14	TRBD2	TRBJ1-2	TRBC1	TRUE	TRUE	CASSQDHAGAYGYTF	TGTGCCAGCAGCCAAGATCATGCGGGTGCCTATGGCTACACCTTC	3202	10	clonotype17835	clonotype17835_consensus_1
AGGTCATAGGACAGAA_5	HD4_PB	1	Path II	553	TRB	TRBV7-9	TRBD2	TRBJ2-3	TRBC2	TRUE	TRUE	CASSLVRRVGDTQYF	TGTGCCAGCAGCTTAGTTCGGAGGGTAGGAGATACGCAGTATTTT	3837	12	clonotype745	clonotype745_consensus_1
AGGTCATAGTCTCGGC_5	HD4_PB	0	Pre	679	TRB	TRBV7-2	TRBD1	TRBJ1-4	TRBC1	TRUE	TRUE	CASSPTGNNEKLFF	TGTGCCAGCAGCCCGACAGGGAATAATGAAAAACTGTTTTTT	2857	10	clonotype17913	clonotype17913_consensus_2
AGGTCATAGTGTTGAA_5	HD4_PB	4	Path II	717	TRB	TRBV24-1	TRBD1	TRBJ2-1	TRBC2	TRUE	TRUE	CATSDSGAGSSYNEQFF	TGTGCCACCAGTGATTCTGGGGCAGGGAGCTCCTACAATGAGCAGTTCTTC	12434	42	clonotype17918	clonotype17918_consensus_1
AGGTCATGTAAATGTG_5	HD4_PB	3	Pre	697	TRB	TRBV12-3	None	TRBJ2-7	TRBC2	TRUE	TRUE	CASSFMYEQYF	TGTGCCAGCAGTTTTATGTACGAGCAGTACTTC	4422	16	clonotype17963	clonotype17963_consensus_2
AGGTCCGCAGTAACGG_5	HD4_PB	3	Pre	869	TRB	TRBV5-1	TRBD1	TRBJ2-7	TRBC2	TRUE	TRUE	CASSLQGESYEQYF	TGCGCCAGCAGCTTGCAGGGTGAGTCCTACGAGCAGTACTTC	3151	12	clonotype18109	clonotype18109_consensus_2
AGGTCCGTCACAATGC_5	HD4_PB	4	Path II	706	TRB	TRBV20-1	TRBD2	TRBJ2-7	TRBC2	TRUE	TRUE	CSARDLIAATSYEQYF	TGCAGTGCTAGAGATCTAATAGCGGCCACCTCCTACGAGCAGTACTTC	15086	55	clonotype18168	clonotype18168_consensus_2
AGGTCCGTCGGATGGA_5	HD4_PB	1	Path II	698	TRB	TRBV20-1	None	TRBJ1-4	TRBC1	TRUE	TRUE	CSASSERTEKLFF	TGCAGTGCTAGCAGCGAACGAACCGAAAAACTGTTTTTT	3040	10	clonotype18191	clonotype18191_consensus_1
AGTAGTCCACATGTGT_5	HD4_PB	0	Pre	699	TRB	TRBV4-1	TRBD2	TRBJ2-7	TRBC2	TRUE	TRUE	CASSQDALAGYSSYEQYF	TGCGCCAGCAGCCAAGATGCGCTAGCGGGTTATAGCTCCTACGAGCAGTACTTC	6096	18	clonotype18263	clonotype18263_consensus_1
AGTAGTCTCCCTCTTT_5	HD4_PB	1	Pre	555	TRB	TRBV5-1	TRBD1	TRBJ2-1	TRBC2	TRUE	TRUE	CASSLRGGGPKDEQFF	TGCGCCAGCAGCTTGAGGGGTGGTGGCCCGAAGGATGAGCAGTTCTTC	2813	10	clonotype18347	clonotype18347_consensus_1
AGTCTTTCAGGGCATA_5	HD4_PB	0	Pre	629	TRB	TRBV20-1	TRBD1	TRBJ2-4	TRBC2	TRUE	TRUE	CSASSTGAKNIQYF	TGCAGTGCTAGCTCGACAGGGGCCAAAAACATTCAGTACTTC	4334	15	clonotype18449	clonotype18449_consensus_1
AGTGAGGAGGACACCA_5	HD4_PB	0	Path II	895	TRB	TRBV28	TRBD2	TRBJ2-3	TRBC2	TRUE	TRUE	CASSGAGGWSQYF	TGTGCCAGCAGTGGAGCGGGAGGTTGGTCGCAGTATTTT	3653	12	clonotype18553	clonotype18553_consensus_2
AGTGAGGCAATAGCAA_5	HD4_PB	6	Path II	700	TRB	TRBV20-1	None	TRBJ1-6	TRBC1	TRUE	TRUE	CSARVGYNSPLHF	TGCAGTGCTAGAGTAGGGTATAATTCACCCCTCCACTTT	5122	16	clonotype18580	clonotype18580_consensus_2
AGTGAGGGTGACAAAT_5	HD4_PB	6	Path II	713	TRB	TRBV20-1	TRBD1	TRBJ1-1	TRBC1	TRUE	TRUE	CSARDRRREGTEAFF	TGCAGTGCTAGAGATCGTCGCAGGGAAGGCACTGAAGCTTTCTTT	6057	21	clonotype60	clonotype60_consensus_2
AGTGGGACAAATCCGT_5	HD4_PB	2	Path II	501	TRA	TRAV9-2	None	TRAJ20	TRAC	TRUE	TRUE	CALSNDYKLSF	TGTGCTCTGAGTAACGACTACAAGCTCAGCTTT	5916	14	clonotype18725	clonotype18725_consensus_2
AGTGGGACAGTATGCT_5	HD4_PB	0	Pre	700	TRB	TRBV12-4	TRBD1	TRBJ1-5	TRBC1	TRUE	TRUE	CASSRGTGATQPQHF	TGTGCCAGCAGCCGCGGGACAGGGGCCACTCAGCCCCAGCATTTT	4416	16	clonotype18750	clonotype18750_consensus_2
AGTGGGATCAGTTCGA_5	HD4_PB	1	Path II	688	TRA	TRAV3	None	TRAJ4	TRAC	TRUE	TRUE	CAVRPISGGYNKLIF	TGTGCTGTGAGACCCATTTCTGGTGGCTACAATAAGCTGATTTTT	3358	13	clonotype2896	clonotype2896_consensus_1
AGTGTCAGTACATCCA_5	HD4_PB	2	Path II	837	TRB	TRBV19	TRBD1	TRBJ1-1	TRBC1	TRUE	TRUE	CASSRDSSKAFF	TGTGCCAGTAGCAGGGACAGCTCGAAAGCTTTCTTT	3261	13	clonotype18922	clonotype18922_consensus_1
AGTGTCAGTCTCCCTA_5	HD4_PB	1	Path II	692	TRB	TRBV10-3	TRBD2	TRBJ2-7	TRBC2	TRUE	TRUE	CAISDTTRTYEQYF	TGTGCCATCAGTGATACGACTAGAACCTACGAGCAGTACTTC	7321	25	clonotype70	clonotype70_consensus_2
AGTTGGTGTTTAGCTG_5	HD4_PB	1	Path II	563	TRB	TRBV6-1	TRBD2	TRBJ2-5	TRBC2	TRUE	TRUE	CASSVFSGQETQYF	TGTGCCAGCAGTGTTTTTAGCGGACAAGAGACCCAGTACTTC	4306	14	clonotype19120	clonotype19120_consensus_2
ATAACGCAGAGCCCAA_5	HD4_PB	0	Path II	582	TRB	TRBV6-1	TRBD1	TRBJ2-1	TRBC2	TRUE	TRUE	CASWSGSGVNNEQFF	TGTGCCAGCTGGAGCGGATCAGGGGTCAACAATGAGCAGTTCTTC	5831	20	clonotype245	clonotype245_consensus_2
ATAACGCAGCAGGTCA_5	HD4_PB	0	Pre	716	TRB	TRBV6-6	TRBD1	TRBJ2-3	TRBC2	TRUE	TRUE	CASKTGPTDTQYF	TGTGCCAGCAAGACAGGGCCCACAGATACGCAGTATTTT	6407	21	clonotype19184	clonotype19184_consensus_3
ATAACGCCACCATCCT_5	HD4_PB	1	Pre	685	TRB	TRBV24-1	TRBD1	TRBJ2-4	TRBC2	TRUE	TRUE	CATRKFRDRENIQYF	TGTGCCACCAGAAAGTTCCGGGACAGAGAAAACATTCAGTACTTC	3280	10	clonotype19223	clonotype19223_consensus_2
ATAAGAGGTAGGAGTC_5	HD4_PB	2	Path II	578	TRB	TRBV20-1	TRBD1	TRBJ2-2	TRBC2	TRUE	TRUE	CSATEKVGGAPGELFF	TGCAGTGCTACGGAAAAAGTAGGGGGGGCCCCCGGGGAGCTGTTTTTT	9057	30	clonotype19426	clonotype19426_consensus_2
ATAGACCGTTGCTCCT_5	HD4_PB	6	Path II	718	TRB	TRBV6-3	TRBD2	TRBJ2-1	TRBC2	TRUE	TRUE	CASRHRLAGRFEQFF	TGTGCCAGCCGTCACAGGCTAGCGGGAAGGTTTGAGCAGTTCTTC	5806	19	clonotype19627	clonotype19627_consensus_2
ATAGACCTCGTAGGTT_5	HD4_PB	5	Pre	595	TRB	TRBV3-1	TRBD2	TRBJ2-3	TRBC2	TRUE	TRUE	CASSPGTSGADTQYF	TGTGCCAGCAGCCCCGGGACTAGCGGGGCAGATACGCAGTATTTT	4021	15	clonotype19661	clonotype19661_consensus_1
ATCACGAAGCTGTCTA_5	HD4_PB	0	Pre	735	TRB	TRBV4-1	TRBD2	TRBJ2-7	TRBC2	TRUE	TRUE	CASSSPPHAGPTYEQYF	TGCGCCAGCAGCTCCCCCCCTCACGCGGGGCCTACCTACGAGCAGTACTTC	6202	21	clonotype2955	clonotype2955_consensus_2
ATCACGACAAACTGTC_5	HD4_PB	1	Path II	518	TRA	TRAV38-2DV8	None	TRAJ22	TRAC	TRUE	TRUE	CAYYIEGSARQLTF	TGTGCTTATTATATTGAGGGTTCTGCAAGGCAACTGACCTTT	3957	11	clonotype474	clonotype474_consensus_1
ATCACGAGTAAACGCG_5	HD4_PB	4	Path II	578	TRA	TRAV27	None	TRAJ54	TRAC	TRUE	TRUE	CGKGAQKLVF	TGTGGTAAGGGAGCCCAGAAGCTGGTATTT	4916	12	clonotype19755	clonotype19755_consensus_1
ATCACGAGTAGCGTCC_5	HD4_PB	1	Path II	569	TRB	TRBV2	TRBD1	TRBJ2-2	TRBC2	TRUE	TRUE	CASSRTGRTAGELFF	TGTGCCAGCAGCAGGACAGGGAGGACGGCCGGGGAGCTGTTTTTT	3150	10	clonotype19759	clonotype19759_consensus_1
ATCATCTAGAATTCCC_5	HD4_PB	1	Path II	846	TRB	TRBV19	TRBD2	TRBJ2-2	TRBC2	TRUE	TRUE	CASRPYREGTGELFF	TGTGCCAGTAGACCTTACAGGGAGGGGACCGGGGAGCTGTTTTTT	2756	13	clonotype2963	clonotype2963_consensus_1
ATCATCTAGTATGACA_5	HD4_PB	4	Path II	704	TRB	TRBV20-1	TRBD2	TRBJ2-5	TRBC2	TRUE	TRUE	CSAREARGSQETQYF	TGCAGTGCTAGAGAGGCTAGGGGGAGCCAAGAGACCCAGTACTTC	2682	11	clonotype19881	clonotype19881_consensus_1
ATCATCTCAATCCGAT_5	HD4_PB	4	Path II	664	TRB	TRBV29-1	TRBD2	TRBJ2-1	TRBC2	TRUE	TRUE	CSVEAGLAGDRIF	TGCAGCGTTGAAGCCGGACTAGCGGGAGATCGGATCTTC	6010	21	clonotype19890	clonotype19890_consensus_1
ATCATCTGTAAGGGAA_5	HD4_PB	2	Path II	723	TRB	TRBV11-2	TRBD2	TRBJ2-5	TRBC2	TRUE	TRUE	CASSLGRKTQYF	TGTGCCAGCAGCTTAGGCCGGAAGACCCAGTACTTC	8403	26	clonotype19917	clonotype19917_consensus_1
ATCATGGAGCTCAACT_5	HD4_PB	3	Pre	573	TRB	TRBV6-3	TRBD2	TRBJ2-3	TRBC2	TRUE	TRUE	CASSHPGLAGAWAQYF	TGTGCCAGCAGTCACCCGGGACTAGCGGGAGCCTGGGCGCAGTATTTT	1952	10	clonotype20014	clonotype20014_consensus_2
ATCATGGGTTCAGTAC_5	HD4_PB	0	Pre	687	TRB	TRBV7-2	TRBD1	TRBJ2-5	TRBC2	TRUE	TRUE	CASSLGPGETQYF	TGTGCCAGCAGCTTGGGACCAGGGGAGACCCAGTACTTC	4434	17	clonotype20094	clonotype20094_consensus_2
ATCCGAAGTCATCCCT_5	HD4_PB	2	Path II	684	TRB	TRBV7-2	None	TRBJ2-1	TRBC2	TRUE	TRUE	CASSLTVWDEQFF	TGTGCCAGCAGCTTGACGGTCTGGGATGAGCAGTTCTTC	10437	33	clonotype2218	clonotype2218_consensus_3
ATCCGAAGTCTAGCCG_5	HD4_PB	6	Path II	691	TRB	TRBV5-1	TRBD2	TRBJ2-1	TRBC2	TRUE	TRUE	CASSLRQVVNNEQFF	TGCGCCAGCAGCTTACGGCAGGTAGTCAACAATGAGCAGTTCTTC	6727	23	clonotype20401	clonotype20401_consensus_1
ATCCGAAGTTATGCGT_5	HD4_PB	2	Path II	676	TRB	TRBV10-3	TRBD1	TRBJ2-7	TRBC2	TRUE	TRUE	CAISERQGAVEQYF	TGTGCCATCAGTGAGAGACAGGGGGCGGTTGAGCAGTACTTC	7693	25	clonotype20411	clonotype20411_consensus_1
ATCCGAATCAAGCCTA_5	HD4_PB	0	Pre	675	TRB	TRBV24-1	TRBD2	TRBJ2-3	TRBC2	TRUE	TRUE	CATEGSTDTQYF	TGTGCCACCGAGGGGAGCACAGATACGCAGTATTTT	2791	10	clonotype20424	clonotype20424_consensus_1
ATCGAGTGTACCGTAT_5	HD4_PB	2	Path II	711	TRB	TRBV7-2	None	TRBJ2-3	TRBC2	TRUE	TRUE	CASSLWTHGDTQYF	TGTGCCAGCAGCTTGTGGACCCACGGGGATACGCAGTATTTT	8459	31	clonotype20559	clonotype20559_consensus_3
ATCGAGTGTTTACTCT_5	HD4_PB	0	Pre	849	TRB	TRBV14	TRBD2	TRBJ2-1	TRBC2	TRUE	TRUE	CASSRWAPGLAKSEQFF	TGTGCCAGCAGCCGGTGGGCCCCGGGACTAGCGAAGAGTGAGCAGTTCTTC	5540	18	clonotype20583	clonotype20583_consensus_1
ATCTACTCACGAGGTA_5	HD4_PB	2	Path II	571	TRA	TRAV13-1	None	TRAJ6	TRAC	TRUE	TRUE	CAIEGGSYIPTF	TGTGCAATAGAAGGAGGAAGCTACATACCTACATTT	5139	14	clonotype619	clonotype619_consensus_1
ATCTACTCAGACAGGT_5	HD4_PB	6	Path II	583	TRA	TRAV14DV4	None	TRAJ54	TRAC	TRUE	TRUE	CAMREQGAQKLVF	TGTGCAATGAGAGAACAGGGAGCCCAGAAGCTGGTATTT	3518	10	clonotype20698	clonotype20698_consensus_2
ATCTACTTCCCTTGTG_5	HD4_PB	1	Path I	694	TRB	TRBV5-1	TRBD2	TRBJ2-1	TRBC2	TRUE	TRUE	CASSLKLASGTSEQFF	TGCGCCAGCAGCTTAAAGTTGGCTAGCGGGACAAGTGAGCAGTTCTTC	3777	12	clonotype206	clonotype206_consensus_1
ATCTGCCAGTCCAGGA_5	HD4_PB	4	Path II	687	TRB	TRBV7-2	TRBD1	TRBJ1-1	TRBC1	TRUE	TRUE	CASSNQGYTEAFF	TGTGCCAGCAGCAATCAGGGTTATACTGAAGCTTTCTTT	10563	35	clonotype20852	clonotype20852_consensus_2
ATGCGATAGAGAGCTC_5	HD4_PB	4	Path II	711	TRB	TRBV20-1	TRBD2	TRBJ2-7	TRBC2	TRUE	TRUE	CSARDWETSGSAYEQYF	TGCAGTGCTAGAGATTGGGAGACTAGCGGGAGCGCGTACGAGCAGTACTTC	3916	13	clonotype21148	clonotype21148_consensus_3
ATGCGATCATGCATGT_5	HD4_PB	0	Pre	542	TRB	TRBV20-1	None	TRBJ2-3	TRBC2	TRUE	TRUE	CSARGQETQYF	TGCAGTGCTAGGGGACAGGAGACGCAGTATTTT	3811	13	clonotype21206	clonotype21206_consensus_1
ATGCGATGTATTCTCT_5	HD4_PB	2	Path II	685	TRA	TRAV3	None	TRAJ31	TRAC	TRUE	TRUE	CAVRDISNNARLMF	TGTGCTGTGAGAGACATCAGTAACAATGCCAGACTCATGTTT	6016	17	clonotype909	clonotype909_consensus_1
ATGCGATTCATATCGG_5	HD4_PB	1	Path II	943	TRB	TRBV7-9	None	TRBJ2-3	TRBC2	TRUE	TRUE	CASSLAAGTDTQYF	TGTGCCAGCAGCTTAGCGGCCGGGACAGATACGCAGTATTTT	5898	19	clonotype21267	clonotype21267_consensus_3
ATGCGATTCGCCATAA_5	HD4_PB	2	Path II	728	TRB	TRBV6-3	TRBD2	TRBJ2-3	TRBC2	TRUE	TRUE	CASSYSIGRALDTQYF	TGTGCCAGCAGTTACTCGATCGGGAGGGCCTTAGATACGCAGTATTTT	5821	19	clonotype1552	clonotype1552_consensus_1
ATGGGAGCAAGTCTGT_5	HD4_PB	4	Path II	694	TRB	TRBV5-1	TRBD2	TRBJ2-2	TRBC2	TRUE	TRUE	CASSLVTSVNTGELFF	TGCGCCAGCAGCTTAGTGACTAGCGTAAACACCGGGGAGCTGTTTTTT	10497	36	clonotype21340	clonotype21340_consensus_1
ATGGGAGTCACCACCT_5	HD4_PB	1	Path II	673	TRB	TRBV28	TRBD1	TRBJ2-7	TRBC2	TRUE	TRUE	CASRLTGLEQYF	TGTGCCAGCAGACTGACTGGTCTCGAGCAGTACTTC	4132	12	clonotype21420	clonotype21420_consensus_2
ATGGGAGTCCTATTCA_5	HD4_PB	6	Path II	707	TRB	TRBV3-1	TRBD1	TRBJ2-1	TRBC2	TRUE	TRUE	CASSPTLNRGEEFF	TGTGCCAGCAGCCCCACACTTAACAGGGGAGAGGAGTTCTTC	3540	13	clonotype21430	clonotype21430_consensus_4
ATTACTCAGCCGATTT_5	HD4_PB	2	Path II	541	TRB	TRBV5-1	TRBD2	TRBJ2-1	TRBC2	TRUE	TRUE	CASSLGPSGEAEQFF	TGCGCCAGCAGCTTGGGCCCTAGCGGGGAGGCTGAGCAGTTCTTC	3801	13	clonotype1567	clonotype1567_consensus_2
ATTACTCAGCTTATCG_5	HD4_PB	6	Path II	859	TRB	TRBV5-5	None	TRBJ2-5	TRBC2	TRUE	TRUE	CASSQTAVAYETQYF	TGTGCCAGCAGCCAGACTGCTGTAGCTTATGAGACCCAGTACTTC	4064	15	clonotype619	clonotype619_consensus_2
ATTACTCGTTGGTTTG_5	HD4_PB	2	Path II	699	TRB	TRBV10-3	TRBD2	TRBJ2-2	TRBC2	TRUE	TRUE	CAISFTSLRSTGELFF	TGTGCCATCAGTTTCACTAGCCTCAGAAGCACCGGGGAGCTGTTTTTT	9948	34	clonotype21769	clonotype21769_consensus_1
ATTACTCTCCTTGGTC_5	HD4_PB	0	Pre	731	TRB	TRBV7-9	TRBD1	TRBJ2-7	TRBC2	TRUE	TRUE	CASSSRRVAAEQYF	TGTGCCAGCAGCTCCAGACGGGTCGCCGCCGAGCAGTACTTC	4846	15	clonotype21792	clonotype21792_consensus_1
ATTCTACAGGATGCGT_5	HD4_PB	2	Path II	707	TRB	TRBV20-1	TRBD1	TRBJ1-2	TRBC1	TRUE	TRUE	CSARDGGELGARGYTF	TGCAGTGCTAGAGATGGGGGGGAATTGGGGGCGCGCGGCTACACCTTC	3347	13	clonotype21999	clonotype21999_consensus_2
ATTCTACGTCGAATCT_5	HD4_PB	0	Path II	696	TRB	TRBV4-1	TRBD1	TRBJ1-6	TRBC1	TRUE	TRUE	CASSQATGGAWNSPLHF	TGCGCCAGCAGCCAAGCGACGGGGGGCGCATGGAATTCACCCCTCCACTTT	4343	13	clonotype22077	clonotype22077_consensus_2
ATTGGACAGAAGATTC_5	HD4_PB	1	Pre	706	TRB	TRBV20-1	TRBD2	TRBJ2-7	TRBC2	TRUE	TRUE	CSAIGGRVLSYEQYF	TGCAGTGCCATCGGAGGGAGGGTCCTCTCCTACGAGCAGTACTTC	4747	16	clonotype22147	clonotype22147_consensus_2
ATTGGACGTATCTGCA_5	HD4_PB	0	Pre	693	TRB	TRBV4-1	TRBD2	TRBJ2-1	TRBC2	TRUE	TRUE	CASSQSGRANDEQFF	TGCGCCAGCAGCCAAAGCGGGAGGGCCAACGATGAGCAGTTCTTC	3489	10	clonotype22239	clonotype22239_consensus_2
ATTGGACTCGCGCCAA_5	HD4_PB	2	Path II	722	TRB	TRBV11-2	None	TRBJ2-7	TRBC2	TRUE	TRUE	CASSRYYEQYF	TGTGCCAGCAGCCGTTACTACGAGCAGTACTTC	5115	14	clonotype1561	clonotype1561_consensus_2
ATTGGTGAGATATGCA_5	HD4_PB	4	Pre	746	TRB	TRBV7-2	TRBD1	TRBJ1-6	TRBC1	TRUE	TRUE	CASSLGLLGRGPTNSPLHF	TGTGCCAGCAGCTTAGGATTATTGGGCAGGGGCCCCACCAATTCACCCCTCCACTTT	4958	15	clonotype22320	clonotype22320_consensus_2
ATTGGTGCACTTCTGC_5	HD4_PB	1	Path II	889	TRB	TRBV5-6	None	TRBJ2-3	TRBC2	TRUE	TRUE	CASSFRTPAQADTQYF	TGTGCCAGCAGCTTCAGGACCCCGGCCCAGGCAGATACGCAGTATTTT	2832	12	clonotype22366	clonotype22366_consensus_1
ATTGGTGTCGATAGAA_5	HD4_PB	4	Path II	500	TRA	TRAV21	None	TRAJ17	TRAC	TRUE	TRUE	CAVKEAAGNKLTF	TGTGCTGTGAAGGAAGCTGCAGGCAACAAGCTAACTTTT	6512	14	clonotype660	clonotype660_consensus_1
ATTGGTGTCTCGATGA_5	HD4_PB	2	Path II	740	TRB	TRBV4-2	TRBD2	TRBJ2-5	TRBC2	TRUE	TRUE	CASSQEAVSQETQYF	TGTGCCAGCAGCCAAGAGGCAGTAAGTCAAGAGACCCAGTACTTC	5281	18	clonotype22464	clonotype22464_consensus_2
ATTTCTGAGGCTCATT_5	HD4_PB	4	Path II	750	TRB	TRBV6-1	TRBD2	TRBJ2-4	TRBC2	TRUE	TRUE	CASSEGRRGLAKNIQYF	TGTGCCAGCAGTGAAGGTCGCAGGGGACTAGCCAAAAACATTCAGTACTTC	4792	15	clonotype22512	clonotype22512_consensus_4
ATTTCTGAGTACTTGC_5	HD4_PB	1	Path I	563	TRB	TRBV10-3	TRBD1	TRBJ2-1	TRBC2	TRUE	TRUE	CAISEPGQANNEQFF	TGTGCCATCAGTGAGCCGGGACAGGCCAACAATGAGCAGTTCTTC	5094	18	clonotype100	clonotype100_consensus_1
ATTTCTGGTCGAATCT_5	HD4_PB	0	Pre	699	TRB	TRBV7-9	TRBD1	TRBJ1-2	TRBC1	TRUE	TRUE	CASSLPGQGVSYGYTF	TGTGCCAGCAGCTTGCCGGGACAGGGGGTTAGCTATGGCTACACCTTC	4121	14	clonotype22572	clonotype22572_consensus_1
ATTTCTGGTTCAACCA_5	HD4_PB	1	Path II	830	TRB	TRBV11-2	TRBD2	TRBJ2-5	TRBC2	TRUE	TRUE	CASSLGRKTQYF	TGTGCCAGCAGCTTAGGCCGGAAGACCCAGTACTTC	4364	15	clonotype22600	clonotype22600_consensus_1
CAACCTCAGTTGCAGG_5	HD4_PB	7	Path I	687	TRB	TRBV5-1	TRBD2	TRBJ2-1	TRBC2	TRUE	TRUE	CASSWTGTSARRNEQFF	TGCGCCAGCAGCTGGACCGGGACTAGCGCGCGACGTAATGAGCAGTTCTTC	3537	12	clonotype22853	clonotype22853_consensus_1
CAACTAGAGGTAAACT_5	HD4_PB	2	Path II	561	TRB	TRBV14	TRBD1	TRBJ2-5	TRBC2	TRUE	TRUE	CASSQLWGQGAETQYF	TGTGCCAGCAGCCAACTCTGGGGACAGGGGGCGGAGACCCAGTACTTC	5256	20	clonotype3128	clonotype3128_consensus_2
CAACTAGGTCGCATCG_5	HD4_PB	2	Path II	688	TRB	TRBV11-2	None	TRBJ1-5	TRBC1	TRUE	TRUE	CASSLIRADQPQHF	TGTGCCAGCAGCTTAATTAGGGCGGATCAGCCCCAGCATTTT	5175	16	clonotype23073	clonotype23073_consensus_1
CAACTAGTCGGAGCAA_5	HD4_PB	4	Path II	712	TRB	TRBV20-1	TRBD1	TRBJ1-4	TRBC1	TRUE	TRUE	CSAPEKPGTGPNEKLFF	TGCAGTGCCCCTGAAAAACCCGGGACAGGGCCTAATGAAAAACTGTTTTTT	4703	17	clonotype3139	clonotype3139_consensus_2
CAACTAGTCGGCCGAT_5	HD4_PB	0	Pre	832	TRB	TRBV5-6	TRBD2	TRBJ2-3	TRBC2	TRUE	TRUE	CASSFGGSTDTQYF	TGTGCCAGCAGCTTTGGCGGGAGCACAGATACGCAGTATTTT	3132	10	clonotype571	clonotype571_consensus_3
CAAGAAAAGCCAGTAG_5	HD4_PB	2	Path II	918	TRB	TRBV12-5	None	TRBJ2-6	TRBC2	TRUE	TRUE	CASGLELGYSGANVLTF	TGTGCTAGTGGTTTGGAACTCGGATACTCTGGGGCCAACGTCCTGACTTTC	6031	19	clonotype23174	clonotype23174_consensus_2
CAAGAAAAGTGCGTGA_5	HD4_PB	1	Path II	672	TRB	TRBV10-3	TRBD1	TRBJ1-1	TRBC1	TRUE	TRUE	CAIVAGMNTEAFF	TGTGCCATAGTGGCAGGGATGAACACTGAAGCTTTCTTT	4974	15	clonotype23200	clonotype23200_consensus_2
CAAGAAACAAACGCGA_5	HD4_PB	1	Path II	766	TRA	TRAV20	None	TRAJ48	TRAC	TRUE	TRUE	CAVQNFGNEKLTF	TGTGCTGTGCAGAACTTTGGAAATGAGAAATTAACCTTT	4210	11	clonotype23206	clonotype23206_consensus_2
CAAGAAACACGAGGTA_5	HD4_PB	2	Path II	542	TRB	TRBV7-9	None	TRBJ2-1	TRBC2	TRUE	TRUE	CASSLVYNEQFF	TGTGCCAGCAGCTTAGTGTACAATGAGCAGTTCTTC	6078	19	clonotype23223	clonotype23223_consensus_1
CAAGAAAGTGATGTCT_5	HD4_PB	5	Pre	716	TRB	TRBV20-1	TRBD1	TRBJ2-3	TRBC2	TRUE	TRUE	CSVTKALHGTDTQYF	TGCAGTGTTACCAAGGCCCTTCACGGGACAGATACGCAGTATTTT	2852	10	clonotype23263	clonotype23263_consensus_2
CAAGATCGTTCCCGAG_5	HD4_PB	0	Pre	699	TRB	TRBV7-9	TRBD2	TRBJ2-7	TRBC2	TRUE	TRUE	CASTRTGTSHPREQYF	TGTGCCAGCACTCGTACCGGGACCAGCCACCCTCGGGAGCAGTACTTC	4957	14	clonotype23441	clonotype23441_consensus_2
CAAGATCTCGACCAGC_5	HD4_PB	0	Pre	884	TRB	TRBV7-3	TRBD2	TRBJ2-1	TRBC2	TRUE	TRUE	CASSPLGRTNEQFF	TGTGCCAGCAGCCCGTTGGGACGGACGAATGAGCAGTTCTTC	3410	11	clonotype23467	clonotype23467_consensus_3
CAAGGCCAGATACACA_5	HD4_PB	3	Pre	703	TRB	TRBV14	TRBD1	TRBJ2-1	TRBC2	TRUE	TRUE	CASSQDRTGGRSSQFF	TGTGCCAGCAGCCAAGACAGGACAGGGGGACGCTCTTCTCAGTTCTTC	5129	17	clonotype23497	clonotype23497_consensus_2
CAAGGCCCAATAGAGT_5	HD4_PB	2	Path II	681	TRB	TRBV7-2	None	TRBJ2-7	TRBC2	TRUE	TRUE	CASSLNSLEQYF	TGTGCCAGCAGCTTAAATTCACTCGAGCAGTACTTC	3843	14	clonotype830	clonotype830_consensus_1
CAAGGCCCAGGGTACA_5	HD4_PB	3	Pre	538	TRB	TRBV20-1	TRBD1	TRBJ1-4	TRBC1	TRUE	TRUE	CSARQGAGEKLFF	TGCAGTGCACGACAGGGGGCCGGTGAAAAACTGTTTTTT	3187	10	clonotype23559	clonotype23559_consensus_1
CAAGGCCGTAAATGAC_5	HD4_PB	1	Path II	716	TRB	TRBV19	TRBD1	TRBJ2-3	TRBC2	TRUE	TRUE	CATKKVGRGRTDTQYF	TGTGCCACAAAAAAGGTCGGCAGGGGTCGCACAGATACGCAGTATTTT	2985	14	clonotype96	clonotype96_consensus_3
CAAGTTGGTTCACGGC_5	HD4_PB	2	Path II	694	TRA	TRAV8-2	None	TRAJ8	TRAC	TRUE	TRUE	CVVSDPTGFQKLVF	TGTGTTGTGAGTGATCCGACAGGCTTTCAGAAACTTGTATTT	3555	10	clonotype3174	clonotype3174_consensus_3
CAAGTTGTCGGAGGTA_5	HD4_PB	2	Path II	682	TRB	TRBV12-4	TRBD1	TRBJ1-2	TRBC1	TRUE	TRUE	CASSFSRGYGYTF	TGTGCCAGCAGTTTCTCCAGGGGCTATGGCTACACCTTC	3318	10	clonotype561	clonotype561_consensus_2
CACAAACCAATTGCTG_5	HD4_PB	6	Path II	725	TRB	TRBV6-6	TRBD2	TRBJ2-2	TRBC2	TRUE	TRUE	CASSYSAGGSTGELFF	TGTGCCAGCAGTTACTCGGCAGGCGGTAGCACCGGGGAGCTGTTTTTT	5436	17	clonotype23841	clonotype23841_consensus_2
CACAAACTCTCCAACC_5	HD4_PB	2	Path II	641	TRB	TRBV6-1	TRBD2	TRBJ2-3	TRBC2	TRUE	TRUE	CASSEGTSRFTDTQYF	TGTGCCAGCAGTGAAGGGACTAGCAGATTCACAGATACGCAGTATTTT	3260	10	clonotype23966	clonotype23966_consensus_1
CACAAACTCTGTACGA_5	HD4_PB	4	Path II	728	TRA	TRAV8-3	None	TRAJ37	TRAC	TRUE	TRUE	CAVEDIGNTGKLIF	TGTGCTGTGGAGGATATTGGCAACACAGGCAAACTAATCTTT	2585	11	clonotype23973	clonotype23973_consensus_1
CACACAAGTCGGCATC_5	HD4_PB	7	Path II	733	TRB	TRBV20-1	None	TRBJ1-5	TRBC1	TRUE	TRUE	CSASLGTLGNQPQHF	TGCAGTGCTAGTTTGGGAACGTTGGGCAATCAGCCCCAGCATTTT	6127	22	clonotype2537	clonotype2537_consensus_2
CACACCTCAGCTGGCT_5	HD4_PB	1	Path II	694	TRB	TRBV4-1	None	TRBJ2-4	TRBC2	TRUE	TRUE	CASSQGGDLAKNIQYF	TGCGCCAGCAGCCAAGGCGGAGACCTAGCCAAAAACATTCAGTACTTC	7023	22	clonotype24191	clonotype24191_consensus_1
CACACCTGTCCATCCT_5	HD4_PB	0	Pre	701	TRB	TRBV20-1	None	TRBJ2-7	TRBC2	TRUE	TRUE	CSAQERSWGYEQYF	TGCAGTGCTCAGGAGCGAAGTTGGGGCTACGAGCAGTACTTC	1996	10	clonotype24213	clonotype24213_consensus_1
CACACCTTCAGAAATG_5	HD4_PB	6	Pre	692	TRB	TRBV3-1	TRBD2	TRBJ2-3	TRBC2	TRUE	TRUE	CASSLRLAGVDTQYF	TGTGCCAGCAGCCTACGACTAGCGGGAGTAGATACGCAGTATTTT	2811	10	clonotype24250	clonotype24250_consensus_1
CACACTCAGAACAATC_5	HD4_PB	0	Pre	562	TRB	TRBV4-1	TRBD1	TRBJ1-1	TRBC1	TRUE	TRUE	CASSLGQGHMNTEAFF	TGCGCCAGCAGCCTAGGACAGGGCCATATGAACACTGAAGCTTTCTTT	5936	17	clonotype24284	clonotype24284_consensus_1
CACACTCTCACAGGCC_5	HD4_PB	2	Path II	741	TRB	TRBV6-5	TRBD2	TRBJ1-1	TRBC1	TRUE	TRUE	CASSYGGGQPSEAFF	TGTGCCAGCAGTTACGGAGGTGGGCAGCCAAGTGAAGCTTTCTTT	6312	23	clonotype24414	clonotype24414_consensus_2
CACAGGCAGCTGGAAC_5	HD4_PB	1	Pre	745	TRB	TRBV7-2	TRBD1	TRBJ2-1	TRBC2	TRUE	TRUE	CASSLDGPGASSYNEQFF	TGTGCCAGCAGCTTAGACGGGCCAGGGGCGAGCTCCTACAATGAGCAGTTCTTC	4596	17	clonotype3220	clonotype3220_consensus_2
CACAGGCCACCCAGTG_5	HD4_PB	0	Path II	850	TRB	TRBV19	TRBD1	TRBJ1-1	TRBC1	TRUE	TRUE	CASTGANTEAFF	TGTGCCAGTACGGGGGCGAACACTGAAGCTTTCTTT	3560	18	clonotype667	clonotype667_consensus_2
CACAGGCTCCGCGCAA_5	HD4_PB	1	Path II	700	TRB	TRBV13	None	TRBJ1-5	TRBC1	TRUE	TRUE	CASSLGGNSNQPQHF	TGTGCCAGCAGCTTAGGGGGAAATAGCAATCAGCCCCAGCATTTT	3447	12	clonotype24583	clonotype24583_consensus_2
CACAGGCTCTCCAGGG_5	HD4_PB	0	Pre	712	TRB	TRBV3-1	TRBD1	TRBJ2-1	TRBC2	TRUE	TRUE	CASSQLGTGGNEQFF	TGTGCCAGCAGCCAATTGGGGACAGGGGGCAATGAGCAGTTCTTC	5434	20	clonotype24595	clonotype24595_consensus_1
CACAGTATCAACACAC_5	HD4_PB	4	Pre	687	TRB	TRBV5-1	TRBD2	TRBJ2-3	TRBC2	TRUE	TRUE	CASSLAGTPTDTQYF	TGCGCCAGCAGCTTGGCCGGGACCCCCACAGATACGCAGTATTTT	4151	15	clonotype24712	clonotype24712_consensus_2
CACATAGAGACGCTTT_5	HD4_PB	3	Pre	593	TRB	TRBV2	None	TRBJ2-1	TRBC2	TRUE	TRUE	CASSLGRPSDEQFF	TGTGCCAGCAGTCTCGGACGCCCGTCAGATGAGCAGTTCTTC	2690	10	clonotype24765	clonotype24765_consensus_1
CACATTTCACGGTAGA_5	HD4_PB	0	Path II	737	TRB	TRBV7-2	TRBD1	TRBJ2-2	TRBC2	TRUE	TRUE	CASSPRDRGNTGELFF	TGTGCCAGCAGCCCCCGGGACAGGGGGAACACCGGGGAGCTGTTTTTT	11073	38	clonotype24974	clonotype24974_consensus_3
CACATTTGTCTCACCT_5	HD4_PB	2	Path II	704	TRB	TRBV6-6	None	TRBJ1-5	TRBC1	TRUE	TRUE	CASSYSNQPQHF	TGTGCCAGCAGTTATAGCAATCAGCCCCAGCATTTT	6899	22	clonotype25029	clonotype25029_consensus_1
CACATTTGTGAGGGTT_5	HD4_PB	3	Pre	519	TRB	TRBV20-1	None	TRBJ2-7	TRBC2	TRUE	TRUE	CSAEPVAYEQYF	TGCAGTGCCGAGCCTGTTGCCTACGAGCAGTACTTC	3290	13	clonotype25034	clonotype25034_consensus_1
CACATTTGTTACTGAC_5	HD4_PB	2	Path II	685	TRB	TRBV6-3	TRBD2	TRBJ2-1	TRBC2	TRUE	TRUE	CASRLAGGLNEQFF	TGTGCCAGCAGGCTAGCGGGGGGGCTCAATGAGCAGTTCTTC	3669	13	clonotype25040	clonotype25040_consensus_1
CACATTTTCAGCGATT_5	HD4_PB	0	Pre	699	TRB	TRBV6-5	TRBD1	TRBJ1-1	TRBC1	TRUE	TRUE	CASSRGTGKAFF	TGTGCCAGCAGCCGTGGGACAGGGAAAGCTTTCTTT	3631	11	clonotype25058	clonotype25058_consensus_2
CACATTTTCTGTCAAG_5	HD4_PB	0	Pre	681	TRB	TRBV10-1	None	TRBJ2-2	TRBC2	TRUE	TRUE	CASSEPMGTGELFF	TGCGCCAGCAGTGAGCCGATGGGCACCGGGGAGCTGTTTTTT	6328	20	clonotype25093	clonotype25093_consensus_1
CACCACTTCACAACGT_5	HD4_PB	1	Path II	720	TRB	TRBV5-1	TRBD1	TRBJ2-2	TRBC2	TRUE	TRUE	CASSRTGNTGELFF	TGCGCCAGCAGCCGGACAGGGAACACCGGGGAGCTGTTTTTT	2927	10	clonotype39	clonotype39_consensus_2
CACCAGGAGTCGCCGT_5	HD4_PB	0	Path II	736	TRB	TRBV2	None	TRBJ2-1	TRBC2	TRUE	TRUE	CASRTPGYSWNEQFF	TGTGCCAGCAGAACTCCGGGCTACAGTTGGAATGAGCAGTTCTTC	4774	18	clonotype25283	clonotype25283_consensus_2
CACCAGGTCTGCAGTA_5	HD4_PB	1	Path II	695	TRB	TRBV20-1	TRBD1	TRBJ2-7	TRBC2	TRUE	TRUE	CSARKGADYEQYF	TGCAGTGCCAGGAAGGGGGCAGATTACGAGCAGTACTTC	4229	15	clonotype25419	clonotype25419_consensus_1
CACCTTGAGCCAGAAC_5	HD4_PB	4	Path II	706	TRB	TRBV29-1	None	TRBJ1-3	TRBC1	TRUE	TRUE	CSVEIAGNTIYF	TGCAGCGTTGAAATCGCTGGAAACACCATATATTTT	5257	17	clonotype25437	clonotype25437_consensus_1
CACTCCAGTCCGAAGA_5	HD4_PB	0	Pre	668	TRB	TRBV4-1	TRBD2	TRBJ2-1	TRBC2	TRUE	TRUE	CASSPTSGGAKVNEQFF	TGCGCCAGCAGTCCGACTAGCGGGGGGGCCAAGGTCAATGAGCAGTTCTTC	5457	17	clonotype25703	clonotype25703_consensus_1
CACTCCAGTGCGAAAC_5	HD4_PB	6	Path II	685	TRB	TRBV11-2	TRBD1	TRBJ2-7	TRBC2	TRUE	TRUE	CASTGQDGYEQYF	TGTGCCAGCACCGGACAGGATGGCTACGAGCAGTACTTC	4302	13	clonotype25715	clonotype25715_consensus_2
CAGAATCAGACAGACC_5	HD4_PB	4	Path II	689	TRB	TRBV3-1	TRBD1	TRBJ1-1	TRBC1	TRUE	TRUE	CASSRRSGAEAFF	TGTGCCAGCAGCCGCCGGTCAGGGGCTGAAGCTTTCTTT	5550	17	clonotype3295	clonotype3295_consensus_2
CAGAATCAGCTAAGAT_5	HD4_PB	0	Pre	676	TRB	TRBV19	TRBD2	TRBJ2-5	TRBC2	TRUE	TRUE	CASKGLPQETQYF	TGTGCCAGTAAGGGACTGCCCCAAGAGACCCAGTACTTC	2135	10	clonotype25796	clonotype25796_consensus_1
CAGAATCTCCAAAGTC_5	HD4_PB	2	Path II	738	TRA	TRAV1-1	None	TRAJ13	TRAC	TRUE	TRUE	CAVRDDGGYQKVTF	TGCGCTGTGAGAGATGATGGGGGTTACCAGAAAGTTACCTTT	14093	35	clonotype25925	clonotype25925_consensus_2
CAGAATCTCGGAAACG_5	HD4_PB	4	Path II	736	TRB	TRBV7-9	TRBD2	TRBJ2-1	TRBC2	TRUE	TRUE	CASRPSGRSRNEQFF	TGTGCCAGCAGACCGAGCGGGAGGTCTAGGAATGAGCAGTTCTTC	9166	27	clonotype2015	clonotype2015_consensus_2
CAGAATCTCTGCGACG_5	HD4_PB	1	Path II	705	TRB	TRBV20-1	TRBD2	TRBJ2-3	TRBC2	TRUE	TRUE	CSARSLAGGTDTQYF	TGCAGTGCTAGAAGTCTAGCGGGAGGGACAGATACGCAGTATTTT	4223	13	clonotype1179	clonotype1179_consensus_1
CAGAGAGTCCTTCAAT_5	HD4_PB	2	Path II	721	TRB	TRBV12-5	None	TRBJ2-7	TRBC2	TRUE	TRUE	CASGPPPYYEQYF	TGTGCTAGTGGTCCACCCCCTTACTACGAGCAGTACTTC	3425	12	clonotype26083	clonotype26083_consensus_2
CAGATCAAGATCGATA_5	HD4_PB	3	Pre	649	TRA	TRAV14DV4	None	TRAJ4	TRAC	TRUE	TRUE	CAMREGTFSGGYNKLIF	TGTGCAATGAGAGAGGGGACGTTTTCTGGTGGCTACAATAAGCTGATTTTT	4945	13	clonotype26131	clonotype26131_consensus_3
CAGATCACAGTCGTGC_5	HD4_PB	0	Pre	553	TRB	TRBV20-1	TRBD2	TRBJ2-7	TRBC2	TRUE	TRUE	CSAGALAWSSYEQYF	TGCAGTGCCGGCGCCCTAGCGTGGAGCTCCTACGAGCAGTACTTC	3486	11	clonotype26183	clonotype26183_consensus_2
CAGCAGCAGACGCACA_5	HD4_PB	2	Path II	711	TRB	TRBV20-1	TRBD2	TRBJ2-6	TRBC2	TRUE	TRUE	CSAEGTSALSGANVLTF	TGCAGTGCTGAGGGGACTAGCGCCCTCTCTGGGGCCAACGTCCTGACTTTC	7538	26	clonotype26271	clonotype26271_consensus_2
CAGCAGCGTTCACGGC_5	HD4_PB	0	Pre	657	TRB	TRBV4-1	None	TRBJ2-3	TRBC2	TRUE	TRUE	CASSQEYTDTQYF	TGCGCCAGCAGCCAAGAGTACACAGATACGCAGTATTTT	3016	11	clonotype26397	clonotype26397_consensus_1
CAGCAGCTCCAATGGT_5	HD4_PB	4	Pre	722	TRB	TRBV20-1	None	TRBJ2-1	TRBC2	TRUE	TRUE	CSARRPQPYNEQFF	TGCAGTGCTAGAAGGCCCCAACCCTACAATGAGCAGTTCTTC	2821	13	clonotype3329	clonotype3329_consensus_1
CAGCATAAGGGCTCTC_5	HD4_PB	3	Pre	680	TRB	TRBV7-2	TRBD2	TRBJ2-1	TRBC2	TRUE	TRUE	CASSLEASAYNEQFF	TGTGCCAGCAGCTTAGAAGCTAGCGCCTACAATGAGCAGTTCTTC	3283	12	clonotype26477	clonotype26477_consensus_1
CAGCATAGTTGTACAC_5	HD4_PB	1	Path II	725	TRB	TRBV10-1	TRBD1	TRBJ1-1	TRBC1	TRUE	TRUE	CASSAGTGGTEAFF	TGCGCCAGCAGTGCCGGGACAGGGGGCACTGAAGCTTTCTTT	5602	17	clonotype26562	clonotype26562_consensus_1
CAGCATATCACGACTA_5	HD4_PB	2	Path II	690	TRB	TRBV5-1	TRBD2	TRBJ2-2	TRBC2	TRUE	TRUE	CASSLTQRDAGELFF	TGCGCCAGCAGCTTGACTCAGAGGGACGCCGGGGAGCTGTTTTTT	4847	20	clonotype1285	clonotype1285_consensus_1
CAGCCGAAGCTCTCGG_5	HD4_PB	4	Path II	893	TRB	TRBV5-6	TRBD2	TRBJ2-3	TRBC2	TRUE	TRUE	CASTPSRSLAGTDTQYF	TGTGCCAGCACCCCCTCTAGGTCCCTAGCGGGGACAGATACGCAGTATTTT	2873	12	clonotype26650	clonotype26650_consensus_5
CAGCCGAGTAGCTAAA_5	HD4_PB	4	Path II	662	TRB	TRBV28	TRBD2	TRBJ2-5	TRBC2	TRUE	TRUE	CASTRRGGSVQETQYF	TGTGCCAGCACCCGGCGGGGCGGGAGTGTGCAAGAGACCCAGTACTTC	6683	20	clonotype26715	clonotype26715_consensus_2
CAGCTAAAGATCCCAT_5	HD4_PB	0	Path I	809	TRB	TRBV5-1	TRBD1	TRBJ2-3	TRBC2	TRUE	TRUE	CASSPRQDRLSTDTQYF	TGCGCCAGCAGCCCGCGTCAGGACCGGTTGAGCACAGATACGCAGTATTTT	3807	14	clonotype26943	clonotype26943_consensus_2
CAGCTAAAGTTCGATC_5	HD4_PB	1	Path II	704	TRB	TRBV20-1	TRBD1	TRBJ1-2	TRBC1	TRUE	TRUE	CSAWDINYGYTF	TGCAGTGCCTGGGACATTAACTATGGCTACACCTTC	3579	14	clonotype2125	clonotype2125_consensus_1
CAGCTAACAGTAAGAT_5	HD4_PB	4	Path II	654	TRB	TRBV28	TRBD2	TRBJ2-1	TRBC2	TRUE	TRUE	CASSSRKAGGPNEQFF	TGTGCCAGCAGTTCGCGCAAGGCGGGAGGGCCTAATGAGCAGTTCTTC	6628	20	clonotype27002	clonotype27002_consensus_1
CAGCTAATCAACTCTT_5	HD4_PB	2	Path II	750	TRB	TRBV6-1	TRBD1	TRBJ2-5	TRBC2	TRUE	TRUE	CASSASGTGVWGGSQYF	TGTGCCAGCAGTGCATCCGGGACAGGGGTCTGGGGGGGTTCCCAGTACTTC	3705	15	clonotype27056	clonotype27056_consensus_1
CAGCTAATCCTCAACC_5	HD4_PB	4	Path II	712	TRB	TRBV20-1	TRBD1	TRBJ1-3	TRBC1	TRUE	TRUE	CSASPNRGGIFGNTIYF	TGCAGTGCTTCACCCAACAGGGGAGGAATATTTGGGAACACCATATATTTT	3719	13	clonotype27071	clonotype27071_consensus_3
CAGCTGGAGGTTCCTA_5	HD4_PB	1	Path I	691	TRB	TRBV5-1	TRBD1	TRBJ2-7	TRBC2	TRUE	TRUE	CASSLTEQGWYEQYF	TGCGCCAGCAGCTTAACCGAACAGGGGTGGTACGAGCAGTACTTC	3938	13	clonotype27138	clonotype27138_consensus_2
CAGCTGGCAGCATGAG_5	HD4_PB	3	Pre	688	TRB	TRBV5-1	TRBD1	TRBJ2-3	TRBC2	TRUE	TRUE	CASSPRGRDTQYF	TGCGCCAGCAGCCCCAGGGGGCGCGATACGCAGTATTTT	5618	18	clonotype27178	clonotype27178_consensus_1
CAGCTGGGTTAAGACA_5	HD4_PB	2	Path II	672	TRB	TRBV7-2	None	TRBJ2-1	TRBC2	TRUE	TRUE	CASSLKGREQFF	TGTGCCAGCAGCTTAAAGGGCCGGGAGCAGTTCTTC	7260	24	clonotype27226	clonotype27226_consensus_2
CAGCTGGTCAATCACG_5	HD4_PB	1	Path II	525	TRB	TRBV10-3	TRBD2	TRBJ2-3	TRBC2	TRUE	TRUE	CAIGRTIFTDTQYF	TGTGCCATCGGCAGGACTATTTTCACAGATACGCAGTATTTT	4802	15	clonotype27238	clonotype27238_consensus_1
CAGCTGGTCTAACTTC_5	HD4_PB	0	Path I	694	TRB	TRBV3-1	TRBD1	TRBJ2-3	TRBC2	TRUE	TRUE	CASSQTGQGTDTQYF	TGTGCCAGCAGCCAAACGGGACAGGGCACAGATACGCAGTATTTT	2754	10	clonotype3373	clonotype3373_consensus_1
CAGGTGCCATGGTAGG_5	HD4_PB	2	Path II	771	TRB	TRBV5-1	TRBD1	TRBJ2-1	TRBC2	TRUE	TRUE	CASSLVGTGVSNEQFF	TGCGCCAGCAGCTTGGTGGGGACAGGGGTGAGCAATGAGCAGTTCTTC	5567	20	clonotype27361	clonotype27361_consensus_2
CAGGTGCGTCCTCCAT_5	HD4_PB	0	Pre	680	TRB	TRBV10-3	TRBD2	TRBJ2-7	TRBC2	TRUE	TRUE	CAITEGLAGTYEQYF	TGTGCCATCACTGAAGGACTAGCGGGAACCTACGAGCAGTACTTC	6658	23	clonotype27385	clonotype27385_consensus_1
CAGTAACAGTTTAGGA_5	HD4_PB	2	Path II	684	TRB	TRBV5-1	TRBD1	TRBJ1-2	TRBC1	TRUE	TRUE	CASTRDRNYGYTF	TGCGCCAGCACCCGGGACAGAAATTATGGCTACACCTTC	3460	11	clonotype27482	clonotype27482_consensus_1
CAGTAACTCACGCATA_5	HD4_PB	1	Path II	750	TRB	TRBV6-6	TRBD2	TRBJ2-5	TRBC2	TRUE	TRUE	CASRGRLQQETQYF	TGTGCCAGCAGGGGGAGACTGCAACAAGAGACCCAGTACTTC	6626	22	clonotype27567	clonotype27567_consensus_3
CAGTCCTGTGCAACTT_5	HD4_PB	0	Pre	693	TRB	TRBV3-1	TRBD1	TRBJ1-1	TRBC1	TRUE	TRUE	CASSHRQGRTEAFF	TGTGCCAGCAGCCACAGACAGGGGAGAACTGAAGCTTTCTTT	3840	16	clonotype27710	clonotype27710_consensus_1
CATATGGCATTTCACT_5	HD4_PB	4	Path II	592	TRA	TRAV13-1	None	TRAJ21	TRAC	TRUE	TRUE	CAASSNFNKFYF	TGTGCAGCAAGTAGCAACTTCAACAAATTTTACTTT	9622	27	clonotype27847	clonotype27847_consensus_2
CATATTCAGGCAAAGA_5	HD4_PB	0	Path II	700	TRB	TRBV6-8	None	TRBJ1-5	TRBC1	TRUE	TRUE	CASSLRGNQPQHF	TGTGCCAGCAGTTTACGGGGCAATCAGCCCCAGCATTTT	5145	15	clonotype27950	clonotype27950_consensus_1
CATATTCCAAACTGCT_5	HD4_PB	1	Path I	544	TRB	TRBV4-1	TRBD1	TRBJ2-2	TRBC2	TRUE	TRUE	CASSQEGQGAHNTGELFF	TGCGCCAGCAGCCAAGAGGGACAGGGGGCGCATAACACCGGGGAGCTGTTTTTT	8741	27	clonotype27968	clonotype27968_consensus_1
CATATTCCAGTAGAGC_5	HD4_PB	6	Path II	661	TRB	TRBV4-1	TRBD1	TRBJ1-5	TRBC1	TRUE	TRUE	CASSQVPGGDQPQHF	TGCGCCAGCAGCCAAGTCCCAGGTGGGGATCAGCCCCAGCATTTT	3388	12	clonotype27993	clonotype27993_consensus_1
CATATTCCAGTTCCCT_5	HD4_PB	6	Path II	712	TRB	TRBV10-3	TRBD2	TRBJ2-7	TRBC2	TRUE	TRUE	CAISDTTRTYEQYF	TGTGCCATCAGTGATACGACTAGAACCTACGAGCAGTACTTC	3977	14	clonotype70	clonotype70_consensus_2
CATATTCTCCGCAAGC_5	HD4_PB	6	Path II	562	TRB	TRBV20-1	TRBD2	TRBJ2-1	TRBC2	TRUE	TRUE	CSASLAATYRIEQFF	TGCAGTGCTAGCCTAGCGGCGACATACCGCATTGAGCAGTTCTTC	5419	18	clonotype28066	clonotype28066_consensus_1
CATATTCTCGTTACAG_5	HD4_PB	2	Path II	701	TRB	TRBV25-1	TRBD2	TRBJ1-1	TRBC1	TRUE	TRUE	CASSPTKTGTVNTEAFF	TGTGCCAGCAGTCCCACGAAAACCGGGACGGTGAACACTGAAGCTTTCTTT	3542	11	clonotype898	clonotype898_consensus_2
CATCAAGAGCTAGTGG_5	HD4_PB	4	Path II	499	TRA	TRAV9-2	None	TRAJ5	TRAC	TRUE	TRUE	CALSERTGRRALTF	TGTGCTCTGAGTGAAAGGACGGGCAGGAGAGCACTTACTTTT	4778	10	clonotype3420	clonotype3420_consensus_1
CATCAAGCAGACGCAA_5	HD4_PB	0	Pre	733	TRB	TRBV6-6	TRBD2	TRBJ2-2	TRBC2	TRUE	TRUE	CASTFTPHRGSGELFF	TGTGCCAGCACTTTTACTCCCCATCGGGGGAGCGGGGAGCTGTTTTTT	3207	12	clonotype28154	clonotype28154_consensus_2
CATCAAGGTCTAAAGA_5	HD4_PB	4	Pre	536	TRB	TRBV5-1	TRBD1	TRBJ2-3	TRBC2	TRUE	TRUE	CASNRGSLTDTQYF	TGCGCCAGCAACAGGGGCTCCCTCACAGATACGCAGTATTTT	3914	15	clonotype28188	clonotype28188_consensus_1
CATCAAGGTTTGACTG_5	HD4_PB	1	Path II	699	TRB	TRBV20-1	TRBD1	TRBJ1-1	TRBC1	TRUE	TRUE	CSARGGTVNTEAFF	TGCAGTGCTAGAGGGGGGACAGTGAACACTGAAGCTTTCTTT	3405	10	clonotype28221	clonotype28221_consensus_1
CATCAAGTCCAGATCA_5	HD4_PB	1	Path II	846	TRB	TRBV5-1	TRBD1	TRBJ1-2	TRBC1	TRUE	TRUE	CASSPFRDRAPLPFGYTF	TGCGCCAGCAGCCCCTTCCGGGACAGGGCTCCTCTTCCCTTTGGCTACACCTTC	2551	10	clonotype2283	clonotype2283_consensus_1
CATCAGAAGCCTCGTG_5	HD4_PB	2	Path II	731	TRB	TRBV3-1	TRBD1	TRBJ2-4	TRBC2	TRUE	TRUE	CASSQKGESGIQYF	TGTGCCAGCAGCCAGAAGGGGGAATCGGGCATTCAGTACTTC	5727	20	clonotype28285	clonotype28285_consensus_2
CATCAGACACAGGCCT_5	HD4_PB	1	Path II	688	TRB	TRBV5-1	TRBD1	TRBJ2-1	TRBC2	TRUE	TRUE	CASSLEGKGYNEQFF	TGCGCCAGCAGCTTGGAAGGGAAAGGCTACAATGAGCAGTTCTTC	5845	20	clonotype28319	clonotype28319_consensus_1
CATCAGATCACTTCAT_5	HD4_PB	0	Pre	678	TRB	TRBV10-3	TRBD1	TRBJ1-4	TRBC1	TRUE	TRUE	CAIGADRDDEKLFF	TGTGCCATCGGGGCTGACAGGGATGATGAAAAACTGTTTTTT	3699	12	clonotype28387	clonotype28387_consensus_2
CATCAGATCTGGTTCC_5	HD4_PB	6	Path II	665	TRB	TRBV5-1	None	TRBJ2-2	TRBC2	TRUE	TRUE	CASSLAGELFF	TGCGCCAGCAGCTTGGCTGGGGAGCTGTTTTTT	4411	14	clonotype28423	clonotype28423_consensus_4
CATCCACAGTGTTAGA_5	HD4_PB	4	Path II	583	TRA	TRAV21	None	TRAJ44	TRAC	TRUE	TRUE	CAVKGTGTASKLTF	TGTGCTGTGAAGGGTACCGGCACTGCCAGTAAACTCACCTTT	4404	10	clonotype28462	clonotype28462_consensus_3
CATCCACGTCTCTTAT_5	HD4_PB	6	Path II	672	TRB	TRBV10-3	TRBD1	TRBJ2-7	TRBC2	TRUE	TRUE	CAIRGETYEQYF	TGTGCCATCAGAGGGGAAACCTACGAGCAGTACTTC	5220	18	clonotype28533	clonotype28533_consensus_1
CATCCACTCACTCTTA_5	HD4_PB	0	Pre	546	TRA	TRAV38-2DV8	None	TRAJ54	TRAC	TRUE	TRUE	CAYRRIQGAQKLVF	TGTGCTTATAGGAGAATTCAGGGAGCCCAGAAGCTGGTATTT	4485	11	clonotype28557	clonotype28557_consensus_1
CATCCACTCTCGATGA_5	HD4_PB	1	Path II	592	TRB	TRBV7-2	None	TRBJ2-7	TRBC2	TRUE	TRUE	CASSLSPLKPPYEQYF	TGTGCCAGCAGCTTAAGCCCCCTAAAGCCCCCCTACGAGCAGTACTTC	6157	23	clonotype3442	clonotype3442_consensus_1
CATCGAAAGGCGCTCT_5	HD4_PB	2	Path II	752	TRB	TRBV7-9	TRBD2	TRBJ2-6	TRBC2	TRUE	TRUE	CASSPRGGPAISGANVLTF	TGTGCCAGCAGCCCCCGGGGAGGCCCAGCTATCTCTGGGGCCAACGTCCTGACTTTC	7432	20	clonotype3445	clonotype3445_consensus_2
CATCGAACAGTCAGCC_5	HD4_PB	4	Path II	669	TRB	TRBV9	None	TRBJ1-4	TRBC1	TRUE	TRUE	CASSQRAGEKLFF	TGTGCCAGCAGCCAGCGAGCAGGTGAAAAACTGTTTTTT	3759	11	clonotype28675	clonotype28675_consensus_2
CATCGGGCAAACGCGA_5	HD4_PB	0	Pre	549	TRB	TRBV5-1	TRBD1	TRBJ2-5	TRBC2	TRUE	TRUE	CASSLEGDGETQYF	TGCGCCAGCAGCCTGGAGGGGGACGGGGAGACCCAGTACTTC	4225	12	clonotype2309	clonotype2309_consensus_1
CATCGGGGTAAACGCG_5	HD4_PB	2	Path II	699	TRB	TRBV20-1	TRBD1	TRBJ2-7	TRBC2	TRUE	TRUE	CSARDLTVVREQYF	TGCAGTGCTAGAGATCTCACGGTCGTGCGCGAGCAGTACTTC	3230	11	clonotype28847	clonotype28847_consensus_2
CATGACAAGAAGGGTA_5	HD4_PB	2	Path II	709	TRB	TRBV20-1	TRBD1	TRBJ1-1	TRBC1	TRUE	TRUE	CSAMGQGSGTEAFF	TGCAGTGCTATGGGACAGGGTTCGGGCACTGAAGCTTTCTTT	4575	18	clonotype28931	clonotype28931_consensus_2
CATGACAGTTCCCTTG_5	HD4_PB	4	Path II	680	TRB	TRBV29-1	None	TRBJ2-3	TRBC2	TRUE	TRUE	CSVAPSTDTQYF	TGCAGCGTAGCCCCGTCCACAGATACGCAGTATTTT	8875	27	clonotype1718	clonotype1718_consensus_1
CATGCCTGTGATGATA_5	HD4_PB	1	Path II	725	TRB	TRBV3-1	None	TRBJ2-1	TRBC2	TRUE	TRUE	CASSQHNEQFF	TGTGCCAGCAGCCAACACAATGAGCAGTTCTTC	5325	20	clonotype3472	clonotype3472_consensus_1
CATGGCGCATTACGAC_5	HD4_PB	4	Path II	706	TRB	TRBV7-3	TRBD1	TRBJ1-6	TRBC1	TRUE	TRUE	CASSLVPTGQNSPLHF	TGTGCCAGCAGCTTAGTACCGACAGGGCAAAATTCACCCCTCCACTTT	6222	17	clonotype29333	clonotype29333_consensus_1
CATGGCGGTTCCACTC_5	HD4_PB	2	Path II	684	TRB	TRBV5-1	TRBD1	TRBJ2-3	TRBC2	TRUE	TRUE	CASSRTDTDTQYF	TGCGCCAGCAGCCGGACAGACACAGATACGCAGTATTTT	4861	18	clonotype29363	clonotype29363_consensus_1
CATGGCGTCGCGATCG_5	HD4_PB	2	Path II	724	TRB	TRBV10-2	TRBD2	TRBJ2-2	TRBC2	TRUE	TRUE	CADRASGTGELFF	TGCGCCGACCGGGCCTCGGGCACCGGGGAGCTGTTTTTT	5958	18	clonotype29403	clonotype29403_consensus_1
CATGGCGTCTAACTGG_5	HD4_PB	1	Path II	712	TRB	TRBV7-9	TRBD2	TRBJ2-7	TRBC2	TRUE	TRUE	CASSPPGTSGGTYEQYF	TGTGCCAGCAGTCCACCGGGGACTAGCGGGGGGACCTACGAGCAGTACTTC	5412	18	clonotype29407	clonotype29407_consensus_3
CATTATCAGCTTCGCG_5	HD4_PB	6	Path II	709	TRB	TRBV5-1	None	TRBJ1-6	TRBC1	TRUE	TRUE	CASSLGAYNSPLHF	TGCGCCAGCAGCTTGGGGGCCTATAATTCACCCCTCCACTTT	3966	12	clonotype917	clonotype917_consensus_1
CATTCGCGTACGCTGC_5	HD4_PB	6	Path II	686	TRB	TRBV5-1	TRBD2	TRBJ2-5	TRBC2	TRUE	TRUE	CASSLGVTETQYF	TGCGCCAGCAGCTTGGGCGTGACGGAGACCCAGTACTTC	5410	18	clonotype29676	clonotype29676_consensus_4
CCAATCCAGCCTATGT_5	HD4_PB	4	Path II	739	TRB	TRBV14	TRBD1	TRBJ2-7	TRBC2	TRUE	TRUE	CASSPPGGRSYEQYF	TGTGCCAGCAGCCCCCCCGGGGGGCGAAGCTACGAGCAGTACTTC	4229	15	clonotype3518	clonotype3518_consensus_2
CCAATCCTCTCTAAGG_5	HD4_PB	2	Path II	510	TRB	TRBV7-2	TRBD1	TRBJ1-3	TRBC1	TRUE	TRUE	CASSLPGRGGNTIYF	TGTGCCAGCAGCTTACCAGGGAGAGGTGGAAACACCATATATTTT	4966	17	clonotype1737	clonotype1737_consensus_1
CCACCTAGTGAGTGAC_5	HD4_PB	2	Path II	763	TRB	TRBV6-5	TRBD2	TRBJ1-1	TRBC1	TRUE	TRUE	CASSYRGMNTEAFF	TGTGCCAGCAGTTACCGAGGGATGAACACTGAAGCTTTCTTT	5250	15	clonotype30015	clonotype30015_consensus_2
CCACCTAGTGTTGAGG_5	HD4_PB	3	Pre	856	TRB	TRBV19	TRBD2	TRBJ2-2	TRBC2	TRUE	TRUE	CASAPRQQNTGELFF	TGTGCCAGCGCCCCTCGGCAGCAAAACACCGGGGAGCTGTTTTTT	2338	10	clonotype30021	clonotype30021_consensus_2
CCACGGACACGAGAGT_5	HD4_PB	1	Path II	578	TRB	TRBV29-1	None	TRBJ2-1	TRBC2	TRUE	TRUE	CSVVPDYNEQFF	TGCAGCGTTGTTCCAGATTACAATGAGCAGTTCTTC	3825	13	clonotype30134	clonotype30134_consensus_1
CCACTACGTCAGCTAT_5	HD4_PB	1	Path II	537	TRB	TRBV12-4	TRBD1	TRBJ2-5	TRBC2	TRUE	TRUE	CASSLAGGGETQYF	TGTGCCAGCAGTTTAGCGGGGGGCGGAGAGACCCAGTACTTC	4925	18	clonotype30334	clonotype30334_consensus_1
CCAGCGAAGACACTAA_5	HD4_PB	3	Pre	692	TRB	TRBV11-2	TRBD1	TRBJ1-4	TRBC1	TRUE	TRUE	CASSPGTALNEKLFF	TGTGCCAGCAGCCCTGGGACAGCACTTAATGAAAAACTGTTTTTT	2932	10	clonotype30406	clonotype30406_consensus_1
CCAGCGACACAACGCC_5	HD4_PB	4	Path II	742	TRB	TRBV2	TRBD1	TRBJ2-1	TRBC2	TRUE	TRUE	CASSATGTDAYNEQFF	TGTGCCAGCAGTGCCACCGGGACAGACGCCTACAATGAGCAGTTCTTC	3018	10	clonotype30460	clonotype30460_consensus_2
CCAGCGACATCGGGTC_5	HD4_PB	1	Path II	718	TRB	TRBV6-6	None	TRBJ1-3	TRBC1	TRUE	TRUE	CASSYPSGGNTIYF	TGTGCCAGCAGTTACCCCTCAGGAGGAAACACCATATATTTT	3416	10	clonotype30476	clonotype30476_consensus_1
CCAGCGAGTAGCTGCC_5	HD4_PB	3	Pre	544	TRB	TRBV20-1	TRBD2	TRBJ2-7	TRBC2	TRUE	TRUE	CSAPLAGSSYEQYF	TGCAGTGCACCTCTAGCGGGAAGCTCCTACGAGCAGTACTTC	3627	12	clonotype30492	clonotype30492_consensus_2
CCATGTCAGCTATGCT_5	HD4_PB	4	Pre	696	TRB	TRBV7-8	TRBD1	TRBJ1-2	TRBC1	TRUE	TRUE	CASSLALGPQSQGYYTF	TGTGCCAGCAGCTTAGCCCTGGGGCCTCAGTCCCAAGGCTATTACACCTTC	4367	12	clonotype30593	clonotype30593_consensus_1
CCATGTCCATCACAAC_5	HD4_PB	4	Path II	699	TRB	TRBV10-3	TRBD2	TRBJ2-1	TRBC2	TRUE	TRUE	CAISVVAGSSYNEQFF	TGTGCCATCAGTGTGGTAGCGGGGAGCTCCTACAATGAGCAGTTCTTC	19904	70	clonotype30641	clonotype30641_consensus_1
CCATTCGAGTACGTTC_5	HD4_PB	0	Pre	757	TRB	TRBV18	None	TRBJ1-2	TRBC1	TRUE	TRUE	CASSQKVDGNYGYTF	TGTGCCAGCTCACAAAAAGTCGACGGTAACTATGGCTACACCTTC	3976	11	clonotype30776	clonotype30776_consensus_2
CCATTCGGTATCGCAT_5	HD4_PB	1	Path II	881	TRB	TRBV5-5	TRBD1	TRBJ2-2	TRBC2	TRUE	TRUE	CASSSTRAGELFF	TGTGCCAGCAGCTCGACAAGGGCCGGGGAGCTGTTTTTT	5369	17	clonotype406	clonotype406_consensus_2
CCCAATCTCCCACTTG_5	HD4_PB	4	Path II	531	TRB	TRBV12-4	None	TRBJ2-3	TRBC2	TRUE	TRUE	CASSLLLSTDTQYF	TGTGCCAGCAGTTTACTCTTGAGCACAGATACGCAGTATTTT	4831	18	clonotype31051	clonotype31051_consensus_1
CCCAATCTCGAGAACG_5	HD4_PB	3	Pre	566	TRB	TRBV7-2	TRBD1	TRBJ2-5	TRBC2	TRUE	TRUE	CASSLEWGLVKETQYF	TGTGCCAGCAGCTTAGAATGGGGGTTAGTGAAAGAGACCCAGTACTTC	3417	13	clonotype31057	clonotype31057_consensus_2
CCCAGTTAGGAGTACC_5	HD4_PB	1	Path I	718	TRB	TRBV7-9	TRBD2	TRBJ2-5	TRBC2	TRUE	TRUE	CASSASPQTRYETQYF	TGTGCCAGCAGCGCTAGCCCCCAGACTAGATATGAGACCCAGTACTTC	2760	10	clonotype31101	clonotype31101_consensus_1
CCCAGTTCACCAGGTC_5	HD4_PB	5	Pre	692	TRB	TRBV5-1	TRBD1	TRBJ2-3	TRBC2	TRUE	TRUE	CASSPVGAGQRDTQYF	TGCGCCAGCAGCCCCGTGGGGGCCGGCCAGAGAGATACGCAGTATTTT	3905	13	clonotype31127	clonotype31127_consensus_2
CCCAGTTGTACTTGAC_5	HD4_PB	2	Path II	841	TRB	TRBV5-1	TRBD2	TRBJ2-7	TRBC2	TRUE	TRUE	CASSSRTGGLIFEQYF	TGCGCCAGCAGCTCGCGAACGGGAGGCCTTATTTTCGAGCAGTACTTC	8701	31	clonotype31158	clonotype31158_consensus_2
CCCAGTTGTCCAGTTA_5	HD4_PB	3	Pre	507	TRB	TRBV28	None	TRBJ2-6	TRBC2	TRUE	TRUE	CASSKPLSGANVLTF	TGTGCCAGCAGTAAACCTTTATCGGGGGCCAACGTCCTGACTTTC	3906	12	clonotype31168	clonotype31168_consensus_2
CCCAGTTTCTATCGCC_5	HD4_PB	3	Pre	679	TRB	TRBV12-3	TRBD1	TRBJ2-1	TRBC2	TRUE	TRUE	CASRMTGGEQFF	TGTGCCAGCAGGATGACAGGGGGCGAGCAGTTCTTC	2740	10	clonotype31223	clonotype31223_consensus_1
CCCTCCTGTCCAACTA_5	HD4_PB	4	Pre	687	TRB	TRBV12-4	None	TRBJ2-3	TRBC2	TRUE	TRUE	CATSDSPSTDTQYF	TGTGCCACCTCGGATTCCCCTAGCACAGATACGCAGTATTTT	4391	15	clonotype31388	clonotype31388_consensus_3
CCCTCCTGTGCAACTT_5	HD4_PB	1	Path I	706	TRB	TRBV20-1	None	TRBJ1-5	TRBC1	TRUE	TRUE	CSASHGYSNQPQHF	TGCAGTGCTAGTCACGGATATAGCAATCAGCCCCAGCATTTT	3370	12	clonotype31397	clonotype31397_consensus_2
CCGGGATGTTGGAGGT_5	HD4_PB	2	Path II	523	TRB	TRBV20-1	None	TRBJ2-1	TRBC2	TRUE	TRUE	CSARDRPHNEQFF	TGCAGTGCTAGAGATAGGCCCCACAATGAGCAGTTCTTC	2345	10	clonotype31563	clonotype31563_consensus_3
CCGGGATTCTCTGCTG_5	HD4_PB	0	Pre	692	TRB	TRBV7-3	TRBD2	TRBJ2-5	TRBC2	TRUE	TRUE	CASSPKGTVGQETQYF	TGTGCCAGCAGCCCCAAGGGGACTGTGGGGCAAGAGACCCAGTACTTC	3817	13	clonotype31599	clonotype31599_consensus_1
CCGGTAGGTTGATTCG_5	HD4_PB	2	Path II	496	TRB	TRBV4-1	TRBD2	TRBJ2-3	TRBC2	TRUE	TRUE	CASSQEIREITDTQYF	TGCGCCAGCAGCCAAGAGATCAGGGAGATCACAGATACGCAGTATTTT	4318	14	clonotype31723	clonotype31723_consensus_1
CCGTACTCACCCAGTG_5	HD4_PB	1	Path II	743	TRB	TRBV7-9	TRBD2	TRBJ2-5	TRBC2	TRUE	TRUE	CASSPRSWREYQETQYF	TGTGCCAGCAGCCCCAGGTCGTGGAGGGAGTACCAAGAGACCCAGTACTTC	7239	23	clonotype31813	clonotype31813_consensus_1
CCGTACTTCCAGATCA_5	HD4_PB	0	Pre	602	TRB	TRBV4-2	TRBD1	TRBJ2-3	TRBC2	TRUE	TRUE	CASSQVGQGTDTQYF	TGTGCCAGCAGCCAAGTGGGACAGGGCACAGATACGCAGTATTTT	2254	11	clonotype31908	clonotype31908_consensus_2
CCGTGGAGTTTGACTG_5	HD4_PB	2	Path II	837	TRB	TRBV5-6	TRBD2	TRBJ1-4	TRBC1	TRUE	TRUE	CASSLVGSATNEKLFF	TGTGCCAGCAGCTTGGTTGGTAGCGCAACTAATGAAAAACTGTTTTTT	3827	11	clonotype1415	clonotype1415_consensus_2
CCGTTCACATCCCACT_5	HD4_PB	0	Pre	671	TRB	TRBV9	TRBD1	TRBJ2-1	TRBC2	TRUE	TRUE	CASSVSHGEQFF	TGTGCCAGCAGCGTATCCCATGGGGAGCAGTTCTTC	3450	10	clonotype32179	clonotype32179_consensus_1
CCGTTCAGTATTCTCT_5	HD4_PB	2	Path II	672	TRB	TRBV19	TRBD2	TRBJ2-7	TRBC2	TRUE	TRUE	CASSIGGSALYEQYF	TGTGCCAGTAGTATAGGCGGGAGTGCCCTCTACGAGCAGTACTTC	1789	10	clonotype32200	clonotype32200_consensus_2
CCGTTCATCTGAAAGA_5	HD4_PB	2	Path II	755	TRB	TRBV4-1	TRBD2	TRBJ2-3	TRBC2	TRUE	TRUE	CASRPGSGITDTQYF	TGCGCCAGCCGACCGGGCAGCGGGATCACAGATACGCAGTATTTT	7250	24	clonotype1044	clonotype1044_consensus_1
CCTAAAGCATGCGCAC_5	HD4_PB	0	Pre	692	TRB	TRBV5-1	TRBD2	TRBJ2-5	TRBC2	TRUE	TRUE	CASSWTSGGVQETQYF	TGCGCCAGCAGCTGGACTAGCGGGGGGGTTCAAGAGACCCAGTACTTC	3092	11	clonotype32353	clonotype32353_consensus_1
CCTAAAGGTATTAGCC_5	HD4_PB	0	Pre	712	TRB	TRBV3-1	TRBD2	TRBJ1-4	TRBC1	TRUE	TRUE	CASSLRGGANEKLFF	TGTGCCAGCAGCCTTAGGGGAGGGGCTAATGAAAAACTGTTTTTT	2692	11	clonotype32364	clonotype32364_consensus_1
CCTAAAGGTCGAGTTT_5	HD4_PB	4	Path II	721	TRB	TRBV6-1	TRBD1	TRBJ1-1	TRBC1	TRUE	TRUE	CASRSQGASTEAFF	TGTGCCAGCAGATCACAGGGGGCGAGCACTGAAGCTTTCTTT	5741	17	clonotype32371	clonotype32371_consensus_3
CCTAAAGTCATGCTCC_5	HD4_PB	0	Path II	737	TRB	TRBV7-9	TRBD2	TRBJ1-1	TRBC1	TRUE	TRUE	CASSPLYGARTEAFF	TGTGCCAGCAGCCCGCTTTATGGAGCGCGAACTGAAGCTTTCTTT	3660	12	clonotype32412	clonotype32412_consensus_1
CCTAAAGTCGTTACGA_5	HD4_PB	4	Pre	665	TRB	TRBV4-1	None	TRBJ2-5	TRBC2	TRUE	TRUE	CASSQASPKSQETQYF	TGCGCCAGCAGCCAAGCCTCCCCAAAGAGCCAAGAGACCCAGTACTTC	3778	15	clonotype32425	clonotype32425_consensus_2
CCTACACTCACATAGC_5	HD4_PB	0	Pre	723	TRB	TRBV29-1	None	TRBJ2-1	TRBC2	TRUE	TRUE	CSADQYNEQFF	TGCAGCGCTGACCAGTACAATGAGCAGTTCTTC	3543	12	clonotype32552	clonotype32552_consensus_2
CCTACACTCGGCTACG_5	HD4_PB	1	Path II	689	TRB	TRBV5-1	TRBD2	TRBJ2-7	TRBC2	TRUE	TRUE	CASSLTRPGAYEQYF	TGCGCCAGCAGCTTGACTCGTCCGGGAGCCTACGAGCAGTACTTC	5131	17	clonotype32579	clonotype32579_consensus_1
CCTACCAAGGACGAAA_5	HD4_PB	1	Path II	985	TRB	TRBV7-2	TRBD2	TRBJ1-5	TRBC1	TRUE	TRUE	CASSLRGTNQPQHF	TGTGCCAGCAGCTTGCGGGGAACCAATCAGCCCCAGCATTTT	4066	14	clonotype32628	clonotype32628_consensus_1
CCTAGCTTCAAACCGT_5	HD4_PB	6	Path II	847	TRB	TRBV9	TRBD2	TRBJ2-7	TRBC2	TRUE	TRUE	CASSAPGPPYEQYF	TGTGCCAGCAGCGCGCCGGGACCCCCCTACGAGCAGTACTTC	3726	12	clonotype32884	clonotype32884_consensus_2
CCTAGCTTCATTATCC_5	HD4_PB	0	Path I	737	TRB	TRBV3-1	TRBD1	TRBJ2-7	TRBC2	TRUE	TRUE	CASSQEAGPYEQYF	TGTGCCAGCAGCCAAGAGGCAGGGCCCTACGAGCAGTACTTC	3390	12	clonotype32897	clonotype32897_consensus_2
CCTATTACAGCTCGCA_5	HD4_PB	2	Path II	711	TRB	TRBV29-1	TRBD2	TRBJ2-1	TRBC2	TRUE	TRUE	CSVPLAGVYNEQFF	TGCAGCGTACCCCTAGCGGGGGTGTACAATGAGCAGTTCTTC	4078	12	clonotype32981	clonotype32981_consensus_1
CCTCAGTCAAGTCTGT_5	HD4_PB	0	Pre	697	TRB	TRBV20-1	TRBD1	TRBJ2-7	TRBC2	TRUE	TRUE	CSAGTGAVEQYF	TGCAGTGCTGGGACAGGGGCGGTCGAGCAGTACTTC	4037	14	clonotype33125	clonotype33125_consensus_1
CCTCAGTGTTCGCGAC_5	HD4_PB	1	Path II	678	TRB	TRBV5-1	TRBD1	TRBJ1-2	TRBC1	TRUE	TRUE	CASSLIGGAGYGYTF	TGCGCCAGCAGCTTGATTGGGGGCGCGGGCTATGGCTACACCTTC	4118	14	clonotype1772	clonotype1772_consensus_1
CCTCTGAGTCGAACAG_5	HD4_PB	2	Path II	608	TRB	TRBV6-1	TRBD1	TRBJ2-2	TRBC2	TRUE	TRUE	CASSDRRGHSNTGELFF	TGTGCCAGCAGTGATCGCCGGGGACATTCGAACACCGGGGAGCTGTTTTTT	6664	23	clonotype33345	clonotype33345_consensus_1
CCTCTGATCTCTTATG_5	HD4_PB	1	Path II	690	TRB	TRBV3-1	TRBD2	TRBJ2-1	TRBC2	TRUE	TRUE	CASSQAGGPDEQFF	TGTGCCAGCAGCCAAGCGGGAGGGCCCGATGAGCAGTTCTTC	2565	10	clonotype33401	clonotype33401_consensus_3
CCTTCCCGTAGCCTCG_5	HD4_PB	6	Path II	713	TRB	TRBV20-1	TRBD2	TRBJ2-7	TRBC2	TRUE	TRUE	CSARDLSYEQYF	TGCAGTGCTCGGGACCTCTCCTACGAGCAGTACTTC	8817	35	clonotype33642	clonotype33642_consensus_2
CCTTCCCTCATTTGGG_5	HD4_PB	4	Path II	681	TRB	TRBV12-3	None	TRBJ2-7	TRBC2	TRUE	TRUE	CASSLGQNYEQYF	TGTGCCAGCAGTTTAGGGCAAAACTACGAGCAGTACTTC	4783	18	clonotype33687	clonotype33687_consensus_1
CCTTCCCTCCGTACAA_5	HD4_PB	1	Path II	712	TRB	TRBV6-6	None	TRBJ1-6	TRBC1	TRUE	TRUE	CASRTNAELNNSPLHF	TGTGCCAGCAGAACGAACGCAGAGCTTAATAATTCACCCCTCCACTTT	4044	11	clonotype33690	clonotype33690_consensus_1
CCTTTCTAGTTACCCA_5	HD4_PB	1	Path II	711	TRB	TRBV7-2	TRBD2	TRBJ1-5	TRBC1	TRUE	TRUE	CASSLWGGGSTQPQHF	TGTGCCAGCAGCTTATGGGGGGGAGGGTCCACACAGCCCCAGCATTTT	4410	15	clonotype3689	clonotype3689_consensus_2
CCTTTCTCATGCCTTC_5	HD4_PB	2	Path II	685	TRB	TRBV5-1	TRBD1	TRBJ2-4	TRBC2	TRUE	TRUE	CASSLSGGKNIQYF	TGCGCCAGCAGCTTGTCAGGGGGAAAAAACATTCAGTACTTC	4847	16	clonotype33957	clonotype33957_consensus_4
CCTTTCTGTAGTGAAT_5	HD4_PB	2	Path II	718	TRB	TRBV6-6	TRBD2	TRBJ2-7	TRBC2	TRUE	TRUE	CASRNRGASYEQYF	TGTGCCAGCAGGAATCGCGGGGCTAGCTACGAGCAGTACTTC	3765	12	clonotype33975	clonotype33975_consensus_2
CGAACATTCAACCATG_5	HD4_PB	1	Pre	515	TRB	TRBV11-1	None	TRBJ2-5	TRBC2	TRUE	TRUE	CASSGETQYF	TGTGCCAGCAGCGGTGAGACCCAGTACTTC	3532	12	clonotype500	clonotype500_consensus_2
CGAATGTCATAAAGGT_5	HD4_PB	0	Pre	535	TRB	TRBV4-2	TRBD2	TRBJ2-4	TRBC2	TRUE	TRUE	CASSQEVTSEDIQYF	TGTGCCAGCAGCCAAGAAGTCACTAGCGAGGACATTCAGTACTTC	5470	16	clonotype34304	clonotype34304_consensus_1
CGAATGTTCCTAGAAC_5	HD4_PB	2	Path II	564	TRB	TRBV6-1	TRBD1	TRBJ2-7	TRBC2	TRUE	TRUE	CASRPSGQGFGEQYF	TGTGCCAGCAGACCTTCGGGACAGGGCTTCGGCGAGCAGTACTTC	5676	19	clonotype34377	clonotype34377_consensus_1
CGACCTTCAATCTACG_5	HD4_PB	3	Pre	675	TRB	TRBV7-2	TRBD2	TRBJ2-3	TRBC2	TRUE	TRUE	CASSQGRGADTQYF	TGTGCCAGCAGCCAAGGGAGGGGGGCAGATACGCAGTATTTT	3548	13	clonotype34457	clonotype34457_consensus_2
CGACTTCAGCACCGTC_5	HD4_PB	2	Path II	698	TRB	TRBV12-4	TRBD2	TRBJ2-2	TRBC2	TRUE	TRUE	CASSHATSGGRVGELFF	TGTGCCAGCAGTCACGCAACTAGCGGGGGGCGTGTCGGGGAGCTGTTTTTT	4921	16	clonotype3648	clonotype3648_consensus_1
CGACTTCTCAGCCTAA_5	HD4_PB	4	Path II	893	TRB	TRBV9	TRBD1	TRBJ2-1	TRBC2	TRUE	TRUE	CASSLRDSRYNEQFF	TGTGCCAGCAGTCTTCGGGACAGCCGTTACAATGAGCAGTTCTTC	3743	12	clonotype34672	clonotype34672_consensus_1
CGACTTCTCCGAAGAG_5	HD4_PB	6	Path II	582	TRB	TRBV2	None	TRBJ2-7	TRBC2	TRUE	TRUE	CASRDPNYEQYF	TGTGCCAGCAGGGACCCAAACTACGAGCAGTACTTC	3999	12	clonotype34681	clonotype34681_consensus_3
CGAGAAGAGCTAGGCA_5	HD4_PB	0	Pre	680	TRB	TRBV3-1	None	TRBJ2-1	TRBC2	TRUE	TRUE	CASSANYNEQFF	TGTGCCAGCAGCGCCAACTACAATGAGCAGTTCTTC	3941	13	clonotype34727	clonotype34727_consensus_1
CGAGAAGAGGATTCGG_5	HD4_PB	4	Path II	1049	TRB	TRBV6-6	TRBD1	TRBJ1-2	TRBC1	TRUE	TRUE	CASSHPSPGQDNSYTF	TGTGCCAGCAGTCACCCCTCACCGGGACAGGACAATTCCTACACCTTC	9305	31	clonotype3722	clonotype3722_consensus_1
CGAGAAGGTAAACCTC_5	HD4_PB	3	Pre	848	TRB	TRBV19	TRBD2	TRBJ1-5	TRBC1	TRUE	TRUE	CAASAGGDPQHF	TGTGCCGCAAGCGCCGGGGGAGACCCCCAGCATTTT	2473	13	clonotype34796	clonotype34796_consensus_1
CGAGCACAGCCCAGCT_5	HD4_PB	4	Path II	707	TRB	TRBV20-1	TRBD1	TRBJ2-5	TRBC2	TRUE	TRUE	CSARERDRVAEETQYF	TGCAGTGCTAGAGAGAGGGACAGGGTAGCGGAAGAGACCCAGTACTTC	10040	33	clonotype34891	clonotype34891_consensus_2
CGAGCACTCTGTACGA_5	HD4_PB	4	Path II	701	TRB	TRBV20-1	TRBD2	TRBJ1-1	TRBC1	TRUE	TRUE	CSARREGTNTEAFF	TGCAGTGCTAGAAGGGAGGGGACGAACACTGAAGCTTTCTTT	9299	32	clonotype35042	clonotype35042_consensus_2
CGAGCCACATCCGTGG_5	HD4_PB	0	Pre	730	TRB	TRBV3-1	None	TRBJ1-2	TRBC1	TRUE	TRUE	CASSQGTAAGYTF	TGTGCCAGCAGCCAAGGGACCGCGGCCGGCTACACCTTC	4658	15	clonotype35125	clonotype35125_consensus_1
CGAGCCACATGAGCGA_5	HD4_PB	4	Path II	723	TRB	TRBV7-9	TRBD2	TRBJ2-1	TRBC2	TRUE	TRUE	CASSLGFKGYGTSGELSYNEQFF	TGTGCCAGCAGCTTAGGGTTCAAAGGGTACGGAACTAGCGGGGAGCTCTCCTACAATGAGCAGTTCTTC	5834	18	clonotype35129	clonotype35129_consensus_2
CGAGCCATCGGAAACG_5	HD4_PB	2	Path II	664	TRB	TRBV24-1	TRBD1	TRBJ2-3	TRBC2	TRUE	TRUE	CATSDSGGGDTQYF	TGTGCCACCAGTGATTCTGGGGGGGGAGATACGCAGTATTTT	3586	11	clonotype35213	clonotype35213_consensus_2
CGATCGGTCTGCAGTA_5	HD4_PB	0	Pre	697	TRB	TRBV20-1	TRBD1	TRBJ2-5	TRBC2	TRUE	TRUE	CSALERNSQETQYF	TGCAGTGCTTTAGAGCGGAACAGCCAAGAGACCCAGTACTTC	2810	10	clonotype35391	clonotype35391_consensus_2
CGATGGCAGTCAATAG_5	HD4_PB	3	Pre	598	TRB	TRBV7-2	None	TRBJ2-3	TRBC2	TRUE	TRUE	CASSLVDPHTQYF	TGTGCCAGCAGCTTAGTGGACCCACATACGCAGTATTTT	6062	20	clonotype35430	clonotype35430_consensus_1
CGATGTACATGAAGTA_5	HD4_PB	2	Path II	718	TRB	TRBV20-1	TRBD2	TRBJ2-3	TRBC2	TRUE	TRUE	CSASHGTSGTTDTQYF	TGCAGTGCTAGTCATGGGACTAGCGGGACGACAGATACGCAGTATTTT	7387	31	clonotype35665	clonotype35665_consensus_1
CGATGTATCATGTCTT_5	HD4_PB	3	Pre	672	TRB	TRBV19	TRBD1	TRBJ1-6	TRBC1	TRUE	TRUE	CASRWGHPNSPLHF	TGTGCCAGTAGATGGGGGCACCCGAATTCACCCCTCCACTTT	2409	10	clonotype35730	clonotype35730_consensus_1
CGATTGACATCCCACT_5	HD4_PB	4	Path II	666	TRB	TRBV24-1	None	TRBJ1-2	TRBC1	TRUE	TRUE	CATSGLDGYTF	TGTGCCACCAGCGGTTTGGACGGCTACACCTTC	9796	29	clonotype35838	clonotype35838_consensus_1
CGATTGATCAAGCCTA_5	HD4_PB	4	Path II	754	TRB	TRBV10-2	TRBD1	TRBJ2-3	TRBC2	TRUE	TRUE	CASARVGEGDTQYF	TGCGCCAGCGCCCGAGTTGGAGAGGGAGATACGCAGTATTTT	12171	37	clonotype1804	clonotype1804_consensus_1
CGCGGTAGTCTCTCTG_5	HD4_PB	2	Path II	552	TRB	TRBV20-1	None	TRBJ2-7	TRBC2	TRUE	TRUE	CSGLAQSSYEQYF	TGCAGTGGCCTAGCGCAGAGCTCCTACGAGCAGTACTTC	3089	10	clonotype688	clonotype688_consensus_1
CGCGGTATCACCCTCA_5	HD4_PB	6	Path II	834	TRB	TRBV9	TRBD1	TRBJ1-1	TRBC1	TRUE	TRUE	CASSLLDTNTEAFF	TGTGCCAGCAGCCTACTGGACACGAACACTGAAGCTTTCTTT	4143	12	clonotype36171	clonotype36171_consensus_1
CGCGTTTGTCTAGAGG_5	HD4_PB	4	Path II	703	TRB	TRBV27	TRBD2	TRBJ2-3	TRBC2	TRUE	TRUE	CASSLWFGGSTDTQYF	TGTGCCAGCAGTTTATGGTTCGGAGGAAGCACAGATACGCAGTATTTT	10123	33	clonotype36318	clonotype36318_consensus_1
CGCGTTTGTCTCAACA_5	HD4_PB	2	Path II	735	TRB	TRBV2	None	TRBJ1-2	TRBC1	TRUE	TRUE	CASSERFYGYTF	TGTGCCAGCAGTGAACGGTTCTATGGCTACACCTTC	4647	15	clonotype36320	clonotype36320_consensus_3
CGCGTTTTCAGCTCTC_5	HD4_PB	3	Pre	681	TRB	TRBV7-2	TRBD1	TRBJ2-7	TRBC2	TRUE	TRUE	CASSLRTGMYEQYF	TGTGCCAGCAGCTTGAGGACAGGGATGTACGAGCAGTACTTC	4705	15	clonotype36350	clonotype36350_consensus_2
CGCGTTTTCTGCTGTC_5	HD4_PB	2	Path II	702	TRB	TRBV20-1	None	TRBJ2-1	TRBC2	TRUE	TRUE	CSARDRPHNEQFF	TGCAGTGCTAGAGATAGGCCCCACAATGAGCAGTTCTTC	2652	10	clonotype1073	clonotype1073_consensus_2
CGCTATCAGTTAACGA_5	HD4_PB	1	Path II	507	TRA	TRAV38-2DV8	None	TRAJ32	TRAC	TRUE	TRUE	CAYGGATNKLIF	TGTGCTTATGGTGGTGCTACAAACAAGCTCATCTTT	6264	15	clonotype36417	clonotype36417_consensus_2
CGCTATCCAATGGTCT_5	HD4_PB	1	Path II	925	TRB	TRBV28	None	TRBJ2-6	TRBC2	TRUE	TRUE	CASSKISSGANVLTF	TGTGCCAGCAGTAAAATCAGCTCTGGGGCCAACGTCCTGACTTTC	4613	16	clonotype36431	clonotype36431_consensus_2
CGCTATCCACCACCAG_5	HD4_PB	0	Pre	703	TRB	TRBV20-1	TRBD2	TRBJ1-1	TRBC1	TRUE	TRUE	CSAPDDRGGTEAFF	TGCAGTGCCCCCGACGATAGGGGAGGCACTGAAGCTTTCTTT	7310	26	clonotype36436	clonotype36436_consensus_1
CGCTATCTCCACGTGG_5	HD4_PB	4	Path II	912	TRB	TRBV5-6	None	TRBJ2-5	TRBC2	TRUE	TRUE	CASSSAAGWGETQYF	TGTGCCAGCAGCTCCGCGGCCGGCTGGGGAGAGACCCAGTACTTC	8886	32	clonotype36512	clonotype36512_consensus_1
CGCTATCTCGATCCCT_5	HD4_PB	1	Path II	683	TRB	TRBV19	TRBD1	TRBJ2-3	TRBC2	TRUE	TRUE	CATKKVGRGRTDTQYF	TGTGCCACAAAAAAGGTCGGCAGGGGTCGCACAGATACGCAGTATTTT	2057	10	clonotype96	clonotype96_consensus_3
CGCTGGAGTCATGCAT_5	HD4_PB	0	Pre	603	TRB	TRBV7-2	TRBD1	TRBJ2-5	TRBC2	TRUE	TRUE	CASSLATHGGETQYF	TGTGCCAGCAGCTTGGCGACGCACGGGGGAGAGACCCAGTACTTC	2882	13	clonotype36638	clonotype36638_consensus_1
CGCTGGAGTCTAGCCG_5	HD4_PB	6	Path II	646	TRB	TRBV28	TRBD2	TRBJ2-1	TRBC2	TRUE	TRUE	CASKRDSLLNEQFF	TGTGCCAGCAAGCGGGACAGCCTTTTAAATGAGCAGTTCTTC	3908	11	clonotype36642	clonotype36642_consensus_2
CGCTGGAGTTAAGAAC_5	HD4_PB	2	Path II	712	TRB	TRBV19	TRBD2	TRBJ2-1	TRBC2	TRUE	TRUE	CASSTPGLAGRINEQFF	TGTGCCAGTAGTACCCCGGGACTAGCGGGAAGAATTAATGAGCAGTTCTTC	4244	19	clonotype36655	clonotype36655_consensus_1
CGCTGGAGTTACCGAT_5	HD4_PB	3	Pre	526	TRB	TRBV7-2	None	TRBJ2-7	TRBC2	TRUE	TRUE	CASSPPAYEQYF	TGTGCCAGCAGCCCCCCGGCCTACGAGCAGTACTTC	4488	16	clonotype36656	clonotype36656_consensus_1
CGCTTCAAGAATGTTG_5	HD4_PB	0	Path II	741	TRB	TRBV5-4	TRBD2	TRBJ2-1	TRBC2	TRUE	TRUE	CASSSPTSAYNEQFF	TGTGCCAGCAGCTCCCCGACTAGCGCCTACAATGAGCAGTTCTTC	2563	12	clonotype36715	clonotype36715_consensus_2
CGCTTCAAGATTACCC_5	HD4_PB	1	Path II	721	TRB	TRBV6-6	None	TRBJ1-1	TRBC1	TRUE	TRUE	CASSYLIGVIRRVNTEAFF	TGTGCCAGCAGTTACCTCATCGGGGTAATCAGAAGGGTGAACACTGAAGCTTTCTTT	4641	14	clonotype36725	clonotype36725_consensus_4
CGCTTCACAAGCCTAT_5	HD4_PB	0	Path II	703	TRB	TRBV20-1	TRBD2	TRBJ2-3	TRBC2	TRUE	TRUE	CSAPGTSGSARTDTQYF	TGCAGTGCTCCCGGGACTAGCGGGTCAGCCCGCACAGATACGCAGTATTTT	2658	10	clonotype36757	clonotype36757_consensus_1
CGGACACAGAGAGCTC_5	HD4_PB	2	Path II	600	TRB	TRBV7-9	TRBD1	TRBJ2-3	TRBC2	TRUE	TRUE	CASSFGKSGGRTDTQYF	TGTGCCAGCAGCTTCGGTAAATCGGGGGGAAGAACAGATACGCAGTATTTT	8441	23	clonotype863	clonotype863_consensus_1
CGGACACAGATATGCA_5	HD4_PB	3	Pre	646	TRA	TRAV8-2	None	TRAJ37	TRAC	TRUE	TRUE	CVVSGKGNTGKLIF	TGTGTTGTGAGTGGGAAAGGCAACACAGGCAAACTAATCTTT	3460	11	clonotype36888	clonotype36888_consensus_1
CGGACACTCACGAAGG_5	HD4_PB	2	Path II	697	TRB	TRBV7-6	TRBD1	TRBJ2-1	TRBC2	TRUE	TRUE	CASSVRTGGYNEQFF	TGTGCCAGCAGCGTCCGGACAGGGGGCTACAATGAGCAGTTCTTC	9584	24	clonotype1402	clonotype1402_consensus_2
CGGACTGAGCATGGCA_5	HD4_PB	3	Pre	570	TRB	TRBV7-2	TRBD1	TRBJ1-1	TRBC1	TRUE	TRUE	CASSWGTGGQWNTEAFF	TGTGCCAGCAGCTGGGGGACAGGGGGCCAATGGAACACTGAAGCTTTCTTT	3788	12	clonotype37209	clonotype37209_consensus_1
CGGACTGAGCTAGTCT_5	HD4_PB	4	Path II	507	TRB	TRBV5-1	TRBD2	TRBJ2-7	TRBC2	TRUE	TRUE	CASSLVPEGEQYF	TGCGCCAGCAGCTTGGTACCGGAGGGCGAGCAGTACTTC	3212	10	clonotype37213	clonotype37213_consensus_1
CGGACTGTCGCGTTTC_5	HD4_PB	0	Pre	553	TRB	TRBV2	None	TRBJ2-2	TRBC2	TRUE	TRUE	CASSGPNTGELFF	TGTGCCAGCAGTGGCCCGAACACCGGGGAGCTGTTTTTT	4261	15	clonotype633	clonotype633_consensus_1
CGGAGCTAGATGTTAG_5	HD4_PB	2	Path II	717	TRB	TRBV20-1	TRBD1	TRBJ1-6	TRBC1	TRUE	TRUE	CSARLRDRGPNSPLHF	TGCAGTGCTAGATTAAGAGACAGGGGCCCTAATTCACCCCTCCACTTT	4867	18	clonotype1154	clonotype1154_consensus_2
CGGAGCTAGTGCTGCC_5	HD4_PB	2	Path II	904	TRB	TRBV5-6	TRBD1	TRBJ2-3	TRBC2	TRUE	TRUE	CASSLAGRTGDTQYF	TGTGCCAGCAGCTTGGCGGGTCGGACCGGAGATACGCAGTATTTT	4805	16	clonotype37371	clonotype37371_consensus_2
CGGAGCTTCGAATGCT_5	HD4_PB	4	Path II	538	TRA	TRAV13-1	None	TRAJ5	TRAC	TRUE	TRUE	CAAREDTGRRALTF	TGTGCAGCAAGGGAGGACACGGGCAGGAGAGCACTTACTTTT	6906	15	clonotype37484	clonotype37484_consensus_2
CGGAGTCAGGGTCGAT_5	HD4_PB	2	Path II	849	TRB	TRBV11-2	TRBD1	TRBJ1-4	TRBC1	TRUE	TRUE	CASSLGQGATNEKLFF	TGTGCCAGCAGCTTGGGACAGGGGGCAACTAATGAAAAACTGTTTTTT	3202	10	clonotype1500	clonotype1500_consensus_2
CGGCTAGCAAACTGTC_5	HD4_PB	4	Path II	703	TRB	TRBV7-2	None	TRBJ2-7	TRBC2	TRUE	TRUE	CASSLNSLEQYF	TGTGCCAGCAGCTTAAATTCACTCGAGCAGTACTTC	7489	27	clonotype37731	clonotype37731_consensus_1
CGGCTAGCAGTTAACC_5	HD4_PB	2	Path II	674	TRB	TRBV9	None	TRBJ1-5	TRBC1	TRUE	TRUE	CASSVGGIQPQHF	TGTGCCAGCAGCGTAGGGGGAATTCAGCCCCAGCATTTT	4121	12	clonotype37766	clonotype37766_consensus_1
CGGGTCAAGGAACTGC_5	HD4_PB	4	Path II	985	TRB	TRBV7-2	None	TRBJ2-1	TRBC2	TRUE	TRUE	CASSYSAVSEQFF	TGTGCCAGCAGCTACAGCGCAGTGTCTGAGCAGTTCTTC	10937	37	clonotype376	clonotype376_consensus_1
CGGGTCAAGGTAAACT_5	HD4_PB	4	Path II	555	TRB	TRBV5-1	TRBD2	TRBJ2-4	TRBC2	TRUE	TRUE	CASSRGLAGVGNIQYF	TGCGCCAGCAGCCGAGGACTAGCGGGAGTTGGAAACATTCAGTACTTC	8726	29	clonotype37885	clonotype37885_consensus_3
CGGGTCATCCTTAATC_5	HD4_PB	2	Path II	541	TRB	TRBV20-1	TRBD2	TRBJ2-2	TRBC2	TRUE	TRUE	CSARDLAGAGELFF	TGCAGTGCTAGAGATCTAGCGGGAGCCGGGGAGCTGTTTTTT	6029	23	clonotype3810	clonotype3810_consensus_1
CGGTTAACATCGGAAG_5	HD4_PB	0	Path II	519	TRB	TRBV7-8	None	TRBJ2-3	TRBC2	TRUE	TRUE	CASSLVLGRHSTGDTQYF	TGTGCCAGCAGCTTAGTCTTGGGCCGTCACTCTACGGGAGATACGCAGTATTTT	3894	14	clonotype38117	clonotype38117_consensus_1
CGTAGCGCACCATCCT_5	HD4_PB	2	Path II	591	TRB	TRBV7-2	None	TRBJ2-7	TRBC2	TRUE	TRUE	CASSLSPLKPPYEQYF	TGTGCCAGCAGCTTAAGCCCCCTAAAGCCCCCCTACGAGCAGTACTTC	5609	21	clonotype305	clonotype305_consensus_2
CGTAGCGGTAGCACGA_5	HD4_PB	8	Path II	698	TRB	TRBV20-1	TRBD2	TRBJ1-1	TRBC1	TRUE	TRUE	CSAGGRMNTEAFF	TGCAGTGCCGGGGGGAGAATGAACACTGAAGCTTTCTTT	14897	47	clonotype38286	clonotype38286_consensus_2
CGTAGGCCAGGCTCAC_5	HD4_PB	4	Path II	518	TRB	TRBV10-3	None	TRBJ2-2	TRBC2	TRUE	TRUE	CAISESITSNPGELFF	TGTGCCATCAGTGAGTCGATTACTTCGAATCCCGGGGAGCTGTTTTTT	2901	12	clonotype698	clonotype698_consensus_1
CGTAGGCGTCAATACC_5	HD4_PB	1	Pre	669	TRB	TRBV28	TRBD1	TRBJ2-3	TRBC2	TRUE	TRUE	CASSPGGRGRGTDTQYF	TGTGCCAGCAGCCCGGGGGGCAGAGGCCGCGGCACAGATACGCAGTATTTT	3740	12	clonotype38451	clonotype38451_consensus_1
CGTAGGCTCCTGTACC_5	HD4_PB	4	Path II	734	TRB	TRBV7-9	TRBD1	TRBJ1-4	TRBC1	TRUE	TRUE	CASSLQGAYEKLFF	TGTGCCAGCAGCTTACAGGGGGCGTATGAAAAACTGTTTTTT	5174	17	clonotype38490	clonotype38490_consensus_1
CGTCACTGTATTACCG_5	HD4_PB	4	Path II	683	TRB	TRBV11-2	TRBD1	TRBJ2-7	TRBC2	TRUE	TRUE	CASGDSSYEQYF	TGTGCCAGCGGGGACAGCTCCTACGAGCAGTACTTC	5030	15	clonotype38598	clonotype38598_consensus_2
CGTCAGGGTCCGTCAG_5	HD4_PB	3	Pre	681	TRB	TRBV7-9	TRBD1	TRBJ1-2	TRBC1	TRUE	TRUE	CASSFSGASNYGYTF	TGTGCCAGCAGCTTCTCCGGGGCCTCTAACTATGGCTACACCTTC	5413	17	clonotype38755	clonotype38755_consensus_1
CGTCCATAGCTCTCGG_5	HD4_PB	0	Pre	755	TRB	TRBV5-1	TRBD1	TRBJ2-1	TRBC2	TRUE	TRUE	CASSFLKGYNEQFF	TGCGCCAGCAGCTTTTTGAAGGGGTACAATGAGCAGTTCTTC	3913	15	clonotype38839	clonotype38839_consensus_2
CGTCCATGTATATCCG_5	HD4_PB	3	Pre	703	TRB	TRBV5-4	TRBD1	TRBJ2-1	TRBC2	TRUE	TRUE	CASSWGTGYNEQFF	TGTGCCAGCAGCTGGGGGACAGGTTACAATGAGCAGTTCTTC	2219	15	clonotype38902	clonotype38902_consensus_1
CGTCCATTCCGAGCCA_5	HD4_PB	1	Path II	749	TRB	TRBV7-9	None	TRBJ1-2	TRBC1	TRUE	TRUE	CASSFLRSSTTNYGYTF	TGTGCCAGCAGCTTTCTTCGATCTTCGACGACTAACTATGGCTACACCTTC	4662	13	clonotype38947	clonotype38947_consensus_1
CGTCCATTCCTAGTGA_5	HD4_PB	6	Path II	705	TRB	TRBV5-6	None	TRBJ2-5	TRBC2	TRUE	TRUE	CASSFHEETQYF	TGTGCCAGCAGCTTTCATGAAGAGACCCAGTACTTC	6211	22	clonotype38953	clonotype38953_consensus_1
CGTCTACTCTCCAACC_5	HD4_PB	0	Pre	690	TRB	TRBV5-1	TRBD2	TRBJ2-7	TRBC2	TRUE	TRUE	CASSLAGSYEQYF	TGCGCCAGCTCACTAGCGGGGTCCTACGAGCAGTACTTC	3710	13	clonotype39152	clonotype39152_consensus_2
CGTGAGCAGCTACCGC_5	HD4_PB	2	Path II	531	TRB	TRBV11-2	TRBD2	TRBJ2-5	TRBC2	TRUE	TRUE	CASSFGTSGDQETQYF	TGTGCCAGCAGCTTCGGCACTAGCGGGGACCAAGAGACCCAGTACTTC	4836	15	clonotype203	clonotype203_consensus_1
CGTGAGCCATCACAAC_5	HD4_PB	4	Path II	684	TRB	TRBV11-3	TRBD2	TRBJ2-1	TRBC2	TRUE	TRUE	CASSLKTSGRDNEQFF	TGTGCCAGCAGCTTGAAGACTAGCGGGAGGGATAATGAGCAGTTCTTC	4718	15	clonotype39243	clonotype39243_consensus_2
CGTGAGCGTGAGCGAT_5	HD4_PB	0	Pre	533	TRB	TRBV7-9	TRBD1	TRBJ2-3	TRBC2	TRUE	TRUE	CASSLRGEGTQYF	TGTGCCAGCAGCCTACGGGGAGAGGGTACGCAGTATTTT	5411	15	clonotype39276	clonotype39276_consensus_1
CGTGAGCTCCAAACAC_5	HD4_PB	1	Path II	512	TRB	TRBV28	TRBD2	TRBJ2-7	TRBC2	TRUE	TRUE	CASSLPGSGRGYEQYF	TGTGCCAGCAGTTTACCGGGCAGCGGGAGGGGCTACGAGCAGTACTTC	2908	10	clonotype39308	clonotype39308_consensus_1
CGTGTCTCAAGGTGTG_5	HD4_PB	1	Path II	667	TRB	TRBV4-1	TRBD2	TRBJ2-3	TRBC2	TRUE	TRUE	CASSPVRMGSGTDTQYF	TGCGCCAGCAGCCCAGTTCGGATGGGTTCCGGCACAGATACGCAGTATTTT	2978	10	clonotype1184	clonotype1184_consensus_2
CGTTAGAAGATAGCAT_5	HD4_PB	4	Path II	696	TRB	TRBV4-1	TRBD1	TRBJ2-5	TRBC2	TRUE	TRUE	CASSRVGQQETQYF	TGCGCCAGCAGCCGCGTAGGACAGCAAGAGACCCAGTACTTC	30678	104	clonotype3911	clonotype3911_consensus_1
CGTTAGACAGATGAGC_5	HD4_PB	2	Path II	690	TRB	TRBV25-1	TRBD1	TRBJ1-5	TRBC1	TRUE	TRUE	CASSTGQGRQPQHF	TGTGCCAGCAGTACTGGACAGGGTAGGCAGCCCCAGCATTTT	3890	13	clonotype2158	clonotype2158_consensus_2
CGTTCTGGTCTTTCAT_5	HD4_PB	0	Pre	700	TRB	TRBV11-2	TRBD2	TRBJ2-6	TRBC2	TRUE	TRUE	CASSGLLAEHSGANVLTF	TGTGCCAGCAGCGGCCTACTAGCGGAGCACTCTGGGGCCAACGTCCTGACTTTC	4618	13	clonotype39969	clonotype39969_consensus_2
CGTTGGGAGGGATCTG_5	HD4_PB	1	Path II	560	TRB	TRBV6-1	TRBD1	TRBJ2-5	TRBC2	TRUE	TRUE	CASRRGVGETQYF	TGTGCCAGCAGGAGGGGGGTGGGGGAGACCCAGTACTTC	3790	13	clonotype40079	clonotype40079_consensus_1
CGTTGGGCATGTAGTC_5	HD4_PB	0	Pre	599	TRB	TRBV7-9	TRBD1	TRBJ1-4	TRBC1	TRUE	TRUE	CASSARTGNEKLFF	TGTGCCAGCAGCGCCCGGACGGGTAATGAAAAACTGTTTTTT	5297	16	clonotype40132	clonotype40132_consensus_2
CTAAGACTCATTATCC_5	HD4_PB	2	Path II	706	TRB	TRBV6-6	None	TRBJ2-1	TRBC2	TRUE	TRUE	CASRIGVGNEQFF	TGTGCCAGCAGGATCGGGGTTGGGAATGAGCAGTTCTTC	4563	16	clonotype1831	clonotype1831_consensus_2
CTAATGGCACCAGCAC_5	HD4_PB	4	Path II	731	TRB	TRBV5-6	TRBD1	TRBJ2-5	TRBC2	TRUE	TRUE	CASSLLDRVETQYF	TGTGCCAGCAGCTTGTTGGACAGGGTAGAGACCCAGTACTTC	3712	15	clonotype40596	clonotype40596_consensus_2
CTAATGGTCCAGGGCT_5	HD4_PB	3	Pre	682	TRB	TRBV7-2	TRBD1	TRBJ2-7	TRBC2	TRUE	TRUE	CASSYGPTGSYEQYF	TGTGCCAGCAGCTACGGCCCCACAGGTTCCTACGAGCAGTACTTC	3804	15	clonotype40697	clonotype40697_consensus_1
CTACACCCATGACGGA_5	HD4_PB	2	Path II	860	TRA	TRAV8-4	None	TRAJ34	TRAC	TRUE	TRUE	CAVSDGDTDKLIF	TGTGCTGTGAGTGATGGGGACACCGACAAGCTCATCTTT	4053	13	clonotype40811	clonotype40811_consensus_1
CTACACCGTCAATGTC_5	HD4_PB	4	Path II	684	TRB	TRBV5-1	None	TRBJ1-4	TRBC1	TRUE	TRUE	CASSLGRTNEKLFF	TGCGCCAGCAGCTTGGGGAGAACTAATGAAAAACTGTTTTTT	5883	20	clonotype40831	clonotype40831_consensus_2
CTACACCGTCGCGAAA_5	HD4_PB	1	Path II	685	TRB	TRBV5-1	TRBD2	TRBJ1-1	TRBC1	TRUE	TRUE	CASSTGGGANTEAFF	TGCGCCAGCAGCACCGGGGGAGGGGCGAACACTGAAGCTTTCTTT	2905	10	clonotype40835	clonotype40835_consensus_1
CTACACCGTTCAGTAC_5	HD4_PB	6	Path I	732	TRB	TRBV2	TRBD1	TRBJ2-7	TRBC2	TRUE	TRUE	CASSESGGPYEQYF	TGTGCCAGCAGTGAATCAGGTGGCCCCTACGAGCAGTACTTC	2708	11	clonotype40851	clonotype40851_consensus_1
CTACATTCACTACAGT_5	HD4_PB	6	Path II	643	TRB	TRBV11-1	TRBD1	TRBJ1-1	TRBC1	TRUE	TRUE	CASSLGQYAFF	TGTGCCAGCAGCCTCGGACAGTATGCTTTCTTT	3362	11	clonotype40956	clonotype40956_consensus_1
CTACCCAAGTTACCCA_5	HD4_PB	0	Pre	578	TRB	TRBV6-3	TRBD1	TRBJ2-1	TRBC2	TRUE	TRUE	CASSPQAFTYNEQFF	TGTGCCAGCAGCCCACAGGCCTTTACCTACAATGAGCAGTTCTTC	6526	23	clonotype41097	clonotype41097_consensus_2
CTACCCACAGACACTT_5	HD4_PB	2	Path II	857	TRB	TRBV9	TRBD1	TRBJ2-5	TRBC2	TRUE	TRUE	CASSEGTGSQETQYF	TGTGCCAGCAGCGAGGGGACAGGGTCTCAAGAGACCCAGTACTTC	3549	12	clonotype41118	clonotype41118_consensus_1
CTACCCAGTCCGAACC_5	HD4_PB	2	Path II	848	TRB	TRBV11-2	TRBD2	TRBJ2-5	TRBC2	TRUE	TRUE	CASSFGTSGDQETQYF	TGTGCCAGCAGCTTCGGCACTAGCGGGGACCAAGAGACCCAGTACTTC	3555	11	clonotype203	clonotype203_consensus_1
CTACGTCGTCAGAGGT_5	HD4_PB	2	Path II	718	TRB	TRBV19	TRBD2	TRBJ2-2	TRBC2	TRUE	TRUE	CASIRTGWEGGELFF	TGTGCCAGCATCCGGACAGGTTGGGAGGGCGGGGAGCTGTTTTTT	2117	11	clonotype1769	clonotype1769_consensus_1
CTACGTCTCGCGGATC_5	HD4_PB	0	Pre	695	TRB	TRBV5-5	TRBD1	TRBJ1-4	TRBC1	TRUE	TRUE	CASSLTGATNEKLFF	TGTGCCAGCAGCTTGACAGGGGCAACTAATGAAAAACTGTTTTTT	4166	12	clonotype41349	clonotype41349_consensus_1
CTAGAGTAGAATGTTG_5	HD4_PB	1	Path II	587	TRB	TRBV2	TRBD1	TRBJ2-2	TRBC2	TRUE	TRUE	CASRRRQGQTGELFF	TGTGCCAGCAGGCGGAGACAGGGTCAGACCGGGGAGCTGTTTTTT	2996	11	clonotype41367	clonotype41367_consensus_2
CTAGAGTAGGTCGGAT_5	HD4_PB	3	Pre	510	TRB	TRBV5-1	TRBD1	TRBJ2-5	TRBC2	TRUE	TRUE	CASSLRQPQETQYF	TGCGCCAGCAGCTTACGACAGCCCCAAGAGACCCAGTACTTC	2913	10	clonotype41393	clonotype41393_consensus_1
CTAGCCTTCGACAGCC_5	HD4_PB	3	Pre	692	TRB	TRBV7-2	TRBD1	TRBJ2-3	TRBC2	TRUE	TRUE	CASSLEGAGDTQYF	TGTGCCAGCAGCTTAGAGGGGGCAGGGGATACGCAGTATTTT	4465	16	clonotype41703	clonotype41703_consensus_1
CTAGTGACAAGCCGTC_5	HD4_PB	1	Path II	692	TRB	TRBV11-2	TRBD1	TRBJ2-3	TRBC2	TRUE	TRUE	CASSSGRGFGSDTQYF	TGTGCCAGCAGCTCTGGACGGGGGTTCGGTTCAGATACGCAGTATTTT	4837	17	clonotype41769	clonotype41769_consensus_1
CTAGTGACAGTCGATT_5	HD4_PB	1	Path II	652	TRB	TRBV11-2	None	TRBJ2-3	TRBC2	TRUE	TRUE	CASSLDPNTDTQYF	TGTGCCAGCAGCTTAGATCCTAACACAGATACGCAGTATTTT	3671	13	clonotype41806	clonotype41806_consensus_1
CTAGTGAGTCACTTCC_5	HD4_PB	2	Path II	539	TRB	TRBV5-1	TRBD1	TRBJ2-4	TRBC2	TRUE	TRUE	CASSPQVFSNIQYF	TGCGCCAGCAGCCCACAGGTTTTCTCGAACATTCAGTACTTC	4552	14	clonotype3982	clonotype3982_consensus_1
CTCACACGTCAACATC_5	HD4_PB	2	Path II	599	TRA	TRAV12-2	None	TRAJ9	TRAC	TRUE	TRUE	CAVNTGGFKTIF	TGTGCCGTGAATACTGGAGGCTTCAAAACTATCTTT	4257	12	clonotype1859	clonotype1859_consensus_1
CTCAGAACAAATCCGT_5	HD4_PB	1	Path II	568	TRB	TRBV6-6	TRBD2	TRBJ2-7	TRBC2	TRUE	TRUE	CASRELAGYEQYF	TGTGCCAGCAGAGAACTAGCGGGCTACGAGCAGTACTTC	4378	17	clonotype42052	clonotype42052_consensus_2
CTCATTACAAGCCGTC_5	HD4_PB	1	Path II	1009	TRB	TRBV7-6	TRBD2	TRBJ2-3	TRBC2	TRUE	TRUE	CASTPVAGGLSDTQYF	TGTGCCAGCACCCCCGTAGCGGGGGGGCTTTCAGATACGCAGTATTTT	3064	11	clonotype42233	clonotype42233_consensus_1
CTCATTACAAGTTCTG_5	HD4_PB	2	Path II	519	TRA	TRAV38-2DV8	None	TRAJ44	TRAC	TRUE	TRUE	CAYRSPYTGTASKLTF	TGTGCTTATAGGAGCCCTTATACCGGCACTGCCAGTAAACTCACCTTT	5289	14	clonotype42237	clonotype42237_consensus_2
CTCATTACACACCGAC_5	HD4_PB	1	Path II	540	TRB	TRBV4-1	TRBD2	TRBJ2-3	TRBC2	TRUE	TRUE	CASSQDPSGSADTQYF	TGCGCCAGCAGCCAAGACCCAAGCGGGTCGGCAGATACGCAGTATTTT	5037	16	clonotype42243	clonotype42243_consensus_2
CTCATTATCCGTTGTC_5	HD4_PB	0	Pre	696	TRB	TRBV7-8	TRBD1	TRBJ2-1	TRBC2	TRUE	TRUE	CASSHGQGYNEQFF	TGTGCCAGCAGCCACGGACAGGGGTACAATGAGCAGTTCTTC	6927	22	clonotype42341	clonotype42341_consensus_2
CTCATTATCGCTGATA_5	HD4_PB	0	Pre	699	TRB	TRBV20-1	TRBD2	TRBJ2-7	TRBC2	TRUE	TRUE	CSPRAASGTYEQYF	TGCAGTCCTCGCGCGGCCAGCGGGACCTACGAGCAGTACTTC	3111	11	clonotype42346	clonotype42346_consensus_1
CTCATTATCTTGTTTG_5	HD4_PB	6	Path I	574	TRB	TRBV20-1	TRBD1	TRBJ2-1	TRBC2	TRUE	TRUE	CSAGIGQGYNEQFF	TGCAGTGCTGGGATTGGGCAGGGCTACAATGAGCAGTTCTTC	4063	16	clonotype42368	clonotype42368_consensus_1
CTCCTAGAGAAAGTGG_5	HD4_PB	4	Path II	693	TRB	TRBV10-3	TRBD2	TRBJ2-7	TRBC2	TRUE	TRUE	CAISDTTRTYEQYF	TGTGCCATCAGTGATACGACTAGAACCTACGAGCAGTACTTC	10810	38	clonotype70	clonotype70_consensus_2
CTCCTAGCAACTGGCC_5	HD4_PB	0	Path I	699	TRB	TRBV20-1	None	TRBJ1-1	TRBC1	TRUE	TRUE	CSARVNQVNTEAFF	TGCAGTGCTAGGGTGAATCAGGTGAACACTGAAGCTTTCTTT	3368	13	clonotype42411	clonotype42411_consensus_3
CTCCTAGGTACTTCTT_5	HD4_PB	1	Path I	685	TRB	TRBV7-6	None	TRBJ1-6	TRBC1	TRUE	TRUE	CASSLGVGPNSPLHF	TGTGCCAGCAGCTTAGGTGTGGGTCCGAATTCACCCCTCCACTTT	3141	10	clonotype42443	clonotype42443_consensus_2
CTCCTAGGTCAGCTAT_5	HD4_PB	0	Pre	682	TRB	TRBV9	TRBD2	TRBJ2-1	TRBC2	TRUE	TRUE	CASSPPGRGRGRREQFF	TGTGCCAGCAGCCCCCCCGGGAGGGGCAGGGGACGTCGTGAGCAGTTCTTC	4015	11	clonotype3681	clonotype3681_consensus_3
CTCGAAAAGGATCGCA_5	HD4_PB	3	Pre	700	TRB	TRBV20-1	TRBD1	TRBJ1-2	TRBC1	TRUE	TRUE	CSAGGQPSYGYTF	TGCAGTGCTGGGGGACAGCCCTCCTATGGCTACACCTTC	3072	10	clonotype42557	clonotype42557_consensus_1
CTCGAAAGTCCGAACC_5	HD4_PB	4	Path II	708	TRB	TRBV6-5	None	TRBJ1-5	TRBC1	TRUE	TRUE	CASSYDQSLNQPQHF	TGTGCCAGCAGTTACGACCAGTCACTAAATCAGCCCCAGCATTTT	3321	10	clonotype1863	clonotype1863_consensus_2
CTCGAAATCACCCGAG_5	HD4_PB	0	Pre	682	TRB	TRBV5-1	TRBD1	TRBJ2-1	TRBC2	TRUE	TRUE	CASSLQQGHEQFF	TGCGCCAGCAGCTTGCAGCAGGGCCATGAGCAGTTCTTC	5431	18	clonotype42647	clonotype42647_consensus_1
CTCGAAATCCGGGTGT_5	HD4_PB	2	Path II	692	TRB	TRBV7-9	TRBD1	TRBJ2-7	TRBC2	TRUE	TRUE	CASSIRDTEQYF	TGTGCCAGCAGCATTCGGGACACCGAGCAGTACTTC	7135	20	clonotype42662	clonotype42662_consensus_2
CTCGAAATCGCAAGCC_5	HD4_PB	6	Path II	542	TRB	TRBV6-3	TRBD1	TRBJ2-7	TRBC2	TRUE	TRUE	CASSYRARTYEQYF	TGTGCCAGCAGTTACAGGGCCAGAACCTACGAGCAGTACTTC	4714	15	clonotype42664	clonotype42664_consensus_2
CTCGAGGCACCGGAAA_5	HD4_PB	3	Pre	573	TRB	TRBV5-1	TRBD1	TRBJ1-1	TRBC1	TRUE	TRUE	CASSPRSTGITEAFF	TGCGCCAGCAGTCCCCGTTCTACAGGGATCACTGAAGCTTTCTTT	3206	11	clonotype42742	clonotype42742_consensus_2
CTCGAGGCACCTATCC_5	HD4_PB	0	Pre	641	TRB	TRBV3-1	TRBD2	TRBJ2-5	TRBC2	TRUE	TRUE	CASSLGLAGVETQYF	TGTGCCAGCAGCCTCGGACTAGCGGGAGTGGAGACCCAGTACTTC	3053	11	clonotype227	clonotype227_consensus_2
CTCGGAGAGGATTCGG_5	HD4_PB	1	Path II	727	TRB	TRBV4-1	TRBD2	TRBJ2-3	TRBC2	TRUE	TRUE	CASRPGSGITDTQYF	TGCGCCAGCCGACCGGGCAGCGGGATCACAGATACGCAGTATTTT	5800	18	clonotype1044	clonotype1044_consensus_1
CTCGGAGCATCACCCT_5	HD4_PB	4	Path II	687	TRB	TRBV12-3	TRBD1	TRBJ2-1	TRBC2	TRUE	TRUE	CASRGRQGALGEQFF	TGTGCCAGCAGGGGGAGACAGGGTGCCCTCGGGGAGCAGTTCTTC	3003	10	clonotype42914	clonotype42914_consensus_2
CTCGGGACAATGGAAT_5	HD4_PB	1	Path II	737	TRB	TRBV7-9	TRBD2	TRBJ2-5	TRBC2	TRUE	TRUE	CASSLALTSGRETQYF	TGTGCCAGCAGCTTAGCACTGACTAGCGGGAGAGAGACCCAGTACTTC	4715	13	clonotype43047	clonotype43047_consensus_2
CTCGGGATCTACTTAC_5	HD4_PB	2	Path II	677	TRB	TRBV7-3	TRBD1	TRBJ2-3	TRBC2	TRUE	TRUE	CASSLGGDTQYF	TGTGCCAGCAGCTTAGGGGGAGATACGCAGTATTTT	5201	17	clonotype43144	clonotype43144_consensus_2
CTCGTACAGCGATAGC_5	HD4_PB	1	Path II	697	TRB	TRBV27	TRBD1	TRBJ2-1	TRBC2	TRUE	TRUE	CASSSGTGQSEQFF	TGTGCCAGCAGTTCCGGGACAGGTCAAAGTGAGCAGTTCTTC	4162	12	clonotype3048	clonotype3048_consensus_1
CTCGTACAGGAGCGAG_5	HD4_PB	4	Path II	839	TRB	TRBV5-6	TRBD1	TRBJ2-5	TRBC2	TRUE	TRUE	CASSGSFQGQETQYF	TGTGCCAGCAGCGGCAGTTTCCAGGGCCAAGAGACCCAGTACTTC	11658	40	clonotype43184	clonotype43184_consensus_2
CTCGTCAAGAGGGCTT_5	HD4_PB	2	Path II	808	TRB	TRBV7-3	TRBD2	TRBJ2-1	TRBC2	TRUE	TRUE	CASSLRRDIEQFF	TGTGCCAGCAGCTTACGGCGGGATATTGAGCAGTTCTTC	6223	19	clonotype43338	clonotype43338_consensus_3
CTCGTCACACCCATGG_5	HD4_PB	4	Path II	832	TRB	TRBV6-6	TRBD2	TRBJ2-3	TRBC2	TRUE	TRUE	CASSYRMGDTQYF	TGTGCCAGCAGTTACAGGATGGGGGATACGCAGTATTTT	17207	59	clonotype43394	clonotype43394_consensus_1
CTCGTCATCCGAACGC_5	HD4_PB	2	Path II	581	TRB	TRBV6-6	None	TRBJ1-5	TRBC1	TRUE	TRUE	CASSYSNQPQHF	TGTGCCAGCAGTTATAGCAATCAGCCCCAGCATTTT	6176	17	clonotype704	clonotype704_consensus_2
CTCGTCATCCTGCAGG_5	HD4_PB	2	Path II	981	TRB	TRBV6-6	None	TRBJ1-5	TRBC1	TRUE	TRUE	CASSYSNQPQHF	TGTGCCAGCAGTTATAGCAATCAGCCCCAGCATTTT	6086	21	clonotype704	clonotype704_consensus_2
CTCTAATCAATAGCGG_5	HD4_PB	4	Path II	695	TRB	TRBV14	TRBD1	TRBJ2-7	TRBC2	TRUE	TRUE	CASSPPGGRSYEQYF	TGTGCCAGCAGCCCCCCCGGGGGGCGAAGCTACGAGCAGTACTTC	5161	21	clonotype3518	clonotype3518_consensus_2
CTCTAATCAATGGAGC_5	HD4_PB	1	Path II	796	TRB	TRBV7-9	TRBD2	TRBJ2-5	TRBC2	TRUE	TRUE	CASSASPQTRYETQYF	TGTGCCAGCAGCGCTAGCCCCCAGACTAGATATGAGACCCAGTACTTC	5547	17	clonotype596	clonotype596_consensus_1
CTCTAATGTTCGTCTC_5	HD4_PB	0	Pre	692	TRB	TRBV7-2	TRBD1	TRBJ2-5	TRBC2	TRUE	TRUE	CASSLAWTGSSETQYF	TGTGCCAGCAGCTTAGCGTGGACAGGGTCATCGGAGACCCAGTACTTC	6834	23	clonotype43624	clonotype43624_consensus_1
CTCTACGTCTTTAGGG_5	HD4_PB	0	Pre	706	TRB	TRBV20-1	TRBD2	TRBJ2-1	TRBC2	TRUE	TRUE	CSAHPLGGEGTEQFF	TGCAGTGCTCACCCTCTCGGGGGGGAGGGTACTGAGCAGTTCTTC	2912	12	clonotype43854	clonotype43854_consensus_2
CTCTGGTTCTTGCAAG_5	HD4_PB	4	Path II	559	TRB	TRBV6-6	TRBD1	TRBJ1-2	TRBC1	TRUE	TRUE	CASSHPSPGQDNSYTF	TGTGCCAGCAGTCACCCCTCACCGGGACAGGACAATTCCTACACCTTC	2946	11	clonotype3722	clonotype3722_consensus_1
CTGAAACGTCCAGTGC_5	HD4_PB	1	Path I	658	TRB	TRBV4-1	None	TRBJ2-2	TRBC2	TRUE	TRUE	CASSQESATGELFF	TGCGCCAGCAGCCAAGAATCGGCCACCGGGGAGCTGTTTTTT	4733	13	clonotype44101	clonotype44101_consensus_1
CTGAAACGTGTGGTTT_5	HD4_PB	2	Path II	705	TRB	TRBV19	TRBD1	TRBJ2-2	TRBC2	TRUE	TRUE	CASSGTGGSNTGELFF	TGTGCCAGTAGCGGGACAGGGGGATCGAACACCGGGGAGCTGTTTTTT	3082	15	clonotype44114	clonotype44114_consensus_1
CTGAAGTGTAGGGACT_5	HD4_PB	6	Pre	559	TRB	TRBV7-3	TRBD1	TRBJ2-2	TRBC2	TRUE	TRUE	CASSFQGTGELFF	TGTGCCAGCAGCTTTCAGGGGACCGGGGAGCTGTTTTTT	3087	13	clonotype44255	clonotype44255_consensus_1
CTGAAGTGTGCAACGA_5	HD4_PB	1	Pre	662	TRB	TRBV9	TRBD2	TRBJ2-1	TRBC2	TRUE	TRUE	CASSPRGPYNEQFF	TGTGCCAGCAGCCCCCGCGGGCCGTACAATGAGCAGTTCTTC	4037	11	clonotype1105	clonotype1105_consensus_1
CTGAAGTTCATTTGGG_5	HD4_PB	2	Path II	737	TRB	TRBV4-2	TRBD2	TRBJ2-1	TRBC2	TRUE	TRUE	CASSQEGRAQQFF	TGTGCCAGCAGCCAAGAGGGTAGGGCCCAGCAGTTCTTC	6519	23	clonotype44299	clonotype44299_consensus_1
CTGAAGTTCTGGTTCC_5	HD4_PB	2	Path II	567	TRA	TRAV21	None	TRAJ13	TRAC	TRUE	TRUE	CAVPSGGYQKVTF	TGTGCTGTCCCTTCTGGGGGTTACCAGAAAGTTACCTTT	7850	17	clonotype44328	clonotype44328_consensus_2
CTGATAGAGTTTGCGT_5	HD4_PB	2	Path II	705	TRB	TRBV20-1	TRBD2	TRBJ2-1	TRBC2	TRUE	TRUE	CSARSGRAANEQFF	TGCAGTGCTAGATCCGGGAGGGCCGCCAATGAGCAGTTCTTC	4603	16	clonotype511	clonotype511_consensus_1
CTGATAGCAAGTACCT_5	HD4_PB	0	Path II	708	TRB	TRBV6-1	TRBD2	TRBJ2-7	TRBC2	TRUE	TRUE	CASMGSDEQYF	TGTGCCAGCATGGGTAGCGACGAGCAGTACTTC	3443	11	clonotype159	clonotype159_consensus_2
CTGATAGCATGACATC_5	HD4_PB	1	Path II	1036	TRB	TRBV5-1	TRBD2	TRBJ2-5	TRBC2	TRUE	TRUE	CASSGGLAGTQETQYF	TGCGCCAGCAGCGGGGGACTAGCGGGGACCCAAGAGACCCAGTACTTC	5470	20	clonotype2465	clonotype2465_consensus_1
CTGATAGTCAGCTCGG_5	HD4_PB	0	Pre	693	TRB	TRBV7-9	None	TRBJ1-2	TRBC1	TRUE	TRUE	CASSLASLGYGYTF	TGTGCCAGCAGCTTAGCTAGTCTCGGATATGGCTACACCTTC	3141	10	clonotype44457	clonotype44457_consensus_2
CTGATAGTCGACAGCC_5	HD4_PB	6	Path II	640	TRB	TRBV18	TRBD1	TRBJ2-1	TRBC2	TRUE	TRUE	CASSRRDKDYNEQFF	TGTGCCAGCTCACGCCGGGACAAGGATTACAATGAGCAGTTCTTC	3113	11	clonotype44472	clonotype44472_consensus_1
CTGATCCTCTCTTGAT_5	HD4_PB	2	Path II	584	TRA	TRAV17	None	TRAJ37	TRAC	TRUE	TRUE	CATGSGNTGKLIF	TGTGCTACGGGCTCAGGCAACACAGGCAAACTAATCTTT	3586	10	clonotype44652	clonotype44652_consensus_2
CTGCCTAAGTGGGATC_5	HD4_PB	2	Path II	680	TRB	TRBV9	TRBD2	TRBJ2-1	TRBC2	TRUE	TRUE	CASSATSGGYNEQFF	TGTGCCAGCAGCGCGACTAGCGGGGGCTACAATGAGCAGTTCTTC	8306	24	clonotype44696	clonotype44696_consensus_2
CTGCCTACAAGGACTG_5	HD4_PB	2	Path II	733	TRB	TRBV7-9	TRBD2	TRBJ2-3	TRBC2	TRUE	TRUE	CASSLVRRVGDTQYF	TGTGCCAGCAGCTTAGTTCGGAGGGTAGGAGATACGCAGTATTTT	5060	17	clonotype745	clonotype745_consensus_1
CTGCCTATCTAACTCT_5	HD4_PB	2	Path II	700	TRB	TRBV19	TRBD1	TRBJ2-2	TRBC2	TRUE	TRUE	CASMTANTGELFF	TGTGCCAGTATGACAGCGAACACCGGGGAGCTGTTTTTT	2901	15	clonotype44814	clonotype44814_consensus_1
CTGCGGACATCTATGG_5	HD4_PB	3	Pre	690	TRB	TRBV20-1	None	TRBJ2-5	TRBC2	TRUE	TRUE	CSASEETQYF	TGCAGTGCTAGTGAAGAGACCCAGTACTTC	5440	20	clonotype44905	clonotype44905_consensus_1
CTGCGGATCGCAAGCC_5	HD4_PB	2	Path II	527	TRA	TRAV4	None	TRAJ6	TRAC	TRUE	TRUE	CLVGASSGGSYIPTF	TGCCTCGTGGGTGCCTCATCAGGAGGAAGCTACATACCTACATTT	5026	11	clonotype4101	clonotype4101_consensus_1
CTGCGGATCGCCATAA_5	HD4_PB	1	Path II	697	TRB	TRBV20-1	None	TRBJ2-4	TRBC2	TRUE	TRUE	CSASDRAKNIQYF	TGCAGTGCTAGTGACAGGGCCAAAAACATTCAGTACTTC	4007	12	clonotype4102	clonotype4102_consensus_1
CTGCGGATCGGAATCT_5	HD4_PB	1	Path II	694	TRB	TRBV12-3	TRBD1	TRBJ1-5	TRBC1	TRUE	TRUE	CASSPYSGVGNQPQHF	TGTGCCAGCAGCCCCTATTCGGGGGTTGGCAATCAGCCCCAGCATTTT	2778	15	clonotype44966	clonotype44966_consensus_3
CTGCTGTGTTCACGGC_5	HD4_PB	1	Path II	697	TRB	TRBV20-1	TRBD1	TRBJ1-2	TRBC1	TRUE	TRUE	CSARDGGELGARGYTF	TGCAGTGCTAGAGATGGGGGGGAATTGGGGGCGCGCGGCTACACCTTC	3314	12	clonotype45111	clonotype45111_consensus_2
CTGCTGTTCCATGAGT_5	HD4_PB	8	Path II	660	TRA	TRAV19	None	TRAJ11	TRAC	TRUE	TRUE	CALRNSGYSTLTF	TGTGCTCTGCGGAATTCAGGATACAGCACCCTCACCTTT	8141	22	clonotype45128	clonotype45128_consensus_1
CTGGTCTAGCCAGTTT_5	HD4_PB	2	Path II	561	TRB	TRBV5-1	TRBD2	TRBJ2-1	TRBC2	TRUE	TRUE	CASSLGASGKNEQFF	TGCGCCAGCAGCTTGGGAGCTAGCGGGAAAAATGAGCAGTTCTTC	5526	18	clonotype45176	clonotype45176_consensus_1
CTGGTCTCAAGCGAGT_5	HD4_PB	2	Path II	702	TRB	TRBV7-8	TRBD1	TRBJ2-7	TRBC2	TRUE	TRUE	CASSLFGGQGKNEQYF	TGTGCCAGCAGCTTATTCGGAGGACAGGGCAAAAACGAGCAGTACTTC	5088	15	clonotype45207	clonotype45207_consensus_2
CTGGTCTGTAAGTTCC_5	HD4_PB	2	Path II	703	TRB	TRBV20-1	TRBD1	TRBJ2-2	TRBC2	TRUE	TRUE	CSLLRQGNTGELFF	TGCAGCCTCCTCCGACAGGGGAACACCGGGGAGCTGTTTTTT	7147	25	clonotype3696	clonotype3696_consensus_1
CTGGTCTGTGTGACGA_5	HD4_PB	0	Pre	532	TRB	TRBV20-1	None	TRBJ2-7	TRBC2	TRUE	TRUE	CSAVQNEQYF	TGCAGTGCAGTCCAGAACGAGCAGTACTTC	3962	14	clonotype45277	clonotype45277_consensus_2
CTGGTCTGTGTTTGTG_5	HD4_PB	6	Path II	734	TRB	TRBV2	TRBD2	TRBJ2-1	TRBC2	TRUE	TRUE	CASSRLAGASGFF	TGTGCCAGCAGCCGACTAGCGGGTGCCTCAGGGTTCTTC	3666	13	clonotype45279	clonotype45279_consensus_1
CTGTGCTAGTGCGATG_5	HD4_PB	3	Pre	680	TRB	TRBV9	TRBD1	TRBJ2-2	TRBC2	TRUE	TRUE	CASSAGQGPTGELFF	TGTGCCAGCAGCGCGGGACAGGGCCCCACCGGGGAGCTGTTTTTT	4062	11	clonotype45362	clonotype45362_consensus_2
CTGTGCTGTCAAGCGA_5	HD4_PB	4	Path II	550	TRA	TRAV38-1	None	TRAJ53	TRAC	TRUE	TRUE	CAFMTRGGSNYKLTF	TGTGCTTTCATGACCCGTGGAGGTAGCAACTATAAACTGACATTT	5639	13	clonotype45411	clonotype45411_consensus_4
CTGTGCTTCAATAAGG_5	HD4_PB	2	Path II	832	TRB	TRBV19	TRBD2	TRBJ1-1	TRBC1	TRUE	TRUE	CASSTRQGGTEAFF	TGTGCCAGTAGTACCCGACAGGGAGGGACTGAAGCTTTCTTT	3411	16	clonotype45444	clonotype45444_consensus_1
CTGTTTAAGCGTAATA_5	HD4_PB	0	Pre	705	TRB	TRBV7-2	None	TRBJ2-3	TRBC2	TRUE	TRUE	CASSLVWAGTDTQYF	TGTGCCAGCAGCCTCGTATGGGCCGGGACAGATACGCAGTATTTT	4695	20	clonotype45508	clonotype45508_consensus_3
CTGTTTACAGGGATTG_5	HD4_PB	1	Path II	762	TRB	TRBV18	TRBD2	TRBJ2-1	TRBC2	TRUE	TRUE	CASSPPQRGGPNEQFF	TGTGCCAGCTCACCACCCCAGCGGGGGGGACCCAATGAGCAGTTCTTC	4238	15	clonotype1571	clonotype1571_consensus_2
CTGTTTACATATGCTG_5	HD4_PB	1	Path II	570	TRB	TRBV15	None	TRBJ2-5	TRBC2	TRUE	TRUE	CATQNRHVRETQYF	TGTGCCACCCAAAATAGACACGTGCGAGAGACCCAGTACTTC	4484	14	clonotype45571	clonotype45571_consensus_2
CTGTTTATCAACACGT_5	HD4_PB	6	Path II	714	TRB	TRBV5-1	TRBD1	TRBJ2-2	TRBC2	TRUE	TRUE	CASSLFGTANTGELFF	TGCGCCAGCAGCTTGTTCGGCACAGCCAACACCGGGGAGCTGTTTTTT	3585	12	clonotype45614	clonotype45614_consensus_1
CTTAACTAGCTAGTGG_5	HD4_PB	1	Path II	513	TRB	TRBV7-3	TRBD1	TRBJ2-7	TRBC2	TRUE	TRUE	CASSPIRGGEQYF	TGTGCCAGCAGCCCGATCCGAGGGGGTGAGCAGTACTTC	4839	18	clonotype45675	clonotype45675_consensus_1
CTTACCGCACGGCCAT_5	HD4_PB	3	Pre	525	TRB	TRBV12-3	None	TRBJ2-7	TRBC2	TRUE	TRUE	CASSLVSGSYEQYF	TGTGCCAGCAGTTTAGTTTCTGGCTCCTACGAGCAGTACTTC	3422	11	clonotype45888	clonotype45888_consensus_2
CTTACCGCACTTAACG_5	HD4_PB	6	Path II	712	TRB	TRBV6-6	None	TRBJ2-2	TRBC2	TRUE	TRUE	CASSYQDTGELFF	TGTGCCAGCAGTTACCAGGACACCGGGGAGCTGTTTTTT	8040	26	clonotype45892	clonotype45892_consensus_1
CTTACCGCAGGTGCCT_5	HD4_PB	2	Path II	599	TRB	TRBV7-9	TRBD2	TRBJ2-6	TRBC2	TRUE	TRUE	CASSQPRRGSGGTLGANVLTF	TGTGCCAGCAGCCAACCCCGCCGGGGAAGCGGGGGGACGTTGGGGGCCAACGTCCTGACTTTC	9709	29	clonotype45896	clonotype45896_consensus_2
CTTACCGCAGTGACAG_5	HD4_PB	2	Path II	680	TRB	TRBV5-1	None	TRBJ2-1	TRBC2	TRUE	TRUE	CASTSPHNEQFF	TGCGCCAGCACCTCCCCCCACAATGAGCAGTTCTTC	6533	24	clonotype45897	clonotype45897_consensus_4
CTTACCGGTAGCGATG_5	HD4_PB	3	Pre	824	TRB	TRBV30	TRBD2	TRBJ2-1	TRBC2	TRUE	TRUE	CAWSVGGSNEQFF	TGTGCCTGGAGTGTCGGCGGGAGTAATGAGCAGTTCTTC	4503	14	clonotype45916	clonotype45916_consensus_2
CTTAGGATCAACCAAC_5	HD4_PB	1	Path II	688	TRB	TRBV5-1	TRBD1	TRBJ1-1	TRBC1	TRUE	TRUE	CASSLVGGPTEAFF	TGCGCCAGCAGCTTGGTAGGGGGCCCGACTGAAGCTTTCTTT	5440	16	clonotype46098	clonotype46098_consensus_2
CTTCTCTCATCCAACA_5	HD4_PB	1	Path II	682	TRB	TRBV12-4	TRBD2	TRBJ1-5	TRBC1	TRUE	TRUE	CASMGLYNQPQHF	TGTGCCAGCATGGGACTGTACAATCAGCCCCAGCATTTT	3253	14	clonotype46226	clonotype46226_consensus_1
CTTCTCTTCAGAAATG_5	HD4_PB	2	Path II	737	TRB	TRBV7-9	TRBD2	TRBJ2-7	TRBC2	TRUE	TRUE	CASSLEEVRSSYEQYF	TGTGCCAGCAGCTTAGAGGAGGTACGAAGCTCCTACGAGCAGTACTTC	9662	31	clonotype4146	clonotype4146_consensus_2
CTTCTCTTCATGTGGT_5	HD4_PB	2	Path II	729	TRB	TRBV7-3	None	TRBJ2-5	TRBC2	TRUE	TRUE	CASSYQETQYF	TGTGCCAGCAGTTACCAAGAGACCCAGTACTTC	6234	24	clonotype46301	clonotype46301_consensus_2
CTTTGCGAGCAGCGTA_5	HD4_PB	3	Pre	687	TRB	TRBV11-2	TRBD2	TRBJ2-5	TRBC2	TRUE	TRUE	CASSYGLFFETQYF	TGTGCCAGCAGCTACGGACTGTTCTTCGAGACCCAGTACTTC	4504	16	clonotype46519	clonotype46519_consensus_1
CTTTGCGAGGGCACTA_5	HD4_PB	3	Pre	584	TRB	TRBV3-1	TRBD2	TRBJ2-7	TRBC2	TRUE	TRUE	CASSHPGTILQYF	TGTGCCAGCAGCCACCCGGGGACTATTTTACAGTACTTC	2305	10	clonotype46530	clonotype46530_consensus_2
CTTTGCGGTTGGACCC_5	HD4_PB	0	Pre	563	TRB	TRBV3-1	TRBD2	TRBJ1-1	TRBC1	TRUE	TRUE	CASSQDWRAEAFF	TGTGCCAGCAGCCAAGATTGGAGGGCTGAAGCTTTCTTT	3657	11	clonotype46615	clonotype46615_consensus_1
GAAACTCCACCGAATT_5	HD4_PB	2	Path II	718	TRB	TRBV6-6	TRBD2	TRBJ2-5	TRBC2	TRUE	TRUE	CASSYGGRGETQYF	TGTGCCAGCAGTTACGGAGGGCGCGGGGAGACCCAGTACTTC	6779	22	clonotype46711	clonotype46711_consensus_1
GAAACTCCAGGTGCCT_5	HD4_PB	3	Pre	682	TRB	TRBV7-2	TRBD2	TRBJ2-7	TRBC2	TRUE	TRUE	CASSRDSRYEQYF	TGTGCCAGCAGCCGGGACTCACGATACGAGCAGTACTTC	3516	15	clonotype46729	clonotype46729_consensus_1
GAAATGACACCATCCT_5	HD4_PB	2	Path II	727	TRB	TRBV6-6	TRBD2	TRBJ2-4	TRBC2	TRUE	TRUE	CASRGAGGLAASLAKNIQYF	TGTGCCAGCAGGGGCGCGGGGGGACTAGCGGCGTCTCTAGCCAAAAACATTCAGTACTTC	4083	13	clonotype46873	clonotype46873_consensus_1
GAACATCAGAGGTACC_5	HD4_PB	6	Path II	578	TRB	TRBV18	TRBD1	TRBJ2-5	TRBC2	TRUE	TRUE	CASSPSRGEGQYF	TGTGCCAGCTCACCTAGCCGGGGCGAAGGCCAGTACTTC	3086	11	clonotype47003	clonotype47003_consensus_1
GAACCTACACGTTGGC_5	HD4_PB	4	Path II	902	TRB	TRBV12-5	None	TRBJ1-5	TRBC1	TRUE	TRUE	CASGLDTLPQHF	TGTGCTAGTGGTTTGGACACACTCCCCCAGCATTTT	4830	14	clonotype47204	clonotype47204_consensus_1
GAACCTAGTCTCTCTG_5	HD4_PB	3	Pre	746	TRB	TRBV9	None	TRBJ2-3	TRBC2	TRUE	TRUE	CASSGGFGTDTQYF	TGTGCCAGCAGCGGAGGGTTCGGCACAGATACGCAGTATTTT	4125	12	clonotype47239	clonotype47239_consensus_1
[truncated: 6,968 more rows]

## Sheet: HD PB Tcon
HD PB Tcon cells
barcode	samples.name	seurat_clusters	length	chain	v_gene	d_gene	j_gene	c_gene	full_length	productive	cdr3	cdr3_nt	umis	raw_clonotype_id	raw_consensus_id
AAACCTGAGCTATGCT	HD6-PB-Tcon	1	TRA	TRAV9-2	None	TRAJ23	TRAC	TRUE	TRUE	CALSAPYNQGGKLIF	TGTGCTCTGAGTGCCCCTTATAACCAGGGAGGAAAGCTTATCTTC	11988	10	clonotype4856	clonotype4856_consensus_2
AAACCTGAGGGTCTCC	HD6-PB-Tcon	1	TRB	TRBV24-1	TRBD2	TRBJ2-2	TRBC2	TRUE	TRUE	CATSDLSGRAGELFF	TGTGCCACCAGTGATTTGTCCGGGAGGGCCGGGGAGCTGTTTTTT	7061	10	clonotype4866	clonotype4866_consensus_1
AAACCTGCACAACTGT	HD6-PB-Tcon	1	TRB	TRBV7-2	None	TRBJ2-3	TRBC2	TRUE	TRUE	CASSLDTDTQYF	TGTGCCAGCAGCTTAGATACAGATACGCAGTATTTT	12488	25	clonotype7	clonotype7_consensus_1
AAACCTGCAGGCGATA	HD6-PB-Tcon	0	TRB	TRBV5-1	TRBD1	TRBJ2-7	TRBC2	TRUE	TRUE	CASSPRTGYEQYF	TGCGCCAGCAGCCCCCGGACCGGGTACGAGCAGTACTTC	10639	17	clonotype4909	clonotype4909_consensus_1
AAACGGGCAAGAAGAG	HD6-PB-Tcon	2	TRB	TRBV29-1	TRBD1	TRBJ1-1	TRBC1	TRUE	TRUE	CSVEDLGQGAFF	TGCAGCGTTGAAGATCTGGGACAGGGGGCTTTCTTT	7429	11	clonotype5033	clonotype5033_consensus_2
AAACGGGTCAACGGCC	HD6-PB-Tcon	0	TRB	TRBV18	TRBD1	TRBJ1-2	TRBC1	TRUE	TRUE	CASSPNRDRGLRYGYTF	TGTGCCAGCTCACCAAACCGGGACAGGGGGTTACGCTATGGCTACACCTTC	8947	11	clonotype5125	clonotype5125_consensus_2
AAAGATGCAACAACCT	HD6-PB-Tcon	0	TRB	TRBV15	None	TRBJ2-1	TRBC2	TRUE	TRUE	CATSRPGVRNEQFF	TGTGCCACCAGCAGGCCCGGGGTCCGTAATGAGCAGTTCTTC	12617	18	clonotype5201	clonotype5201_consensus_3
AAAGATGCAGGTCCAC	HD6-PB-Tcon	1	TRA	TRAV17	None	TRAJ21	TRAC	TRUE	TRUE	CATDARNNFNKFYF	TGTGCTACGGACGCGAGGAACAACTTCAACAAATTTTACTTT	11216	11	clonotype5229	clonotype5229_consensus_1
AAAGATGTCCGCAAGC	HD6-PB-Tcon	1	TRB	TRBV11-2	None	TRBJ2-7	TRBC2	TRUE	TRUE	CASSHGPASYEQYF	TGTGCCAGCAGTCATGGTCCAGCTTCCTACGAGCAGTACTTC	7251	17	clonotype5312	clonotype5312_consensus_2
AAAGATGTCTCTGTCG	HD6-PB-Tcon	0	TRB	TRBV7-9	None	TRBJ2-7	TRBC2	TRUE	TRUE	CASSLEASYEQYF	TGTGCCAGCAGCTTAGAGGCCTCCTACGAGCAGTACTTC	16107	26	clonotype5330	clonotype5330_consensus_1
AAAGCAAAGGACAGCT	HD6-PB-Tcon	0	TRB	TRBV5-1	TRBD1	TRBJ1-5	TRBC1	TRUE	TRUE	CASSYNGAQPQHF	TGCGCCAGCAGCTATAATGGGGCTCAGCCCCAGCATTTT	8220	14	clonotype5362	clonotype5362_consensus_2
AAAGCAAAGGGAAACA	HD6-PB-Tcon	1	TRA	TRAV21	None	TRAJ6	TRAC	TRUE	TRUE	CAPSGGSYIPTF	TGTGCCCCATCAGGAGGAAGCTACATACCTACATTT	16677	15	clonotype5371	clonotype5371_consensus_2
AAAGCAAGTACATCCA	HD6-PB-Tcon	1	TRB	TRBV6-1	None	TRBJ2-4	TRBC2	TRUE	TRUE	CASSEARALAKNIQYF	TGTGCCAGCAGTGAAGCTCGCGCCTTAGCCAAAAACATTCAGTACTTC	9166	13	clonotype5422	clonotype5422_consensus_2
AAAGCAAGTCGAAAGC	HD6-PB-Tcon	0	TRB	TRBV5-1	TRBD2	TRBJ1-2	TRBC1	TRUE	TRUE	CASSLSGGGSGYTF	TGCGCCAGCAGCTTGAGTGGGGGAGGCTCTGGCTACACCTTC	6315	10	clonotype5435	clonotype5435_consensus_1
AAAGCAAGTTTGACAC	HD6-PB-Tcon	0	TRB	TRBV4-1	None	TRBJ2-3	TRBC2	TRUE	TRUE	CASSQGPPRGSTDTQYF	TGCGCCAGCAGCCAAGGCCCTCCCCGGGGTTCCACAGATACGCAGTATTTT	9966	16	clonotype5457	clonotype5457_consensus_2
AAAGCAATCTTGCAAG	HD6-PB-Tcon	0	TRB	TRBV6-3	TRBD1	TRBJ1-1	TRBC1	TRUE	TRUE	CASSYSGDRDVLFTEAFF	TGTGCCAGCAGTTACTCGGGGGACAGGGACGTTTTGTTCACTGAAGCTTTCTTT	10127	16	clonotype5494	clonotype5494_consensus_1
AAAGTAGGTACCGAGA	HD6-PB-Tcon	0	TRB	TRBV2	None	TRBJ2-1	TRBC2	TRUE	TRUE	CASSVGTYNEQFF	TGTGCCAGCAGTGTAGGGACCTACAATGAGCAGTTCTTC	10589	21	clonotype5561	clonotype5561_consensus_1
AAAGTAGGTCAAACTC	HD6-PB-Tcon	1	TRB	TRBV3-1	TRBD2	TRBJ2-2	TRBC2	TRUE	TRUE	CASTGLAATGELFF	TGTGCCAGCACTGGTCTAGCGGCCACCGGGGAGCTGTTTTTT	11128	17	clonotype5569	clonotype5569_consensus_2
AAATGCCAGGGTTTCT	HD6-PB-Tcon	0	TRB	TRBV12-5	TRBD1	TRBJ1-1	TRBC1	TRUE	TRUE	CASAPPTGQGSMNTEAFF	TGTGCTAGTGCCCCCCCAACGGGACAGGGCTCTATGAACACTGAAGCTTTCTTT	18425	23	clonotype5664	clonotype5664_consensus_1
AAATGCCCAAATTGCC	HD6-PB-Tcon	0	TRB	TRBV15	None	TRBJ1-5	TRBC1	TRUE	TRUE	CATSRDSALEPQHF	TGTGCCACCAGCAGAGATTCCGCGTTGGAGCCCCAGCATTTT	16699	17	clonotype5678	clonotype5678_consensus_2
AAATGCCCAATGAATG	HD6-PB-Tcon	1	TRB	TRBV6-3	TRBD1	TRBJ1-4	TRBC1	TRUE	TRUE	CASSSTGGFEKLFF	TGTGCCAGCAGTTCAACAGGGGGCTTTGAAAAACTGTTTTTT	6247	11	clonotype5686	clonotype5686_consensus_2
AAATGCCTCACTCTTA	HD6-PB-Tcon	0	TRB	TRBV7-3	TRBD1	TRBJ2-6	TRBC2	TRUE	TRUE	CASSPVIQGAPGANVLTF	TGTGCCAGCAGCCCGGTGATACAGGGGGCGCCTGGGGCCAACGTCCTGACTTTC	13832	21	clonotype5760	clonotype5760_consensus_1
AACACGTCACCTTGTC	HD6-PB-Tcon	3	TRB	TRBV7-2	None	TRBJ2-3	TRBC2	TRUE	TRUE	CASSLDTDTQYF	TGTGCCAGCAGCTTAGATACAGATACGCAGTATTTT	12578	23	clonotype7	clonotype7_consensus_1
AACACGTCAGCTGCAC	HD6-PB-Tcon	1	TRB	TRBV5-4	TRBD2	TRBJ2-5	TRBC2	TRUE	TRUE	CASSLGSSGGTQETQYF	TGTGCCAGCAGCTTGGGAAGTAGCGGGGGGACCCAAGAGACCCAGTACTTC	7125	13	clonotype5863	clonotype5863_consensus_2
AACCATGAGATCACGG	HD6-PB-Tcon	0	TRB	TRBV18	TRBD1	TRBJ2-5	TRBC2	TRUE	TRUE	CASSPSLTRGQETQYF	TGTGCCAGCTCACCGTCCCTTACTCGGGGGCAAGAGACCCAGTACTTC	6408	11	clonotype5973	clonotype5973_consensus_1
AACCATGAGCAATATG	HD6-PB-Tcon	1	TRA	TRAV12-1	None	TRAJ29	TRAC	TRUE	TRUE	CVVTPLNTPLVF	TGTGTGGTGACCCCCCTGAACACACCTCTTGTCTTT	11108	11	clonotype5978	clonotype5978_consensus_1
AACCATGAGCCCAACC	HD6-PB-Tcon	0	TRB	TRBV20-1	TRBD2	TRBJ2-1	TRBC2	TRUE	TRUE	CSAKRGGNNEQFF	TGCAGTGCTAAGCGGGGGGGGAACAATGAGCAGTTCTTC	9743	20	clonotype5981	clonotype5981_consensus_1
AACCATGAGTAACCCT	HD6-PB-Tcon	0	TRB	TRBV5-4	TRBD1	TRBJ2-7	TRBC2	TRUE	TRUE	CATSPGTSSSYEQYF	TGTGCCACCTCGCCCGGGACATCGAGCTCCTACGAGCAGTACTTC	4878	11	clonotype5999	clonotype5999_consensus_2
AACCATGCAAAGTCAA	HD6-PB-Tcon	1	TRA	TRAV12-1	None	TRAJ3	TRAC	TRUE	TRUE	CVVNPYSSASKIIF	TGTGTGGTGAACCCGTACAGCAGTGCTTCCAAGATAATCTTT	9930	11	clonotype6016	clonotype6016_consensus_1
AACCATGTCCGTAGTA	HD6-PB-Tcon	0	TRA	TRAV20	None	TRAJ34	TRAC	TRUE	TRUE	CAVQAEYNTDKLIF	TGTGCTGTGCAGGCGGAATATAACACCGACAAGCTCATCTTT	11400	11	clonotype6110	clonotype6110_consensus_2
AACCATGTCTCGAGTA	HD6-PB-Tcon	1	TRB	TRBV5-5	None	TRBJ1-4	TRBC1	TRUE	TRUE	CASSLYWTEKLFF	TGTGCCAGCAGCTTGTACTGGACCGAAAAACTGTTTTTT	10473	15	clonotype6120	clonotype6120_consensus_2
AACCGCGAGGTCGGAT	HD6-PB-Tcon	1	TRB	TRBV7-9	None	TRBJ2-7	TRBC2	TRUE	TRUE	CASSRTASYEQYF	TGTGCCAGCAGCCGGACGGCGAGCTACGAGCAGTACTTC	16425	27	clonotype737	clonotype737_consensus_1
AACCGCGCAAGCTGTT	HD6-PB-Tcon	0	TRB	TRBV5-1	None	TRBJ1-1	TRBC1	TRUE	TRUE	CASSLNRNTEAFF	TGCGCCAGCAGCTTGAACAGGAACACTGAAGCTTTCTTT	12450	19	clonotype6172	clonotype6172_consensus_1
AACCGCGCAATTCCTT	HD6-PB-Tcon	3	Multi	TRAV3	None	TRAJ4	TRBC2	TRUE	TRUE	CAVSRPGGYNKLIF	TGTGCTGTGAGCCGACCGGGTGGCTACAATAAGCTGATTTTT	13948	18	clonotype2112	None
AACCGCGTCTTGGGTA	HD6-PB-Tcon	1	TRB	TRBV6-5	TRBD1	TRBJ2-5	TRBC2	TRUE	TRUE	CASSSRQGFAQETQYF	TGTGCCAGCAGCTCTAGACAGGGTTTCGCCCAAGAGACCCAGTACTTC	7533	12	clonotype6279	clonotype6279_consensus_2
AACGTTGAGATGGGTC	HD6-PB-Tcon	0	TRB	TRBV3-1	TRBD1	TRBJ2-5	TRBC2	TRUE	TRUE	CASSDRLLGQGETQYF	TGTGCCAGCAGCGACCGCTTGCTGGGACAGGGGGAGACCCAGTACTTC	8635	13	clonotype6288	clonotype6288_consensus_2
AACGTTGTCAAGATCC	HD6-PB-Tcon	1	TRB	TRBV20-1	TRBD1	TRBJ2-7	TRBC2	TRUE	TRUE	CSGGQGKAEQYF	TGCAGTGGGGGACAGGGGAAGGCCGAGCAGTACTTC	7845	16	clonotype6400	clonotype6400_consensus_2
AACTCAGCAAAGCGGT	HD6-PB-Tcon	0	TRB	TRBV15	TRBD2	TRBJ2-7	TRBC2	TRUE	TRUE	CATSRESFASYEQYF	TGTGCCACCAGCAGAGAGTCATTCGCGAGCTACGAGCAGTACTTC	9210	14	clonotype6491	clonotype6491_consensus_1
AACTCAGCACTTCGAA	HD6-PB-Tcon	0	TRB	TRBV18	TRBD1	TRBJ2-7	TRBC2	TRUE	TRUE	CASSPSGTAYEQYF	TGTGCCAGCTCACCATCCGGGACAGCCTACGAGCAGTACTTC	9832	15	clonotype6510	clonotype6510_consensus_1
AACTCAGTCGTCTGCT	HD6-PB-Tcon	0	TRB	TRBV11-2	TRBD1	TRBJ2-1	TRBC2	TRUE	TRUE	CASSLVMLIRGLMNEQFF	TGTGCCAGCAGCTTAGTGATGTTAATAAGGGGGCTGATGAATGAGCAGTTCTTC	5830	11	clonotype6603	clonotype6603_consensus_1
AACTCCCAGAGCCCAA	HD6-PB-Tcon	1	TRB	TRBV6-6	TRBD1	TRBJ1-4	TRBC1	TRUE	TRUE	CASRGPQGEKLFF	TGTGCCAGCAGAGGGCCGCAGGGTGAAAAACTGTTTTTT	8748	11	clonotype6617	clonotype6617_consensus_2
AACTCCCCAACTTGAC	HD6-PB-Tcon	1	TRB	TRBV12-3	TRBD2	TRBJ2-1	TRBC2	TRUE	TRUE	CASSFFLAGVNEQFF	TGTGCCAGCAGTTTTTTCCTAGCGGGGGTCAATGAGCAGTTCTTC	6666	11	clonotype6643	clonotype6643_consensus_1
AACTCCCGTCCAGTGC	HD6-PB-Tcon	1	TRA	TRAV12-1	None	TRAJ3	TRAC	TRUE	TRUE	CVAEYSSASKIIF	TGTGTGGCCGAGTACAGCAGTGCTTCCAAGATAATCTTT	16886	17	clonotype6694	clonotype6694_consensus_2
AACTCCCTCCGTACAA	HD6-PB-Tcon	0	TRB	TRBV5-1	None	TRBJ2-2	TRBC2	TRUE	TRUE	CASSPPPPDTGELFF	TGCGCCAGCAGCCCCCCCCCCCCGGACACCGGGGAGCTGTTTTTT	9126	15	clonotype6741	clonotype6741_consensus_2
AACTCTTAGCCAACAG	HD6-PB-Tcon	1	TRB	TRBV4-1	TRBD1	TRBJ2-3	TRBC2	TRUE	TRUE	CASSQPRGAGVTDTQYF	TGCGCCAGCAGCCAACCCCGGGGGGCGGGGGTGACAGATACGCAGTATTTT	7050	14	clonotype6796	clonotype6796_consensus_2
AACTCTTGTAGAGGAA	HD6-PB-Tcon	0	TRB	TRBV28	None	TRBJ1-2	TRBC1	TRUE	TRUE	CASSLYSYGYTF	TGTGCCAGCAGCCTTTACAGCTATGGCTACACCTTC	7905	12	clonotype6886	clonotype6886_consensus_1
AACTCTTGTAGGAGTC	HD6-PB-Tcon	1	TRB	TRBV6-6	TRBD1	TRBJ2-2	TRBC2	TRUE	TRUE	CASSDSAGELFF	TGTGCCAGCAGCGACAGCGCCGGGGAGCTGTTTTTT	6907	12	clonotype6887	clonotype6887_consensus_1
AACTCTTTCCAGGGCT	HD6-PB-Tcon	0	TRB	TRBV12-3	TRBD2	TRBJ1-2	TRBC1	TRUE	TRUE	CASSFSGTSGYTF	TGTGCCAGCAGTTTTTCCGGGACAAGCGGCTACACCTTC	8579	12	clonotype6930	clonotype6930_consensus_1
AACTCTTTCTACTTAC	HD6-PB-Tcon	0	TRB	TRBV3-1	None	TRBJ2-6	TRBC2	TRUE	TRUE	CASSQARPGANVLTF	TGTGCCAGCAGCCAAGCCCGGCCTGGGGCCAACGTCCTGACTTTC	9384	14	clonotype6950	clonotype6950_consensus_2
AACTGGTAGGAGCGAG	HD6-PB-Tcon	0	TRB	TRBV20-1	None	TRBJ2-1	TRBC2	TRUE	TRUE	CSARWSVDEQFF	TGCAGTGCTAGATGGAGCGTCGATGAGCAGTTCTTC	8177	15	clonotype6989	clonotype6989_consensus_3
AACTGGTAGGGTTTCT	HD6-PB-Tcon	1	TRB	TRBV4-1	TRBD1	TRBJ2-2	TRBC2	TRUE	TRUE	CASRDSTNTGELFF	TGCGCCAGCAGGGACAGTACGAACACCGGGGAGCTGTTTTTT	9338	19	clonotype6994	clonotype6994_consensus_1
AACTGGTCACTGTCGG	HD6-PB-Tcon	1	TRB	TRBV7-6	TRBD2	TRBJ2-3	TRBC2	TRUE	TRUE	CASSLGLAGSPDTQYF	TGTGCCAGCAGCTTAGGGCTAGCGGGGAGTCCAGATACGCAGTATTTT	15446	22	clonotype7029	clonotype7029_consensus_2
AACTGGTCAGCTGTAT	HD6-PB-Tcon	0	TRB	TRBV5-5	TRBD2	TRBJ2-3	TRBC2	TRUE	TRUE	CASSTEGRGRTDTQYF	TGTGCCAGCAGCACCGAGGGGCGGGGTCGCACAGATACGCAGTATTTT	6791	11	clonotype7036	clonotype7036_consensus_1
AACTGGTGTAAGCACG	HD6-PB-Tcon	1	TRB	TRBV5-1	TRBD2	TRBJ1-1	TRBC1	TRUE	TRUE	CASSTRGGGITEAFF	TGCGCCAGCAGCACCCGGGGAGGGGGAATCACTGAAGCTTTCTTT	14248	22	clonotype7060	clonotype7060_consensus_2
AACTGGTGTGTGACGA	HD6-PB-Tcon	1	TRB	TRBV12-3	TRBD1	TRBJ2-4	TRBC2	TRUE	TRUE	CASSLNRWNIQYF	TGTGCCAGCAGTTTAAATAGGTGGAACATTCAGTACTTC	7556	11	clonotype7080	clonotype7080_consensus_2
AACTTTCAGAGGACGG	HD6-PB-Tcon	0	TRB	TRBV20-1	TRBD2	TRBJ2-7	TRBC2	TRUE	TRUE	CSASGGGTYEQYF	TGCAGTGCTAGCGGGGGAGGGACCTACGAGCAGTACTTC	5406	10	clonotype7145	clonotype7145_consensus_2
AACTTTCCAAGGACAC	HD6-PB-Tcon	1	TRB	TRBV7-6	TRBD1	TRBJ1-6	TRBC1	TRUE	TRUE	CASSLEGARSSPLHF	TGTGCCAGCAGCTTGGAAGGGGCGCGCAGTTCACCCCTCCACTTT	10627	15	clonotype7185	clonotype7185_consensus_2
AACTTTCGTAAGCACG	HD6-PB-Tcon	0	TRB	TRBV7-8	TRBD1	TRBJ1-5	TRBC1	TRUE	TRUE	CASSHGQAGPNQPQHF	TGTGCCAGCAGCCACGGACAGGCGGGGCCAAATCAGCCCCAGCATTTT	8736	12	clonotype7220	clonotype7220_consensus_1
AACTTTCGTGCACCAC	HD6-PB-Tcon	0	TRB	TRBV2	None	TRBJ2-2	TRBC2	TRUE	TRUE	CASSPFGPNTGELFF	TGTGCCAGCAGCCCCTTCGGGCCGAACACCGGGGAGCTGTTTTTT	8651	13	clonotype7248	clonotype7248_consensus_1
AAGACCTAGTGTCCAT	HD6-PB-Tcon	1	TRB	TRBV6-6	TRBD1	TRBJ2-7	TRBC2	TRUE	TRUE	CASSFLTTGFSYF	TGTGCCAGCAGTTTTCTTACTACAGGGTTCTCGTACTTC	10455	17	clonotype7338	clonotype7338_consensus_1
AAGACCTCACTTAACG	HD6-PB-Tcon	1	TRB	TRBV6-3	TRBD2	TRBJ2-4	TRBC2	TRUE	TRUE	CASSYSRAGGGNIQYF	TGTGCCAGCAGTTACTCGAGGGCAGGTGGAGGGAACATTCAGTACTTC	12889	21	clonotype7366	clonotype7366_consensus_3
AAGACCTCAGGACCCT	HD6-PB-Tcon	0	TRB	TRBV2	None	TRBJ1-2	TRBC1	TRUE	TRUE	CASSEGFYISLRYGYTF	TGTGCCAGCAGTGAAGGTTTTTACATTAGTCTTCGCTATGGCTACACCTTC	5852	10	clonotype7374	clonotype7374_consensus_2
AAGACCTCATACTCTT	HD6-PB-Tcon	1	TRB	TRBV20-1	TRBD1	TRBJ2-6	TRBC2	TRUE	TRUE	CSARLQGASGANVLTF	TGCAGTGCTAGGTTACAGGGGGCGTCTGGGGCCAACGTCCTGACTTTC	7482	15	clonotype7384	clonotype7384_consensus_2
AAGACCTCATGATCCA	HD6-PB-Tcon	1	TRB	TRBV28	TRBD1	TRBJ1-2	TRBC1	TRUE	TRUE	CASSHRDSYGYTF	TGTGCCAGCAGCCACCGGGACAGCTATGGCTACACCTTC	10745	14	clonotype7390	clonotype7390_consensus_2
AAGCCGCCAGGTGCCT	HD6-PB-Tcon	2	TRB	TRBV30	TRBD2	TRBJ2-3	TRBC2	TRUE	TRUE	CACSSRTSGDTDTQYF	TGTGCCTGTTCTTCTCGGACTAGCGGGGACACAGATACGCAGTATTTT	6341	11	clonotype1	clonotype1_consensus_2
AAGCCGCTCAAACGGG	HD6-PB-Tcon	0	TRA	TRAV3	None	TRAJ4	TRAC	TRUE	TRUE	CAVSPFSGGYNKLIF	TGTGCTGTGAGTCCTTTTTCTGGTGGCTACAATAAGCTGATTTTT	9313	12	clonotype7614	clonotype7614_consensus_1
AAGCCGCTCCCAACGG	HD6-PB-Tcon	0	TRB	TRBV12-3	TRBD1	TRBJ1-5	TRBC1	TRUE	TRUE	CASSQHGGNQPQHF	TGTGCCAGCAGTCAACATGGGGGTAATCAGCCCCAGCATTTT	14713	23	clonotype7629	clonotype7629_consensus_1
AAGCCGCTCCCTCAGT	HD6-PB-Tcon	1	TRB	TRBV5-1	TRBD1	TRBJ2-1	TRBC2	TRUE	TRUE	CASSSKSPGQGSYNEQFF	TGCGCCAGCAGTTCTAAAAGTCCGGGACAGGGCTCCTACAATGAGCAGTTCTTC	13769	23	clonotype7631	clonotype7631_consensus_1
AAGGAGCAGCATCATC	HD6-PB-Tcon	2	TRB	TRBV30	TRBD2	TRBJ2-3	TRBC1	TRUE	TRUE	CACSSRTSGDTDTQYF	TGTGCCTGTTCTTCTCGGACTAGCGGGGACACAGATACGCAGTATTTT	8229	14	clonotype16	clonotype16_consensus_1
AAGGAGCCACATGGGA	HD6-PB-Tcon	0	TRB	TRBV4-1	TRBD1	TRBJ1-1	TRBC1	TRUE	TRUE	CASSRNRFEAFF	TGCGCCAGCAGCCGAAACCGGTTTGAAGCTTTCTTT	15466	20	clonotype7717	clonotype7717_consensus_1
AAGGAGCCAGCTCCGA	HD6-PB-Tcon	1	TRB	TRBV19	TRBD2	TRBJ2-1	TRBC2	TRUE	TRUE	CASSITLTSGVISYNEQFF	TGTGCCAGTAGTATCACCCTTACTAGCGGGGTTATCTCCTACAATGAGCAGTTCTTC	7904	15	clonotype7724	clonotype7724_consensus_1
AAGGAGCCATACGCTA	HD6-PB-Tcon	1	TRB	TRBV29-1	None	TRBJ2-3	TRBC2	TRUE	TRUE	CSVELGTDTQYF	TGCAGCGTTGAATTGGGGACAGATACGCAGTATTTT	7723	12	clonotype7730	clonotype7730_consensus_1
AAGGAGCGTACCATCA	HD6-PB-Tcon	0	TRB	TRBV4-2	None	TRBJ1-6	TRBC1	TRUE	TRUE	CASSQETEYNSPLHF	TGTGCCAGCAGCCAAGAAACAGAATATAATTCACCCCTCCACTTT	11352	16	clonotype7743	clonotype7743_consensus_2
AAGGAGCTCATGTCCC	HD6-PB-Tcon	1	TRA	TRAV16	None	TRAJ4	TRAC	TRUE	TRUE	CALISGGYNKLIF	TGTGCTCTAATTTCTGGTGGCTACAATAAGCTGATTTTT	23705	20	clonotype7794	clonotype7794_consensus_2
AAGGAGCTCCGTTGCT	HD6-PB-Tcon	0	TRB	TRBV7-8	TRBD1	TRBJ2-2	TRBC2	TRUE	TRUE	CASSLIWDRTGELFF	TGTGCCAGCAGCTTAATATGGGACAGAACCGGGGAGCTGTTTTTT	8895	13	clonotype7802	clonotype7802_consensus_1
AAGGCAGAGCCAACAG	HD6-PB-Tcon	1	TRA	TRAV8-4	None	TRAJ10	TRAC	TRUE	TRUE	CAVSALTGGGNKLTF	TGTGCTGTGAGTGCTCTCACGGGAGGAGGAAACAAACTCACCTTT	9975	12	clonotype7835	clonotype7835_consensus_2
AAGGCAGGTGACTACT	HD6-PB-Tcon	1	TRB	TRBV19	TRBD1	TRBJ1-5	TRBC1	TRUE	TRUE	CASSIAGTVDSNQPQHF	TGTGCCAGTAGTATAGCTGGGACAGTAGATAGCAATCAGCCCCAGCATTTT	4735	10	clonotype7905	clonotype7905_consensus_2
AAGGCAGGTGCACTTA	HD6-PB-Tcon	0	TRB	TRBV11-2	None	TRBJ2-5	TRBC2	TRUE	TRUE	CASSFGETQYF	TGTGCCAGCAGCTTCGGTGAGACCCAGTACTTC	9170	15	clonotype7908	clonotype7908_consensus_1
AAGGTTCCATCGGTTA	HD6-PB-Tcon	1	TRB	TRBV5-1	TRBD1	TRBJ2-1	TRBC2	TRUE	TRUE	CASSPTGQGSLHEQFF	TGCGCCAGCAGCCCGACGGGACAGGGTTCCTTGCATGAGCAGTTCTTC	32373	55	clonotype8026	clonotype8026_consensus_2
AAGGTTCGTTACGTCA	HD6-PB-Tcon	1	TRA	TRAV13-1	None	TRAJ6	TRAC	TRUE	TRUE	CAASRGSYIPTF	TGTGCAGCAAGTAGGGGAAGCTACATACCTACATTT	14195	14	clonotype8063	clonotype8063_consensus_2
AAGGTTCTCTCCCTGA	HD6-PB-Tcon	0	TRB	TRBV20-1	TRBD2	TRBJ2-3	TRBC1	TRUE	TRUE	CSARRGLAGGSDTQYF	TGCAGTGCGAGGCGCGGGCTAGCGGGGGGATCTGATACGCAGTATTTT	5242	10	clonotype8105	clonotype8105_consensus_2
AAGTCTGAGACAAAGG	HD6-PB-Tcon	1	TRB	TRBV9	TRBD2	TRBJ2-1	TRBC2	TRUE	TRUE	CASSLLASEQFF	TGTGCCAGCAGCCTGCTAGCGAGTGAGCAGTTCTTC	7247	10	clonotype8116	clonotype8116_consensus_1
AAGTCTGAGGAGCGAG	HD6-PB-Tcon	1	TRB	TRBV4-1	None	TRBJ2-7	TRBC2	TRUE	TRUE	CASSQVLGSTYEQYF	TGCGCCAGCAGCCAAGTGCTCGGTTCGACCTACGAGCAGTACTTC	7669	12	clonotype8141	clonotype8141_consensus_2
AAGTCTGAGTACGACG	HD6-PB-Tcon	1	TRB	TRBV12-3	TRBD1	TRBJ2-3	TRBC2	TRUE	TRUE	CASRQGATDTQYF	TGTGCCAGCAGACAGGGGGCAACAGATACGCAGTATTTT	8931	14	clonotype8153	clonotype8153_consensus_1
AAGTCTGAGTACGCCC	HD6-PB-Tcon	0	TRB	TRBV7-3	None	TRBJ2-2	TRBC2	TRUE	TRUE	CASSLERGNTGELFF	TGTGCCAGCAGCTTAGAACGGGGGAACACCGGGGAGCTGTTTTTT	7582	10	clonotype8154	clonotype8154_consensus_1
AAGTCTGCACCAGGCT	HD6-PB-Tcon	0	TRB	TRBV7-9	TRBD2	TRBJ2-7	TRBC2	TRUE	TRUE	CASSLDGTYEQYF	TGTGCCAGCAGCTTGGACGGGACCTACGAGCAGTACTTC	8337	15	clonotype8178	clonotype8178_consensus_2
AAGTCTGGTTTGTTTC	HD6-PB-Tcon	1	TRB	TRBV20-1	TRBD1	TRBJ2-5	TRBC2	TRUE	TRUE	CSATPRGF	TGCAGTGCCACCCCCAGGGGCTTC	8551	15	clonotype8234	clonotype8234_consensus_1
AATCCAGAGGAGTAGA	HD6-PB-Tcon	0	TRB	TRBV20-1	TRBD1	TRBJ1-6	TRBC1	TRUE	TRUE	CSATGTQSSYNSPLHF	TGCAGTGCTACCGGGACACAAAGCTCCTATAATTCACCCCTCCACTTT	6233	10	clonotype8309	clonotype8309_consensus_3
AATCCAGGTGTGAAAT	HD6-PB-Tcon	0	TRB	TRBV3-1	None	TRBJ2-3	TRBC2	TRUE	TRUE	CASSPASRYADTQYF	TGTGCCAGCAGCCCGGCCTCAAGATACGCAGATACGCAGTATTTT	7103	12	clonotype8394	clonotype8394_consensus_1
AATCGGTAGTGCCAGA	HD6-PB-Tcon	1	TRB	TRBV4-2	TRBD1	TRBJ2-2	TRBC2	TRUE	TRUE	CASSQGQGAGTGELFF	TGTGCCAGCAGCCAAGGACAGGGAGCGGGCACCGGGGAGCTGTTTTTT	6645	10	clonotype8492	clonotype8492_consensus_2
ACACCAAAGCGTTTAC	HD6-PB-Tcon	0	TRB	TRBV7-9	TRBD2	TRBJ2-3	TRBC2	TRUE	TRUE	CASSLSSGGRDTQYF	TGTGCCAGCAGCCTCTCTAGCGGGGGACGAGATACGCAGTATTTT	9060	15	clonotype8660	clonotype8660_consensus_1
ACACCAAGTCCGCTGA	HD6-PB-Tcon	1	TRB	TRBV7-3	TRBD2	TRBJ2-3	TRBC2	TRUE	TRUE	CASSLAGLEADTQYF	TGTGCCAGCAGCTTAGCGGGGCTGGAGGCAGATACGCAGTATTTT	9390	18	clonotype8744	clonotype8744_consensus_2
ACACCAATCGAATGCT	HD6-PB-Tcon	2	TRB	TRBV30	TRBD2	TRBJ2-3	TRBC2	TRUE	TRUE	CACSSRTSGDTDTQYF	TGTGCCTGTTCTTCTCGGACTAGCGGGGACACAGATACGCAGTATTTT	6965	11	clonotype1	clonotype1_consensus_2
ACACCAATCTACCTGC	HD6-PB-Tcon	1	TRB	TRBV30	TRBD1	TRBJ2-4	TRBC2	TRUE	TRUE	CAWTGKDKNIQYF	TGTGCCTGGACAGGGAAGGACAAAAACATTCAGTACTTC	6799	12	clonotype558	clonotype558_consensus_2
ACACCCTAGGTTCCTA	HD6-PB-Tcon	1	TRA	TRAV12-2	None	TRAJ23	TRAC	TRUE	TRUE	CAVMYNQGGKLIF	TGTGCCGTGATGTATAACCAGGGAGGAAAGCTTATCTTC	13343	17	clonotype1249	clonotype1249_consensus_1
ACACCCTCATTAACCG	HD6-PB-Tcon	1	TRB	TRBV14	None	TRBJ1-2	TRBC1	TRUE	TRUE	CASSQDNTASRNYGYTF	TGTGCCAGCAGCCAAGACAATACAGCTTCGAGGAACTATGGCTACACCTTC	18660	26	clonotype8910	clonotype8910_consensus_1
ACACCCTGTTCATGGT	HD6-PB-Tcon	0	TRB	TRBV6-3	TRBD1	TRBJ2-7	TRBC2	TRUE	TRUE	CASSPGQGYEQYF	TGTGCCAGCAGTCCGGGACAGGGTTACGAGCAGTACTTC	10723	20	clonotype8955	clonotype8955_consensus_1
ACACCGGAGATATGGT	HD6-PB-Tcon	0	TRB	TRBV6-1	TRBD2	TRBJ1-1	TRBC1	TRUE	TRUE	CASRVQGGTEAFF	TGTGCCAGCAGAGTACAGGGAGGCACTGAAGCTTTCTTT	7146	11	clonotype9017	clonotype9017_consensus_2
ACACCGGGTGGACGAT	HD6-PB-Tcon	1	TRB	TRBV20-1	TRBD1	TRBJ2-1	TRBC2	TRUE	TRUE	CSARSLGGFSYNEQFF	TGCAGTGCTAGATCTTTAGGGGGTTTCTCCTACAATGAGCAGTTCTTC	5208	11	clonotype9112	clonotype9112_consensus_1
ACACCGGTCCTGCCAT	HD6-PB-Tcon	0	TRB	TRBV3-1	TRBD1	TRBJ2-7	TRBC2	TRUE	TRUE	CASSGQDPYEQYF	TGTGCCAGCAGCGGACAGGATCCATACGAGCAGTACTTC	14892	26	clonotype9139	clonotype9139_consensus_1
ACACTGACATCCCACT	HD6-PB-Tcon	0	TRB	TRBV7-2	TRBD1	TRBJ2-7	TRBC2	TRUE	TRUE	CASSSSLPGQGTGEQYF	TGTGCCAGCAGCAGCTCCCTCCCGGGACAGGGTACAGGCGAGCAGTACTTC	18321	33	clonotype9237	clonotype9237_consensus_1
[truncated: 1,418 more rows]

## Sheet: HD BM Treg
HD BM Treg cells
[truncated: 2,866 more rows]
