# Supplementary material for: Single-cell transcriptomic analysis reveals disparate effector differentiation pathways in human Treg compartment
Source: Nat Commun. 2021 Jun 23;12:3913. doi: 10.1038/s41467-021-24213-6 (PMC8222404; doi:10.1038/s41467-021-24213-6)
Supplement: Supplementary file 3 — Supplementary Data 1-11 [file 41467_2021_24213_MOESM3_ESM.zip › Supplementary Data 1-11/Supplementary Data 4.xlsx]

## Sheet: HD PB
Supplementary Data 4. Gene signatures of Treg cell clusters.
HD PB
gene	p_val	avg_logFC	pct.1	pct.2	p_val_adj	cluster
JUN	7.80781e-102	0.41717	0.637	0.445	1.33685e-97	0
RPS20	2.67521e-129	0.366841	0.968	0.911	4.58049e-125	0
RPL27A	2.558e-98	0.31197	0.976	0.937	4.37981e-94	0
TCF7	1.2446e-110	0.301241	0.57	0.362	2.131e-106	0
RPS6	0	0.292649	0.998	0.984	0	0
RPS29	1.24326e-135	0.292261	0.995	0.974	2.12872e-131	0
RPLP2	1.20109e-234	0.287726	0.998	0.983	2.05651e-230	0
RPL13A	3.63624e-89	0.285227	0.996	0.979	6.22598e-85	0
RPL31	5.78397e-115	0.284677	0.983	0.954	9.90331e-111	0
CRIP2	1.11285e-239	0.583626	0.438	0.192	1.90543e-235	1
ANXA1	3.86378e-199	0.541359	0.374	0.153	6.61556e-195	1
S100A11	8.21051e-148	0.390244	0.663	0.441	1.4058e-143	1
CRIP1	3.14055e-203	0.368883	0.872	0.656	5.37725e-199	1
S100A4	8.50334e-282	0.362911	0.985	0.902	1.45594e-277	1
VIM	5.6533e-191	0.360407	0.956	0.885	9.67958e-187	1
ANXA2	2.47372e-154	0.35011	0.618	0.364	4.2355e-150	1
GLIPR1	5.50216e-87	0.322095	0.407	0.256	9.42081e-83	1
DUSP1	3.03837e-40	0.305212	0.677	0.598	5.20229e-36	1
S100A10	1.09125e-176	0.304906	0.955	0.869	1.86845e-172	1
JUNB	1.87826e-43	0.295166	0.863	0.824	3.21596e-39	1
PLP2	3.58781e-84	0.291718	0.66	0.523	6.14304e-80	1
KLF6	6.76913e-82	0.289623	0.697	0.553	1.15901e-77	1
IL32	9.76201e-206	0.283583	0.99	0.963	1.67145e-201	1
HLA-DRB1	0	1.22649	0.827	0.238	0	2
HLA-DRB5	0	1.10937	0.735	0.203	0	2
CD74	0	1.08679	0.953	0.652	0	2
HLA-DRA	0	1.062	0.57	0.115	0	2
HLA-DPA1	0	1.00568	0.784	0.263	0	2
HLA-DPB1	0	0.997153	0.811	0.31	0	2
LGALS1	0	0.859905	0.599	0.23	0	2
CYTOR	0	0.832146	0.699	0.237	0	2
IL32	0	0.825951	0.997	0.962	0	2
HPGD	0	0.809379	0.48	0.135	0	2
ANXA2	0	0.803384	0.771	0.334	0	2
DUSP4	0	0.771846	0.46	0.103	0	2
ALOX5AP	0	0.752142	0.665	0.285	0	2
S100A4	0	0.750553	0.995	0.902	0	2
CRIP1	0	0.748622	0.913	0.651	0	2
HLA-DQA1	0	0.697754	0.331	0.042	0	2
PMAIP1	0	0.69415	0.456	0.16	0	2
SH3BGRL3	0	0.657418	0.99	0.918	0	2
ITGB1	0	0.650947	0.826	0.464	0	2
TTC39C	0	0.647191	0.738	0.432	0	2
HERPUD1	0	0.629308	0.631	0.318	0	2
GBP5	3.92333e-284	0.616856	0.639	0.338	6.71752e-280	2
COTL1	0	0.605304	0.851	0.557	0	2
CST7	0	0.599226	0.426	0.131	0	2
LMNA	0	0.593801	0.392	0.093	0	2
MIR4435-2HG	0	0.592146	0.46	0.142	0	2
HLA-DQB1	3.51079e-306	0.591233	0.394	0.124	6.01118e-302	2
CLIC1	0	0.590575	0.895	0.643	0	2
DOK2	1.02988e-296	0.588224	0.687	0.392	1.76337e-292	2
LGALS3	1.34487e-256	0.579203	0.455	0.183	2.30269e-252	2
ANXA5	8.12208e-303	0.574786	0.62	0.31	1.39066e-298	2
S100A10	0	0.573869	0.976	0.866	0	2
HLA-A	0	0.559492	1	0.993	0	2
PTPRCAP	5.77962e-248	0.548155	0.828	0.714	9.89586e-244	2
EZR	9.83013e-294	0.534795	0.78	0.5	1.68312e-289	2
CTSC	3.20864e-275	0.53148	0.592	0.293	5.49384e-271	2
FAM129A	1.08817e-293	0.527235	0.476	0.184	1.86317e-289	2
C12orf75	1.37731e-269	0.525945	0.541	0.244	2.35823e-265	2
EMP3	0	0.510953	0.954	0.82	0	2
LIME1	3.80628e-189	0.509701	0.663	0.437	6.51711e-185	2
PI16	0	0.50956	0.343	0.081	0	2
LSP1	0	0.508958	0.935	0.775	0	2
ZYX	4.81684e-186	0.508417	0.654	0.435	8.2474e-182	2
FLNA	1.59193e-247	0.50625	0.679	0.401	2.7257e-243	2
S100A6	0	0.503847	0.976	0.866	0	2
CD99	3.77175e-302	0.493988	0.894	0.699	6.45799e-298	2
CD52	0	0.492797	0.996	0.97	0	2
MYL6	0	0.484791	0.975	0.864	0	2
AHNAK	2.7016e-239	0.481938	0.718	0.442	4.62568e-235	2
ISG20	2.34812e-256	0.481591	0.861	0.668	4.02044e-252	2
PRDX1	3.41141e-241	0.479145	0.724	0.454	5.84102e-237	2
HLA-DMA	6.73926e-282	0.478028	0.314	0.085	1.1539e-277	2
JPT1	1.17296e-242	0.472865	0.509	0.234	2.00834e-238	2
ARPC1B	3.70986e-277	0.472483	0.885	0.684	6.35202e-273	2
PSMB9	3.2728e-221	0.469965	0.799	0.598	5.60369e-217	2
SLC9A3R1	5.09884e-204	0.468843	0.691	0.45	8.73023e-200	2
CD82	3.48499e-234	0.461411	0.441	0.182	5.967e-230	2
TSC22D3	7.02505e-197	0.459687	0.936	0.849	1.20283e-192	2
YWHAB	0	0.459079	0.948	0.813	0	2
VIM	7.10214e-274	0.455929	0.973	0.883	1.21603e-269	2
SRGN	1.39538e-238	0.45503	0.842	0.607	2.38916e-234	2
PFN1	0	0.454497	0.998	0.972	0	2
PPP1CA	1.21778e-239	0.454371	0.792	0.549	2.08509e-235	2
OPTN	1.31797e-186	0.452633	0.623	0.381	2.25662e-182	2
STAT1	1.00341e-107	0.451806	0.425	0.249	1.71804e-103	2
S100A11	5.31111e-184	0.449183	0.694	0.438	9.09368e-180	2
NEAT1	9.86513e-155	0.444071	0.661	0.438	1.68911e-150	2
MYO1G	7.35812e-187	0.443789	0.558	0.308	1.25986e-182	2
RAC2	3.36289e-276	0.435709	0.95	0.834	5.75795e-272	2
CTLA4	4.30613e-161	0.432664	0.51	0.281	7.37296e-157	2
SELPLG	3.31574e-206	0.430271	0.778	0.561	5.67721e-202	2
HLA-C	0	0.426022	0.998	0.995	0	2
TMSB10	0	0.425881	0.998	0.989	0	2
B2M	0	0.425686	1	0.999	0	2
MYO1F	6.10027e-202	0.423174	0.396	0.164	1.04449e-197	2
TTN	2.96047e-230	0.422839	0.402	0.156	5.06893e-226	2
SAT1	9.14149e-141	0.420121	0.728	0.542	1.56521e-136	2
TXN	5.30291e-177	0.419871	0.592	0.35	9.07964e-173	2
FANK1	6.60968e-218	0.417506	0.301	0.096	1.13171e-213	2
EMB	5.03846e-167	0.416909	0.534	0.302	8.62685e-163	2
OAZ1	9.24937e-300	0.415391	0.965	0.888	1.58368e-295	2
ARHGDIB	0	0.414404	0.991	0.958	0	2
DBI	7.4726e-189	0.414057	0.684	0.441	1.27946e-184	2
ACTB	1.03298e-300	0.413824	0.998	0.993	1.76866e-296	2
DYNLL1	7.97194e-136	0.410855	0.572	0.365	1.36496e-131	2
C15orf53	4.06371e-298	0.410434	0.256	0.051	6.95788e-294	2
TAGLN2	1.19309e-162	0.408455	0.85	0.693	2.04281e-158	2
SUB1	3.36103e-226	0.405912	0.885	0.717	5.75475e-222	2
PRDM1	3.46338e-184	0.405612	0.414	0.184	5.92999e-180	2
GSTK1	5.59323e-240	0.404259	0.932	0.808	9.57673e-236	2
MYH9	6.19964e-146	0.40104	0.732	0.541	1.0615e-141	2
CPNE2	6.128e-214	0.399834	0.292	0.091	1.04924e-209	2
GLRX	4.66293e-137	0.398895	0.574	0.363	7.98388e-133	2
ARPC3	3.71759e-257	0.398713	0.931	0.79	6.36526e-253	2
ITM2C	1.0748e-53	0.397869	0.251	0.15	1.84028e-49	2
JAKMIP1	1.3238e-208	0.395706	0.282	0.088	2.26661e-204	2
TPM4	5.04988e-145	0.389979	0.421	0.214	8.64641e-141	2
CAPZB	8.67881e-188	0.385222	0.824	0.63	1.48599e-183	2
TAP1	1.47096e-133	0.384459	0.525	0.318	2.51857e-129	2
PPP1R18	8.59968e-144	0.383	0.609	0.39	1.47244e-139	2
CYBA	9.81507e-175	0.382875	0.863	0.705	1.68054e-170	2
CARD16	6.45398e-127	0.38234	0.616	0.422	1.10505e-122	2
LAT	1.59186e-166	0.382282	0.78	0.599	2.72559e-162	2
H3F3A	7.90112e-289	0.37917	0.978	0.911	1.35283e-284	2
ATP2B1	4.55181e-140	0.377168	0.5	0.286	7.79361e-136	2
ARL4C	2.50127e-124	0.37562	0.643	0.454	4.28268e-120	2
TOX	6.88584e-164	0.375423	0.296	0.112	1.17899e-159	2
CALM1	3.31334e-270	0.372949	0.984	0.931	5.6731e-266	2
HSPA1A	3.54494e-143	0.366636	0.263	0.101	6.06964e-139	2
EVL	6.71512e-229	0.362692	0.957	0.871	1.14976e-224	2
BATF	1.89375e-119	0.361231	0.368	0.19	3.24247e-115	2
CLDND1	1.71429e-128	0.358893	0.595	0.384	2.9352e-124	2
ACTG1	4.74502e-165	0.355976	0.981	0.937	8.12442e-161	2
FTH1	0	0.355464	0.994	0.974	0	2
GMFG	1.52234e-191	0.355111	0.928	0.817	2.60656e-187	2
CAP1	4.37606e-129	0.35382	0.726	0.555	7.49269e-125	2
SPTAN1	7.05911e-112	0.352451	0.479	0.292	1.20866e-107	2
UCP2	4.12541e-129	0.352165	0.847	0.717	7.06352e-125	2
ARL6IP1	2.13224e-116	0.350256	0.595	0.408	3.65082e-112	2
ALDOA	3.6092e-120	0.345795	0.767	0.608	6.17967e-116	2
TRAPPC1	2.391e-132	0.344417	0.686	0.495	4.09387e-128	2
TGFB1	6.27144e-114	0.343795	0.456	0.269	1.0738e-109	2
HPRT1	1.99134e-97	0.342636	0.358	0.2	3.40958e-93	2
ANXA6	1.50807e-122	0.341743	0.665	0.475	2.58211e-118	2
RHOG	7.7389e-126	0.340868	0.697	0.509	1.32505e-121	2
MBP	1.03751e-115	0.340703	0.639	0.456	1.77643e-111	2
CD58	1.21801e-144	0.340265	0.309	0.129	2.08548e-140	2
CORO1A	5.39967e-220	0.3402	0.977	0.918	9.24532e-216	2
CTSA	9.75002e-105	0.337745	0.405	0.23	1.6694e-100	2
SAMHD1	1.31567e-129	0.337005	0.728	0.553	2.25269e-125	2
GATA3	5.474e-98	0.336676	0.465	0.286	9.37258e-94	2
VAMP5	5.10932e-101	0.335982	0.457	0.284	8.74817e-97	2
CFL1	5.0218e-253	0.33588	0.983	0.935	8.59833e-249	2
TWF2	1.02462e-103	0.335797	0.455	0.276	1.75436e-99	2
CD2	1.55728e-129	0.335642	0.759	0.569	2.66638e-125	2
STAM	8.11971e-117	0.335497	0.497	0.298	1.39026e-112	2
SKAP1	9.97804e-132	0.334923	0.732	0.554	1.70844e-127	2
TSPO	4.14206e-118	0.334864	0.703	0.531	7.09204e-114	2
CORO1B	4.99632e-83	0.334326	0.591	0.429	8.5547e-79	2
PSMB3	5.45392e-118	0.3334	0.62	0.433	9.33821e-114	2
CSK	1.90926e-110	0.333062	0.566	0.376	3.26904e-106	2
SIT1	9.29711e-105	0.331582	0.49	0.306	1.59185e-100	2
KLF6	3.43324e-97	0.330571	0.721	0.551	5.87839e-93	2
LCK	2.09971e-150	0.329347	0.878	0.757	3.59512e-146	2
ACTN4	8.0497e-123	0.329204	0.374	0.189	1.37827e-118	2
PSMB8	5.19205e-116	0.328917	0.718	0.539	8.88983e-112	2
SUMO2	1.45614e-174	0.328761	0.926	0.83	2.4932e-170	2
TMEM50A	2.77775e-124	0.32478	0.628	0.435	4.75606e-120	2
CCR4	9.31137e-168	0.32289	0.313	0.119	1.59429e-163	2
CD53	5.44316e-120	0.322001	0.756	0.582	9.31977e-116	2
LINC00426	7.37325e-129	0.321535	0.251	0.098	1.26245e-124	2
C9orf16	1.12546e-111	0.320589	0.699	0.52	1.92701e-107	2
OGDH	6.72628e-113	0.320279	0.349	0.178	1.15167e-108	2
CD3D	6.22777e-160	0.319795	0.94	0.863	1.06632e-155	2
GLIPR1	1.28408e-98	0.318519	0.428	0.254	2.1986e-94	2
GAPDH	1.18397e-238	0.317528	0.983	0.922	2.0272e-234	2
C4orf48	3.85201e-101	0.316041	0.332	0.173	6.59542e-97	2
YWHAZ	2.39355e-132	0.316028	0.882	0.77	4.09823e-128	2
CNN2	4.70942e-108	0.31568	0.763	0.603	8.06347e-104	2
PBXIP1	8.47663e-124	0.315215	0.716	0.53	1.45137e-119	2
GNB2	6.03967e-100	0.314628	0.601	0.43	1.03411e-95	2
H2AFZ	1.32785e-115	0.314434	0.744	0.568	2.27354e-111	2
HCLS1	1.27005e-121	0.314014	0.806	0.655	2.17459e-117	2
FAS	5.65771e-113	0.313418	0.371	0.193	9.68714e-109	2
LRRFIP1	1.72272e-104	0.313253	0.621	0.437	2.94964e-100	2
ANXA11	5.54513e-107	0.312825	0.753	0.612	9.49437e-103	2
UBE2L6	4.59444e-82	0.312014	0.46	0.307	7.8666e-78	2
RPS27L	7.85533e-78	0.311671	0.683	0.555	1.34499e-73	2
CAPN2	2.03204e-98	0.311161	0.512	0.336	3.47927e-94	2
EIF3A	4.91734e-96	0.311042	0.584	0.409	8.41947e-92	2
MAN1A2	9.01939e-96	0.310886	0.372	0.211	1.5443e-91	2
GUK1	7.65727e-108	0.310382	0.705	0.537	1.31108e-103	2
VAMP8	3.81568e-109	0.309797	0.676	0.503	6.5332e-105	2
DUSP1	2.67347e-41	0.309618	0.699	0.595	4.57752e-37	2
CCR6	5.24746e-100	0.309282	0.288	0.138	8.98471e-96	2
DYNLRB1	5.22325e-81	0.30922	0.611	0.468	8.94324e-77	2
PARP1	1.58127e-92	0.309103	0.469	0.3	2.70745e-88	2
ARPC2	2.67694e-141	0.307943	0.895	0.774	4.58345e-137	2
SYNE2	6.19625e-139	0.307871	0.61	0.396	1.06092e-134	2
AES	4.06024e-146	0.307787	0.94	0.875	6.95195e-142	2
HLA-B	5.91801e-182	0.304695	0.996	0.986	1.01328e-177	2
CCM2	1.50357e-93	0.303627	0.558	0.386	2.57442e-89	2
NAAA	2.91323e-92	0.302471	0.432	0.265	4.98803e-88	2
PGAM1	1.37821e-102	0.301326	0.593	0.407	2.35977e-98	2
UTS2	1.20385e-108	0.299813	0.269	0.119	2.06122e-104	2
IL2RG	1.22864e-95	0.29935	0.68	0.522	2.10368e-91	2
WNK1	2.03301e-100	0.298787	0.365	0.199	3.48092e-96	2
ELOVL5	1.61379e-85	0.29846	0.519	0.354	2.76314e-81	2
GTF3C6	2.34791e-86	0.298411	0.409	0.251	4.0201e-82	2
COX5A	1.20225e-97	0.297626	0.648	0.47	2.05848e-93	2
CASP1	7.66423e-94	0.296915	0.4	0.234	1.31227e-89	2
PARK7	5.03252e-98	0.296827	0.732	0.574	8.61668e-94	2
ATP2B4	1.84492e-112	0.296801	0.307	0.145	3.15887e-108	2
TPM3	2.5725e-114	0.296624	0.827	0.705	4.40464e-110	2
ARL6IP5	7.65491e-128	0.296398	0.826	0.689	1.31067e-123	2
IQGAP2	1.07304e-84	0.296345	0.394	0.236	1.83726e-80	2
YWHAQ	2.12382e-91	0.296223	0.535	0.363	3.63641e-87	2
PSMA7	1.65385e-100	0.29603	0.757	0.61	2.83172e-96	2
UBL5	2.94922e-117	0.295285	0.804	0.653	5.04965e-113	2
PKM	1.15709e-99	0.294027	0.749	0.595	1.98118e-95	2
SEC11C	6.34857e-85	0.293883	0.45	0.292	1.087e-80	2
BRK1	2.44914e-103	0.292545	0.669	0.493	4.19342e-99	2
GBP1	2.54752e-80	0.292129	0.295	0.158	4.36187e-76	2
MYL12B	9.74718e-132	0.291007	0.886	0.759	1.66891e-127	2
RGS1	5.5585e-47	0.29061	0.378	0.262	9.51726e-43	2
REEP5	4.00549e-93	0.290525	0.446	0.274	6.85821e-89	2
TPI1	1.19843e-97	0.290432	0.717	0.554	2.05196e-93	2
PPM1G	9.26098e-87	0.290178	0.523	0.356	1.58567e-82	2
SEC61B	5.74702e-99	0.290102	0.641	0.464	9.84005e-95	2
ZFP36L1	1.73717e-53	0.289763	0.613	0.502	2.97438e-49	2
GLIPR2	5.38377e-79	0.289472	0.37	0.223	9.21809e-75	2
LCP1	5.08368e-107	0.2888	0.7	0.52	8.70427e-103	2
CFLAR	3.89433e-80	0.287503	0.516	0.358	6.66788e-76	2
BAX	1.93449e-57	0.287286	0.454	0.324	3.31223e-53	2
OCIAD2	1.64671e-87	0.286724	0.664	0.514	2.81949e-83	2
SLFN5	1.55044e-79	0.286631	0.554	0.395	2.65466e-75	2
ARF5	6.64405e-86	0.286616	0.614	0.449	1.13759e-81	2
HNRNPLL	1.37065e-85	0.286223	0.334	0.185	2.34684e-81	2
GABARAP	1.05988e-98	0.285329	0.787	0.655	1.81473e-94	2
PTTG1	8.90556e-108	0.284791	0.271	0.121	1.52481e-103	2
GBP2	9.99122e-73	0.284789	0.513	0.359	1.7107e-68	2
OSTF1	2.5703e-81	0.284303	0.49	0.332	4.40086e-77	2
PSMD8	8.09972e-82	0.283495	0.537	0.375	1.38683e-77	2
PPP1R12A	2.19582e-83	0.283494	0.498	0.333	3.75968e-79	2
ICAM3	5.88633e-100	0.283083	0.754	0.607	1.00786e-95	2
RHOA	8.99989e-116	0.281472	0.861	0.748	1.54096e-111	2
RPS20	1.41202e-159	0.575777	0.965	0.915	2.41766e-155	3
RPL31	1.51941e-226	0.552394	0.991	0.954	2.60153e-222	3
RPS10	2.76877e-161	0.496637	0.957	0.904	4.74069e-157	3
EEF1B2	0	0.489605	0.996	0.947	0	3
RPL21	6.26422e-290	0.485896	1	0.979	1.07256e-285	3
RPL27A	2.09376e-105	0.478589	0.968	0.941	3.58494e-101	3
RPL7	9.41715e-187	0.469573	0.991	0.964	1.6124e-182	3
TCF7	2.60349e-143	0.462982	0.594	0.373	4.45769e-139	3
RPL13A	5.34529e-112	0.452181	0.997	0.98	9.15221e-108	3
RPLP2	0	0.44603	0.999	0.983	0	3
RPS13	0	0.444046	1	0.984	0	3
RPS12	0	0.435842	1	0.991	0	3
RPS17	7.70606e-63	0.432322	0.865	0.845	1.31943e-58	3
RPL38	7.19522e-269	0.420461	0.992	0.956	1.23197e-264	3
C6orf48	3.46701e-85	0.420114	0.558	0.421	5.93622e-81	3
CCR7	2.77993e-142	0.417942	0.636	0.403	4.7598e-138	3
RPL9	0	0.417082	0.998	0.976	0	3
RPL32	0	0.415134	0.999	0.99	0	3
RPS14	0	0.41109	1	0.987	0	3
RPS6	0	0.40856	1	0.985	0	3
RPS5	0	0.408413	0.998	0.974	0	3
RPS29	2.3186e-165	0.405183	0.997	0.975	3.96991e-161	3
PLAC8	2.6969e-114	0.398121	0.344	0.168	4.61764e-110	3
RPL5	0	0.388535	0.998	0.979	0	3
RPL35A	0	0.373782	0.999	0.98	0	3
RPL39	0	0.370163	0.999	0.986	0	3
RPL34	0	0.36396	0.999	0.988	0	3
RPL23	1.56051e-59	0.358	0.899	0.859	2.67191e-55	3
RPS27A	0	0.355509	1	0.989	0	3
RPS2	6.69618e-98	0.34625	0.991	0.975	1.14652e-93	3
RPL22	0	0.345077	0.998	0.972	0	3
RPL19	7.34986e-261	0.344442	0.996	0.981	1.25844e-256	3
RPS3A	5.85709e-289	0.340436	0.998	0.982	1.00285e-284	3
RPS9	1.56772e-281	0.339134	0.996	0.972	2.68424e-277	3
RPL3	0	0.338544	0.998	0.983	0	3
RPS23	0	0.336871	0.999	0.985	0	3
RPS27	0	0.336817	0.999	0.993	0	3
RPL10A	1.68801e-304	0.332817	0.998	0.977	2.89022e-300	3
RPL12	0	0.332018	0.999	0.983	0	3
RPL13	0	0.329523	1	0.993	0	3
RPL30	0	0.326123	1	0.989	0	3
RPS25	0	0.325695	1	0.983	0	3
RPS4X	0	0.324472	1	0.985	0	3
SNHG7	2.92046e-46	0.323643	0.435	0.34	5.00041e-42	3
RPS28	0	0.322944	0.999	0.986	0	3
SNHG8	5.58038e-72	0.32251	0.646	0.529	9.55473e-68	3
RPL36A	6.63873e-102	0.315238	0.927	0.862	1.13668e-97	3
RPS16	8.66062e-265	0.315179	0.999	0.979	1.48287e-260	3
RPL36	0	0.314467	0.999	0.982	0	3
RPS11	7.29812e-88	0.312698	0.978	0.948	1.24958e-83	3
RPL11	0	0.310905	1	0.989	0	3
ZFAS1	1.45176e-85	0.306018	0.814	0.736	2.4857e-81	3
RPS3	0	0.302597	1	0.989	0	3
TOMM7	2.1625e-142	0.302544	0.964	0.913	3.70263e-138	3
EIF3E	7.78647e-103	0.300974	0.903	0.838	1.3332e-98	3
RPL23A	2.41058e-151	0.296395	0.999	0.977	4.1274e-147	3
RPL41	3.50715e-140	0.291	0.999	0.985	6.00495e-136	3
RPS18	2.35652e-205	0.290812	1	0.989	4.03484e-201	3
RPS19	5.41389e-290	0.288653	0.999	0.986	9.26966e-286	3
KLRB1	0	1.07277	0.348	0.046	0	4
AQP3	2.48152e-266	0.96022	0.844	0.452	4.24886e-262	4
LIMS1	0	0.860044	0.686	0.204	0	4
ACTG1	2.97763e-166	0.802339	0.991	0.941	5.0983e-162	4
GPR25	0	0.724156	0.269	0.018	0	4
SLC25A5	2.66681e-181	0.696032	0.806	0.467	4.56611e-177	4
S100A11	1.08553e-192	0.644411	0.841	0.456	1.85865e-188	4
LGALS1	4.1053e-67	0.633699	0.51	0.281	7.02909e-63	4
NEAT1	5.52187e-162	0.630678	0.8	0.453	9.45454e-158	4
COTL1	6.62842e-160	0.623731	0.88	0.59	1.13492e-155	4
CNN2	1.38013e-151	0.611232	0.863	0.613	2.36306e-147	4
UCP2	4.67843e-111	0.59044	0.892	0.728	8.0104e-107	4
CRIP1	2.51788e-134	0.571016	0.931	0.68	4.31112e-130	4
GAPDH	1.38986e-72	0.56642	0.968	0.93	2.37971e-68	4
ARPC1B	3.2194e-167	0.562165	0.925	0.704	5.51226e-163	4
CD2	2.3943e-171	0.546201	0.9	0.58	4.09953e-167	4
S100A4	1.81827e-124	0.517975	0.978	0.914	3.11323e-120	4
MIR4435-2HG	1.32499e-190	0.517401	0.517	0.175	2.26866e-186	4
SRGN	5.31889e-149	0.514115	0.913	0.629	9.10701e-145	4
GPR183	1.58588e-159	0.492466	0.619	0.256	2.71534e-155	4
S100A6	6.543e-118	0.492372	0.973	0.879	1.12029e-113	4
PFN1	6.88629e-166	0.482195	0.999	0.975	1.17907e-161	4
MAF	5.30527e-301	0.480655	0.401	0.076	9.08369e-297	4
OSTF1	1.33183e-149	0.477153	0.695	0.333	2.28035e-145	4
PPP1CA	8.47857e-135	0.472907	0.862	0.572	1.4517e-130	4
NOSIP	1.45935e-88	0.465604	0.705	0.417	2.49869e-84	4
CD59	5.47143e-143	0.456742	0.476	0.177	9.36818e-139	4
ANXA1	3.643e-71	0.456112	0.385	0.182	6.23755e-67	4
CD6	1.52061e-141	0.4557	0.653	0.301	2.60358e-137	4
ACTB	1.57854e-108	0.455209	1	0.994	2.70278e-104	4
ANXA2	4.59238e-119	0.449311	0.741	0.389	7.86307e-115	4
ARPC5	8.08584e-99	0.446562	0.743	0.462	1.38446e-94	4
LGALS3	2.47243e-118	0.442774	0.507	0.211	4.23329e-114	4
CD52	6.74034e-181	0.440848	0.999	0.972	1.15408e-176	4
MYL6	4.6599e-132	0.439368	0.979	0.877	7.97868e-128	4
CD74	9.98405e-52	0.418514	0.872	0.695	1.70947e-47	4
VIM	1.98079e-76	0.416662	0.973	0.893	3.39151e-72	4
TMSB10	2.3336e-156	0.414613	0.999	0.99	3.99558e-152	4
IKZF3	1.50207e-140	0.400592	0.475	0.172	2.57184e-136	4
ABRACL	1.06375e-100	0.39376	0.675	0.362	1.82135e-96	4
ITGA4	7.91125e-57	0.391793	0.365	0.184	1.35456e-52	4
RAC2	1.77532e-102	0.388737	0.955	0.848	3.03971e-98	4
CCR6	1.97575e-148	0.387415	0.432	0.143	3.38287e-144	4
DYNLL1	7.40317e-89	0.382364	0.666	0.381	1.26757e-84	4
CORO1A	2.81351e-116	0.379825	0.982	0.924	4.81729e-112	4
TNFRSF1B	6.2591e-80	0.378532	0.731	0.463	1.07168e-75	4
ARPC3	6.1824e-116	0.378066	0.957	0.804	1.05855e-111	4
TPM4	5.54129e-97	0.37785	0.505	0.231	9.48779e-93	4
CD28	1.81381e-116	0.376241	0.613	0.281	3.10561e-112	4
SH3BGRL3	1.41526e-124	0.372148	0.993	0.927	2.4232e-120	4
SLC25A3	1.45823e-80	0.371911	0.856	0.651	2.49678e-76	4
LRRFIP1	1.67344e-85	0.371057	0.732	0.45	2.86527e-81	4
ZYX	9.40401e-62	0.369403	0.695	0.458	1.61015e-57	4
S100A10	8.52194e-86	0.362409	0.973	0.879	1.45913e-81	4
CMTM6	1.87429e-113	0.359471	0.559	0.243	3.20915e-109	4
CFL1	3.66604e-86	0.359348	0.991	0.94	6.27699e-82	4
ARPC2	5.86033e-90	0.359	0.94	0.785	1.00341e-85	4
CAPZB	1.47584e-87	0.358533	0.864	0.65	2.52693e-83	4
DBI	6.66164e-87	0.357037	0.757	0.463	1.14061e-82	4
S1PR4	3.07376e-68	0.354271	0.586	0.339	5.26289e-64	4
COX5A	1.77512e-83	0.354217	0.757	0.482	3.03937e-79	4
FYB1	3.07928e-73	0.351617	0.936	0.803	5.27234e-69	4
AES	2.05318e-86	0.349387	0.967	0.88	3.51546e-82	4
WDR1	1.53362e-72	0.348322	0.714	0.46	2.62586e-68	4
H3F3A	2.22073e-102	0.346848	0.981	0.919	3.80234e-98	4
TMEM173	1.86746e-88	0.346213	0.63	0.325	3.19747e-84	4
PBXIP1	1.20715e-83	0.34621	0.831	0.543	2.06688e-79	4
LAPTM5	3.59532e-89	0.344317	0.973	0.862	6.1559e-85	4
ARHGDIB	1.68216e-122	0.343988	0.993	0.962	2.8802e-118	4
GBP2	1.19665e-72	0.342372	0.637	0.367	2.04891e-68	4
PGAM1	5.33833e-83	0.340724	0.707	0.419	9.14028e-79	4
LSP1	3.10596e-74	0.34007	0.925	0.795	5.31802e-70	4
C9orf16	1.18237e-78	0.336185	0.815	0.531	2.02445e-74	4
SUB1	1.77963e-69	0.33016	0.892	0.736	3.04708e-65	4
GMFG	5.1473e-93	0.326931	0.962	0.827	8.8132e-89	4
C4orf48	5.09328e-118	0.326733	0.466	0.18	8.72071e-114	4
CTSB	2.73778e-129	0.325873	0.455	0.165	4.68763e-125	4
TBC1D4	1.31312e-82	0.325278	0.456	0.21	2.24832e-78	4
STMN1	3.98634e-21	0.323528	0.298	0.184	6.82541e-17	4
H2AFV	6.03421e-59	0.32352	0.65	0.403	1.03318e-54	4
PPIA	8.34413e-72	0.322003	0.982	0.937	1.42868e-67	4
PIM2	2.30015e-52	0.32004	0.705	0.466	3.93832e-48	4
TAGLN2	4.10734e-61	0.319583	0.89	0.709	7.03259e-57	4
MYO1F	5.23091e-122	0.316269	0.481	0.184	8.95637e-118	4
YWHAH	4.35267e-117	0.313553	0.443	0.165	7.45264e-113	4
HINT1	8.62017e-98	0.313379	0.974	0.884	1.47594e-93	4
HIGD2A	5.20307e-71	0.313109	0.837	0.606	8.90869e-67	4
CLIC1	1.26281e-58	0.312407	0.863	0.675	2.16218e-54	4
MYH9	1.95242e-53	0.312225	0.792	0.559	3.34293e-49	4
GNAI2	7.94233e-71	0.312169	0.593	0.324	1.35989e-66	4
TRIB2	5.13119e-97	0.311314	0.415	0.167	8.78562e-93	4
CYTOR	8.92553e-93	0.311275	0.61	0.299	1.52823e-88	4
BRK1	2.95137e-71	0.306771	0.779	0.505	5.05333e-67	4
FAS	8.21906e-106	0.30575	0.492	0.204	1.40727e-101	4
MYO1G	3.68868e-73	0.305686	0.608	0.333	6.31576e-69	4
YWHAQ	5.93334e-73	0.305591	0.661	0.372	1.01591e-68	4
CD99	5.81509e-66	0.305323	0.908	0.721	9.9566e-62	4
NOP10	6.26898e-74	0.302221	0.623	0.338	1.07337e-69	4
PPP1R18	3.21939e-62	0.302006	0.665	0.412	5.51224e-58	4
CD82	8.74821e-88	0.300252	0.471	0.21	1.49787e-83	4
ARL4C	5.10385e-62	0.297646	0.734	0.469	8.73881e-58	4
TWF2	3.45552e-78	0.296793	0.565	0.288	5.91654e-74	4
PSMA4	7.20277e-86	0.294377	0.514	0.24	1.23326e-81	4
COX8A	7.73649e-44	0.294191	0.785	0.614	1.32464e-39	4
ANXA5	1.8147e-66	0.293889	0.624	0.347	3.10713e-62	4
SLAMF1	2.09263e-110	0.293397	0.354	0.121	3.58299e-106	4
ATP5MC3	3.71474e-59	0.292715	0.768	0.539	6.36037e-55	4
ACTR3	1.46491e-54	0.292593	0.769	0.549	2.50821e-50	4
PYCARD	3.47742e-88	0.290086	0.448	0.195	5.95404e-84	4
RABGAP1L	4.59803e-86	0.288971	0.418	0.177	7.87275e-82	4
JPT1	2.06314e-72	0.288965	0.525	0.265	3.5325e-68	4
ATP5MF	3.47541e-60	0.288719	0.765	0.521	5.9506e-56	4
ATP5PB	5.09507e-58	0.287844	0.708	0.459	8.72377e-54	4
CTLA4	5.04946e-66	0.285778	0.56	0.304	8.64569e-62	4
SAT1	1.23506e-45	0.285506	0.759	0.562	2.11467e-41	4
NMRK1	8.36495e-109	0.285093	0.359	0.125	1.43225e-104	4
SERF2	4.519e-99	0.284928	0.99	0.935	7.73743e-95	4
ATP5MG	3.249e-83	0.284891	0.968	0.882	5.56294e-79	4
CSTB	1.09847e-61	0.284771	0.751	0.488	1.8808e-57	4
GTF3C6	6.48269e-80	0.284181	0.534	0.259	1.10997e-75	4
ELOVL5	3.85174e-66	0.284022	0.638	0.364	6.59495e-62	4
FKBP1A	6.57397e-55	0.282973	0.711	0.458	1.12559e-50	4
CLDND1	1.257e-51	0.282589	0.644	0.405	2.15224e-47	4
GLRX	8.41119e-58	0.280987	0.632	0.383	1.44016e-53	4
CCR7	9.66892e-252	0.694385	0.829	0.405	1.65551e-247	5
TCF7	5.9247e-195	0.62007	0.751	0.376	1.01443e-190	5
FXYD2	1.93945e-192	0.520371	0.344	0.085	3.32073e-188	5
MT-ND4L	5.79755e-186	0.488682	0.936	0.833	9.92656e-182	5
AIF1	1.81252e-183	0.458415	0.29	0.065	3.10339e-179	5
GIMAP7	1.58678e-117	0.45586	0.886	0.631	2.71689e-113	5
EEF1B2	2.01434e-234	0.435039	0.998	0.951	3.44896e-230	5
SATB1	1.14189e-120	0.431256	0.396	0.15	1.95514e-116	5
MT-CYB	3.03465e-199	0.408179	1	0.995	5.19592e-195	5
EEF1G	8.355e-126	0.404794	0.939	0.809	1.43054e-121	5
AC010422.3	2.17394e-79	0.402354	0.673	0.417	3.72222e-75	5
CD7	2.30498e-81	0.39563	0.822	0.598	3.94659e-77	5
RPS12	0	0.393161	1	0.992	0	5
C1orf162	1.28455e-98	0.390308	0.381	0.152	2.1994e-94	5
MT-CO3	5.9859e-179	0.376856	1	0.997	1.02491e-174	5
MT-ATP8	3.25286e-134	0.373004	0.905	0.777	5.56955e-130	5
NOG	3.06618e-138	0.362764	0.273	0.071	5.24992e-134	5
TGFBR2	5.42852e-76	0.358667	0.377	0.174	9.29471e-72	5
MYC	3.07428e-56	0.349627	0.493	0.289	5.26378e-52	5
RPS3A	8.73712e-188	0.349421	0.999	0.983	1.49597e-183	5
PABPC1	9.40118e-151	0.34889	0.998	0.96	1.60967e-146	5
RPS13	1.11832e-270	0.347871	0.998	0.985	1.91478e-266	5
ACTN1	5.03193e-77	0.340769	0.359	0.159	8.61566e-73	5
TCEA3	4.26045e-112	0.335399	0.256	0.074	7.29474e-108	5
RPS5	6.9352e-214	0.333991	0.998	0.976	1.18745e-209	5
NUCB2	9.04935e-66	0.332198	0.362	0.174	1.54943e-61	5
RPL30	1.50459e-265	0.326452	1	0.99	2.57616e-261	5
MT-ND3	5.8716e-203	0.325868	1	0.991	1.00534e-198	5
LEF1	1.21903e-53	0.312743	0.777	0.579	2.08722e-49	5
PLAC8	5.08397e-77	0.307466	0.394	0.177	8.70477e-73	5
RPS23	1.19146e-275	0.307074	0.999	0.986	2.04001e-271	5
RPL32	5.87543e-249	0.305068	1	0.991	1.00599e-244	5
MT-CO2	2.27986e-182	0.302014	1	0.999	3.90358e-178	5
MT-ND1	2.80615e-115	0.301598	0.997	0.973	4.80468e-111	5
CHRM3-AS2	1.30312e-82	0.300133	0.274	0.1	2.23121e-78	5
RPS14	3.94294e-228	0.299871	0.999	0.988	6.7511e-224	5
FCER1G	1.25479e-65	0.299137	0.278	0.113	2.14846e-61	5
C12orf57	3.73093e-63	0.29349	0.942	0.826	6.3881e-59	5
OXNAD1	4.17289e-50	0.293469	0.445	0.258	7.14482e-46	5
LDLRAP1	4.25266e-41	0.287957	0.505	0.326	7.2814e-37	5
CCND3	1.19916e-46	0.286613	0.74	0.545	2.0532e-42	5
ISG15	5.80876e-41	0.541364	0.448	0.27	9.94576e-37	6
GBP2	1.32664e-75	0.420787	0.634	0.37	2.27147e-71	6
IFI6	1.52986e-07	0.420258	0.333	0.266	0.00261943	6
CORO1B	1.54447e-57	0.416756	0.664	0.444	2.64443e-53	6
ITGA4	3.19572e-72	0.416282	0.4	0.184	5.47171e-68	6
LY6E	3.50799e-46	0.406533	0.775	0.592	6.00638e-42	6
LAIR2	1.10912e-77	0.391361	0.536	0.273	1.89904e-73	6
SAT1	1.48274e-55	0.382177	0.789	0.562	2.53875e-51	6
TPR	7.76057e-49	0.372984	0.712	0.512	1.32876e-44	6
UBE2L6	7.2036e-60	0.371711	0.561	0.32	1.2334e-55	6
IRF1	5.08052e-41	0.363226	0.637	0.448	8.69887e-37	6
CD27	8.67993e-65	0.356874	0.833	0.648	1.48618e-60	6
STAT1	1.26642e-36	0.354486	0.443	0.27	2.16837e-32	6
MT2A	6.81039e-39	0.351577	0.518	0.325	1.16607e-34	6
SHMT2	6.84303e-43	0.321092	0.57	0.374	1.17166e-38	6
TIGIT	7.87137e-42	0.314352	0.609	0.397	1.34774e-37	6
LTB	9.73042e-48	0.311078	0.973	0.928	1.66604e-43	6
ISG20	9.62824e-40	0.305371	0.857	0.693	1.64855e-35	6
MX1	3.43062e-19	0.304932	0.264	0.165	5.87391e-15	6
LIMD2	4.06677e-56	0.302646	0.955	0.864	6.96313e-52	6
EPSTI1	5.24295e-43	0.30011	0.288	0.139	8.97697e-39	6
LGALS9	2.2385e-54	0.286218	0.277	0.119	3.83276e-50	6
CALM3	1.90128e-38	0.28439	0.741	0.554	3.25538e-34	6
SYNE2	1.4834e-38	1.55755	0.54	0.434	2.53988e-34	7
PTPRC	1.08179e-168	1.47298	0.917	0.925	1.85224e-164	7
TTN	4.51382e-29	1.41241	0.35	0.198	7.72856e-25	7
AHNAK	9.96655e-33	1.40183	0.56	0.492	1.70647e-28	7
NEAT1	9.95916e-20	1.28056	0.509	0.479	1.70521e-15	7
ITK	2.18827e-22	1.18664	0.467	0.403	3.74676e-18	7
DDX17	5.18001e-39	1.18297	0.565	0.486	8.86921e-35	7
CCR4	7.04835e-20	1.16531	0.272	0.153	1.20682e-15	7
IKZF2	8.00182e-21	1.16251	0.384	0.279	1.37007e-16	7
PDE3B	1.59322e-21	1.15244	0.395	0.293	2.72791e-17	7
LNPEP	1.20326e-18	1.14295	0.368	0.273	2.06022e-14	7
MALAT1	9.9965e-168	1.12707	1	1	1.7116e-163	7
MT-ATP8	6.6541e-95	1.12662	0.866	0.785	1.13931e-90	7
SMCHD1	4.74448e-47	1.12052	0.643	0.603	8.1235e-43	7
RORA	3.35768e-20	1.11774	0.449	0.388	5.74903e-16	7
MACF1	5.8337e-16	1.10224	0.319	0.224	9.98846e-12	7
PAG1	1.73371e-14	1.08771	0.375	0.309	2.96845e-10	7
RNF213	6.8371e-26	1.07551	0.498	0.436	1.17065e-21	7
RSRP1	6.63109e-34	1.06999	0.583	0.559	1.13538e-29	7
ITGB1	4.33327e-20	1.04978	0.531	0.532	7.41942e-16	7
ZNF292	1.69975e-15	1.03584	0.373	0.299	2.91031e-11	7
TNFRSF1B	1.69365e-12	1.03545	0.462	0.484	2.89987e-08	7
KIAA1551	3.84558e-10	1.03225	0.444	0.479	6.5844e-06	7
GLG1	3.34483e-17	1.02854	0.408	0.345	5.72703e-13	7
CTLA4	8.86673e-12	1.02334	0.373	0.322	1.51816e-07	7
HLA-A	7.12833e-61	1.02305	0.953	0.995	1.22051e-56	7
PBXIP1	3.82339e-18	1.02075	0.536	0.566	6.54641e-14	7
SLC2A3	6.90236e-11	1.01268	0.404	0.384	1.18182e-06	7
NKTR	1.12021e-15	1.01014	0.422	0.378	1.91802e-11	7
MT-ATP6	7.64169e-103	1.00972	0.94	0.99	1.30841e-98	7
EML4	2.11007e-20	1.00845	0.498	0.486	3.61286e-16	7
CASP8	5.90816e-11	1.00389	0.353	0.307	1.0116e-06	7
ADAM10	1.2187e-12	0.999298	0.279	0.194	2.08666e-08	7
SELPLG	7.09395e-19	0.994077	0.554	0.603	1.21463e-14	7
VPS13C	4.00422e-10	0.988607	0.312	0.256	6.85602e-06	7
TAPBP	1.7383e-15	0.98836	0.469	0.474	2.97631e-11	7
SF3B1	3.62235e-16	0.971981	0.487	0.5	6.20218e-12	7
SF1	6.22376e-42	0.966928	0.685	0.761	1.06563e-37	7
FLNA	1.1717e-11	0.964505	0.446	0.454	2.00618e-07	7
GBP5	1.3263e-12	0.964176	0.422	0.394	2.27089e-08	7
SAMSN1	3.01906e-06	0.960344	0.283	0.252	0.0516924	7
ATP2B4	9.28296e-15	0.95718	0.27	0.173	1.58943e-10	7
MT-ND3	1.26051e-117	0.957116	0.951	0.993	2.15825e-113	7
SORL1	2.3484e-10	0.955763	0.384	0.362	4.02094e-06	7
PIK3R1	3.18601e-07	0.95516	0.411	0.452	0.00545509	7
SLFN5	5.58434e-08	0.954409	0.404	0.426	0.000956151	7
SPOCK2	7.01171e-24	0.953891	0.574	0.618	1.20054e-19	7
ANKRD44	3.56687e-12	0.948078	0.388	0.354	6.1072e-08	7
HSPA5	6.66092e-06	0.944374	0.362	0.383	0.114048	7
CAMK4	1.06895e-12	0.941463	0.473	0.503	1.83026e-08	7
RNF149	2.18551e-11	0.934428	0.404	0.387	3.74203e-07	7
IQGAP1	8.40659e-08	0.932062	0.324	0.295	0.00143938	7
CELF2	1.67e-10	0.92968	0.444	0.48	2.85938e-06	7
LCP1	1.39201e-09	0.920188	0.48	0.556	2.38341e-05	7
MBNL1	6.12817e-16	0.915497	0.536	0.602	1.04927e-11	7
SLC38A1	4.26617e-09	0.915025	0.417	0.44	7.30454e-05	7
CD69	4.19929e-07	0.912909	0.462	0.53	0.00719003	7
STK4	9.25047e-31	0.912574	0.632	0.714	1.58387e-26	7
UTRN	0.000502076	0.9101	0.252	0.237	1	7
TNFAIP3	0.00119395	0.905584	0.319	0.343	1	7
FAM129A	6.84306e-11	0.90117	0.306	0.237	1.17167e-06	7
TNRC6B	0.000217199	0.896931	0.346	0.383	1	7
NFKBIZ	9.46469e-05	0.89516	0.257	0.233	1	7
IL10RA	1.9126e-18	0.892312	0.565	0.642	3.27476e-14	7
HLA-DRB1	4.04317e-10	0.890985	0.4	0.348	6.92271e-06	7
DPYD	6.16887e-06	0.889532	0.261	0.225	0.105623	7
MT-ND4L	2.22733e-86	0.88745	0.895	0.839	3.81363e-82	7
DDX6	1.65624e-05	0.884603	0.357	0.38	0.283582	7
MT-CO1	4.9933e-127	0.88332	0.98	0.999	8.54953e-123	7
OGA	0.000101151	0.876515	0.297	0.293	1	7
MT-CO2	3.72242e-151	0.8753	0.984	0.999	6.37353e-147	7
KMT2A	1.50589e-06	0.87463	0.286	0.252	0.0257839	7
FOXP3	9.06566e-208	0.873632	1	1	1.55222e-203	7
ATM	0.000390225	0.868942	0.312	0.326	1	7
FUS	2.31528e-19	0.865829	0.585	0.679	3.96423e-15	7
STAT3	0.000128073	0.865248	0.326	0.341	1	7
SAMHD1	1.95136e-15	0.861583	0.531	0.588	3.34111e-11	7
USP15	2.51274e-09	0.853951	0.496	0.594	4.30232e-05	7
REL	0.000285054	0.847257	0.288	0.285	1	7
ATF7IP	4.87677e-07	0.845866	0.275	0.231	0.00835001	7
SSH2	0.00147427	0.841751	0.266	0.264	1	7
CD28	2.95617e-05	0.838269	0.31	0.307	0.506155	7
CD74	1.6278e-09	0.837907	0.598	0.712	2.78712e-05	7
DDX3X	0.00368788	0.83491	0.306	0.334	1	7
CNST	6.6352e-05	0.834176	0.301	0.297	1	7
ITGB7	0.000886943	0.826092	0.362	0.426	1	7
ATP2B1	0.000352569	0.824439	0.315	0.326	1	7
ASH1L	0.000643663	0.824386	0.257	0.246	1	7
HLA-B	2.24379e-69	0.8203	0.922	0.99	3.84182e-65	7
SPTAN1	3.26885e-06	0.819663	0.333	0.327	0.0559692	7
N4BP2L2	2.65913e-08	0.817409	0.48	0.582	0.000455296	7
CLDND1	6.3013e-05	0.805513	0.382	0.425	1	7
RIPOR2	3.90296e-13	0.793359	0.545	0.656	6.68266e-09	7
MYH9	2.2932e-11	0.791809	0.511	0.579	3.92642e-07	7
PDE4B	0.000320734	0.789106	0.266	0.252	1	7
WNK1	4.59442e-05	0.78827	0.257	0.23	0.786656	7
STAM	0.00152872	0.77786	0.312	0.336	1	7
PCSK7	0.00255656	0.777601	0.35	0.406	1	7
P2RY8	0.00668529	0.774866	0.292	0.318	1	7
SUN2	2.74189e-05	0.77393	0.404	0.468	0.469466	7
PRRC2C	0.000218484	0.772342	0.446	0.585	1	7
MT-ND1	5.45854e-62	0.765515	0.913	0.976	9.34612e-58	7
ANKRD12	7.92414e-10	0.761582	0.516	0.641	1.35677e-05	7
CCNL1	8.3499e-05	0.761475	0.393	0.46	1	7
SRSF7	4.96507e-06	0.75295	0.507	0.677	0.0850119	7
CD5	0.00148661	0.751877	0.357	0.413	1	7
PELI1	0.00144573	0.751846	0.277	0.279	1	7
SKAP1	1.22668e-08	0.745811	0.489	0.59	0.000210033	7
EPC1	6.84787e-06	0.745216	0.484	0.636	0.117249	7
HLA-F	2.94455e-06	0.744179	0.484	0.621	0.0504166	7
HLA-DRB5	7.10037e-05	0.744116	0.324	0.302	1	7
ITGB2	0.000259223	0.741364	0.446	0.581	1	7
SRSF11	0.000325919	0.731928	0.424	0.532	1	7
MT-CYB	2.60634e-87	0.731547	0.958	0.996	4.46258e-83	7
RBM39	1.2504e-09	0.730609	0.527	0.671	2.14093e-05	7
IL7R	2.90335e-05	0.728878	0.478	0.612	0.497112	7
CD47	0.00011645	0.727584	0.417	0.512	1	7
CD44	8.29073e-12	0.724358	0.569	0.734	1.41954e-07	7
TRA2A	0.00413573	0.723043	0.277	0.29	1	7
MT-ND5	4.72742e-29	0.706404	0.777	0.912	8.09429e-25	7
ARID5B	0.00816857	0.706268	0.406	0.519	1	7
BRWD1	0.00238702	0.70614	0.254	0.252	1	7
HLA-E	1.17e-45	0.701617	0.879	0.989	2.00327e-41	7
STK17B	0.000369528	0.680962	0.426	0.536	1	7
MT-CO3	3.32247e-77	0.672811	0.967	0.998	5.68874e-73	7
TMBIM6	2.07959e-05	0.644129	0.509	0.707	0.356067	7
SON	2.24752e-10	0.635723	0.571	0.761	3.8482e-06	7
MT-ND2	3.65611e-21	0.62788	0.824	0.94	6.26e-17	7
PNISR	6.31707e-09	0.618286	0.549	0.717	0.000108161	7
HLA-C	2.00262e-42	0.592106	0.944	0.997	3.42888e-38	7
FYB1	3.39791e-13	0.539856	0.652	0.818	5.8179e-09	7
MT-ND4	4.42876e-12	0.535699	0.788	0.937	7.58292e-08	7
CD55	0.00436499	0.500838	0.19	0.308	1	7
HNRNPA2B1	1.70207e-11	0.49931	0.67	0.902	2.91428e-07	7
ITM2A	0.00276995	0.490044	0.268	0.445	1	7
GSTK1	3.97511e-05	0.485705	0.612	0.837	0.680619	7
SNRNP70	0.00303268	0.48426	0.194	0.32	1	7
ARID4B	0.00387552	0.483252	0.272	0.46	1	7
TMC6	0.00695873	0.47531	0.228	0.372	1	7
ATP1A1	0.000546703	0.475176	0.225	0.392	1	7
TRAF3IP3	0.00239517	0.472192	0.538	0.794	1	7
RTN4	0.0021339	0.467595	0.243	0.414	1	7
ARHGAP4	0.00253931	0.460836	0.239	0.402	1	7
CDC37	0.00731643	0.460836	0.328	0.564	1	7
CTSS	0.00325782	0.458022	0.203	0.334	1	7
ATP6AP2	0.00127969	0.452289	0.203	0.346	1	7
BPTF	0.00389579	0.447351	0.174	0.284	1	7
ODF2L	0.00140512	0.446938	0.174	0.293	1	7
43710	0.00793925	0.441886	0.201	0.321	1	7
NAAA	0.000242951	0.433845	0.17	0.3	1	7
B2M	0.00472041	0.425957	0.978	1	1	7
CSNK1A1	0.000256725	0.425722	0.203	0.359	1	7
NAP1L4	0.00109793	0.422268	0.219	0.373	1	7
SUMF2	0.000541414	0.421217	0.176	0.305	1	7
RSRC2	0.00140946	0.418765	0.203	0.34	1	7
BCAP31	0.000307278	0.417092	0.243	0.434	1	7
FMNL1	0.000430428	0.414693	0.176	0.306	1	7
TIGIT	0.00773704	0.411516	0.261	0.415	1	7
DUSP2	0.000166446	0.410099	0.152	0.267	1	7
MLLT3	0.000317907	0.405346	0.152	0.266	1	7
CEP57	0.000612205	0.404823	0.152	0.263	1	7
GRB2	0.000299151	0.403795	0.23	0.404	1	7
CLK1	0.00770843	0.40079	0.183	0.292	1	7
SFPQ	0.000325849	0.399861	0.203	0.356	1	7
RHOH	0.0065192	0.399049	0.339	0.586	1	7
CDC42SE2	0.00223326	0.396901	0.254	0.43	1	7
TRAM1	0.000193387	0.396696	0.237	0.42	1	7
TXNIP	1.75038e-08	0.396625	0.821	0.972	0.0002997	7
YME1L1	0.00116326	0.395803	0.201	0.339	1	7
FOXN3	0.00131312	0.394942	0.192	0.323	1	7
SSR1	0.000113201	0.393763	0.15	0.272	1	7
NOP58	0.000580614	0.393134	0.208	0.356	1	7
ITM2B	0.000565357	0.389626	0.656	0.948	1	7
HNRNPH1	9.3484e-07	0.388395	0.17	0.338	0.0160063	7
CALR	0.00240898	0.387698	0.299	0.507	1	7
THEM4	5.70165e-05	0.386997	0.248	0.45	0.976236	7
RAB14	0.00184519	0.385822	0.163	0.273	1	7
BCL11B	0.000244668	0.382625	0.183	0.323	1	7
RPN1	0.00501029	0.380881	0.179	0.29	1	7
ARHGAP45	3.3668e-05	0.378349	0.248	0.456	0.576464	7
SHISA5	0.000757894	0.377121	0.279	0.486	1	7
CAPZA1	0.000654238	0.376711	0.237	0.41	1	7
SARAF	4.45994e-10	0.3758	0.826	0.972	7.63631e-06	7
RCAN3	0.00357998	0.370139	0.297	0.505	1	7
MED15	0.000419037	0.370023	0.163	0.282	1	7
AUP1	0.000543416	0.368557	0.257	0.447	1	7
HM13	0.00270394	0.368198	0.163	0.269	1	7
CYFIP2	0.000334301	0.366176	0.205	0.358	1	7
RNF114	0.000133984	0.364597	0.172	0.308	1	7
ZBTB38	0.00140368	0.364596	0.154	0.259	1	7
PDIA6	0.00503269	0.363294	0.167	0.27	1	7
ILF3	0.000146499	0.363146	0.185	0.328	1	7
BAZ1A	1.76691e-05	0.362151	0.176	0.329	0.30253	7
TRABD	0.000138925	0.361492	0.205	0.366	1	7
THRAP3	2.05315e-05	0.359768	0.212	0.395	0.35154	7
RSF1	0.000683088	0.3596	0.223	0.384	1	7
EBLN3P	0.00166668	0.35934	0.161	0.269	1	7
BBX	0.008114	0.359011	0.172	0.272	1	7
CNPPD1	5.90163e-05	0.357843	0.152	0.28	1	7
MAPK1IP1L	1.75937e-05	0.35746	0.188	0.35	0.301239	7
CD164	6.08272e-05	0.356998	0.234	0.424	1	7
KIF5B	5.88713e-06	0.354339	0.194	0.37	0.100799	7
ELOVL5	0.00591428	0.353944	0.239	0.389	1	7
VOPP1	3.89698e-05	0.353856	0.165	0.305	0.667241	7
TMEM59	8.13862e-07	0.353595	0.295	0.577	0.0139349	7
PCED1B	0.00126171	0.353297	0.185	0.311	1	7
CAPN2	0.00053309	0.350055	0.217	0.373	1	7
TAOK3	0.000254656	0.349881	0.17	0.299	1	7
RAB6A	1.46989e-05	0.349827	0.136	0.263	0.251675	7
SPSB3	0.00017675	0.349361	0.248	0.443	1	7
CLEC2B	1.79806e-06	0.346095	0.167	0.329	0.0307864	7
SIGIRR	3.40884e-05	0.34608	0.266	0.492	0.583662	7
EMC10	2.23191e-05	0.34456	0.154	0.291	0.382147	7
DDX39A	0.000222636	0.344231	0.167	0.294	1	7
ANAPC5	2.59339e-05	0.343678	0.181	0.335	0.444041	7
FYN	4.4689e-06	0.342928	0.219	0.417	0.0765164	7
UBE2B	1.88208e-07	0.342685	0.248	0.495	0.00322249	7
LRPAP1	0.000159648	0.341804	0.161	0.287	1	7
PRMT2	3.00038e-05	0.338211	0.234	0.431	0.513725	7
DDX5	1.5133e-08	0.336204	0.737	0.948	0.000259108	7
KLF3	5.39601e-06	0.336059	0.259	0.482	0.0923904	7
TAX1BP1	9.34732e-07	0.33418	0.246	0.473	0.0160045	7
TRA2B	1.63849e-05	0.333967	0.263	0.486	0.280542	7
M6PR	5.69566e-07	0.333887	0.196	0.389	0.00975211	7
DEGS1	0.000165894	0.331699	0.143	0.259	1	7
TUBA1A	2.67295e-10	0.33081	0.225	0.48	4.57662e-06	7
CCDC66	2.28854e-07	0.330444	0.125	0.269	0.00391844	7
CCDC91	1.63382e-05	0.329937	0.141	0.269	0.279743	7
BIRC3	0.000361326	0.329442	0.308	0.54	1	7
TMEM173	0.000151796	0.324228	0.201	0.353	1	7
RBBP4	5.53422e-06	0.323924	0.158	0.307	0.0947569	7
ZFP36	1.44146e-05	0.321941	0.348	0.642	0.246807	7
WASF2	4.38271e-06	0.321429	0.246	0.467	0.0750407	7
EIF5B	1.23123e-05	0.317272	0.145	0.278	0.210812	7
USP16	4.99757e-07	0.316928	0.134	0.279	0.00855684	7
YTHDC1	0.000556527	0.316918	0.185	0.318	1	7
SNRPA1	6.25268e-06	0.316337	0.158	0.306	0.107058	7
U2SURP	0.0001116	0.315359	0.217	0.387	1	7
PSIP1	5.32433e-09	0.315336	0.263	0.548	9.11631e-05	7
UBAC2	0.000209771	0.313624	0.143	0.255	1	7
FGD3	6.64468e-05	0.313608	0.161	0.293	1	7
HSPA9	0.000466396	0.313264	0.158	0.275	1	7
VCP	3.84484e-06	0.313182	0.201	0.385	0.0658314	7
SRSF1	1.37531e-05	0.31207	0.143	0.274	0.23548	7
TMEM50A	4.80474e-09	0.310841	0.23	0.478	8.22667e-05	7
RSBN1	8.57297e-06	0.306936	0.158	0.304	0.146786	7
STK17A	7.77108e-06	0.305741	0.136	0.267	0.133056	7
TTC3	6.7684e-09	0.305045	0.158	0.344	0.000115889	7
LAPTM4A	2.37487e-05	0.304292	0.136	0.26	0.406626	7
TECR	7.90643e-08	0.304258	0.288	0.576	0.00135374	7
KIF2A	2.21569e-07	0.298882	0.21	0.415	0.00379371	7
DDOST	3.50719e-06	0.296782	0.203	0.391	0.0600502	7
WDR33	1.1477e-06	0.293832	0.123	0.255	0.019651	7
LRP10	2.3124e-08	0.292511	0.181	0.378	0.000395929	7
ALOX5AP	0.00740108	0.292015	0.23	0.36	1	7
ATF6B	7.08748e-05	0.291436	0.154	0.282	1	7
SLTM	1.29141e-07	0.289842	0.143	0.301	0.00221115	7
CYBA	5.01895e-05	0.28956	0.413	0.743	0.859345	7
IRF1	0.000761825	0.287662	0.281	0.465	1	7
SYTL1	1.13074e-05	0.287041	0.228	0.422	0.193606	7
PRKCSH	9.77859e-07	0.286521	0.134	0.275	0.0167429	7
SLC44A2	1.66848e-06	0.286435	0.172	0.337	0.0285677	7
TMED9	2.84829e-05	0.286118	0.176	0.328	0.487684	7
PRPF40A	6.50498e-06	0.285825	0.156	0.301	0.111378	7
ZFP36L1	3.32362e-05	0.285263	0.292	0.529	0.56907	7
TMEM123	9.73376e-06	0.284157	0.357	0.675	0.166661	7
TBC1D10C	2.59481e-08	0.283888	0.295	0.594	0.000444284	7
RAB2A	2.36416e-07	0.281697	0.179	0.362	0.00404791	7
HIST1H4C	2.587e-47	3.10493	1	0.542	4.42946e-43	8
STMN1	1.00728e-97	2.80816	1	0.189	1.72467e-93	8
TUBA1B	1.32417e-50	2.45125	1	0.562	2.26725e-46	8
TUBB	2.41309e-51	2.30031	1	0.505	4.13169e-47	8
HMGB2	7.1763e-53	2.25764	1	0.497	1.22873e-48	8
MKI67	0	2.14793	0.971	0.012	0	8
TYMS	0	2.12441	0.957	0.007	0	8
UBE2C	0	1.9124	0.886	0.003	0	8
HMGN2	2.35009e-42	1.79484	0.986	0.761	4.02383e-38	8
H2AFZ	3.52939e-48	1.71574	1	0.599	6.04303e-44	8
CENPF	0	1.71248	0.843	0.015	0	8
RRM2	0	1.69115	0.957	0.007	0	8
PCLAF	0	1.67022	0.971	0.02	0	8
TOP2A	0	1.63722	0.886	0.015	0	8
H2AFV	2.59493e-55	1.60923	1	0.42	4.44305e-51	8
GAPDH	2.54889e-42	1.59967	1	0.933	4.36421e-38	8
NUSAP1	0	1.59706	0.971	0.02	0	8
SLC25A5	3.45444e-49	1.57492	0.986	0.491	5.91469e-45	8
DUT	6.67296e-51	1.55436	0.957	0.331	1.14254e-46	8
TK1	0	1.49817	0.971	0.012	0	8
PTTG1	1.05283e-95	1.47149	0.986	0.146	1.80265e-91	8
HMGB1	1.0787e-45	1.47067	1	0.851	1.84695e-41	8
TUBB4B	5.97405e-54	1.43044	0.943	0.242	1.02288e-49	8
H2AFX	1.9711e-136	1.41509	0.957	0.096	3.37492e-132	8
CKS2	3.91494e-228	1.39387	0.943	0.054	6.70316e-224	8
PCNA	3.17887e-130	1.38269	0.886	0.088	5.44285e-126	8
HIST1H1B	0	1.36317	0.814	0.01	0	8
SMC4	5.69847e-101	1.35395	0.986	0.139	9.75692e-97	8
TUBA1C	1.29814e-78	1.34427	0.886	0.133	2.22268e-74	8
CENPM	3.31726e-237	1.31269	0.971	0.056	5.67981e-233	8
CDT1	0	1.28945	0.929	0.008	0	8
JPT1	4.52413e-49	1.21076	0.971	0.283	7.74621e-45	8
BIRC5	0	1.2088	0.857	0.005	0	8
ARL6IP1	6.83244e-21	1.20794	0.986	0.441	1.16985e-16	8
ACTB	1.72669e-40	1.20526	1	0.994	2.95644e-36	8
MCM7	2.86295e-108	1.20104	0.871	0.1	4.90195e-104	8
PFN1	9.50533e-43	1.19898	0.986	0.977	1.6275e-38	8
TPX2	0	1.19262	0.857	0.011	0	8
ACTG1	5.23203e-36	1.18418	1	0.945	8.95828e-32	8
CCNB2	0	1.18313	0.786	0.005	0	8
CDK1	0	1.17953	0.943	0.005	0	8
HIST1H1E	4.49335e-53	1.17639	0.829	0.163	7.69351e-49	8
CFL1	1.93829e-42	1.16938	1	0.944	3.31874e-38	8
ASPM	0	1.16159	0.8	0.009	0	8
LMNB1	4.29297e-153	1.1558	0.986	0.086	7.35042e-149	8
COX8A	8.37336e-41	1.15093	0.986	0.626	1.43369e-36	8
PPIA	7.30125e-41	1.13927	0.986	0.941	1.25012e-36	8
DEK	3.86709e-43	1.13181	0.971	0.412	6.62124e-39	8
CCNA2	0	1.12741	0.886	0.002	0	8
KIFC1	0	1.10928	0.9	0.003	0	8
LGALS1	1.65174e-28	1.10782	0.886	0.297	2.8281e-24	8
PLK1	0	1.07614	0.7	0.003	0	8
COTL1	4.57534e-30	1.07251	0.986	0.611	7.8339e-26	8
TMPO	1.54925e-60	1.06882	0.986	0.231	2.65262e-56	8
KPNA2	2.95237e-144	1.06872	0.814	0.06	5.05506e-140	8
KIF22	3.43674e-80	1.068	0.943	0.147	5.88439e-76	8
CDKN3	0	1.06235	0.829	0.019	0	8
CARHSP1	1.96481e-61	1.0549	0.971	0.222	3.36415e-57	8
DHFR	0	1.04938	0.9	0.032	0	8
ASF1B	0	1.04577	0.886	0.013	0	8
ANP32E	3.21653e-56	1.04372	0.971	0.219	5.50733e-52	8
CKS1B	1.1577e-202	1.04331	0.857	0.049	1.98221e-198	8
MCM5	4.53326e-96	1.03698	0.914	0.114	7.76185e-92	8
ARPC5	3.57197e-38	1.03359	0.986	0.482	6.11593e-34	8
ZWINT	0	1.02205	0.9	0.016	0	8
VIM	2.75587e-26	1.02014	1	0.899	4.71859e-22	8
SMC2	4.57477e-230	1.01644	0.929	0.05	7.83292e-226	8
RPA3	2.86635e-61	1.01257	0.971	0.218	4.90777e-57	8
PHF19	3.06791e-135	0.999454	0.943	0.087	5.25287e-131	8
C12orf75	4.64489e-42	0.99898	0.957	0.297	7.95298e-38	8
CD59	3.5086e-55	0.99692	0.957	0.197	6.00742e-51	8
H3F3A	6.88379e-40	0.983429	1	0.923	1.17864e-35	8
LDHA	2.25392e-36	0.982758	1	0.502	3.85916e-32	8
NUDT1	1.79922e-76	0.982183	0.929	0.15	3.08062e-72	8
HIST1H2AJ	0	0.979163	0.7	0.01	0	8
HIST1H1D	5.76001e-82	0.976617	0.843	0.111	9.86228e-78	8
CRIP1	6.8058e-21	0.968985	0.986	0.699	1.16529e-16	8
HMGA1	9.8368e-39	0.96191	0.929	0.287	1.68426e-34	8
CD74	8.47768e-13	0.935636	0.971	0.708	1.45155e-08	8
CENPE	0	0.931318	0.743	0.019	0	8
ANXA5	5.10548e-37	0.927312	0.986	0.366	8.7416e-33	8
PGAM1	5.47325e-35	0.927011	1	0.44	9.37129e-31	8
GPR25	1.0889e-71	0.926975	0.443	0.036	1.86442e-67	8
HIST1H1C	2.33035e-83	0.923397	0.871	0.111	3.99002e-79	8
RAN	2.31683e-34	0.921104	1	0.695	3.96687e-30	8
TPM4	2.01615e-47	0.918043	0.986	0.25	3.45206e-43	8
ANXA2	5.24181e-27	0.917022	0.971	0.414	8.97503e-23	8
GINS2	0	0.912633	0.686	0.017	0	8
GTSE1	0	0.912527	0.786	0.001	0	8
FBXO5	0	0.90381	0.857	0.019	0	8
SNRPG	3.45322e-34	0.900893	0.986	0.446	5.9126e-30	8
S100A6	3.27759e-19	0.898496	0.986	0.886	5.61188e-15	8
CCNB1	0	0.89587	0.586	0.006	0	8
MYL6	1.09939e-32	0.894745	0.986	0.885	1.88237e-28	8
CDCA5	0	0.894681	0.857	0.002	0	8
MCM3	1.08666e-67	0.893029	0.829	0.126	1.86058e-63	8
ARPC1B	1.1732e-33	0.892535	1	0.721	2.00875e-29	8
TXN	4.66917e-28	0.882639	0.971	0.393	7.99456e-24	8
ANP32B	2.62742e-36	0.882061	1	0.739	4.49867e-32	8
HIST1H3B	0	0.881608	0.714	0.003	0	8
PKMYT1	0	0.879956	0.829	0.001	0	8
TMEM106C	2.44986e-83	0.878522	0.914	0.127	4.19465e-79	8
AQP3	9.39065e-20	0.878235	0.971	0.481	1.60787e-15	8
HNRNPA2B1	4.03036e-35	0.873717	1	0.896	6.90078e-31	8
GNG5	1.44091e-33	0.873045	0.986	0.476	2.46712e-29	8
H2AFY	1.77502e-45	0.872465	0.957	0.276	3.03918e-41	8
PPP1CA	1.3089e-32	0.870037	0.986	0.593	2.2411e-28	8
PRDX3	2.16065e-59	0.866947	0.929	0.184	3.69947e-55	8
DLGAP5	0	0.862144	0.714	0.002	0	8
CDCA8	0	0.861897	0.814	0.004	0	8
CNN2	7.20009e-27	0.859205	1	0.631	1.2328e-22	8
UBE2S	5.07971e-164	0.85641	0.771	0.047	8.69748e-160	8
DDX39A	4.91366e-42	0.855195	0.986	0.288	8.41316e-38	8
TPI1	9.20664e-25	0.854134	0.971	0.583	1.57636e-20	8
CDC20	0	0.853891	0.629	0.003	0	8
CLSPN	0	0.852672	0.786	0.006	0	8
CORO1A	1.17333e-36	0.84795	1	0.928	2.00898e-32	8
TXNDC17	1.48676e-65	0.843894	0.943	0.162	2.54563e-61	8
NASP	1.07592e-44	0.840687	0.914	0.216	1.84219e-40	8
CALM3	3.66079e-30	0.838311	1	0.565	6.268e-26	8
AURKB	0	0.837313	0.757	0.005	0	8
MAD2L1	3.65713e-193	0.834055	0.971	0.063	6.26174e-189	8
COX5A	9.03817e-31	0.828826	0.986	0.501	1.54752e-26	8
SUB1	7.7779e-30	0.825472	0.986	0.747	1.33173e-25	8
HIST1H2AI	0	0.822027	0.686	0.011	0	8
SLC25A3	2.97348e-30	0.81965	0.986	0.666	5.09119e-26	8
LSM4	8.98035e-37	0.816058	0.957	0.311	1.53762e-32	8
UHRF1	0	0.809188	0.714	0.001	0	8
PRDX1	1.54708e-23	0.806581	0.986	0.503	2.6489e-19	8
CENPW	0	0.804251	0.829	0.009	0	8
FEN1	3.78333e-202	0.799813	0.814	0.043	6.47781e-198	8
RRM1	2.12998e-93	0.799078	0.929	0.114	3.64695e-89	8
LIMS1	1.81317e-36	0.798236	0.9	0.24	3.1045e-32	8
YWHAH	1.035e-57	0.791573	0.957	0.183	1.77212e-53	8
DNAJC9	3.13338e-55	0.787936	0.886	0.168	5.36497e-51	8
USP1	1.41307e-44	0.784027	0.9	0.211	2.41946e-40	8
SKA2	7.16075e-78	0.783567	0.943	0.135	1.22606e-73	8
ATP5MC3	1.82037e-28	0.783018	0.986	0.555	3.11684e-24	8
CDCA7	1.97694e-122	0.781709	0.814	0.069	3.38491e-118	8
YWHAQ	1.1799e-33	0.780511	0.986	0.393	2.02022e-29	8
CKAP2L	0	0.779874	0.714	0.002	0	8
MRPL51	5.32411e-43	0.778197	0.957	0.251	9.11594e-39	8
HNRNPF	1.79825e-27	0.767191	0.986	0.547	3.07897e-23	8
AP2S1	3.5616e-40	0.763516	0.971	0.273	6.09817e-36	8
CENPN	0	0.761527	0.914	0.02	0	8
RANBP1	7.72503e-34	0.759508	0.943	0.289	1.32268e-29	8
CDK2AP2	3.5245e-42	0.75938	0.957	0.241	6.03465e-38	8
WDR1	1.41937e-27	0.758367	0.986	0.477	2.43025e-23	8
NCAPH	0	0.749011	0.743	0.009	0	8
MXD3	0	0.748466	0.671	0.006	0	8
CHCHD2	2.15836e-31	0.74815	0.986	0.82	3.69555e-27	8
WDR34	0	0.74796	0.829	0.011	0	8
SLC9A3R1	3.31037e-25	0.745086	0.986	0.493	5.66801e-21	8
NCAPD2	1.79274e-160	0.744402	0.843	0.056	3.06953e-156	8
CDCA3	0	0.743948	0.686	0.002	0	8
CDCA2	0	0.742378	0.714	0.002	0	8
MZT1	2.50113e-58	0.740617	0.914	0.158	4.28243e-54	8
NDC80	6.0075e-197	0.740557	0.829	0.045	1.0286e-192	8
KNL1	0	0.737487	0.714	0.014	0	8
EZH2	1.91675e-170	0.735424	0.9	0.06	3.28187e-166	8
FABP5	3.62988e-109	0.731884	0.671	0.053	6.21509e-105	8
CLTA	1.95925e-34	0.73127	0.986	0.335	3.35463e-30	8
TROAP	0	0.72934	0.657	0.006	0	8
CLIC1	1.88277e-24	0.728125	1	0.689	3.22367e-20	8
ATAD2	6.37365e-123	0.723434	0.814	0.068	1.0913e-118	8
UBE2T	0	0.720246	0.843	0.023	0	8
SLBP	3.37343e-32	0.716689	0.8	0.217	5.77599e-28	8
DCTN3	3.27806e-30	0.715731	0.957	0.322	5.61269e-26	8
CENPA	0	0.715552	0.614	0.002	0	8
CDCA4	4.56662e-210	0.713582	0.843	0.043	7.81897e-206	8
HMGB3	0	0.711241	0.743	0.011	0	8
TAGLN2	1.8338e-21	0.709152	1	0.722	3.13983e-17	8
GNAI2	4.04702e-28	0.707244	0.943	0.343	6.9293e-24	8
COX6A1	6.61873e-27	0.706939	0.971	0.718	1.13326e-22	8
TMSB10	1.0088e-31	0.706861	1	0.991	1.72728e-27	8
LBR	4.77967e-36	0.703874	0.957	0.269	8.18375e-32	8
CBX5	4.62198e-94	0.702083	0.957	0.114	7.91376e-90	8
S100A4	2.53983e-17	0.701349	0.986	0.919	4.3487e-13	8
TALDO1	4.09961e-29	0.700659	0.986	0.375	7.01935e-25	8
IDH2	3.47076e-29	0.696811	0.843	0.247	5.94264e-25	8
SRSF3	4.55442e-26	0.696571	0.986	0.527	7.79807e-22	8
HMGN1	3.94578e-21	0.691549	1	0.634	6.75597e-17	8
GMNN	1.01466e-232	0.690351	0.771	0.033	1.7373e-228	8
S100A10	3.23693e-20	0.690064	1	0.886	5.54227e-16	8
RAD21	3.76865e-19	0.687532	0.957	0.463	6.45267e-15	8
TFDP1	5.25119e-165	0.686416	0.857	0.057	8.99109e-161	8
MND1	0	0.686273	0.771	0.003	0	8
SNRPB	6.35565e-25	0.683575	0.986	0.487	1.08821e-20	8
NUDT21	1.33224e-39	0.683539	0.957	0.237	2.28106e-35	8
ATP5MF	7.05166e-27	0.682171	0.971	0.538	1.20738e-22	8
MIR4435-2HG	7.04982e-47	0.680245	0.943	0.198	1.20707e-42	8
RALY	6.47469e-25	0.680171	1	0.473	1.1086e-20	8
DBI	9.28175e-26	0.678034	0.971	0.485	1.58922e-21	8
CD70	2.07721e-31	0.677619	0.314	0.039	3.55659e-27	8
ITGA4	2.6052e-24	0.676326	0.714	0.196	4.46063e-20	8
ENO1	2.26761e-17	0.676291	0.986	0.631	3.88261e-13	8
ANAPC11	1.17405e-31	0.675157	0.957	0.303	2.0102e-27	8
PSMA4	3.23525e-39	0.673589	1	0.258	5.53939e-35	8
NUCKS1	3.27584e-25	0.673039	0.986	0.436	5.60889e-21	8
PSME2	1.41806e-19	0.667795	0.957	0.519	2.42801e-15	8
KIF20B	1.1692e-84	0.665194	0.857	0.101	2.00191e-80	8
YBX1	1.01469e-23	0.661188	1	0.83	1.73736e-19	8
FANCI	0	0.660245	0.743	0.014	0	8
NCAPG	0	0.660097	0.757	0.005	0	8
HMMR	0	0.65857	0.643	0.002	0	8
ABRACL	8.63127e-25	0.655173	0.957	0.384	1.47785e-20	8
ARHGDIB	3.86111e-28	0.654928	1	0.964	6.61099e-24	8
PSMB3	3.00501e-24	0.654524	0.971	0.466	5.14518e-20	8
EIF4A3	1.04893e-57	0.652093	0.857	0.138	1.79598e-53	8
POMP	5.27746e-27	0.651295	0.957	0.348	9.03607e-23	8
SAC3D1	1.54878e-223	0.650704	0.714	0.029	2.65182e-219	8
PARP1	4.64232e-28	0.650507	0.929	0.33	7.94858e-24	8
HNRNPAB	1.61339e-48	0.649638	0.757	0.133	2.76244e-44	8
MYBL2	0	0.647426	0.714	0.002	0	8
KIF2C	0	0.646263	0.643	0.002	0	8
SRSF2	6.17739e-21	0.645619	0.986	0.541	1.05769e-16	8
VDAC3	8.85356e-34	0.645469	0.957	0.273	1.51591e-29	8
THOC3	5.80644e-30	0.643674	0.943	0.279	9.94178e-26	8
SPC25	0	0.642222	0.7	0.001	0	8
NOP10	1.09874e-28	0.64157	0.971	0.357	1.88126e-24	8
DEPDC1B	0	0.639204	0.729	0.005	0	8
SGO1	0	0.638213	0.7	0.004	0	8
COX6C	4.70137e-21	0.634725	0.971	0.732	8.04968e-17	8
HNRNPR	2.82195e-29	0.632794	0.971	0.337	4.83174e-25	8
RAC2	3.03237e-21	0.632641	0.986	0.856	5.19202e-17	8
ATP5F1B	3.55218e-22	0.63179	1	0.564	6.08204e-18	8
KIF14	0	0.630006	0.571	0.002	0	8
HSP90AA1	3.56805e-19	0.628227	1	0.808	6.10921e-15	8
CDKN2C	4.42608e-142	0.627803	0.7	0.044	7.57833e-138	8
FKBP1A	2.23886e-23	0.626977	1	0.476	3.83337e-19	8
NDUFB3	2.91538e-31	0.624088	0.943	0.274	4.99171e-27	8
SAE1	1.75573e-56	0.623335	0.943	0.164	3.00617e-52	8
TCF19	2.02921e-277	0.619589	0.8	0.029	3.47442e-273	8
CACYBP	8.0548e-23	0.618099	0.957	0.35	1.37914e-18	8
RBM17	1.2201e-29	0.617338	0.971	0.308	2.08905e-25	8
ARPC2	5.3422e-20	0.616056	0.986	0.796	9.14692e-16	8
CD38	1.58087e-224	0.610589	0.643	0.024	2.70677e-220	8
PRC1	0	0.610408	0.786	0.018	0	8
ACTR3	1.34472e-19	0.608278	1	0.564	2.30243e-15	8
PSMB2	3.03008e-31	0.607057	0.9	0.25	5.18809e-27	8
SIVA1	3.82073e-27	0.606886	0.943	0.328	6.54185e-23	8
PSMB6	9.81877e-24	0.606326	0.943	0.375	1.68117e-19	8
S100A11	2.19033e-16	0.605847	0.957	0.484	3.75028e-12	8
DDB2	1.13736e-67	0.605846	0.914	0.135	1.94739e-63	8
PIM1	5.23807e-22	0.605018	0.943	0.315	8.96862e-18	8
IFI16	9.48911e-23	0.604141	0.971	0.369	1.62472e-18	8
MCM2	0	0.603253	0.7	0.016	0	8
ERH	5.5121e-21	0.600893	0.971	0.515	9.43782e-17	8
LSM3	5.38096e-30	0.597634	0.957	0.288	9.21328e-26	8
UBE2A	7.74786e-61	0.59749	0.914	0.146	1.32659e-56	8
PSMB8	1.43159e-19	0.596961	0.971	0.571	2.45117e-15	8
PPP4C	8.10048e-25	0.596954	0.957	0.367	1.38696e-20	8
HINT2	6.22432e-52	0.596936	0.929	0.17	1.06573e-47	8
MIS18BP1	1.36556e-61	0.59554	0.843	0.126	2.33811e-57	8
SGO2	0	0.593391	0.686	0.018	0	8
PSMD8	1.67017e-23	0.591658	0.971	0.403	2.85967e-19	8
SMC3	3.75e-31	0.590989	0.857	0.223	6.42076e-27	8
OSTF1	3.18058e-21	0.5894	0.957	0.359	5.4458e-17	8
PKM	3.29415e-18	0.588101	0.986	0.623	5.64025e-14	8
PPM1G	1.1119e-23	0.587997	0.957	0.385	1.9038e-19	8
CKAP5	6.40867e-91	0.587795	0.643	0.057	1.09729e-86	8
NDUFS6	3.08235e-24	0.587333	0.929	0.333	5.2776e-20	8
SPC24	0	0.586039	0.657	0.003	0	8
GTF3C6	5.82224e-28	0.585443	0.914	0.278	9.96884e-24	8
UCP2	3.68213e-17	0.58541	1	0.74	6.30455e-13	8
FAM111B	0	0.584482	0.671	0.002	0	8
ANLN	0	0.584279	0.714	0.001	0	8
PMVK	3.12375e-64	0.583687	0.871	0.128	5.34849e-60	8
SNRPD1	7.18867e-24	0.582747	0.957	0.344	1.23084e-19	8
MCM4	7.34137e-282	0.582596	0.729	0.024	1.25699e-277	8
RAD51AP1	0	0.582491	0.714	0.004	0	8
TPM3	1.16096e-19	0.582014	0.986	0.727	1.98779e-15	8
BRCA1	0	0.58018	0.686	0.007	0	8
NUF2	0	0.579759	0.657	0.008	0	8
DNMT1	1.07382e-26	0.579677	0.9	0.276	1.8386e-22	8
CALM2	3.52053e-12	0.579518	0.986	0.739	6.02785e-08	8
COPS3	1.71024e-41	0.578064	0.857	0.178	2.92827e-37	8
DTYMK	2.77363e-110	0.577609	0.871	0.081	4.749e-106	8
ACOT7	0	0.576498	0.729	0.017	0	8
SNRPF	1.17888e-20	0.575947	0.957	0.409	2.01847e-16	8
BUB3	8.50359e-18	0.575753	1	0.529	1.45598e-13	8
HLA-DRA	4.08262e-21	0.574368	0.686	0.198	6.99026e-17	8
FAM111A	2.20003e-65	0.573975	0.857	0.122	3.76688e-61	8
CCDC34	4.27079e-209	0.572345	0.729	0.032	7.31245e-205	8
ELOC	4.8212e-27	0.571726	0.957	0.301	8.25485e-23	8
CBX3	5.63061e-21	0.570866	0.957	0.454	9.64072e-17	8
LSM5	6.22985e-26	0.568245	0.943	0.309	1.06667e-21	8
KIF23	0	0.567632	0.657	0.002	0	8
GGH	0	0.566659	0.686	0.009	0	8
LRRFIP1	2.379e-18	0.566312	0.986	0.47	4.07333e-14	8
PSMG2	6.12121e-25	0.562306	0.971	0.34	1.04807e-20	8
HNRNPD	4.37885e-23	0.559942	0.886	0.286	7.49747e-19	8
HNRNPA3	9.11857e-15	0.558529	0.957	0.579	1.56128e-10	8
ARPC3	1.79647e-21	0.555323	1	0.815	3.07591e-17	8
CKAP2	1.79418e-63	0.554963	0.7	0.089	3.072e-59	8
BANF1	2.65863e-30	0.554427	0.943	0.258	4.5521e-26	8
CENPU	0	0.553245	0.686	0.011	0	8
CDKN2A	3.35392e-123	0.552923	0.571	0.034	5.74257e-119	8
NME2	1.90619e-13	0.552346	0.929	0.574	3.26378e-09	8
MYO1G	4.73868e-21	0.5523	0.943	0.352	8.11356e-17	8
ZDHHC12	3.09681e-60	0.551294	0.814	0.119	5.30237e-56	8
NDUFB6	1.41208e-27	0.551138	0.929	0.279	2.41776e-23	8
LCP1	6.19683e-17	0.549926	1	0.552	1.06102e-12	8
CDC25B	1.84877e-16	0.549657	0.943	0.457	3.16546e-12	8
ATP5F1C	1.71698e-18	0.548575	0.986	0.46	2.93981e-14	8
CENPX	9.94294e-40	0.548471	0.943	0.207	1.70243e-35	8
PARK7	1.63323e-16	0.548289	0.971	0.602	2.79642e-12	8
TPGS2	1.82392e-49	0.54804	0.857	0.152	3.12291e-45	8
CYC1	5.45944e-30	0.547894	0.871	0.232	9.34766e-26	8
NDUFV2	1.83159e-20	0.547202	0.971	0.456	3.13604e-16	8
CAPZB	1.11602e-17	0.546364	0.971	0.666	1.91085e-13	8
RAB5IF	2.44384e-33	0.546218	0.929	0.234	4.18435e-29	8
PSMB9	7.0131e-18	0.545734	0.986	0.634	1.20078e-13	8
HIST2H2AC	1.51308e-97	0.545471	0.686	0.059	2.5907e-93	8
COX7B	1.09257e-18	0.544983	0.971	0.48	1.8707e-14	8
CCDC167	2.73177e-34	0.544505	0.843	0.195	4.67733e-30	8
NCAPD3	3.06158e-117	0.543062	0.743	0.058	5.24204e-113	8
RNASEH2A	3.05672e-156	0.540529	0.771	0.048	5.23371e-152	8
FAS	4.82933e-34	0.538758	0.929	0.224	8.26877e-30	8
RNASEH2C	1.7531e-38	0.538642	0.929	0.208	3.00166e-34	8
HJURP	0	0.538253	0.571	0	0	8
BRCA2	9.02655e-238	0.536674	0.686	0.025	1.54553e-233	8
RFC4	9.16731e-86	0.536203	0.729	0.073	1.56963e-81	8
ZNF706	2.5951e-15	0.534715	0.943	0.445	4.44332e-11	8
PSMA5	7.40439e-22	0.534426	0.929	0.336	1.26778e-17	8
BAX	3.39547e-20	0.532973	0.957	0.346	5.81372e-16	8
RAB1B	9.43184e-33	0.532883	0.986	0.252	1.61492e-28	8
CD99	3.73328e-16	0.532095	1	0.734	6.39211e-12	8
HAUS1	1.99277e-56	0.531233	0.843	0.131	3.41203e-52	8
LSM2	1.92736e-26	0.530599	0.943	0.287	3.30003e-22	8
VDAC1	2.49823e-27	0.528507	0.9	0.258	4.27746e-23	8
PSMA7	7.02286e-17	0.528316	0.986	0.636	1.20245e-12	8
ILF2	8.61529e-25	0.528288	0.957	0.311	1.47511e-20	8
RACGAP1	3.42614e-201	0.527384	0.614	0.024	5.86624e-197	8
PYCARD	1.18444e-36	0.526033	0.929	0.212	2.02799e-32	8
COPE	2.84777e-18	0.524481	0.971	0.474	4.87596e-14	8
DECR1	6.11731e-30	0.524195	0.957	0.256	1.04741e-25	8
MCM6	5.4466e-83	0.523401	0.571	0.049	9.32567e-79	8
NDUFA2	4.65156e-21	0.520557	0.971	0.37	7.96441e-17	8
RBBP8	0	0.519918	0.7	0.013	0	8
SMC1A	8.82848e-51	0.519731	0.786	0.127	1.51161e-46	8
C19orf48	5.80689e-74	0.518997	0.8	0.097	9.94256e-70	8
GMFG	2.07545e-18	0.51874	0.986	0.837	3.55359e-14	8
LIG1	1.70793e-79	0.518345	0.757	0.083	2.92432e-75	8
PSMA6	6.78985e-23	0.516373	0.971	0.338	1.16256e-18	8
RHOA	4.98279e-18	0.516226	1	0.768	8.53153e-14	8
CAPZA1	6.93296e-20	0.515589	1	0.403	1.18706e-15	8
SNRPD3	6.71223e-21	0.515018	0.914	0.346	1.14927e-16	8
PRKDC	2.52004e-33	0.513988	0.886	0.208	4.31481e-29	8
ATP5MG	3.58459e-22	0.512917	0.986	0.889	6.13754e-18	8
TMEM167A	1.0506e-45	0.512685	0.843	0.154	1.79883e-41	8
GNB2	3.50771e-16	0.511856	0.986	0.46	6.0059e-12	8
SRP9	1.18954e-16	0.51066	0.986	0.548	2.03672e-12	8
MDH1	5.54953e-21	0.510035	0.971	0.343	9.5019e-17	8
RBX1	5.60826e-17	0.509335	0.957	0.45	9.60246e-13	8
ARHGDIA	2.9881e-17	0.508814	1	0.53	5.11622e-13	8
SRSF4	1.54566e-20	0.507486	0.929	0.332	2.64647e-16	8
HLA-DRB1	8.82469e-06	0.506136	0.614	0.348	0.151096	8
NDUFB2	5.05665e-15	0.506037	0.957	0.468	8.658e-11	8
TACC3	6.46297e-26	0.505949	0.829	0.229	1.10659e-21	8
CYBA	1.53458e-14	0.505371	0.986	0.733	2.62751e-10	8
HPRT1	7.26901e-29	0.505082	0.871	0.227	1.2446e-24	8
INCENP	1.76995e-291	0.504892	0.614	0.016	3.0305e-287	8
CAP1	6.40688e-16	0.504881	0.986	0.586	1.09699e-11	8
MRPL37	2.48628e-52	0.504392	0.857	0.142	4.25702e-48	8
KIF15	0	0.503873	0.686	0.002	0	8
HAUS4	4.1254e-63	0.503352	0.843	0.119	7.06351e-59	8
SPTBN1	1.25607e-31	0.502588	0.757	0.168	2.15064e-27	8
ATAD5	1.05057e-163	0.501701	0.629	0.031	1.79878e-159	8
CCNF	0	0.501664	0.586	0.009	0	8
LMNB2	1.76383e-177	0.501295	0.743	0.039	3.02004e-173	8
RFC2	1.50446e-102	0.501079	0.7	0.058	2.57594e-98	8
H2AFJ	1.32747e-35	0.500482	0.929	0.217	2.2729e-31	8
TWF2	3.50284e-23	0.497988	0.957	0.307	5.99757e-19	8
NRM	2.22384e-169	0.497143	0.671	0.034	3.80766e-165	8
SUPT16H	2.66339e-40	0.497094	0.843	0.169	4.56026e-36	8
RPLP0	5.18982e-19	0.496742	1	0.979	8.886e-15	8
ARHGAP11A	8.25511e-237	0.496728	0.614	0.02	1.41344e-232	8
ROMO1	4.37701e-23	0.49574	0.943	0.3	7.49432e-19	8
SHCBP1	0	0.495611	0.571	0.003	0	8
BCL2L12	1.62822e-160	0.495548	0.843	0.054	2.78785e-156	8
FOXM1	0	0.495148	0.7	0.003	0	8
CEP55	0	0.494685	0.657	0.005	0	8
SEM1	1.97666e-17	0.494525	0.971	0.451	3.38443e-13	8
FAM96A	1.57741e-31	0.494507	0.929	0.233	2.70084e-27	8
SH2D1A	8.72836e-45	0.494333	0.843	0.155	1.49447e-40	8
NEIL3	0	0.493162	0.657	0.008	0	8
NONO	1.89214e-20	0.492963	1	0.358	3.23972e-16	8
HINT1	7.81215e-19	0.492057	1	0.89	1.3376e-14	8
KIF11	0	0.491415	0.629	0.005	0	8
CTNNAL1	3.2262e-192	0.491092	0.6	0.024	5.52389e-188	8
HNRNPUL1	1.42965e-22	0.490335	0.929	0.305	2.44785e-18	8
TUBG1	1.6108e-270	0.490173	0.686	0.022	2.75801e-266	8
PTMA	6.26458e-25	0.489957	1	0.989	1.07262e-20	8
TRIP13	0	0.489166	0.671	0.004	0	8
UQCRC1	6.57807e-24	0.488565	0.943	0.282	1.1263e-19	8
RAD51C	2.26358e-69	0.487191	0.771	0.095	3.8757e-65	8
CENPH	2.60934e-125	0.486615	0.686	0.047	4.46771e-121	8
MPC2	4.64779e-24	0.48646	0.9	0.275	7.95795e-20	8
HIRIP3	3.06549e-100	0.485709	0.7	0.059	5.24874e-96	8
ESCO2	0	0.484798	0.657	0.002	0	8
DIAPH3	0	0.483933	0.571	0.001	0	8
MRPL27	1.00433e-69	0.48387	0.814	0.104	1.71961e-65	8
DCK	2.25196e-22	0.483568	0.971	0.319	3.8558e-18	8
ATP5PF	1.15161e-15	0.482854	0.943	0.502	1.97179e-11	8
HSPD1	1.50208e-16	0.48096	0.843	0.322	2.57187e-12	8
RPL39L	1.79726e-122	0.48087	0.786	0.061	3.07727e-118	8
MZT2A	7.91347e-15	0.480578	0.943	0.465	1.35494e-10	8
ILK	4.01283e-38	0.477809	0.814	0.164	6.87077e-34	8
SELENOT	6.34659e-20	0.476436	0.929	0.316	1.08666e-15	8
NDUFAB1	9.08283e-21	0.476384	0.957	0.333	1.55516e-16	8
RAB11A	5.39283e-26	0.476338	0.929	0.263	9.2336e-22	8
COX17	2.10948e-24	0.476337	0.957	0.294	3.61185e-20	8
MSN	2.16145e-18	0.476221	0.957	0.376	3.70084e-14	8
RBM8A	2.95098e-16	0.475788	0.971	0.431	5.05266e-12	8
NDUFA6	3.52455e-18	0.475348	0.914	0.346	6.03473e-14	8
GNG2	3.65707e-18	0.474163	0.929	0.321	6.26164e-14	8
HSPA8	1.31231e-15	0.473675	1	0.912	2.24695e-11	8
YWHAZ	7.27038e-14	0.473056	1	0.79	1.24483e-09	8
CSNK2B	7.61048e-17	0.472449	0.986	0.466	1.30307e-12	8
TIMELESS	2.36142e-274	0.471419	0.557	0.014	4.04323e-270	8
SUCLG1	1.25101e-28	0.470947	0.871	0.222	2.14198e-24	8
PSMA3	2.62971e-27	0.470682	0.9	0.242	4.50259e-23	8
NDUFA12	9.76482e-17	0.470001	0.971	0.45	1.67193e-12	8
COX7A2	4.60379e-16	0.469457	0.971	0.69	7.88261e-12	8
RMI2	0	0.46892	0.6	0.009	0	8
CALM1	1.80406e-18	0.468451	1	0.94	3.08891e-14	8
SSNA1	4.53679e-20	0.468283	0.929	0.324	7.7679e-16	8
UQCRQ	3.93082e-17	0.465399	0.957	0.395	6.73034e-13	8
E2F2	0	0.464976	0.614	0.014	0	8
SAMD3	1.78924e-55	0.463808	0.757	0.111	3.06353e-51	8
SPCS3	6.72593e-31	0.463598	0.843	0.203	1.15161e-26	8
NDUFA1	9.94121e-16	0.462618	0.986	0.604	1.70213e-11	8
UBB	1.78422e-10	0.462182	0.971	0.76	3.05493e-06	8
PRDX2	5.10745e-13	0.460977	0.943	0.534	8.74498e-09	8
MT-CO2	5.73076e-16	0.460702	1	0.999	9.81221e-12	8
HIST1H3C	0	0.460687	0.457	0.003	0	8
LRR1	2.36471e-164	0.460607	0.686	0.036	4.04886e-160	8
DAZAP1	4.76919e-55	0.460457	0.9	0.145	8.16581e-51	8
YWHAE	4.95518e-30	0.459775	0.9	0.225	8.48426e-26	8
HDGF	2.92857e-62	0.459416	0.714	0.091	5.0143e-58	8
HIST1H2AM	2.4871e-225	0.458768	0.543	0.017	4.25842e-221	8
MRPL52	4.0784e-24	0.458714	0.957	0.282	6.98304e-20	8
GGCT	5.56154e-39	0.458447	0.657	0.115	9.52247e-35	8
HP1BP3	2.22101e-11	0.458395	0.957	0.483	3.80282e-07	8
PSMC3	2.01678e-28	0.457168	0.886	0.229	3.45313e-24	8
BLOC1S1	1.02823e-28	0.455812	0.843	0.205	1.76054e-24	8
C11orf98	6.39432e-40	0.455094	0.871	0.172	1.09484e-35	8
BUB1	0	0.455002	0.571	0.012	0	8
HELLS	1.40814e-72	0.454899	0.586	0.057	2.41102e-68	8
LIME1	4.24915e-13	0.454785	0.929	0.478	7.27539e-09	8
ANAPC15	7.45448e-35	0.453736	0.871	0.192	1.27636e-30	8
MT-CO3	3.66556e-13	0.453594	1	0.997	6.27617e-09	8
FDPS	1.77976e-32	0.451732	0.971	0.235	3.04731e-28	8
SSRP1	1.26804e-30	0.4515	0.8	0.185	2.17114e-26	8
HSPB11	1.09302e-30	0.451217	0.871	0.209	1.87146e-26	8
ELOB	2.10705e-14	0.450448	0.971	0.671	3.60768e-10	8
CMC2	1.7486e-30	0.45033	0.886	0.215	2.99395e-26	8
ADSL	5.64376e-26	0.45012	0.857	0.231	9.66325e-22	8
CDC45	0	0.449921	0.557	0.001	0	8
DEPDC1	0	0.449736	0.471	0.001	0	8
RHEB	1.86687e-35	0.449374	0.814	0.173	3.19646e-31	8
MYCBP	2.95056e-60	0.449357	0.8	0.112	5.05195e-56	8
CORO1B	1.12238e-10	0.448363	0.886	0.457	1.92174e-06	8
HIST1H2AL	0	0.446277	0.557	0.011	0	8
NCAPG2	4.5935e-286	0.446258	0.657	0.019	7.86499e-282	8
ATP5F1A	1.47377e-12	0.44606	0.971	0.559	2.52339e-08	8
NDUFB10	1.92019e-16	0.445968	0.986	0.463	3.28775e-12	8
AES	9.02787e-14	0.445336	1	0.886	1.54575e-09	8
MT1E	6.67606e-52	0.445299	0.457	0.049	1.14307e-47	8
ALDOA	1.65808e-11	0.444577	0.957	0.637	2.83897e-07	8
COMMD4	5.37487e-55	0.444221	0.786	0.116	9.20285e-51	8
HIST1H2AG	4.75277e-138	0.442684	0.514	0.025	8.1377e-134	8
SNX5	1.92076e-40	0.442637	0.886	0.176	3.28873e-36	8
VPS29	3.72e-20	0.442039	0.943	0.319	6.36938e-16	8
ITGB3BP	9.52614e-100	0.441673	0.771	0.07	1.63107e-95	8
AURKA	0	0.44042	0.514	0.005	0	8
COX6B1	9.68238e-15	0.440229	0.971	0.747	1.65782e-10	8
PIN1	7.3565e-20	0.440118	0.943	0.317	1.25958e-15	8
SNRPC	1.16234e-20	0.43767	0.957	0.32	1.99016e-16	8
MELK	0	0.435035	0.586	0.003	0	8
C21orf58	2.28333e-204	0.43503	0.471	0.014	3.90952e-200	8
SEC61B	2.21211e-13	0.433754	0.957	0.496	3.78758e-09	8
UBE2I	3.29375e-14	0.433537	0.957	0.515	5.63956e-10	8
NSD2	1.36766e-136	0.433326	0.729	0.048	2.34171e-132	8
MMADHC	2.25549e-21	0.432738	0.943	0.291	3.86185e-17	8
VRK1	2.45817e-58	0.432401	0.786	0.111	4.20888e-54	8
NDUFB9	8.7847e-13	0.432358	0.971	0.627	1.50412e-08	8
SUMO2	2.79171e-16	0.432265	0.986	0.848	4.77996e-12	8
SMS	3.40128e-24	0.432123	0.886	0.247	5.82367e-20	8
YEATS4	1.95149e-34	0.431969	0.729	0.146	3.34134e-30	8
TOMM5	1.41029e-19	0.431814	0.871	0.283	2.41469e-15	8
KIF4A	0	0.430864	0.5	0.001	0	8
CISD2	6.75125e-47	0.430742	0.857	0.151	1.15595e-42	8
ACAA2	5.66443e-50	0.428765	0.8	0.129	9.69864e-46	8
RER1	3.14595e-22	0.426803	0.9	0.269	5.3865e-18	8
CCT5	1.28219e-23	0.42654	0.857	0.243	2.19537e-19	8
PDIA6	3.49573e-24	0.425696	0.914	0.264	5.98539e-20	8
SNRNP25	2.38746e-72	0.424889	0.7	0.077	4.08781e-68	8
CIP2A	0	0.424582	0.6	0.009	0	8
EIF3A	1.0702e-13	0.424503	0.971	0.44	1.83239e-09	8
DSCC1	0	0.422615	0.614	0.002	0	8
PSMA2	2.5193e-27	0.419153	0.9	0.234	4.31354e-23	8
IFI27L1	1.66728e-200	0.418595	0.671	0.028	2.85471e-196	8
TRAPPC1	6.66356e-14	0.417603	0.971	0.529	1.14093e-09	8
PRR11	0	0.41753	0.471	0.008	0	8
PGK1	3.70074e-12	0.417429	1	0.578	6.33641e-08	8
MICB	5.75238e-88	0.417317	0.714	0.068	9.84922e-84	8
SKA3	0	0.417257	0.543	0.002	0	8
MRPL28	5.41704e-37	0.417238	0.871	0.178	9.27505e-33	8
S1PR4	6.48358e-15	0.417038	0.914	0.356	1.11012e-10	8
SUMO1	6.52731e-14	0.416029	0.943	0.446	1.11761e-09	8
NDUFB7	3.68202e-17	0.415527	0.943	0.351	6.30436e-13	8
CHEK1	2.66482e-238	0.415433	0.571	0.017	4.5627e-234	8
BAZ1B	1.93539e-42	0.415063	0.843	0.157	3.31377e-38	8
SNRPE	4.12935e-17	0.414833	0.9	0.322	7.07027e-13	8
DTL	0	0.413835	0.5	0.002	0	8
SERBP1	2.76773e-12	0.413699	0.986	0.592	4.7389e-08	8
ATP5PB	3.45687e-13	0.413598	0.986	0.477	5.91886e-09	8
UBL5	1.6926e-12	0.413536	0.971	0.68	2.89807e-08	8
MYADM	5.53504e-18	0.412984	0.529	0.136	9.4771e-14	8
NAP1L1	3.86298e-11	0.412916	0.986	0.7	6.61419e-07	8
ESYT1	1.75086e-23	0.411615	0.843	0.236	2.99782e-19	8
LSP1	7.07025e-11	0.410942	1	0.805	1.21057e-06	8
FIBP	1.8837e-35	0.410875	0.857	0.179	3.22527e-31	8
ATP5IF1	3.17719e-11	0.409805	0.986	0.611	5.43999e-07	8
CD28	4.07933e-18	0.409252	0.929	0.304	6.98463e-14	8
ECT2	0	0.407344	0.414	0.004	0	8
SET	1.23193e-13	0.406609	0.957	0.414	2.10931e-09	8
PSMD14	1.17499e-42	0.405706	0.771	0.134	2.01183e-38	8
TCP1	8.47388e-25	0.405264	0.857	0.229	1.4509e-20	8
CKLF	2.04104e-18	0.404064	0.914	0.311	3.49467e-14	8
UQCRH	2.57417e-12	0.403053	0.986	0.667	4.4075e-08	8
TTK	0	0.402325	0.543	0.001	0	8
UBE2N	3.16402e-13	0.4021	0.929	0.412	5.41743e-09	8
TUFM	1.08643e-13	0.40179	0.957	0.424	1.86018e-09	8
PTMS	1.73404e-84	0.400559	0.314	0.015	2.96902e-80	8
MT-CO1	1.20323e-16	0.400118	1	0.999	2.06017e-12	8
NDUFAF3	5.95697e-19	0.399874	0.871	0.277	1.01995e-14	8
REEP4	2.97134e-77	0.399873	0.571	0.051	5.08753e-73	8
APOBEC3C	9.30716e-43	0.39855	0.771	0.135	1.59357e-38	8
GSTP1	2.47329e-11	0.398462	0.871	0.376	4.23477e-07	8
OXCT1	8.88107e-43	0.398266	0.743	0.128	1.52062e-38	8
UQCRFS1	8.79155e-13	0.397755	0.986	0.47	1.50529e-08	8
ACAT2	8.21912e-44	0.397182	0.829	0.146	1.40728e-39	8
MRPL13	1.92323e-49	0.397046	0.829	0.135	3.29296e-45	8
ITM2A	6.66968e-10	0.397028	0.9	0.438	1.14198e-05	8
P4HB	4.25629e-14	0.396937	0.957	0.391	7.28761e-10	8
AHCY	5.6104e-50	0.396132	0.671	0.097	9.60613e-46	8
MTHFD2	7.83001e-32	0.394568	0.7	0.144	1.34065e-27	8
GSTO1	9.13287e-27	0.392941	0.886	0.226	1.56373e-22	8
CALR	3.61964e-11	0.392701	1	0.5	6.19755e-07	8
MTCH2	5.55061e-59	0.39221	0.829	0.119	9.50375e-55	8
HADH	1.63524e-71	0.391036	0.686	0.075	2.79986e-67	8
CCT6A	1.56839e-19	0.390654	0.914	0.289	2.6854e-15	8
RBM3	1.35715e-11	0.389352	0.986	0.705	2.32372e-07	8
NUDT5	9.86317e-28	0.389219	0.929	0.235	1.68877e-23	8
DCAF7	4.82674e-24	0.389164	0.786	0.206	8.26435e-20	8
TAP1	2.67459e-15	0.389128	0.929	0.355	4.57942e-11	8
RHOG	6.80402e-12	0.389066	1	0.542	1.16498e-07	8
MT2A	2.45993e-13	0.388624	0.857	0.336	4.21188e-09	8
EBP	2.30131e-64	0.387508	0.843	0.114	3.9403e-60	8
PRELID1	3.47309e-12	0.386081	0.914	0.399	5.94662e-08	8
IQGAP2	1.26462e-19	0.385881	0.843	0.263	2.16529e-15	8
SEC11A	6.66073e-14	0.385587	0.971	0.428	1.14045e-09	8
NDUFB11	4.39166e-12	0.384563	0.986	0.63	7.5194e-08	8
RTRAF	3.4858e-12	0.384257	0.986	0.539	5.96839e-08	8
ARPC5L	8.33538e-18	0.384176	0.9	0.303	1.42718e-13	8
IQGAP1	9.46589e-19	0.383528	0.929	0.293	1.62075e-14	8
DYNLL1	8.02595e-13	0.382895	0.943	0.401	1.3742e-08	8
MZT2B	1.90836e-12	0.382756	0.943	0.438	3.26749e-08	8
SARNP	5.51001e-34	0.382333	0.829	0.175	9.43423e-30	8
NDUFA4	2.4897e-11	0.381385	0.986	0.753	4.26287e-07	8
H1FX	2.06872e-16	0.381078	0.829	0.278	3.54206e-12	8
PXMP2	5.34585e-142	0.380784	0.571	0.029	9.15317e-138	8
POLR2K	6.43752e-24	0.380667	0.9	0.245	1.10223e-19	8
SPN	1.16534e-21	0.379712	0.886	0.263	1.9953e-17	8
MRPL22	1.21987e-38	0.379516	0.829	0.16	2.08865e-34	8
ATP2A3	1.31878e-32	0.379278	0.8	0.172	2.25801e-28	8
HSD17B10	1.5445e-29	0.379205	0.871	0.206	2.64449e-25	8
SNRPA	6.87302e-17	0.37835	0.9	0.315	1.1768e-12	8
POU2AF1	2.59198e-136	0.377551	0.343	0.011	4.438e-132	8
SPAG5	0	0.377447	0.486	0.006	0	8
SRSF10	8.04343e-13	0.377048	0.986	0.519	1.3772e-08	8
MYH9	2.96186e-11	0.376371	1	0.575	5.0713e-07	8
POC1A	0	0.376038	0.529	0.006	0	8
CCDC18	8.61876e-65	0.375906	0.586	0.062	1.4757e-60	8
DBNL	1.17045e-19	0.375621	0.957	0.303	2.00405e-15	8
FKBP3	5.66048e-28	0.375385	0.814	0.193	9.69187e-24	8
FAM49B	1.60186e-17	0.375362	0.9	0.307	2.7427e-13	8
KLF3	2.74872e-08	0.375185	0.886	0.475	0.000470636	8
CENPK	5.4686e-26	0.374891	0.829	0.209	9.36334e-22	8
HNRNPU	2.9557e-09	0.374463	0.971	0.542	5.06075e-05	8
HNRNPC	1.21195e-10	0.37424	1	0.632	2.07511e-06	8
CYTOR	1.23781e-20	0.373816	0.986	0.321	2.11937e-16	8
AURKAIP1	2.05584e-14	0.373815	0.929	0.363	3.52001e-10	8
EIF3I	2.76726e-14	0.372443	0.957	0.401	4.73811e-10	8
NUP50	3.28536e-46	0.372064	0.814	0.138	5.62519e-42	8
SSR3	8.62848e-25	0.371801	0.886	0.234	1.47737e-20	8
MCM10	0	0.371768	0.429	0.001	0	8
PAQR4	0	0.371692	0.586	0.009	0	8
RBBP7	1.40106e-19	0.370407	0.843	0.255	2.39889e-15	8
AL441992.1	1.44798e-124	0.369719	0.614	0.038	2.47922e-120	8
EIF1AY	6.2368e-26	0.369361	0.7	0.165	1.06787e-21	8
TIMM8B	5.5697e-41	0.369094	0.8	0.146	9.53643e-37	8
XRCC5	5.08099e-11	0.368757	0.971	0.482	8.69966e-07	8
CMTM6	7.84567e-21	0.368345	0.9	0.265	1.34334e-16	8
NAA38	1.13441e-20	0.367387	0.886	0.259	1.94234e-16	8
DBF4	1.15997e-35	0.366857	0.857	0.177	1.9861e-31	8
SLC1A4	1.85112e-160	0.366835	0.443	0.016	3.16948e-156	8
UBL7-AS1	6.4156e-64	0.366308	0.571	0.06	1.09848e-59	8
NCAPH2	2.05313e-91	0.366284	0.671	0.058	3.51537e-87	8
HNRNPLL	4.5861e-27	0.365671	0.857	0.211	7.85232e-23	8
RFC5	1.6891e-123	0.365179	0.586	0.035	2.89207e-119	8
TSPAN5	4.89829e-42	0.365092	0.686	0.113	8.38685e-38	8
SRGN	3.47329e-09	0.364785	1	0.65	5.94697e-05	8
PTBP1	1.13018e-17	0.364546	0.871	0.293	1.93509e-13	8
EWSR1	1.13144e-13	0.363618	0.986	0.413	1.93725e-09	8
WDR76	4.56159e-140	0.363294	0.657	0.038	7.81035e-136	8
MRPL10	9.90065e-30	0.363088	0.629	0.126	1.69519e-25	8
PA2G4	9.09497e-11	0.362415	0.929	0.462	1.55724e-06	8
POLR2E	5.70983e-16	0.362207	0.9	0.308	9.77637e-12	8
ZYX	4.54484e-11	0.362149	0.957	0.474	7.78167e-07	8
RPS27L	4.10731e-09	0.361941	0.971	0.577	7.03253e-05	8
SERF2	6.92006e-15	0.360483	1	0.939	1.18485e-10	8
OIP5	0	0.360037	0.529	0.007	0	8
NUDCD2	3.37459e-25	0.359908	0.829	0.21	5.77797e-21	8
TACC1	2.84375e-41	0.359723	0.8	0.145	4.86906e-37	8
SDHA	1.93933e-17	0.35917	0.943	0.31	3.32052e-13	8
TMEM50A	6.94337e-12	0.35897	0.971	0.469	1.18884e-07	8
RNASEH2B	1.7908e-15	0.358868	0.943	0.344	3.06621e-11	8
ITGB1BP1	2.33914e-23	0.358531	0.857	0.228	4.00507e-19	8
PFKL	5.26003e-20	0.358395	0.857	0.256	9.00622e-16	8
FANCG	1.74622e-171	0.357864	0.557	0.023	2.98987e-167	8
FAM110A	4.51165e-37	0.357722	0.7	0.126	7.72484e-33	8
EZR	2.29386e-10	0.357701	0.986	0.551	3.92754e-06	8
TOPBP1	6.18221e-54	0.356316	0.643	0.084	1.05852e-49	8
LAMTOR2	1.39974e-29	0.355104	0.886	0.205	2.39663e-25	8
SH3BGRL3	2.56505e-10	0.354253	1	0.932	4.39188e-06	8
ENSA	2.40579e-14	0.354018	0.971	0.372	4.11919e-10	8
CEP78	5.46925e-52	0.35399	0.643	0.086	9.36445e-48	8
ADI1	1.29688e-30	0.353981	0.814	0.183	2.22052e-26	8
PHB2	1.80541e-10	0.352354	0.986	0.492	3.09123e-06	8
NABP2	4.38455e-57	0.352343	0.7	0.092	7.50722e-53	8
TXNL4A	1.66323e-33	0.351837	0.743	0.149	2.84777e-29	8
UFD1	4.58225e-23	0.351694	0.943	0.262	7.84572e-19	8
YWHAB	8.70858e-11	0.350964	1	0.838	1.49108e-06	8
RECQL	1.30821e-24	0.350782	0.743	0.184	2.23992e-20	8
TRIR	2.2653e-10	0.350681	0.986	0.689	3.87864e-06	8
TMEM258	5.40187e-10	0.3502	0.986	0.54	9.24907e-06	8
GUK1	4.65154e-10	0.349722	0.971	0.567	7.96436e-06	8
SFPQ	1.45419e-15	0.349714	0.943	0.349	2.48987e-11	8
MAP2K3	7.90356e-37	0.349578	0.786	0.152	1.35325e-32	8
CHCHD1	1.73908e-42	0.348959	0.8	0.14	2.97765e-38	8
UQCRC2	1.37487e-13	0.347062	0.957	0.362	2.35405e-09	8
GPSM2	1.12273e-165	0.347055	0.4	0.012	1.92234e-161	8
ADH5	3.40658e-17	0.346741	0.971	0.313	5.83274e-13	8
UBR7	4.96208e-64	0.346733	0.614	0.068	8.49607e-60	8
SUZ12	2.7976e-48	0.346709	0.771	0.122	4.79004e-44	8
RBBP4	1.79706e-16	0.346635	0.886	0.301	3.07693e-12	8
ANXA6	3.99887e-10	0.346062	0.971	0.509	6.84687e-06	8
E2F8	0	0.345762	0.486	0.001	0	8
LRRC59	2.12127e-51	0.345409	0.786	0.119	3.63204e-47	8
CDKN2D	6.94041e-19	0.345405	0.657	0.181	1.18834e-14	8
CIT	0	0.345134	0.343	0.003	0	8
OSTC	1.22096e-21	0.344724	0.914	0.262	2.09053e-17	8
SLC25A11	9.74574e-49	0.344687	0.771	0.12	1.66867e-44	8
ALYREF	9.94508e-127	0.344385	0.543	0.029	1.7028e-122	8
PPP1CC	6.576e-11	0.344323	0.943	0.462	1.12594e-06	8
ACTN4	9.05269e-24	0.34338	0.843	0.221	1.55e-19	8
MEA1	4.22946e-21	0.342189	0.843	0.235	7.24167e-17	8
CYCS	1.71653e-11	0.341837	0.871	0.377	2.93903e-07	8
BRK1	2.12207e-10	0.341056	0.971	0.524	3.63341e-06	8
POLD3	2.34585e-76	0.340184	0.543	0.047	4.01657e-72	8
NUTF2	4.16043e-15	0.340053	0.914	0.327	7.12348e-11	8
MRPL16	1.48561e-34	0.340034	0.9	0.19	2.54366e-30	8
LMAN2	2.05901e-14	0.339657	0.929	0.344	3.52543e-10	8
CDC6	0	0.339522	0.457	0.001	0	8
TMEM160	6.98418e-17	0.339514	0.957	0.317	1.19583e-12	8
RNPS1	1.06417e-10	0.339247	0.957	0.478	1.82207e-06	8
IGKV3OR2-268	1.42965e-213	0.339246	0.386	0.009	2.44784e-209	8
ARF5	1.51305e-11	0.339116	0.986	0.478	2.59065e-07	8
REEP5	4.45789e-18	0.33884	0.943	0.304	7.6328e-14	8
STIL	0	0.338343	0.471	0.003	0	8
SF3A2	7.58109e-13	0.338201	0.957	0.389	1.29803e-08	8
MCUB	2.7851e-09	0.337967	0.943	0.587	4.76865e-05	8
IFI27L2	4.22388e-28	0.337775	0.886	0.212	7.23214e-24	8
COX16	8.31303e-16	0.337762	0.829	0.27	1.42336e-11	8
CEP57	1.31213e-20	0.337443	0.871	0.258	2.24663e-16	8
TMX1	3.02804e-27	0.336729	0.843	0.201	5.18462e-23	8
NDUFB4	1.7127e-09	0.336577	0.957	0.534	2.93248e-05	8
NDUFB1	1.854e-11	0.336514	0.871	0.352	3.17442e-07	8
SASH3	6.01222e-17	0.336467	0.8	0.252	1.02941e-12	8
RABL6	7.42267e-46	0.336392	0.657	0.098	1.27091e-41	8
PCMT1	1.4588e-17	0.336089	0.871	0.277	2.49776e-13	8
TXNRD1	1.31587e-55	0.335971	0.586	0.069	2.25303e-51	8
CYB5B	4.42211e-27	0.335913	0.871	0.213	7.57154e-23	8
KHDRBS1	2.0909e-12	0.335549	0.943	0.388	3.58004e-08	8
TIMM10	4.39457e-49	0.335457	0.714	0.106	7.52439e-45	8
CHAF1A	3.40903e-175	0.335247	0.543	0.021	5.83694e-171	8
ETFB	5.54957e-23	0.33458	0.914	0.248	9.50198e-19	8
GUSB	3.99943e-38	0.334573	0.8	0.151	6.84783e-34	8
MTHFD1	8.97222e-67	0.33432	0.6	0.062	1.53622e-62	8
HAT1	7.13265e-43	0.334284	0.714	0.117	1.22125e-38	8
SQOR	3.54906e-31	0.334238	0.757	0.16	6.0767e-27	8
DSN1	1.26039e-98	0.334104	0.514	0.034	2.15804e-94	8
CSK	3.5918e-11	0.333822	0.9	0.409	6.14988e-07	8
ARL6IP6	1.84719e-20	0.333655	0.729	0.197	3.16276e-16	8
PDCD5	4.86509e-12	0.33361	0.857	0.354	8.33e-08	8
POLR2L	1.01576e-08	0.333467	0.9	0.47	0.000173918	8
CLDND1	1.87653e-10	0.332961	0.9	0.422	3.21299e-06	8
ZNF367	6.25198e-195	0.332737	0.443	0.013	1.07046e-190	8
KRT10	2.25495e-09	0.332007	0.957	0.484	3.86093e-05	8
SEC13	6.0126e-26	0.331757	0.843	0.207	1.02948e-21	8
MRPS36	4.56435e-27	0.331147	0.857	0.207	7.81507e-23	8
CCNE2	0	0.330835	0.429	0.006	0	8
PLGRKT	1.22675e-29	0.330765	0.743	0.16	2.10044e-25	8
DESI2	3.95754e-53	0.330128	0.657	0.087	6.7761e-49	8
SRSF9	4.68112e-18	0.329881	0.9	0.282	8.01501e-14	8
TPRKB	6.69865e-30	0.328665	0.814	0.181	1.14694e-25	8
PHF5A	2.46433e-31	0.32817	0.771	0.162	4.21942e-27	8
SPCS2	5.4467e-11	0.328169	0.943	0.417	9.32583e-07	8
NDUFS7	4.59535e-13	0.328084	0.943	0.37	7.86815e-09	8
TXN2	5.75218e-23	0.328027	0.857	0.226	9.84889e-19	8
PARPBP	3.78842e-231	0.327784	0.5	0.014	6.48654e-227	8
DCP2	1.03398e-25	0.327463	0.857	0.217	1.77038e-21	8
FAM129A	2.66068e-22	0.326696	0.857	0.236	4.55562e-18	8
KIF20A	0	0.32657	0.386	0	0	8
KIF2A	2.30249e-11	0.326297	0.914	0.408	3.94232e-07	8
PTBP3	4.47283e-22	0.32624	0.871	0.235	7.65837e-18	8
DPP3	2.76781e-76	0.326218	0.586	0.053	4.73904e-72	8
RFC3	4.5351e-201	0.325543	0.557	0.02	7.76499e-197	8
SF3B6	1.38955e-10	0.325091	0.943	0.426	2.37919e-06	8
ADRM1	3.27067e-16	0.324959	0.9	0.302	5.60004e-12	8
CDCA7L	1.46715e-65	0.324811	0.557	0.056	2.51205e-61	8
HIGD1A	8.23136e-49	0.32449	0.8	0.127	1.40937e-44	8
CTSB	1.81344e-19	0.324303	0.686	0.186	3.10498e-15	8
ACYP1	1.00708e-47	0.324015	0.743	0.114	1.72432e-43	8
DNAJC15	2.11812e-23	0.323843	0.914	0.249	3.62664e-19	8
PPIH	2.61335e-32	0.32365	0.871	0.186	4.47458e-28	8
SLC20A1	1.93362e-70	0.323564	0.629	0.065	3.31075e-66	8
PSMC4	1.83444e-22	0.323381	0.829	0.22	3.14094e-18	8
TRMT112	1.59349e-09	0.323254	0.971	0.548	2.72838e-05	8
HSBP1	1.14139e-31	0.323154	0.729	0.148	1.95429e-27	8
SNRNP40	1.80392e-25	0.322687	0.771	0.186	3.08868e-21	8
UBALD2	9.47383e-27	0.322505	0.6	0.124	1.62211e-22	8
PANK2	7.80958e-47	0.322467	0.757	0.12	1.33716e-42	8
TUBA4A	3.25042e-10	0.322461	0.857	0.384	5.56537e-06	8
TAF10	1.46746e-32	0.322192	0.757	0.154	2.51259e-28	8
TADA3	2.34329e-20	0.322147	0.857	0.242	4.01219e-16	8
TLN1	8.74528e-26	0.321961	0.886	0.224	1.49737e-21	8
UQCR10	1.23101e-09	0.321706	0.986	0.593	2.10774e-05	8
ATP5F1E	2.82215e-12	0.321445	0.986	0.941	4.83209e-08	8
SKA1	0	0.321405	0.486	0.002	0	8
MAP4K1	1.77955e-25	0.321024	0.829	0.207	3.04694e-21	8
MAZ	3.94404e-26	0.320935	0.671	0.15	6.75298e-22	8
HEBP2	4.95816e-22	0.32041	0.786	0.207	8.48936e-18	8
SHMT1	1.54639e-84	0.32026	0.614	0.053	2.64772e-80	8
ETFA	2.6204e-22	0.320079	0.743	0.188	4.48664e-18	8
THRAP3	2.73825e-12	0.319369	0.957	0.388	4.68844e-08	8
AKR1B1	8.71354e-27	0.318029	0.857	0.205	1.49193e-22	8
PSMD2	7.45362e-23	0.31768	0.829	0.221	1.27621e-18	8
SF3B4	2.37041e-16	0.317195	0.857	0.276	4.05861e-12	8
S1PR1	1.07564e-17	0.316184	0.843	0.261	1.84172e-13	8
COX20	2.79456e-34	0.315741	0.786	0.158	4.78484e-30	8
MRPS16	2.23624e-28	0.315243	0.771	0.172	3.82889e-24	8
ATP5PD	6.53171e-09	0.315219	0.914	0.507	0.000111836	8
PSME1	9.09852e-10	0.315149	0.986	0.785	1.55785e-05	8
ZNHIT1	4.61722e-14	0.31489	0.857	0.305	7.90561e-10	8
PPIB	1.90191e-08	0.314259	1	0.703	0.000325645	8
RASGRP2	5.08185e-10	0.313768	0.943	0.446	8.70115e-06	8
NAA50	1.12606e-40	0.313632	0.7	0.117	1.92805e-36	8
GLRX3	2.71862e-32	0.312999	0.8	0.167	4.65482e-28	8
HIST1H3G	0	0.312837	0.357	0.002	0	8
GLRX5	2.82908e-44	0.312655	0.657	0.1	4.84394e-40	8
YIF1B	1.05455e-52	0.312426	0.743	0.107	1.80561e-48	8
PABPN1	4.92406e-26	0.312318	0.843	0.207	8.43098e-22	8
STOML2	1.62069e-24	0.312256	0.786	0.193	2.77494e-20	8
CSRP1	5.83743e-30	0.311927	0.757	0.161	9.99484e-26	8
CDK4	2.02434e-32	0.311914	0.671	0.129	3.46608e-28	8
U2AF1	4.11923e-28	0.311141	0.714	0.154	7.05295e-24	8
PRPF40A	1.12784e-16	0.31101	0.9	0.295	1.93109e-12	8
ORC6	0	0.310849	0.529	0.01	0	8
SPDL1	8.6859e-203	0.310807	0.543	0.018	1.4872e-198	8
BAK1	4.93482e-53	0.310802	0.629	0.081	8.4494e-49	8
ASNA1	1.01161e-26	0.310603	0.814	0.193	1.73209e-22	8
PSMD7	1.10884e-13	0.310417	0.957	0.351	1.89856e-09	8
SUV39H1	1.91899e-140	0.310022	0.514	0.024	3.2857e-136	8
TMBIM6	1.20798e-07	0.309956	1	0.701	0.00206831	8
GNAI3	4.47303e-26	0.309831	0.8	0.187	7.65872e-22	8
CHMP4B	6.40808e-27	0.30983	0.671	0.145	1.09719e-22	8
TMUB1	3.21865e-18	0.30974	0.871	0.269	5.51098e-14	8
SH3GLB1	1.0739e-29	0.3097	0.871	0.197	1.83873e-25	8
ACTL6A	2.29089e-49	0.309651	0.7	0.101	3.92246e-45	8
RNF167	1.25633e-15	0.309634	0.943	0.319	2.15108e-11	8
UBE2L3	2.88833e-11	0.309578	0.943	0.399	4.9454e-07	8
RAD54L	0	0.309365	0.471	0.001	0	8
TIFA	3.39018e-30	0.309318	0.7	0.144	5.80466e-26	8
E2F1	0	0.309099	0.414	0.003	0	8
ARPP19	6.1189e-28	0.308751	0.743	0.164	1.04768e-23	8
ATOX1	2.49351e-28	0.308694	0.743	0.163	4.26938e-24	8
CD79A	5.20979e-27	0.308467	0.271	0.033	8.9202e-23	8
GLRX	3.11136e-11	0.308372	0.943	0.4	5.32726e-07	8
RAC1	4.40537e-09	0.308301	0.971	0.55	7.54287e-05	8
EPSTI1	3.23977e-34	0.307911	0.743	0.146	5.54713e-30	8
ATP6V1D	3.18105e-36	0.307493	0.586	0.097	5.4466e-32	8
ACD	6.93217e-30	0.307127	0.657	0.131	1.18693e-25	8
CLINT1	1.39976e-18	0.306707	0.729	0.208	2.39668e-14	8
ARF1	2.36975e-08	0.306611	1	0.655	0.000405748	8
NEK2	0	0.306435	0.371	0.001	0	8
RBM42	8.76072e-25	0.30607	0.829	0.207	1.50001e-20	8
FLNA	6.10087e-11	0.305099	1	0.451	1.04459e-06	8
PRDX5	2.33445e-12	0.30506	0.943	0.378	3.99704e-08	8
PNKD	5.61536e-19	0.304489	0.829	0.238	9.61462e-15	8
TMSB4X	2.91306e-11	0.304174	1	0.994	4.98774e-07	8
RUVBL2	6.72042e-50	0.303887	0.657	0.091	1.15067e-45	8
WDR83OS	2.56071e-10	0.303486	0.986	0.466	4.38444e-06	8
PPP5C	8.8388e-63	0.303471	0.557	0.058	1.51338e-58	8
HNRNPA1	6.53978e-11	0.303398	1	0.955	1.11974e-06	8
CHMP2A	8.71421e-19	0.303042	0.886	0.265	1.49205e-14	8
DCPS	5.97945e-43	0.302841	0.743	0.123	1.0238e-38	8
FAM83D	1.701e-222	0.302634	0.357	0.007	2.91245e-218	8
MYL6B	1.88057e-100	0.301356	0.543	0.037	3.2199e-96	8
PSMA1	1.77108e-09	0.301311	0.957	0.48	3.03245e-05	8
NDUFS3	1.34842e-22	0.301147	0.843	0.218	2.30876e-18	8
DDX11	7.52624e-87	0.300963	0.514	0.038	1.28864e-82	8
RRP7A	1.05274e-26	0.300426	0.729	0.165	1.80251e-22	8
RPA1	6.48345e-30	0.300124	0.771	0.167	1.1101e-25	8
DDOST	6.00495e-12	0.300013	0.971	0.384	1.02817e-07	8
MYO1F	1.97174e-27	0.298882	0.857	0.205	3.37601e-23	8
CPSF6	8.96259e-22	0.298784	0.843	0.228	1.53458e-17	8
LY6E	1.24063e-07	0.298712	0.957	0.603	0.00212421	8
BLVRA	2.46603e-39	0.29868	0.571	0.087	4.22234e-35	8
C1D	6.37423e-25	0.298136	0.857	0.214	1.0914e-20	8
TTF2	1.29443e-60	0.298009	0.571	0.062	2.21632e-56	8
TMEM256	6.94418e-17	0.29773	0.943	0.299	1.18898e-12	8
ELP6	1.74016e-36	0.297542	0.614	0.103	2.9795e-32	8
FANCD2	2.00532e-150	0.297291	0.543	0.025	3.43351e-146	8
OSBPL8	5.42641e-13	0.297248	0.971	0.37	9.2911e-09	8
ELOVL1	1.64015e-30	0.296941	0.729	0.15	2.80827e-26	8
SEC11C	1.5699e-13	0.296854	0.886	0.32	2.68798e-09	8
CMTM7	2.23893e-11	0.296361	0.9	0.36	3.83349e-07	8
MTFR2	0	0.296268	0.414	0.005	0	8
ATG3	2.39055e-24	0.296192	0.829	0.208	4.09311e-20	8
POLE3	1.70846e-32	0.295597	0.8	0.165	2.92523e-28	8
MINOS1	1.47576e-08	0.295379	0.943	0.466	0.00025268	8
MCUR1	1.59965e-52	0.295322	0.629	0.081	2.73892e-48	8
THOC7	3.42585e-17	0.294861	0.886	0.274	5.86573e-13	8
TMEM14A	1.10102e-38	0.294585	0.686	0.117	1.88516e-34	8
ATP23	1.78428e-85	0.294257	0.5	0.036	3.05504e-81	8
CDK2	1.2155e-158	0.29399	0.471	0.018	2.08117e-154	8
CENPL	2.64742e-143	0.293303	0.543	0.026	4.53292e-139	8
NEDD8	2.81504e-08	0.29328	0.943	0.511	0.000481991	8
GTF2A2	4.42066e-13	0.293235	0.957	0.345	7.56906e-09	8
HIST1H2BH	5.19271e-277	0.292913	0.414	0.007	8.89096e-273	8
DUSP4	7.70034e-21	0.292727	0.657	0.168	1.31845e-16	8
TRIB2	1.69532e-25	0.292149	0.771	0.184	2.90272e-21	8
XRCC6	4.38223e-08	0.291789	0.986	0.507	0.000750326	8
ADA	1.2493e-50	0.291582	0.586	0.074	2.13905e-46	8
PSMB10	5.06474e-08	0.291482	0.943	0.502	0.000867184	8
IMMT	3.35837e-32	0.291279	0.729	0.146	5.7502e-28	8
SPOCK2	8.35337e-06	0.291128	0.986	0.615	0.143026	8
MBD2	7.44449e-57	0.291098	0.6	0.071	1.27465e-52	8
MIEN1	4.58774e-18	0.290924	0.829	0.246	7.85512e-14	8
PSMD9	1.6665e-25	0.290586	0.8	0.192	2.85338e-21	8
HIST1H3F	0	0.290422	0.371	0.001	0	8
SPPL2A	4.77616e-46	0.290336	0.743	0.117	8.17774e-42	8
IMPDH2	1.59844e-17	0.290158	0.857	0.258	2.73684e-13	8
CTSC	6.86271e-14	0.289495	0.929	0.347	1.17503e-09	8
NDUFC2	3.03715e-16	0.28948	0.843	0.271	5.20021e-12	8
MRPL11	6.87808e-27	0.289402	0.857	0.204	1.17766e-22	8
TBCA	6.02499e-07	0.288982	0.971	0.566	0.010316	8
LAP3	1.9025e-32	0.288799	0.671	0.128	3.25747e-28	8
RPL26L1	1.77202e-42	0.288411	0.671	0.106	3.03406e-38	8
LSM7	1.76695e-07	0.288248	0.929	0.484	0.00302537	8
43709	1.14471e-08	0.287301	0.986	0.577	0.000195998	8
HTATSF1	5.88262e-29	0.287123	0.714	0.152	1.00722e-24	8
MRPL47	1.05772e-31	0.286983	0.786	0.163	1.81102e-27	8
RAB8A	1.13692e-18	0.286928	0.786	0.224	1.94663e-14	8
CLTB	2.68361e-15	0.286653	0.814	0.265	4.59487e-11	8
SS18L2	3.2621e-20	0.286568	0.943	0.268	5.58536e-16	8
OPTN	7.26277e-10	0.286078	0.929	0.425	1.24353e-05	8
CEBPG	8.364e-65	0.285932	0.643	0.071	1.43208e-60	8
DEF6	3.54935e-13	0.285578	0.971	0.367	6.07719e-09	8
MAPRE1	6.74259e-27	0.28548	0.786	0.181	1.15447e-22	8
SDHC	8.138e-15	0.285381	0.914	0.305	1.39339e-10	8
MRPS24	1.1129e-12	0.284579	0.814	0.29	1.90551e-08	8
CCT8	2.04686e-09	0.284544	0.9	0.403	3.50464e-05	8
TNFRSF1B	5.57924e-08	0.284425	0.943	0.482	0.000955278	8
ARRB2	2.4621e-13	0.284089	0.886	0.318	4.2156e-09	8
ATP5MD	1.39058e-06	0.283158	0.943	0.555	0.0238096	8
FDFT1	3.45066e-11	0.283128	0.929	0.377	5.90822e-07	8
RAD23B	1.61566e-26	0.283122	0.757	0.174	2.76633e-22	8
HIST2H2AB	4.37917e-125	0.282616	0.257	0.007	7.49801e-121	8
TPR	8.19508e-08	0.282539	1	0.523	0.00140316	8
SRP14	2.54279e-09	0.282229	0.986	0.884	4.35377e-05	8
MAD2L2	4.94128e-40	0.281674	0.743	0.128	8.46046e-36	8
NUP37	4.61051e-49	0.281352	0.6	0.079	7.89412e-45	8
CCDC50	5.86148e-48	0.280824	0.5	0.059	1.0036e-43	8
HDAC1	5.40007e-14	0.280041	0.9	0.309	9.246e-10	8

## Sheet: HD BM
HD BM
gene	p_val	avg_logFC	pct.1	pct.2	p_val_adj	cluster
RPS20	2.39887e-77	0.600532	0.915	0.881	3.87801e-73	0
RPL31	1.91062e-134	0.573607	0.99	0.954	3.0887e-130	0
RPS10	7.25344e-99	0.560954	0.915	0.879	1.17259e-94	0
RPS17	4.58786e-67	0.558515	0.875	0.83	7.41673e-63	0
RPL27A	2.82068e-63	0.551273	0.935	0.929	4.55992e-59	0
RPL13A	1.80221e-82	0.53119	0.996	0.977	2.91345e-78	0
RPL7	2.50596e-111	0.506046	0.99	0.962	4.05114e-107	0
RPL21	2.39767e-145	0.495246	0.998	0.978	3.87607e-141	0
RPLP2	9.53777e-182	0.430451	1	0.983	1.54188e-177	0
RPS29	2.42493e-80	0.413297	0.996	0.978	3.92015e-76	0
RPS26	1.22496e-36	0.39682	0.928	0.921	1.98026e-32	0
RPL23	5.15411e-43	0.37716	0.85	0.826	8.33213e-39	0
RPL38	1.65153e-97	0.375618	0.984	0.961	2.66987e-93	0
RPS6	4.57274e-224	0.359038	0.999	0.985	7.3923e-220	0
RPL36A	1.04684e-57	0.328535	0.939	0.912	1.69233e-53	0
RPS2	6.32252e-95	0.325926	0.997	0.981	1.0221e-90	0
RPS3A	3.51414e-134	0.32423	0.999	0.981	5.68096e-130	0
RPS11	7.45141e-50	0.316143	0.959	0.934	1.2046e-45	0
C6orf48	6.09797e-31	0.31367	0.537	0.456	9.85798e-27	0
RPL9	1.5539e-151	0.307405	0.998	0.976	2.51204e-147	0
RPS14	9.86443e-243	0.30033	0.999	0.985	1.59468e-238	0
RPL3	1.773e-182	0.297828	0.998	0.985	2.86622e-178	0
RPL35	2.67204e-111	0.291841	0.996	0.97	4.31962e-107	0
RPL34	5.18536e-267	0.286761	1	0.988	8.38265e-263	0
RPL23A	2.54402e-83	0.285302	0.997	0.976	4.11266e-79	0
JUN	1.03626e-05	0.28494	0.57	0.549	0.167522	0
MT-ND4L	6.49789e-286	0.595918	0.969	0.684	1.05045e-281	1
AC010422.3	1.50349e-165	0.585614	0.67	0.319	2.43055e-161	1
EEF1G	4.51827e-210	0.534009	0.961	0.752	7.30424e-206	1
MT-ATP8	1.61034e-182	0.499974	0.944	0.587	2.60327e-178	1
CD7	8.96891e-137	0.490933	0.836	0.585	1.44991e-132	1
EEF1B2	2.63602e-249	0.461727	0.997	0.92	4.26139e-245	1
RPL30	0	0.444953	1	0.988	0	1
RPS12	0	0.436568	1	0.991	0	1
RPS13	0	0.420587	0.999	0.978	0	1
PABPC1	1.62928e-218	0.410528	0.997	0.943	2.6339e-214	1
RPLP0	3.03396e-216	0.408389	0.999	0.955	4.9047e-212	1
MT-CYB	1.47453e-268	0.402162	1	0.988	2.38372e-264	1
EEF1A1	0	0.396418	1	0.997	0	1
AIF1	1.14919e-92	0.39576	0.257	0.081	1.85779e-88	1
MT-ND3	2.2125e-255	0.386966	1	0.985	3.57672e-251	1
RPS8	7.16222e-296	0.376898	0.999	0.986	1.15784e-291	1
LDLRAP1	3.05985e-71	0.372343	0.536	0.326	4.94656e-67	1
C1orf162	2.58574e-70	0.371741	0.375	0.18	4.18011e-66	1
IFITM1	7.51924e-123	0.366177	0.979	0.802	1.21556e-118	1
C12orf57	4.62766e-97	0.359537	0.915	0.741	7.48108e-93	1
RPS23	0	0.354662	1	0.983	0	1
RPL5	1.82373e-240	0.349131	0.999	0.975	2.94824e-236	1
CCND3	6.28012e-70	0.347204	0.716	0.516	1.01524e-65	1
RPL7A	6.69559e-227	0.346134	0.999	0.973	1.08241e-222	1
RPS5	3.8923e-225	0.344973	0.999	0.967	6.29229e-221	1
TCEA3	4.63777e-93	0.342892	0.266	0.085	7.49742e-89	1
RPS24	1.27449e-221	0.332361	1	0.976	2.06035e-217	1
FLT3LG	3.64342e-57	0.330768	0.635	0.447	5.88996e-53	1
GYPC	7.78951e-61	0.319341	0.751	0.568	1.25925e-56	1
PTPRCAP	1.44022e-89	0.311031	0.889	0.536	2.32826e-85	1
MT-CO3	4.86456e-204	0.310444	1	0.994	7.86405e-200	1
GZMM	3.23653e-50	0.310393	0.432	0.258	5.23218e-46	1
RPL32	1.35877e-273	0.309239	1	0.992	2.1966e-269	1
RPS21	8.05947e-189	0.306709	0.999	0.982	1.30289e-184	1
RPL18	6.7459e-232	0.305791	1	0.981	1.09054e-227	1
IFITM2	2.44533e-64	0.305058	0.823	0.628	3.95311e-60	1
NACA	2.86521e-168	0.303738	0.998	0.965	4.6319e-164	1
CCR7	1.98056e-72	0.302325	0.648	0.409	3.20178e-68	1
RPL22	8.63525e-186	0.302299	1	0.969	1.39597e-181	1
RPL29	4.69114e-214	0.299594	0.999	0.977	7.5837e-210	1
PCBP2	1.4138e-64	0.299178	0.859	0.714	2.28555e-60	1
NME2	9.36401e-58	0.298586	0.65	0.428	1.51379e-53	1
MT-ND1	1.127e-138	0.297551	0.995	0.954	1.8219e-134	1
CD3E	8.49682e-104	0.296468	0.982	0.899	1.3736e-99	1
MT-CO2	4.62719e-232	0.293886	1	0.998	7.48031e-228	1
EIF2S3	6.45497e-49	0.292829	0.673	0.513	1.04351e-44	1
SARAF	2.82597e-109	0.292276	0.995	0.933	4.56846e-105	1
DENND2D	6.85285e-47	0.290107	0.405	0.24	1.10783e-42	1
ATP6V0C	7.29405e-56	0.280718	0.512	0.306	1.17916e-51	1
HLA-DRB1	0	1.36194	0.83	0.187	0	2
CD74	1.45997e-306	1.18419	0.918	0.569	2.36019e-302	2
HLA-DPB1	0	1.1721	0.802	0.232	0	2
HLA-DRA	0	1.17187	0.532	0.076	0	2
HLA-DPA1	0	1.10692	0.75	0.173	0	2
LGALS1	5.08037e-243	1.04785	0.625	0.193	8.21293e-239	2
HLA-DRB5	0	1.04712	0.558	0.094	0	2
CRIP1	4.67623e-293	1.02074	0.926	0.568	7.5596e-289	2
ANXA2	0	0.963915	0.732	0.212	0	2
ALOX5AP	2.75318e-247	0.918965	0.66	0.232	4.45078e-243	2
S100A4	0	0.91419	0.992	0.879	0	2
IL32	0	0.90177	0.993	0.935	0	2
CYTOR	4.62214e-284	0.877109	0.619	0.156	7.47215e-280	2
CCR10	0	0.849795	0.343	0.029	0	2
ITGB1	1.9338e-210	0.818298	0.768	0.357	3.12618e-206	2
HLA-DQB1	6.449e-227	0.793572	0.478	0.112	1.04254e-222	2
SH3BGRL3	2.13028e-305	0.769295	0.986	0.892	3.44382e-301	2
LMNA	2.18885e-283	0.747024	0.417	0.062	3.53849e-279	2
COTL1	3.18824e-195	0.740522	0.847	0.52	5.15411e-191	2
S100A10	3.55044e-240	0.739515	0.957	0.793	5.73965e-236	2
LGALS3	5.56384e-199	0.737677	0.444	0.108	8.9945e-195	2
S100A11	6.46914e-154	0.726783	0.681	0.328	1.0458e-149	2
C12orf75	1.4708e-199	0.724612	0.562	0.181	2.37769e-195	2
HLA-DQA1	1.35941e-269	0.712984	0.307	0.028	2.19762e-265	2
HPGD	5.10189e-191	0.709023	0.394	0.087	8.24772e-187	2
AHNAK	7.41078e-129	0.704295	0.611	0.289	1.19803e-124	2
DUSP4	5.70255e-245	0.691833	0.375	0.057	9.21874e-241	2
PI16	8.97651e-264	0.677351	0.338	0.04	1.45114e-259	2
PMAIP1	2.15871e-127	0.655743	0.378	0.116	3.48978e-123	2
HERPUD1	7.48709e-140	0.648846	0.592	0.259	1.21036e-135	2
S100A6	3.17273e-205	0.648303	0.971	0.844	5.12903e-201	2
ANXA1	2.90507e-101	0.647198	0.307	0.092	4.69633e-97	2
TTC39C	3.5128e-121	0.624931	0.614	0.308	5.6788e-117	2
ANXA5	1.3433e-146	0.620205	0.564	0.228	2.17158e-142	2
CST7	6.18191e-172	0.619015	0.374	0.086	9.99368e-168	2
FAM129A	7.52735e-168	0.610543	0.412	0.107	1.21687e-163	2
GBP5	5.93659e-111	0.607698	0.526	0.238	9.59709e-107	2
SAT1	1.51607e-94	0.606268	0.739	0.504	2.45087e-90	2
NEAT1	2.1419e-82	0.599834	0.639	0.393	3.4626e-78	2
MIR4435-2HG	5.62947e-160	0.599682	0.373	0.09	9.10061e-156	2
HLA-A	1.95697e-307	0.596441	0.999	0.988	3.16363e-303	2
EZR	1.5247e-114	0.595146	0.684	0.397	2.46484e-110	2
VIM	4.39775e-138	0.594727	0.957	0.847	7.10941e-134	2
CLIC1	1.49113e-145	0.589501	0.894	0.652	2.41055e-141	2
PRDM1	3.58175e-124	0.577543	0.404	0.13	5.79025e-120	2
CD52	1.74422e-234	0.573368	0.998	0.964	2.8197e-230	2
DOK2	2.94791e-108	0.556604	0.682	0.39	4.7656e-104	2
GSTK1	2.98361e-135	0.55097	0.905	0.718	4.82331e-131	2
CD99	2.48741e-121	0.54764	0.858	0.648	4.02115e-117	2
TAGLN2	2.04815e-81	0.54591	0.764	0.564	3.31103e-77	2
DYNLL1	1.89151e-88	0.538982	0.63	0.362	3.05782e-84	2
C15orf53	7.91163e-180	0.536528	0.299	0.05	1.27899e-175	2
GLIPR1	6.12032e-100	0.531585	0.405	0.154	9.8941e-96	2
HLA-B	3.25423e-204	0.529481	0.997	0.982	5.26079e-200	2
FANK1	3.75738e-164	0.517265	0.324	0.065	6.07418e-160	2
FLNA	4.67798e-82	0.513982	0.563	0.311	7.56242e-78	2
MYL6	6.05331e-157	0.507285	0.961	0.849	9.78578e-153	2
EMP3	1.59626e-133	0.505561	0.934	0.791	2.58051e-129	2
TPM4	7.16955e-86	0.504517	0.428	0.187	1.15903e-81	2
SRGN	3.00435e-102	0.503842	0.807	0.564	4.85683e-98	2
MYO1G	1.60688e-94	0.503049	0.519	0.251	2.59768e-90	2
HLA-DMA	1.81704e-139	0.502947	0.296	0.064	2.93742e-135	2
MYO1F	7.42071e-128	0.501955	0.39	0.118	1.19963e-123	2
GLRX	2.75944e-79	0.498677	0.587	0.337	4.46092e-75	2
LSP1	1.60694e-110	0.495067	0.873	0.699	2.59777e-106	2
CPNE2	1.00608e-127	0.494101	0.294	0.07	1.62642e-123	2
ARPC3	6.51584e-128	0.483232	0.906	0.741	1.05335e-123	2
B2M	0	0.478623	1	0.999	0	2
TMSB10	9.46877e-254	0.477662	0.994	0.987	1.53072e-249	2
JPT1	2.40682e-92	0.473771	0.48	0.216	3.89086e-88	2
PRDX1	9.63632e-83	0.473602	0.652	0.397	1.55781e-78	2
OPTN	7.56449e-87	0.472418	0.547	0.285	1.22287e-82	2
ARPC1B	2.86039e-105	0.472296	0.869	0.655	4.6241e-101	2
HLA-C	1.93309e-221	0.470371	0.998	0.989	3.12504e-217	2
CD82	7.52802e-110	0.469755	0.36	0.115	1.21698e-105	2
PPP1CA	3.05369e-91	0.469109	0.766	0.525	4.9366e-87	2
CTSC	6.34552e-79	0.467157	0.49	0.246	1.02582e-74	2
GATA3	2.27776e-67	0.465798	0.487	0.262	3.68223e-63	2
TXN	5.49073e-82	0.463816	0.542	0.284	8.87631e-78	2
ATP2B1	1.93391e-73	0.455477	0.423	0.198	3.12635e-69	2
CAPZB	1.12128e-86	0.45319	0.779	0.566	1.81266e-82	2
DUSP1	2.33842e-53	0.444224	0.754	0.577	3.78028e-49	2
PFN1	6.19228e-179	0.441532	0.991	0.968	1.00104e-174	2
TRAC	2.22171e-23	0.4415	0.701	0.59	3.59162e-19	2
SELPLG	2.30102e-59	0.439947	0.654	0.451	3.71984e-55	2
STAT1	1.90537e-48	0.438247	0.379	0.2	3.08022e-44	2
KLF6	4.14263e-60	0.437269	0.688	0.472	6.69697e-56	2
ISG20	7.67697e-76	0.434473	0.829	0.666	1.24106e-71	2
TMSB4X	1.07092e-144	0.433613	0.998	0.991	1.73125e-140	2
CYBA	7.88637e-65	0.428211	0.838	0.703	1.27491e-60	2
PSMB9	1.02556e-76	0.426057	0.757	0.54	1.65793e-72	2
SYNE2	1.98364e-79	0.424469	0.549	0.293	3.20675e-75	2
EMB	4.10201e-57	0.424217	0.416	0.218	6.63131e-53	2
YWHAB	1.12896e-90	0.424177	0.914	0.77	1.82508e-86	2
IL2RG	8.46604e-65	0.418561	0.723	0.504	1.36862e-60	2
H3F3A	9.97891e-113	0.417792	0.967	0.875	1.61319e-108	2
CTSA	4.52847e-54	0.417195	0.379	0.189	7.32072e-50	2
UBC	1.08582e-123	0.416337	0.979	0.922	1.75534e-119	2
CD58	5.40156e-97	0.414807	0.286	0.083	8.73216e-93	2
OAZ1	2.26914e-107	0.414766	0.964	0.868	3.6683e-103	2
ARHGDIB	1.92622e-140	0.410827	0.976	0.938	3.11392e-136	2
DBI	2.09248e-69	0.410293	0.636	0.406	3.38271e-65	2
CD2	1.06797e-72	0.407686	0.749	0.523	1.72647e-68	2
FTH1	1.64095e-154	0.40322	0.991	0.969	2.65277e-150	2
SUB1	4.01837e-71	0.402416	0.844	0.683	6.49609e-67	2
UCP2	7.65757e-52	0.39967	0.788	0.636	1.23792e-47	2
PPP1R15A	7.93422e-51	0.396371	0.4	0.206	1.28265e-46	2
C4orf48	3.66836e-72	0.396007	0.336	0.135	5.93026e-68	2
CD53	7.18642e-58	0.395907	0.734	0.549	1.16176e-53	2
TMEM50A	8.948e-59	0.395446	0.561	0.342	1.44653e-54	2
TSC22D3	9.87153e-63	0.393691	0.93	0.872	1.59583e-58	2
TAP1	5.90555e-57	0.392735	0.507	0.301	9.54691e-53	2
PAG1	5.01234e-61	0.390347	0.395	0.19	8.10295e-57	2
TENT5C	1.8806e-65	0.386123	0.316	0.127	3.04018e-61	2
EVI2B	3.52393e-40	0.383658	0.507	0.342	5.69679e-36	2
CAP1	3.89749e-59	0.382916	0.725	0.547	6.30068e-55	2
CARD16	6.69942e-51	0.382629	0.564	0.367	1.08303e-46	2
TGFB1	7.81895e-52	0.382077	0.401	0.211	1.26401e-47	2
FAS	1.41788e-72	0.380964	0.299	0.108	2.29215e-68	2
TNFSF10	1.80268e-76	0.380907	0.269	0.088	2.91421e-72	2
MBP	5.01441e-50	0.380424	0.543	0.343	8.1063e-46	2
PPP1R18	1.77226e-48	0.380034	0.594	0.403	2.86503e-44	2
GBP2	2.38763e-42	0.377899	0.483	0.304	3.85984e-38	2
ZYX	2.61876e-37	0.376398	0.557	0.393	4.23349e-33	2
MYL12B	1.01465e-68	0.373077	0.848	0.724	1.64028e-64	2
MT2A	1.76077e-26	0.37096	0.48	0.333	2.84646e-22	2
GMFG	1.35754e-71	0.370425	0.892	0.76	2.1946e-67	2
CLDND1	1.19099e-51	0.369865	0.489	0.287	1.92535e-47	2
BATF	4.37746e-54	0.369339	0.385	0.192	7.0766e-50	2
ANXA6	6.97331e-50	0.367486	0.627	0.432	1.1273e-45	2
ARL4C	2.21642e-45	0.365533	0.583	0.404	3.58306e-41	2
ARL6IP5	9.83085e-57	0.365035	0.788	0.623	1.58926e-52	2
SLC9A3R1	1.15691e-42	0.362535	0.598	0.418	1.87026e-38	2
GAPDH	7.49865e-85	0.359312	0.96	0.908	1.21223e-80	2
VAMP5	2.78715e-46	0.359149	0.435	0.253	4.5057e-42	2
OGDH	7.05374e-57	0.358992	0.29	0.121	1.14031e-52	2
PBXIP1	6.1428e-53	0.358759	0.653	0.448	9.93045e-49	2
CALM1	7.6351e-93	0.358698	0.972	0.909	1.23429e-88	2
ARPC2	1.74898e-65	0.357985	0.867	0.742	2.8274e-61	2
ADAM8	1.6933e-62	0.356505	0.268	0.1	2.73739e-58	2
TRBC2	4.79891e-24	0.354845	0.778	0.689	7.75791e-20	2
CKLF	1.18497e-48	0.353181	0.481	0.285	1.91562e-44	2
ELOVL5	1.07978e-41	0.352881	0.459	0.283	1.74558e-37	2
MAP1LC3B	5.96662e-49	0.351302	0.525	0.329	9.64564e-45	2
CFL1	2.94494e-98	0.351249	0.98	0.924	4.76079e-94	2
ITM2C	4.5757e-12	0.350346	0.257	0.186	7.39708e-08	2
ICAM3	1.21222e-55	0.349881	0.749	0.567	1.95968e-51	2
LCP1	5.90422e-43	0.3498	0.655	0.491	9.54476e-39	2
C9orf16	1.57301e-46	0.348936	0.658	0.476	2.54292e-42	2
REEP5	2.22179e-48	0.348395	0.413	0.227	3.59175e-44	2
ACTN4	1.14403e-53	0.346652	0.324	0.148	1.84944e-49	2
ITGB2	2.07801e-47	0.345887	0.702	0.538	3.35932e-43	2
CFLAR	6.46516e-46	0.34571	0.463	0.274	1.04516e-41	2
IL10RA	4.06538e-48	0.345303	0.69	0.507	6.57209e-44	2
TTN	4.38914e-53	0.343125	0.281	0.116	7.09548e-49	2
CAPN2	4.15738e-43	0.34253	0.483	0.302	6.72083e-39	2
ARPC4	9.08562e-44	0.342456	0.46	0.271	1.46878e-39	2
PLP2	4.09938e-41	0.341971	0.667	0.5	6.62705e-37	2
GLIPR2	5.96041e-44	0.340971	0.373	0.2	9.63559e-40	2
OSTF1	2.07148e-42	0.340576	0.451	0.273	3.34875e-38	2
GTF3C6	2.22672e-47	0.338144	0.388	0.204	3.59972e-43	2
CD3D	3.85037e-60	0.336849	0.93	0.863	6.2245e-56	2
ACTB	3.91789e-73	0.336154	0.999	0.992	6.33367e-69	2
EVL	9.88338e-71	0.336009	0.928	0.846	1.59775e-66	2
TRBC1	2.77085e-09	0.335051	0.488	0.428	4.47936e-05	2
IQGAP2	9.72117e-50	0.334824	0.359	0.18	1.57152e-45	2
TSPO	9.46738e-41	0.334718	0.643	0.481	1.5305e-36	2
LIME1	1.34198e-19	0.333522	0.471	0.378	2.16944e-15	2
LRRFIP1	1.08591e-38	0.332547	0.568	0.394	1.75548e-34	2
RAC2	2.89781e-62	0.330543	0.915	0.819	4.68459e-58	2
NDUFA13	3.41832e-44	0.32969	0.655	0.467	5.52605e-40	2
IQGAP1	2.86225e-44	0.329408	0.362	0.192	4.62711e-40	2
TRAPPC1	6.80279e-44	0.326641	0.645	0.451	1.09974e-39	2
CORO1A	8.90392e-67	0.324922	0.965	0.913	1.43941e-62	2
MYH9	4.12932e-29	0.323807	0.598	0.459	6.67545e-25	2
ISG15	5.09305e-36	0.321798	0.411	0.249	8.23342e-32	2
SH3BP5	1.00748e-42	0.320674	0.301	0.147	1.6287e-38	2
SKAP1	2.3347e-42	0.319675	0.666	0.489	3.77427e-38	2
YWHAQ	3.57259e-38	0.319317	0.483	0.309	5.77545e-34	2
SEC61B	1.24531e-45	0.318404	0.614	0.416	2.01316e-41	2
CCM2	2.51454e-35	0.318351	0.491	0.324	4.06501e-31	2
RASGRP1	3.78893e-53	0.317726	0.349	0.166	6.12519e-49	2
CD44	1.48595e-44	0.317639	0.773	0.627	2.40219e-40	2
ARL6IP1	1.57596e-32	0.316963	0.527	0.369	2.5477e-28	2
VAMP8	2.55284e-44	0.316259	0.664	0.486	4.12692e-40	2
SUMO2	6.80387e-61	0.315898	0.913	0.785	1.09991e-56	2
ACTG1	2.65378e-46	0.315705	0.973	0.936	4.29009e-42	2
PSMB8	1.32392e-38	0.315644	0.655	0.492	2.14025e-34	2
UGP2	2.16224e-33	0.315176	0.484	0.321	3.49547e-29	2
TPI1	1.39486e-39	0.313285	0.669	0.508	2.25493e-35	2
ARID5B	1.84779e-42	0.312836	0.577	0.382	2.98713e-38	2
CASP8	2.50891e-43	0.311975	0.414	0.231	4.0559e-39	2
EIF3A	3.65111e-39	0.311244	0.5	0.322	5.90238e-35	2
UBE2L6	7.99055e-34	0.310921	0.415	0.259	1.29175e-29	2
YWHAZ	1.45843e-44	0.31053	0.845	0.714	2.3577e-40	2
PSME1	2.92791e-46	0.30896	0.845	0.734	4.73327e-42	2
CCDC107	7.81577e-39	0.307042	0.403	0.234	1.2635e-34	2
PTTG1	2.93216e-55	0.305625	0.261	0.101	4.74013e-51	2
CAPZA1	1.0576e-35	0.305545	0.537	0.362	1.70971e-31	2
CASP4	5.66386e-31	0.304655	0.417	0.271	9.15619e-27	2
LDHA	3.60013e-36	0.304139	0.61	0.448	5.81996e-32	2
COX5A	1.28867e-36	0.303095	0.586	0.413	2.08326e-32	2
IL2RA	5.0304e-31	0.302517	0.388	0.239	8.13215e-27	2
S1PR4	5.17687e-27	0.302074	0.426	0.283	8.36893e-23	2
HPRT1	1.22998e-33	0.301692	0.291	0.154	1.98838e-29	2
HCLS1	8.37809e-35	0.300853	0.717	0.578	1.3544e-30	2
RNF149	2.13517e-37	0.300552	0.461	0.289	3.45171e-33	2
GALM	9.69451e-44	0.299014	0.301	0.144	1.56721e-39	2
YWHAH	2.15797e-40	0.298245	0.312	0.157	3.48858e-36	2
CSK	1.16338e-34	0.298192	0.533	0.365	1.88072e-30	2
POMP	2.57505e-37	0.296242	0.481	0.305	4.16282e-33	2
PSMA4	2.55374e-34	0.296029	0.387	0.227	4.12837e-30	2
SAMHD1	3.87485e-38	0.29434	0.646	0.476	6.26409e-34	2
PSMB3	5.80352e-38	0.293518	0.554	0.373	9.38198e-34	2
TPM3	8.28234e-39	0.292437	0.779	0.646	1.33892e-34	2
UBB	1.05028e-31	0.290475	0.833	0.72	1.69789e-27	2
RPS27L	1.28693e-26	0.289863	0.655	0.525	2.08045e-22	2
ATP5MF	4.02814e-34	0.289688	0.654	0.492	6.51189e-30	2
H2AFZ	1.60322e-35	0.289427	0.693	0.536	2.59177e-31	2
PRNP	8.45191e-37	0.28782	0.269	0.131	1.36634e-32	2
PTPRCAP	8.83553e-09	0.28719	0.584	0.624	0.000142835	2
UBL5	2.50088e-47	0.286218	0.816	0.668	4.04293e-43	2
PCBP1	9.91497e-29	0.285721	0.689	0.564	1.60285e-24	2
ATF7IP2	1.67668e-35	0.284952	0.27	0.135	2.71053e-31	2
DYNLRB1	1.62144e-26	0.28425	0.545	0.41	2.62122e-22	2
FNBP1	9.77073e-31	0.283701	0.527	0.37	1.57954e-26	2
UBL3	1.37636e-31	0.283624	0.329	0.187	2.22503e-27	2
ACTR2	8.7188e-31	0.282378	0.55	0.398	1.40948e-26	2
TOB1	3.72947e-32	0.282235	0.365	0.212	6.02906e-28	2
BTN3A2	1.78043e-33	0.281876	0.493	0.322	2.87824e-29	2
COPE	4.2281e-32	0.281453	0.541	0.382	6.83515e-28	2
BIN1	6.07182e-28	0.281066	0.582	0.452	9.81571e-24	2
ABRACL	9.60365e-28	0.280609	0.512	0.363	1.55253e-23	2
SMAP2	1.62981e-27	0.280496	0.375	0.236	2.63475e-23	2
JUN	3.35006e-33	0.481017	0.676	0.533	5.4157e-29	3
FOS	2.2092e-22	0.434391	0.346	0.222	3.57139e-18	3
RPS26	1.77e-54	0.426189	0.965	0.916	2.86138e-50	3
CRIP2	8.8984e-50	0.418624	0.395	0.205	1.43851e-45	3
IER2	1.6734e-16	0.411287	0.687	0.603	2.70523e-12	3
DUSP1	1.50068e-35	0.391525	0.731	0.583	2.42601e-31	3
S100A4	3.78149e-97	0.390943	0.981	0.882	6.11316e-93	3
GADD45B	6.32108e-10	0.371465	0.474	0.393	1.02187e-05	3
RPS17	6.79832e-26	0.357893	0.883	0.833	1.09902e-21	3
CRIP1	2.13169e-68	0.354965	0.827	0.589	3.44609e-64	3
RPS10	1.42496e-47	0.339867	0.941	0.879	2.30358e-43	3
KLF6	2.16074e-35	0.334856	0.65	0.481	3.49306e-31	3
RPL27A	2.63799e-44	0.327161	0.968	0.924	4.26457e-40	3
LGALS1	2.36962e-43	0.323378	0.428	0.231	3.83074e-39	3
RPS29	6.097e-59	0.311101	0.993	0.981	9.85641e-55	3
PTGER2	8.89559e-26	0.305843	0.274	0.153	1.43806e-21	3
S100A11	3.74703e-36	0.30501	0.545	0.355	6.05745e-32	3
TCF7	1.28253e-50	0.351527	0.682	0.39	2.07334e-46	4
GIMAP7	2.10407e-39	0.338859	0.831	0.597	3.40145e-35	4
LINC00402	3.57505e-50	0.313875	0.379	0.157	5.77943e-46	4
SELL	1.46585e-40	0.304539	0.898	0.702	2.36969e-36	4
IL7R	2.13384e-34	0.304154	0.746	0.51	3.44957e-30	4
LEF1	1.52263e-36	0.300906	0.783	0.55	2.46149e-32	4
FCER1G	2.00128e-32	0.299378	0.268	0.117	3.23527e-28	4
GIMAP1	3.02252e-33	0.299336	0.631	0.405	4.88621e-29	4
CCR7	2.11323e-45	0.291849	0.724	0.434	3.41624e-41	4
MYC	2.10338e-28	0.288304	0.473	0.276	3.40033e-24	4
NEAT1	4.90464e-83	0.878525	0.769	0.408	7.92884e-79	5
LIMS1	1.21501e-121	0.855986	0.527	0.144	1.96419e-117	5
ISG15	9.88581e-54	0.700688	0.555	0.254	1.59814e-49	5
CD2	1.24394e-86	0.689996	0.884	0.535	2.01095e-82	5
CYTOR	3.22891e-105	0.677631	0.623	0.2	5.21986e-101	5
MIR4435-2HG	6.85652e-139	0.669586	0.498	0.108	1.10843e-134	5
GBP2	2.96316e-68	0.661432	0.657	0.309	4.79024e-64	5
CD74	1.79284e-56	0.648691	0.856	0.607	2.89831e-52	5
UCP2	4.78209e-50	0.646196	0.845	0.646	7.73072e-46	5
S1PR4	6.98473e-63	0.61633	0.614	0.283	1.12915e-58	5
ARPC1B	1.65688e-77	0.609744	0.896	0.674	2.67851e-73	5
SAT1	3.16119e-61	0.592442	0.826	0.52	5.11037e-57	5
S100A4	3.73343e-57	0.589119	0.962	0.892	6.03546e-53	5
LGALS1	3.89274e-23	0.582845	0.445	0.247	6.293e-19	5
SRGN	1.92017e-59	0.574276	0.858	0.584	3.10415e-55	5
COTL1	1.14183e-49	0.570057	0.812	0.554	1.84589e-45	5
TRAC	3.98517e-27	0.567726	0.803	0.594	6.44242e-23	5
PIM2	8.36866e-42	0.565905	0.648	0.365	1.35288e-37	5
S100A11	9.1405e-53	0.561845	0.682	0.361	1.47765e-48	5
SLC25A5	8.95456e-40	0.547349	0.678	0.434	1.44759e-35	5
ANXA2	2.26835e-49	0.538405	0.578	0.273	3.66701e-45	5
TNFRSF1B	9.79439e-50	0.534643	0.701	0.39	1.58336e-45	5
TMSB4X	1.41893e-81	0.530095	0.987	0.993	2.29385e-77	5
IL32	9.96523e-60	0.528338	0.972	0.942	1.61098e-55	5
CD59	1.2757e-64	0.526187	0.358	0.106	2.06229e-60	5
LGALS3	3.66108e-60	0.518608	0.417	0.142	5.9185e-56	5
DYNLL1	1.20436e-42	0.518076	0.667	0.385	1.94697e-38	5
MAF	3.59656e-125	0.515325	0.352	0.06	5.81421e-121	5
AQP3	1.83451e-32	0.51177	0.653	0.431	2.96567e-28	5
GPR183	2.24773e-51	0.492657	0.521	0.226	3.63368e-47	5
EPSTI1	3.34927e-65	0.488405	0.358	0.105	5.41442e-61	5
TMSB10	4.1929e-99	0.487523	0.987	0.989	6.77824e-95	5
PSMA4	2.33698e-49	0.480365	0.528	0.232	3.77797e-45	5
HLA-DRA	2.1012e-40	0.480154	0.35	0.132	3.3968e-36	5
MYL6	3.48509e-62	0.475098	0.956	0.86	5.634e-58	5
STAT1	3.36818e-31	0.468936	0.438	0.213	5.445e-27	5
MT2A	1.03413e-31	0.466091	0.595	0.339	1.67177e-27	5
ARL6IP1	2.81246e-35	0.464649	0.634	0.376	4.54662e-31	5
CD52	7.2378e-65	0.462317	0.977	0.969	1.17006e-60	5
ARPC2	3.54938e-45	0.461696	0.917	0.75	5.73793e-41	5
ITGB1	2.05303e-31	0.455227	0.659	0.404	3.31892e-27	5
TPM4	1.01322e-47	0.446551	0.487	0.206	1.63797e-43	5
PBXIP1	1.79045e-47	0.446321	0.767	0.459	2.89444e-43	5
H3F3A	1.53018e-60	0.445704	0.951	0.885	2.47369e-56	5
IL2RG	1.2796e-42	0.443126	0.795	0.52	2.0686e-38	5
GBP1	2.3459e-42	0.442201	0.388	0.152	3.79239e-38	5
HMGB2	2.86172e-22	0.437416	0.587	0.367	4.62626e-18	5
LY6E	1.82746e-27	0.437169	0.763	0.541	2.95428e-23	5
CRIP1	3.44886e-32	0.43586	0.82	0.61	5.57543e-28	5
SUB1	2.17801e-38	0.432892	0.864	0.697	3.52098e-34	5
EIF3A	1.37172e-42	0.432587	0.617	0.331	2.21753e-38	5
OSTF1	8.47741e-44	0.432354	0.566	0.282	1.37046e-39	5
CLDND1	1.19393e-32	0.431398	0.551	0.301	1.93011e-28	5
GMFG	2.78686e-51	0.428288	0.922	0.771	4.50525e-47	5
S100A6	4.948e-31	0.426181	0.922	0.86	7.99894e-27	5
ACTG1	2.96642e-24	0.426158	0.968	0.94	4.79551e-20	5
LSP1	4.70254e-43	0.426033	0.864	0.716	7.60213e-39	5
PPP1CA	7.54289e-42	0.425758	0.805	0.545	1.21938e-37	5
FAS	5.83191e-66	0.425514	0.392	0.12	9.42787e-62	5
OAS1	1.15122e-35	0.425275	0.271	0.095	1.86107e-31	5
SH3BGRL3	1.5295e-54	0.423196	0.958	0.903	2.47259e-50	5
TBC1D4	2.16018e-41	0.423173	0.415	0.171	3.49214e-37	5
ARPC4	2.2278e-38	0.420917	0.549	0.282	3.60146e-34	5
ARHGDIB	2.99613e-68	0.419335	0.983	0.941	4.84355e-64	5
IFI6	9.05639e-13	0.416264	0.413	0.264	1.46406e-08	5
GLRX	6.24633e-34	0.416115	0.621	0.358	1.00978e-29	5
IL2RA	1.40647e-33	0.414136	0.492	0.246	2.2737e-29	5
MYO1G	1.11977e-38	0.410482	0.549	0.275	1.81022e-34	5
CAPZB	5.54178e-36	0.407275	0.795	0.585	8.95884e-32	5
IFI16	2.41162e-33	0.404494	0.58	0.315	3.89862e-29	5
PFN1	3.98961e-64	0.403136	0.979	0.971	6.4496e-60	5
IKZF3	1.19991e-46	0.400715	0.422	0.164	1.93978e-42	5
UBE2L6	1.58898e-37	0.39993	0.542	0.265	2.56875e-33	5
ARPC3	4.39965e-43	0.398705	0.911	0.756	7.11248e-39	5
PSMB8	3.86002e-34	0.3982	0.75	0.501	6.24011e-30	5
CARD16	2.27738e-34	0.398142	0.653	0.38	3.68161e-30	5
CTSS	9.32274e-33	0.396313	0.555	0.29	1.50711e-28	5
ISG20	5.37691e-32	0.395997	0.864	0.679	8.69231e-28	5
GBP5	9.82764e-38	0.395758	0.536	0.265	1.58874e-33	5
C12orf75	2.36709e-36	0.392432	0.479	0.224	3.82664e-32	5
TRAPPC1	1.81969e-32	0.391235	0.708	0.465	2.94171e-28	5
VAMP8	5.8125e-32	0.389832	0.752	0.497	9.39648e-28	5
TAP1	9.04588e-28	0.389728	0.545	0.318	1.46236e-23	5
HLA-A	1.73794e-69	0.38946	0.998	0.989	2.80956e-65	5
ANXA5	4.69645e-40	0.389092	0.547	0.261	7.59227e-36	5
TRBC2	8.15208e-18	0.38887	0.828	0.694	1.31786e-13	5
SYNE2	2.05638e-35	0.38734	0.606	0.314	3.32435e-31	5
TXN	2.7145e-32	0.385869	0.566	0.307	4.38826e-28	5
PSMB9	3.13008e-31	0.385098	0.807	0.558	5.06009e-27	5
IL10RA	7.95574e-32	0.382186	0.773	0.519	1.28613e-27	5
MYO1F	6.98788e-49	0.381035	0.4	0.144	1.12966e-44	5
S100A10	1.65744e-34	0.380199	0.919	0.812	2.67941e-30	5
RNF213	2.52798e-35	0.372023	0.678	0.398	4.08674e-31	5
GAPDH	6.45848e-25	0.371449	0.949	0.913	1.04408e-20	5
COX5A	7.71091e-30	0.369916	0.674	0.424	1.24655e-25	5
FYB1	4.35955e-29	0.368802	0.884	0.754	7.04764e-25	5
DBI	1.29462e-33	0.367955	0.697	0.423	2.09289e-29	5
CD53	7.36393e-29	0.367418	0.759	0.565	1.19045e-24	5
RPS27L	4.44861e-20	0.367207	0.714	0.534	7.19162e-16	5
YWHAQ	8.73268e-29	0.366922	0.562	0.32	1.41172e-24	5
YWHAH	4.84219e-39	0.363632	0.4	0.165	7.82789e-35	5
OPTN	7.14529e-40	0.363504	0.602	0.306	1.15511e-35	5
PSMA2	8.95689e-29	0.363286	0.449	0.228	1.44797e-24	5
ARPC5	1.42949e-19	0.361513	0.665	0.488	2.31091e-15	5
HLA-DRB1	1.30054e-23	0.361453	0.489	0.273	2.10246e-19	5
TMEM173	1.0165e-25	0.361191	0.53	0.296	1.64328e-21	5
COPE	3.66907e-26	0.361019	0.623	0.391	5.93142e-22	5
PYHIN1	1.98075e-37	0.360442	0.525	0.252	3.20209e-33	5
PGAM1	6.84108e-35	0.355669	0.623	0.346	1.10593e-30	5
CCR6	1.0051e-55	0.355145	0.33	0.098	1.62485e-51	5
PPP1R18	1.77173e-25	0.354859	0.65	0.417	2.86417e-21	5
RORA	6.14618e-32	0.354278	0.532	0.278	9.93591e-28	5
IQGAP2	2.7299e-38	0.353427	0.439	0.191	4.41316e-34	5
GTF3C6	2.40513e-34	0.349369	0.462	0.217	3.88814e-30	5
SLFN5	4.70261e-28	0.347416	0.6	0.353	7.60224e-24	5
ABRACL	9.33528e-28	0.345634	0.61	0.37	1.50914e-23	5
CD47	1.82496e-32	0.345071	0.699	0.424	2.95022e-28	5
RGS1	6.43739e-16	0.343192	0.496	0.32	1.04067e-11	5
CASP4	7.97885e-33	0.34243	0.545	0.275	1.28986e-28	5
SMCHD1	5.23652e-27	0.341794	0.75	0.494	8.46535e-23	5
NOP10	1.13787e-29	0.340355	0.638	0.372	1.83948e-25	5
LRRFIP1	9.16855e-26	0.339951	0.638	0.406	1.48219e-21	5
FAM107B	1.8236e-29	0.339397	0.557	0.31	2.94804e-25	5
TAGLN2	1.50946e-20	0.336944	0.758	0.583	2.4402e-16	5
TRBC1	7.61515e-09	0.335689	0.547	0.429	0.000123107	5
AES	1.30704e-35	0.334165	0.93	0.836	2.11296e-31	5
IRF1	1.80983e-21	0.333437	0.562	0.343	2.92576e-17	5
NDUFA13	3.13933e-27	0.331557	0.725	0.48	5.07503e-23	5
CFLAR	5.16222e-31	0.331259	0.547	0.286	8.34524e-27	5
C4orf48	6.67539e-42	0.33108	0.388	0.15	1.07914e-37	5
APOBEC3C	5.11234e-34	0.330471	0.303	0.114	8.26461e-30	5
TRIB2	7.62164e-35	0.329832	0.347	0.141	1.23211e-30	5
GBP4	9.02811e-39	0.329723	0.254	0.082	1.45948e-34	5
REEP5	1.17149e-34	0.329641	0.502	0.239	1.89384e-30	5
CTLA4	4.99487e-21	0.329463	0.411	0.223	8.0747e-17	5
PCSK7	6.25843e-26	0.327445	0.617	0.361	1.01174e-21	5
PRDX1	8.63293e-25	0.327408	0.653	0.421	1.3956e-20	5
HLA-DPB1	7.86633e-26	0.326811	0.54	0.305	1.27167e-21	5
CDC42	7.30904e-24	0.325832	0.812	0.631	1.18158e-19	5
ATP5F1E	9.57192e-47	0.324312	0.958	0.944	1.5474e-42	5
FKBP1A	2.43731e-24	0.323905	0.665	0.451	3.94016e-20	5
GNAI2	1.86467e-25	0.322314	0.515	0.282	3.01443e-21	5
CD82	4.33609e-39	0.321394	0.36	0.139	7.00972e-35	5
VAMP5	1.94341e-27	0.320093	0.504	0.266	3.14171e-23	5
CALM3	1.81015e-19	0.319942	0.735	0.532	2.92629e-15	5
H2AFV	1.11104e-27	0.319423	0.604	0.347	1.79611e-23	5
MCL1	1.11443e-22	0.3188	0.634	0.396	1.80159e-18	5
CTSC	5.09611e-27	0.317905	0.5	0.268	8.23837e-23	5
PSMB3	7.94981e-27	0.315391	0.64	0.384	1.28517e-22	5
CLIC1	3.49155e-27	0.314639	0.85	0.678	5.64444e-23	5
PCBP1	5.83945e-21	0.314461	0.754	0.571	9.44006e-17	5
TCEA1	5.78449e-19	0.314221	0.612	0.402	9.3512e-15	5
SEC11A	8.49394e-26	0.313857	0.623	0.373	1.37313e-21	5
HLA-B	1.47003e-44	0.313299	0.994	0.983	2.37645e-40	5
ALOX5AP	2.91646e-13	0.310426	0.438	0.289	4.71474e-09	5
CD3D	3.7866e-27	0.308673	0.951	0.868	6.12141e-23	5
EVI2B	5.6446e-23	0.30824	0.585	0.352	9.12506e-19	5
BRK1	4.63543e-24	0.306869	0.714	0.487	7.49364e-20	5
FAM129A	1.09317e-41	0.306344	0.373	0.139	1.76721e-37	5
PSMB2	3.71718e-31	0.306276	0.46	0.217	6.00919e-27	5
TYMP	7.51872e-33	0.305143	0.309	0.119	1.21548e-28	5
RNF149	2.7665e-23	0.305106	0.521	0.301	4.47232e-19	5
SAMHD1	2.37034e-24	0.304893	0.727	0.486	3.8319e-20	5
SAMD3	1.81267e-51	0.304706	0.263	0.071	2.93035e-47	5
SUMO1	2.39373e-21	0.304531	0.638	0.413	3.86971e-17	5
MX1	2.28668e-12	0.303995	0.267	0.147	3.69665e-08	5
ENO1	3.80634e-21	0.303674	0.759	0.556	6.15333e-17	5
FTH1	3.23455e-35	0.302644	0.975	0.972	5.22897e-31	5
JPT1	1.71821e-25	0.302497	0.466	0.242	2.77765e-21	5
CAPZA1	1.82586e-17	0.302495	0.574	0.376	2.95168e-13	5
CMTM6	8.49172e-27	0.302058	0.438	0.219	1.37277e-22	5
PPP2R5C	7.56673e-20	0.301781	0.523	0.319	1.22324e-15	5
TSPO	6.07192e-20	0.300082	0.695	0.493	9.81586e-16	5
SERF2	3.31104e-40	0.300068	0.964	0.933	5.35262e-36	5
PRDM1	3.65609e-34	0.299568	0.379	0.158	5.91044e-30	5
OAZ1	1.79835e-29	0.298514	0.943	0.879	2.90721e-25	5
RNPEPL1	1.35363e-38	0.298505	0.356	0.136	2.18828e-34	5
SH2D1A	4.11137e-39	0.298213	0.333	0.121	6.64644e-35	5
ATP5MF	1.2895e-21	0.29764	0.705	0.504	2.0846e-17	5
PSME2	1.86736e-23	0.297185	0.697	0.466	3.01877e-19	5
C9orf16	3.22266e-26	0.296969	0.746	0.487	5.20975e-22	5
B2M	4.78042e-74	0.296808	1	0.999	7.72803e-70	5
HLA-DPA1	3.79295e-24	0.296516	0.468	0.248	6.13169e-20	5
FAM49B	1.90626e-26	0.296089	0.527	0.286	3.08165e-22	5
ACTR3	1.86108e-18	0.295324	0.725	0.556	3.00862e-14	5
NDUFB8	8.25905e-17	0.294551	0.432	0.261	1.33516e-12	5
CD99	3.49202e-23	0.29434	0.833	0.67	5.64521e-19	5
BAX	8.99933e-14	0.293022	0.508	0.331	1.45483e-09	5
GABARAPL2	6.49828e-20	0.292923	0.672	0.455	1.05051e-15	5
SEC11C	5.48652e-26	0.292333	0.472	0.244	8.8695e-22	5
ATP2B1	5.3604e-19	0.292175	0.407	0.221	8.66562e-15	5
SAMD9	5.60123e-31	0.2918	0.364	0.157	9.05495e-27	5
ARL4C	6.11412e-20	0.291771	0.642	0.416	9.88408e-16	5
CDC42SE1	1.99167e-14	0.29141	0.612	0.432	3.21973e-10	5
RAC2	1.54702e-22	0.291392	0.902	0.829	2.50091e-18	5
LGALS9	1.5762e-38	0.291096	0.263	0.085	2.54808e-34	5
CFL1	1.19249e-28	0.290429	0.96	0.931	1.92777e-24	5
FOXP1	6.79717e-15	0.289899	0.784	0.609	1.09883e-10	5
CORO1A	3.30381e-27	0.28896	0.964	0.918	5.34095e-23	5
ATP5MG	4.20637e-26	0.288707	0.934	0.87	6.80002e-22	5
DUSP1	2.56401e-11	0.288537	0.739	0.595	4.14498e-07	5
FLNA	2.29488e-21	0.28818	0.555	0.335	3.7099e-17	5
CD28	5.64056e-26	0.288008	0.415	0.206	9.11853e-22	5
XAF1	1.97394e-20	0.286716	0.288	0.135	3.19107e-16	5
PFDN4	1.36569e-26	0.286279	0.432	0.212	2.20778e-22	5
PYCARD	5.8086e-28	0.285655	0.381	0.174	9.39018e-24	5
UBL3	1.22131e-21	0.284421	0.383	0.197	1.97437e-17	5
ATP5F1A	9.84246e-20	0.28414	0.703	0.512	1.59113e-15	5
PSMD8	6.53734e-23	0.283224	0.58	0.35	1.05683e-18	5
CCDC167	3.12791e-32	0.282654	0.316	0.125	5.05659e-28	5
CAP1	1.99392e-19	0.282603	0.773	0.561	3.22336e-15	5
ATP5MPL	9.04216e-21	0.28184	0.761	0.549	1.46175e-16	5
UBL5	4.3124e-19	0.281432	0.833	0.681	6.97143e-15	5
GIMAP4	1.52235e-11	0.281333	0.686	0.528	2.46103e-07	5
BIN1	1.50692e-20	0.280039	0.688	0.456	2.43609e-16	5
MALAT1	3.28379e-102	1.43504	1	1	5.30857e-98	6
PTPRC	3.35306e-41	1.27715	0.785	0.887	5.42055e-37	6
SYNE2	7.54426e-08	1.26536	0.381	0.332	0.0012196	6
MT-ND2	7.5551e-49	1.20564	0.902	0.94	1.22136e-44	6
NEAT1	5.98448e-09	1.18298	0.46	0.431	9.67452e-05	6
MT-ATP6	1.003e-87	1.16952	0.966	0.989	1.62145e-83	6
DDX17	7.22906e-10	1.15239	0.453	0.436	1.16865e-05	6
MT-ND3	9.87503e-70	1.13222	0.966	0.989	1.5964e-65	6
MT-ND4	4.57576e-46	1.10767	0.887	0.936	7.39718e-42	6
MT-CO1	9.86782e-97	1.10521	0.985	0.999	1.59523e-92	6
AHNAK	5.0658e-07	1.09987	0.381	0.338	0.00818937	6
SMCHD1	3.0385e-12	1.09432	0.513	0.511	4.91203e-08	6
MT-CO3	1.88203e-78	1.08926	0.974	0.996	3.0425e-74	6
MT-CO2	1.48392e-90	1.08695	0.996	0.999	2.3989e-86	6
RORA	1.51614e-06	1.07542	0.34	0.294	0.0245099	6
MT-ATP8	1.00036e-13	1.06505	0.615	0.671	1.61718e-09	6
SAMHD1	3.14264e-10	1.05854	0.494	0.503	5.0804e-06	6
POLR2J3.1	1.33412e-06	1.03694	0.313	0.25	0.0215674	6
MACF1	1.51459e-05	1.03651	0.26	0.201	0.244849	6
MT-CYB	1.05164e-67	1.00917	0.981	0.991	1.70008e-63	6
SORL1	0.000423029	0.995718	0.317	0.305	1	6
MT-ND1	9.00768e-54	0.993873	0.928	0.965	1.45618e-49	6
USP15	2.28037e-07	0.980903	0.457	0.48	0.00368645	6
MT-ND6	0.00182452	0.980561	0.317	0.317	1	6
MT-ND4L	1.91586e-12	0.972816	0.672	0.753	3.09718e-08	6
FOXP3	3.05825e-129	0.945038	1	1	4.94396e-125	6
STK4	4.17516e-14	0.940993	0.574	0.627	6.74956e-10	6
RSRP1	4.92219e-08	0.936825	0.479	0.523	0.000795721	6
LNPEP	0.000342388	0.907056	0.257	0.216	1	6
MT-ND5	1.63559e-23	0.881214	0.758	0.887	2.6441e-19	6
N4BP2L2	0.000570073	0.876551	0.442	0.551	1	6
SPOCK2	0.000756485	0.861882	0.438	0.542	1	6
ZNF292	0.00836966	0.839316	0.257	0.244	1	6
ANKRD12	2.86883e-05	0.836755	0.479	0.577	0.463774	6
RNF213	0.00692226	0.81162	0.366	0.418	1	6
PRRC2C	0.0046547	0.805612	0.419	0.52	1	6
PNISR	1.95133e-06	0.804185	0.532	0.672	0.0315452	6
ITK	0.00865339	0.795475	0.325	0.343	1	6
AAK1	0.00954722	0.78043	0.419	0.524	1	6
SF1	0.000120241	0.754088	0.513	0.682	1	6
RBM39	0.000217677	0.690849	0.513	0.663	1	6
SON	3.302e-07	0.671688	0.57	0.751	0.00533801	6
CXCR4	0.000943189	0.565345	0.589	0.784	1	6
HLA-A	9.09455e-11	0.563764	0.875	0.994	1.47022e-06	6
LCP1	0.0062815	0.532255	0.294	0.524	1	6
HSPA5	0.000412456	0.518703	0.196	0.373	1	6
CCR7	0.000899669	0.506688	0.253	0.472	1	6
SFPQ	0.00973721	0.49707	0.204	0.348	1	6
PRPF38B	0.00924546	0.492111	0.23	0.399	1	6
SNRNP70	0.0061154	0.458856	0.17	0.297	1	6
RSRC2	0.00315455	0.456253	0.192	0.342	1	6
DPP7	0.00584409	0.455503	0.268	0.472	1	6
SRRM2	0.00948085	0.453689	0.226	0.387	1	6
PDIA3	0.000566112	0.447603	0.249	0.466	1	6
EMB	0.00910804	0.44552	0.147	0.253	1	6
CD5	0.00531109	0.440781	0.211	0.367	1	6
KMT2E	0.000653014	0.440149	0.291	0.545	1	6
HLA-C	4.61474e-13	0.438725	0.887	0.994	7.4602e-09	6
HSP90B1	0.000482286	0.437368	0.238	0.447	1	6
HLA-E	1.77588e-07	0.418939	0.781	0.984	0.00287089	6
ADD3	0.0044788	0.416459	0.279	0.503	1	6
FGD3	0.00286578	0.410316	0.151	0.275	1	6
TBRG1	0.00330268	0.408171	0.181	0.323	1	6
SYTL1	0.000373583	0.404024	0.196	0.373	1	6
CDKN1B	0.00219493	0.403864	0.291	0.527	1	6
RBMX	0.000344288	0.403364	0.275	0.524	1	6
TTC3	0.000758443	0.403186	0.185	0.348	1	6
ZNF207	0.00886155	0.402354	0.189	0.318	1	6
AKNA	0.000256675	0.401853	0.14	0.279	1	6
KIF5B	0.000119816	0.400015	0.158	0.322	1	6
HLA-B	7.25152e-07	0.399729	0.83	0.989	0.0117228	6
SRSF2	0.00146632	0.397358	0.294	0.54	1	6
TAP1	0.00135928	0.393716	0.185	0.339	1	6
DYNLT1	0.00369751	0.392744	0.147	0.264	1	6
USP16	0.00104902	0.392727	0.136	0.259	1	6
KTN1	0.00214535	0.39247	0.211	0.381	1	6
MCL1	0.00274778	0.390404	0.238	0.418	1	6
RASA2	0.00999869	0.390234	0.155	0.264	1	6
FCMR	0.00269066	0.38374	0.351	0.638	1	6
ATF6B	0.00817288	0.381111	0.155	0.266	1	6
G3BP2	0.00499574	0.379133	0.162	0.285	1	6
CD44	0.00970204	0.378483	0.37	0.659	1	6
DDX5	8.69154e-06	0.376628	0.74	0.95	0.140507	6
ANAPC5	0.000390131	0.3764	0.151	0.295	1	6
VCP	0.0027833	0.375992	0.196	0.351	1	6
SERINC1	0.000307593	0.375961	0.151	0.298	1	6
EZR	0.00390293	0.368559	0.257	0.448	1	6
NDUFV1	0.00280219	0.368341	0.158	0.284	1	6
BTG2	0.00113422	0.361991	0.208	0.381	1	6
CD4	0.000372014	0.360827	0.155	0.303	1	6
TAF1D	5.14486e-05	0.356192	0.211	0.424	0.831718	6
MYO1G	0.00685864	0.355706	0.174	0.297	1	6
CD164	0.000105405	0.348052	0.226	0.445	1	6
ETS1	0.000371034	0.344729	0.257	0.483	1	6
RCAN3	5.3281e-06	0.344526	0.208	0.436	0.086134	6
DUSP2	0.00193292	0.343516	0.174	0.308	1	6
DDX46	7.20856e-05	0.340221	0.155	0.315	1	6
MTDH	1.40333e-05	0.339911	0.226	0.46	0.226862	6
TRIM22	0.000333879	0.338541	0.162	0.313	1	6
PSAP	1.01979e-06	0.337578	0.196	0.431	0.0164859	6
MGAT1	0.00093444	0.336685	0.143	0.275	1	6
RASAL3	0.000487576	0.333072	0.143	0.278	1	6
SLC3A2	0.00118703	0.332699	0.151	0.282	1	6
KPNB1	0.00151439	0.331752	0.181	0.331	1	6
GGNBP2	6.31119e-05	0.33157	0.162	0.334	1	6
SF3B2	4.4231e-05	0.331337	0.234	0.468	0.715038	6
SRPK2	0.00134354	0.331318	0.136	0.256	1	6
BTN3A2	0.000918432	0.329806	0.192	0.354	1	6
HLA-F	6.0616e-05	0.329714	0.275	0.542	0.979919	6
ITGB2	0.000116337	0.328829	0.291	0.573	1	6
SLTM	0.00033302	0.327529	0.143	0.28	1	6
KLF3	0.000330795	0.327283	0.155	0.304	1	6
CDC42SE2	9.75912e-06	0.322883	0.181	0.385	0.157766	6
CYBC1	0.000312156	0.32231	0.136	0.273	1	6
2020-09-06	0.00210126	0.32098	0.34	0.632	1	6
MTCH1	0.000122714	0.320959	0.132	0.277	1	6
PRPF40A	0.000526523	0.318297	0.143	0.278	1	6
TTC39C	0.00493328	0.317222	0.208	0.361	1	6
EIF5B	0.00239016	0.317147	0.151	0.272	1	6
CDC37	8.78643e-06	0.316412	0.257	0.524	0.142041	6
HNRNPU	4.30267e-05	0.312571	0.26	0.517	0.695569	6
ATP1A1	1.05681e-05	0.312341	0.196	0.409	0.170844	6
ZFP36	4.65462e-06	0.306374	0.306	0.603	0.0752466	6
SP100	4.9348e-05	0.305563	0.208	0.416	0.797759	6
MED15	0.000429615	0.302476	0.128	0.254	1	6
RPN2	8.24459e-05	0.302206	0.17	0.341	1	6
PAXX	1.93303e-06	0.301416	0.181	0.397	0.0312493	6
LCP2	4.12067e-06	0.298064	0.204	0.43	0.0666147	6
MAPK1IP1L	0.000251568	0.296519	0.151	0.297	1	6
RAD21	0.000184546	0.295905	0.211	0.4	1	6
IL2RB	0.00432113	0.295379	0.143	0.255	1	6
ATF4	0.000467041	0.294276	0.132	0.261	1	6
RNF114	0.000108053	0.293998	0.121	0.256	1	6
DNAJB6	0.000394037	0.293883	0.136	0.265	1	6
EMC10	1.52519e-05	0.29087	0.117	0.266	0.246561	6
TMC6	0.000455361	0.290048	0.181	0.346	1	6
NOP58	3.03846e-05	0.286733	0.151	0.321	0.491197	6
FAM102A	0.00029629	0.28514	0.128	0.261	1	6
LAT	0.000668625	0.284844	0.34	0.63	1	6
TUBA1A	1.33501e-06	0.284451	0.174	0.381	0.0215817	6
TIAL1	4.60464e-06	0.283996	0.121	0.28	0.0744386	6
NR3C1	3.45683e-05	0.283555	0.136	0.291	0.558831	6
TBC1D10C	3.48032e-05	0.283213	0.313	0.612	0.562628	6
PMAIP1	3.33652e-28	1.15733	0.515	0.152	5.39382e-24	7
SRGN	2.06964e-24	1.14125	0.883	0.598	3.34578e-20	7
RGS1	3.28545e-20	1.1214	0.67	0.327	5.31126e-16	7
ITM2A	9.87068e-20	0.989276	0.68	0.387	1.59569e-15	7
CTLA4	4.4656e-25	0.981616	0.602	0.231	7.21909e-21	7
RHOC	1.59192e-55	0.952954	0.456	0.068	2.57351e-51	7
IL32	6.27386e-40	0.949684	1	0.943	1.01423e-35	7
DUSP1	5.97104e-18	0.904808	0.854	0.602	9.65278e-14	7
SAT1	6.44673e-13	0.889704	0.748	0.537	1.04218e-08	7
TBC1D4	3.34213e-24	0.873867	0.524	0.182	5.40289e-20	7
CXCR3	1.66857e-34	0.865088	0.398	0.078	2.69741e-30	7
CTSC	9.49343e-19	0.85709	0.592	0.28	1.53471e-14	7
TIGIT	5.18814e-25	0.82982	0.748	0.35	8.38714e-21	7
TNFRSF18	1.67332e-36	0.814893	0.398	0.074	2.70509e-32	7
PRDM1	1.17013e-19	0.813552	0.476	0.168	1.89163e-15	7
TNFRSF4	1.19382e-23	0.810643	0.447	0.133	1.92992e-19	7
CREM	1.16937e-06	0.775599	0.262	0.12	0.018904	7
GBP5	1.04939e-13	0.749896	0.553	0.279	1.69645e-09	7
CST7	1.03474e-22	0.718219	0.437	0.127	1.67276e-18	7
KLF6	7.08017e-17	0.716967	0.796	0.502	1.14458e-12	7
NR3C1	2.06564e-16	0.710044	0.592	0.281	3.33931e-12	7
ICOS	1.74918e-11	0.702229	0.388	0.169	2.82773e-07	7
UBC	2.09585e-24	0.688878	1	0.93	3.38815e-20	7
DUSP4	1.38247e-08	0.672266	0.272	0.104	0.000223489	7
CARD16	1.20137e-15	0.668215	0.689	0.394	1.94214e-11	7
STAT1	9.69519e-08	0.668053	0.408	0.225	0.00156732	7
CD74	1.01419e-16	0.64524	0.864	0.62	1.63953e-12	7
ID2	2.4208e-10	0.622624	0.262	0.087	3.91346e-06	7
ICA1	5.38326e-20	0.61359	0.291	0.068	8.70258e-16	7
FOS	0.00378479	0.611204	0.34	0.239	1	7
CYTOR	2.45583e-14	0.596612	0.524	0.224	3.97009e-10	7
GATA3	4.51981e-07	0.593839	0.466	0.295	0.00730672	7
HLA-A	1.31149e-30	0.582445	1	0.99	2.12016e-26	7
BATF	2.57327e-11	0.581747	0.456	0.219	4.15995e-07	7
TNFAIP3	2.16712e-11	0.57397	0.631	0.37	3.50336e-07	7
TOX	7.6081e-17	0.573736	0.33	0.095	1.22993e-12	7
TSC22D3	5.29312e-10	0.570818	0.922	0.881	8.55686e-06	7
BTG3	4.08941e-14	0.56912	0.35	0.12	6.61093e-10	7
HLA-DPA1	3.87199e-11	0.566776	0.524	0.259	6.25946e-07	7
CASP1	1.00786e-10	0.564984	0.408	0.195	1.6293e-06	7
STAM	3.1676e-08	0.557743	0.408	0.217	0.000512075	7
PIM2	1.30023e-06	0.542305	0.524	0.382	0.0210195	7
ITGA4	6.15039e-14	0.540124	0.379	0.135	9.94272e-10	7
HLA-DRB5	1.15259e-09	0.532466	0.379	0.163	1.86327e-05	7
MIR4435-2HG	3.64663e-12	0.525802	0.359	0.131	5.89515e-08	7
H3F3B	8.01134e-18	0.518814	0.981	0.934	1.29511e-13	7
TENT5C	2.90896e-10	0.516921	0.359	0.153	4.70262e-06	7
SLA	4.9671e-08	0.50747	0.398	0.21	0.000802981	7
ARID5B	6.92553e-05	0.506609	0.534	0.41	1	7
ZFP36L1	8.08283e-06	0.50555	0.65	0.518	0.130667	7
SMS	3.93933e-07	0.499046	0.379	0.211	0.00636832	7
LSP1	6.11468e-14	0.496047	0.893	0.724	9.88499e-10	7
SIRPG	6.14785e-06	0.49239	0.388	0.243	0.0993862	7
HLA-C	4.84893e-17	0.491643	1	0.99	7.83878e-13	7
DDIT4	4.55705e-05	0.489321	0.495	0.365	0.736693	7
CD2	2.21766e-11	0.488427	0.777	0.555	3.58506e-07	7
CLIC1	1.63859e-10	0.487217	0.854	0.687	2.64894e-06	7
SPOCK2	1.69672e-08	0.483758	0.689	0.537	0.000274292	7
GLRX	1.87895e-06	0.480402	0.534	0.373	0.0303752	7
LCP2	3.41926e-07	0.471361	0.583	0.42	0.00552757	7
GAPDH	4.79833e-13	0.464312	0.971	0.915	7.75697e-09	7
CD96	4.01674e-08	0.457559	0.379	0.196	0.000649347	7
SQSTM1	2.12438e-06	0.455916	0.563	0.401	0.0343427	7
PHTF2	1.90208e-09	0.455552	0.262	0.095	3.0749e-05	7
STAT3	6.42701e-07	0.455219	0.495	0.318	0.0103899	7
UGP2	1.86362e-05	0.451786	0.485	0.345	0.301272	7
HLA-B	6.14805e-15	0.449054	1	0.984	9.93894e-11	7
SRSF7	1.58544e-06	0.445764	0.767	0.655	0.0256302	7
HLA-DRB1	1.17557e-09	0.435649	0.553	0.284	1.90043e-05	7
HLA-DPB1	2.02593e-08	0.435508	0.563	0.317	0.000327511	7
H2AFZ	2.432e-08	0.433724	0.738	0.558	0.000393156	7
HNRNPLL	1.10153e-08	0.432821	0.311	0.132	0.000178073	7
HCST	4.83741e-08	0.424053	0.835	0.73	0.000782016	7
LGALS1	4.98692e-08	0.423353	0.485	0.257	0.000806186	7
SKAP1	3.51732e-07	0.409998	0.66	0.515	0.00568609	7
RPS26	7.00121e-06	0.40572	0.951	0.923	0.113181	7
LPXN	3.29978e-06	0.405615	0.417	0.257	0.0533443	7
MAP4K1	3.1812e-06	0.405084	0.33	0.175	0.0514272	7
MYL6	1.01081e-13	0.401785	0.961	0.865	1.63407e-09	7
B2M	4.08265e-30	0.400916	1	0.999	6.60001e-26	7
ARHGDIB	2.15043e-13	0.400475	0.981	0.944	3.47639e-09	7
GBP1	4.56747e-05	0.400216	0.301	0.166	0.738377	7
SCP2	3.54874e-06	0.397283	0.485	0.313	0.0573689	7
PPP1R18	2.50878e-06	0.396897	0.583	0.43	0.0405569	7
FAM177A1	0.000992261	0.389499	0.301	0.196	1	7
ZBTB38	4.27091e-05	0.388769	0.34	0.207	0.690436	7
S100A4	7.09567e-13	0.387904	0.981	0.895	1.14709e-08	7
SYTL3	7.48629e-11	0.387316	0.262	0.085	1.21023e-06	7
CBLB	2.57739e-06	0.386728	0.272	0.129	0.0416661	7
PET100	0.000126187	0.385687	0.563	0.447	1	7
LAIR2	1.10314e-05	0.385273	0.369	0.209	0.178334	7
P2RY10	1.08971e-05	0.384527	0.291	0.156	0.176163	7
RAP1GDS1	1.01564e-05	0.383841	0.272	0.138	0.164188	7
TMED9	7.48809e-08	0.383788	0.476	0.285	0.00121052	7
TMEM109	1.74885e-06	0.382092	0.32	0.166	0.0282719	7
CALM3	1.9884e-06	0.380918	0.68	0.544	0.0321445	7
PCIF1	0.000159919	0.3804	0.301	0.181	1	7
ACTB	1.44643e-10	0.379371	1	0.993	2.33829e-06	7
RNF19A	2.53477e-06	0.379067	0.291	0.142	0.040977	7
AGTRAP	3.30481e-07	0.377263	0.282	0.126	0.00534256	7
RPS27L	2.59966e-06	0.375365	0.699	0.544	0.0420261	7
UBB	9.68036e-06	0.374523	0.825	0.736	0.156493	7
TYMP	1.16684e-05	0.373647	0.262	0.13	0.188631	7
TNFRSF1B	0.00151768	0.373576	0.485	0.41	1	7
CD53	6.40598e-08	0.372277	0.757	0.576	0.00103559	7
PSME1	3.45509e-09	0.366805	0.883	0.75	5.5855e-05	7
PPP1R15A	4.27904e-05	0.365218	0.388	0.234	0.691749	7
SELENOW	7.62047e-06	0.364839	0.621	0.487	0.123193	7
DBI	7.42758e-08	0.364632	0.641	0.439	0.00120074	7
PBXIP1	5.05987e-07	0.36378	0.66	0.477	0.00817979	7
RABAC1	5.02952e-05	0.361444	0.553	0.417	0.813072	7
ATG5	8.7191e-05	0.360499	0.262	0.141	1	7
TNIP1	0.000121312	0.359722	0.398	0.268	1	7
IL10RA	3.10459e-05	0.358553	0.66	0.534	0.501888	7
JPT1	1.0112e-05	0.357786	0.417	0.255	0.163471	7
PGK1	6.62667e-07	0.357327	0.689	0.546	0.0107127	7
CFL1	5.36682e-11	0.357253	0.981	0.932	8.67601e-07	7
SAMSN1	5.7746e-05	0.35633	0.369	0.226	0.933522	7
PTTG1	6.16469e-07	0.355986	0.282	0.124	0.00996584	7
GBP2	2.97804e-06	0.354321	0.515	0.329	0.048143	7
EZR	2.88213e-07	0.352264	0.65	0.439	0.00465925	7
GPRIN3	3.88535e-08	0.350852	0.262	0.104	0.000628105	7
TNFRSF14	3.58801e-05	0.349342	0.544	0.397	0.580038	7
TSPYL2	5.71653e-05	0.349257	0.311	0.171	0.924135	7
SASH3	7.16318e-05	0.349059	0.379	0.24	1	7
SH3BGRL3	8.86474e-12	0.347555	0.981	0.906	1.43307e-07	7
SELENOK	0.000411485	0.346209	0.466	0.357	1	7
CLEC2B	0.000313569	0.3423	0.379	0.254	1	7
PSMB9	0.000306098	0.342289	0.65	0.573	1	7
CYCS	0.000868209	0.341484	0.456	0.35	1	7
SDF4	6.04741e-05	0.340987	0.408	0.273	0.977624	7
CD82	0.000165733	0.340063	0.272	0.152	1	7
RHOA	3.47705e-06	0.339885	0.786	0.72	0.0562099	7
VAMP5	0.000177507	0.339314	0.417	0.28	1	7
HNRNPR	0.00101297	0.338611	0.408	0.305	1	7
FTH1	3.80519e-09	0.337336	0.981	0.972	6.15146e-05	7
GPBP1L1	3.50779e-05	0.337127	0.282	0.149	0.567069	7
CKLF	0.00191297	0.337117	0.417	0.314	1	7
TRAC	0.00038697	0.332703	0.728	0.606	1	7
IL2RB	0.000791884	0.329966	0.359	0.249	1	7
STN1	0.000192466	0.32949	0.252	0.14	1	7
HLA-E	6.09473e-11	0.328289	1	0.977	9.85274e-07	7
COX8A	2.92408e-05	0.32769	0.699	0.584	0.472707	7
PPM1G	8.63619e-05	0.327105	0.485	0.349	1	7
NR4A2	1.67635e-06	0.324009	0.282	0.13	0.0270999	7
HLA-F	0.000165828	0.320084	0.631	0.532	1	7
TMCO1	0.0024904	0.318422	0.359	0.267	1	7
EMC7	0.00174515	0.318361	0.301	0.204	1	7
CIRBP	8.89388e-07	0.317389	0.922	0.853	0.0143778	7
PTPRCAP	0.00259674	0.317103	0.689	0.617	1	7
IDI1	0.000195076	0.316103	0.311	0.187	1	7
SH3KBP1	0.00123801	0.315749	0.476	0.377	1	7
CD27	5.32826e-06	0.315735	0.757	0.658	0.0861367	7
POMP	2.69958e-05	0.314751	0.485	0.33	0.436415	7
EID1	7.23466e-05	0.31325	0.612	0.507	1	7
YPEL5	0.00539927	0.312083	0.417	0.332	1	7
GADD45B	0.00443103	0.311655	0.505	0.404	1	7
APOL6	3.23103e-05	0.311518	0.262	0.132	0.522329	7
PDE4B	0.0019182	0.311368	0.301	0.199	1	7
RFTN1	7.50218e-05	0.310865	0.272	0.146	1	7
FOXP3	6.98401e-13	0.31036	1	1	1.12903e-08	7
ILF2	0.000522945	0.309208	0.379	0.263	1	7
HNRNPA3	0.000107774	0.308984	0.641	0.528	1	7
ZFAND5	0.000461285	0.307967	0.32	0.203	1	7
RORA	5.62881e-05	0.305693	0.447	0.293	0.909954	7
GPI	0.00139429	0.305564	0.359	0.254	1	7
PSMB10	2.58305e-06	0.305353	0.621	0.435	0.0417576	7
GUK1	6.42919e-06	0.305212	0.66	0.505	0.103934	7
DERL1	0.00287415	0.304771	0.252	0.16	1	7
PAK2	0.00255123	0.304213	0.417	0.324	1	7
SCAND1	0.00186758	0.302061	0.505	0.423	1	7
CD63	0.00261506	0.301082	0.282	0.182	1	7
ARF6	0.000947438	0.300353	0.447	0.337	1	7
NDUFA13	8.5767e-06	0.299596	0.66	0.494	0.138651	7
UQCR11	3.28825e-06	0.29904	0.796	0.693	0.0531579	7
FAS	2.87993e-05	0.298297	0.272	0.136	0.46557	7
RILPL2	0.00145165	0.297428	0.272	0.169	1	7
BUB3	0.00647075	0.295695	0.534	0.499	1	7
PFN1	7.13631e-11	0.292901	1	0.971	1.15366e-06	7
ARPC3	6.62433e-05	0.29142	0.825	0.766	1	7
HSP90AA1	0.000259179	0.291297	0.806	0.766	1	7
PGAM1	0.00802873	0.290477	0.447	0.363	1	7
MGST3	0.000143251	0.287455	0.417	0.284	1	7
IQGAP1	0.000854353	0.287308	0.33	0.217	1	7
SS18L2	0.000337834	0.286286	0.379	0.251	1	7
MEAF6	0.00151825	0.285293	0.466	0.36	1	7
FGFR1OP2	0.00501993	0.284708	0.417	0.323	1	7
FKBP1A	0.00034793	0.283616	0.563	0.464	1	7
TMEM9B	0.00117841	0.283205	0.35	0.238	1	7
FOXN3	0.00697644	0.282282	0.369	0.285	1	7
SEC61G	0.00492767	0.282191	0.515	0.462	1	7
VAMP2	0.00250083	0.28166	0.563	0.47	1	7
ATP5MD	0.00573665	0.28063	0.573	0.563	1	7
CALR	0.000273724	0.280321	0.602	0.469	1	7
HMGB2	4.66668e-38	2.56639	1	0.378	7.54416e-34	8
STMN1	4.10837e-62	2.43518	0.978	0.182	6.64159e-58	8
HIST1H4C	2.67578e-14	2.29718	0.957	0.528	4.32567e-10	8
TUBA1B	2.0802e-25	2.08106	1	0.588	3.36285e-21	8
LGALS1	2.13994e-37	2.06062	0.978	0.256	3.45942e-33	8
PCLAF	0	1.9132	0.957	0.017	0	8
PTTG1	6.25681e-77	1.76693	0.978	0.121	1.01148e-72	8
TUBB	7.59513e-24	1.71201	0.957	0.514	1.22783e-19	8
MKI67	0	1.70477	0.913	0.007	0	8
H2AFZ	1.307e-29	1.66667	1	0.558	2.1129e-25	8
HMGN2	1.38449e-29	1.66111	1	0.727	2.23817e-25	8
TYMS	0	1.65147	0.913	0.004	0	8
SLC25A5	1.28782e-34	1.58633	1	0.447	2.08189e-30	8
GAPDH	4.08964e-30	1.51482	1	0.915	6.61131e-26	8
ANXA2	3.17995e-31	1.50609	0.913	0.29	5.14071e-27	8
RRM2	0	1.49357	0.783	0.003	0	8
H2AFV	5.2906e-36	1.46141	0.978	0.36	8.55279e-32	8
DUT	6.17171e-34	1.42634	0.978	0.299	9.97719e-30	8
PCNA	2.3933e-56	1.41975	0.761	0.094	3.86901e-52	8
COTL1	2.8543e-28	1.40321	1	0.568	4.61426e-24	8
BIRC5	0	1.40146	0.783	0.003	0	8
HMGB1	2.35093e-26	1.36763	1	0.808	3.80051e-22	8
UBE2C	0	1.36038	0.652	0.002	0	8
TK1	0	1.341	0.739	0.007	0	8
TOP2A	0	1.28712	0.696	0.009	0	8
CD74	4.88879e-12	1.27232	0.935	0.622	7.90321e-08	8
DEK	1.31358e-30	1.2645	0.978	0.334	2.12354e-26	8
ANP32E	9.23644e-36	1.24892	0.891	0.204	1.49316e-31	8
CENPF	0	1.24387	0.761	0.009	0	8
HLA-DRA	1.76405e-30	1.23093	0.739	0.144	2.85177e-26	8
C12orf75	1.05284e-32	1.23007	0.935	0.236	1.70202e-28	8
TXN	7.78393e-31	1.21763	1	0.32	1.25835e-26	8
S100A6	7.95845e-25	1.20565	1	0.863	1.28656e-20	8
SMC4	1.03301e-51	1.19417	0.826	0.113	1.66997e-47	8
LDHA	4.79799e-23	1.18073	0.935	0.47	7.75642e-19	8
CCNB2	0	1.16301	0.783	0.004	0	8
JPT1	2.38886e-32	1.14528	0.957	0.253	3.86183e-28	8
COX8A	8.29346e-27	1.12951	0.978	0.583	1.34072e-22	8
NUSAP1	2.31411e-176	1.12057	0.609	0.017	3.741e-172	8
ARPC5	1.08223e-23	1.0998	0.978	0.497	1.74954e-19	8
LMNB1	2.57036e-86	1.09766	0.913	0.084	4.15525e-82	8
CFL1	3.03107e-29	1.09563	1	0.932	4.90003e-25	8
ARPC2	1.44463e-25	1.09101	1	0.76	2.33539e-21	8
MYL6	8.1962e-26	1.09035	1	0.865	1.325e-21	8
CKS1B	2.53659e-91	1.08929	0.783	0.057	4.10064e-87	8
PSMA2	1.98706e-34	1.08502	0.978	0.238	3.21228e-30	8
ACTB	1.73763e-25	1.07175	1	0.993	2.80906e-21	8
PSMA4	7.92367e-33	1.07037	0.957	0.248	1.28094e-28	8
RPA3	5.52415e-41	1.07007	0.957	0.204	8.93035e-37	8
VIM	1.80256e-21	1.06714	1	0.864	2.91402e-17	8
S100A4	3.40313e-19	1.06603	1	0.896	5.50149e-15	8
ZWINT	9.14588e-285	1.06463	0.804	0.018	1.47852e-280	8
PFN1	1.61595e-28	1.05194	1	0.972	2.61234e-24	8
HLA-DRB1	1.087e-16	1.05112	0.804	0.284	1.75725e-12	8
CKS2	1.07887e-80	1.03656	0.783	0.064	1.7441e-76	8
TMSB10	3.66146e-27	1.03539	1	0.988	5.91912e-23	8
SNRPG	1.18059e-24	1.02752	0.978	0.42	1.90854e-20	8
CENPM	6.25094e-130	1.02685	0.804	0.043	1.01053e-125	8
ACTG1	6.13607e-24	1.02466	1	0.941	9.91956e-20	8
TPI1	7.67976e-19	1.01767	0.957	0.531	1.24151e-14	8
ARPC1B	5.33823e-23	1.01272	1	0.687	8.62978e-19	8
MCM7	5.53193e-61	1.01103	0.804	0.091	8.94291e-57	8
H2AFY	1.40334e-31	0.991617	0.957	0.263	2.26863e-27	8
TPM4	5.33746e-35	0.985349	0.957	0.22	8.62854e-31	8
PRDX1	5.49409e-25	0.98098	1	0.433	8.88175e-21	8
PGAM1	2.05373e-24	0.977864	0.935	0.361	3.32006e-20	8
CALM3	5.13271e-21	0.975063	0.978	0.543	8.29754e-17	8
TUBB4B	6.37728e-15	0.969602	0.717	0.24	1.03095e-10	8
ANXA5	4.76576e-27	0.967342	0.935	0.276	7.70433e-23	8
YBX1	1.39959e-20	0.966668	1	0.826	2.26258e-16	8
MCM3	1.79293e-44	0.956047	0.783	0.115	2.89846e-40	8
CARHSP1	7.30336e-40	0.951305	0.957	0.196	1.18066e-35	8
RANBP1	2.10821e-24	0.950678	0.935	0.282	3.40813e-20	8
ENO1	2.10752e-18	0.950344	0.935	0.567	3.40701e-14	8
SUB1	1.27566e-22	0.950176	1	0.706	2.06223e-18	8
LMNA	7.85184e-23	0.94809	0.587	0.114	1.26933e-18	8
CRIP1	6.64501e-16	0.93567	1	0.622	1.07423e-11	8
FABP5	5.49524e-127	0.92778	0.804	0.043	8.88361e-123	8
NDUFB8	2.68419e-24	0.927556	0.891	0.269	4.33927e-20	8
YWHAQ	1.50796e-24	0.924645	0.935	0.332	2.43778e-20	8
H3F3A	1.02302e-24	0.923469	1	0.889	1.65381e-20	8
POMP	8.74564e-29	0.922608	1	0.328	1.41382e-24	8
CORO1A	1.45903e-22	0.921904	1	0.92	2.35866e-18	8
S100A11	1.22155e-17	0.910787	0.957	0.379	1.97476e-13	8
PPP1CA	6.98522e-22	0.89521	1	0.56	1.12923e-17	8
CDT1	0	0.893095	0.717	0.005	0	8
MRPL51	1.73151e-31	0.887189	0.978	0.244	2.79916e-27	8
TMSB4X	5.12858e-19	0.885675	1	0.992	8.29086e-15	8
CDC20	0	0.884737	0.522	0.001	0	8
ATP5MF	1.08105e-22	0.880817	1	0.514	1.74762e-18	8
KPNA2	4.10423e-78	0.868595	0.696	0.051	6.63489e-74	8
PSMB3	4.06821e-22	0.858618	0.978	0.398	6.57667e-18	8
GINS2	1.98342e-234	0.858046	0.63	0.013	3.2064e-230	8
HNRNPD	2.96828e-28	0.851803	0.957	0.248	4.79853e-24	8
DHFR	1.07e-188	0.851318	0.761	0.025	1.72977e-184	8
GNAI2	5.85067e-23	0.850028	0.935	0.293	9.45819e-19	8
PKM	6.28358e-17	0.849445	1	0.579	1.0158e-12	8
ATP5MC3	6.69824e-19	0.843157	0.957	0.505	1.08284e-14	8
CHCHD2	8.91853e-22	0.842739	1	0.76	1.44177e-17	8
ARL6IP1	5.80537e-14	0.842077	0.935	0.39	9.38497e-10	8
LSM4	5.92249e-23	0.840978	0.891	0.287	9.5743e-19	8
SMC2	3.19052e-111	0.836127	0.739	0.041	5.15779e-107	8
PSME2	3.77407e-20	0.834102	1	0.478	6.10116e-16	8
PSMB2	2.10222e-28	0.833883	0.935	0.229	3.39846e-24	8
CDKN3	1.61147e-260	0.831992	0.674	0.013	2.6051e-256	8
COX5A	1.52846e-22	0.828896	0.978	0.437	2.47091e-18	8
TXNDC17	3.80286e-40	0.827853	0.913	0.155	6.1477e-36	8
CAP1	2.17597e-16	0.826052	0.978	0.573	3.51767e-12	8
CCDC167	1.01789e-35	0.825433	0.783	0.134	1.64552e-31	8
SNRPB	6.5363e-20	0.82467	1	0.42	1.05666e-15	8
NUDT1	6.31328e-45	0.82446	0.87	0.134	1.0206e-40	8
CDK1	0	0.814609	0.5	0.003	0	8
CLSPN	0	0.810816	0.609	0.006	0	8
ABRACL	6.4726e-20	0.806107	0.935	0.383	1.04636e-15	8
FEN1	1.68232e-88	0.804399	0.63	0.038	2.71965e-84	8
TROAP	0	0.800451	0.652	0.002	0	8
PRDX3	1.89511e-28	0.798297	0.848	0.191	3.06363e-24	8
DBI	5.9298e-20	0.794438	0.978	0.438	9.58612e-16	8
RAN	5.41321e-19	0.794085	0.957	0.647	8.75099e-15	8
ERH	1.76057e-17	0.792882	0.957	0.472	2.84613e-13	8
YWHAH	1.3018e-33	0.792818	0.891	0.177	2.10448e-29	8
MCM5	1.10622e-48	0.790431	0.804	0.104	1.78832e-44	8
ASPM	0	0.787834	0.565	0.006	0	8
CBX3	3.12958e-19	0.785213	0.978	0.434	5.05928e-15	8
BLOC1S1	3.21398e-26	0.78066	0.935	0.239	5.19572e-22	8
COX7B	5.88813e-19	0.77974	0.978	0.431	9.51875e-15	8
NASP	1.53061e-24	0.776657	0.848	0.213	2.47439e-20	8
PPIA	2.51631e-17	0.776049	1	0.917	4.06786e-13	8
DCTN3	2.84268e-22	0.770653	0.891	0.269	4.59548e-18	8
TFDP1	1.54975e-100	0.767637	0.696	0.04	2.50532e-96	8
RRM1	1.32467e-43	0.766142	0.761	0.104	2.14146e-39	8
PHF19	7.85269e-91	0.762794	0.87	0.068	1.26947e-86	8
HMGA1	2.89714e-17	0.760747	0.804	0.256	4.68352e-13	8
HNRNPA2B1	3.67455e-18	0.760612	1	0.865	5.94028e-14	8
GMFG	2.61973e-19	0.760592	1	0.779	4.23506e-15	8
MZT2B	2.09187e-16	0.757134	0.935	0.444	3.38172e-12	8
CCNB1	2.14968e-268	0.755672	0.522	0.007	3.47517e-264	8
MIR4435-2HG	9.40108e-46	0.753962	0.891	0.129	1.51978e-41	8
TALDO1	6.18524e-19	0.75231	0.891	0.341	9.99907e-15	8
ARPC3	3.64046e-19	0.750284	0.978	0.765	5.88517e-15	8
CYTOR	5.94904e-29	0.749889	0.978	0.224	9.61722e-25	8
PARK7	1.01984e-16	0.746569	0.957	0.556	1.64867e-12	8
HLA-DPA1	1.48622e-11	0.741361	0.739	0.26	2.40262e-07	8
S100A10	1.47673e-15	0.737511	1	0.818	2.38728e-11	8
HNRNPF	1.4184e-13	0.732481	0.978	0.577	2.29298e-09	8
ARPC4	5.28965e-20	0.732419	0.957	0.296	8.55125e-16	8
YWHAE	2.0109e-21	0.731101	0.891	0.244	3.25082e-17	8
EBP	1.03772e-41	0.730703	0.783	0.114	1.67758e-37	8
HNRNPR	1.00612e-16	0.72921	0.891	0.302	1.62649e-12	8
KIFC1	0	0.728253	0.543	0.002	0	8
UBE2T	3.22415e-141	0.728242	0.652	0.025	5.21216e-137	8
PSMA7	1.01402e-15	0.726421	0.978	0.605	1.63926e-11	8
LBR	1.65062e-18	0.7263	0.826	0.257	2.66839e-14	8
RFC4	1.25254e-53	0.723789	0.652	0.063	2.02485e-49	8
NDUFA7	2.18938e-43	0.719445	0.913	0.139	3.53935e-39	8
COX6C	7.14528e-17	0.719122	1	0.73	1.15511e-12	8
ASF1B	2.27113e-304	0.719121	0.674	0.011	3.67151e-300	8
MAD2L1	4.93454e-81	0.716016	0.717	0.052	7.97717e-77	8
NDUFB3	6.8361e-23	0.713637	0.957	0.272	1.10512e-18	8
ANP32B	1.75856e-16	0.713356	1	0.677	2.84289e-12	8
CLIC1	3.93045e-16	0.711197	1	0.688	6.35396e-12	8
SKA2	6.46008e-46	0.70938	0.826	0.113	1.04434e-41	8
CCNA2	0	0.709127	0.543	0.003	0	8
LSM5	4.00897e-20	0.708886	0.957	0.307	6.48091e-16	8
NUCKS1	4.14812e-17	0.708246	0.978	0.388	6.70586e-13	8
NDUFB1	2.6242e-16	0.705822	0.935	0.43	4.24229e-12	8
SNRPF	3.43824e-17	0.701557	0.978	0.383	5.55826e-13	8
CEP55	0	0.701136	0.63	0.003	0	8
PSMB8	1.48463e-13	0.699967	0.957	0.515	2.40005e-09	8
PSMA3	3.12821e-28	0.698562	0.957	0.222	5.05707e-24	8
SET	1.37589e-13	0.692894	0.913	0.386	2.22426e-09	8
IFI16	3.74431e-19	0.686857	1	0.329	6.05304e-15	8
NDUFS6	1.73612e-18	0.686371	0.935	0.298	2.80662e-14	8
MRPL23	8.46822e-37	0.686287	0.804	0.13	1.36897e-32	8
GTF3C6	4.71904e-25	0.68626	0.913	0.229	7.62879e-21	8
HMGN1	1.18095e-15	0.685829	1	0.631	1.90913e-11	8
ATP5F1A	5.73814e-17	0.684089	1	0.522	9.27628e-13	8
SLBP	4.52943e-18	0.683214	0.717	0.204	7.32228e-14	8
GMNN	1.63093e-108	0.679836	0.587	0.026	2.63656e-104	8
RPS27L	1.85941e-12	0.677419	0.978	0.543	3.00591e-08	8
DDX39A	4.30362e-19	0.676012	0.957	0.294	6.95724e-15	8
SLC25A3	3.51519e-15	0.675523	0.978	0.613	5.68265e-11	8
SNRPD1	5.15584e-19	0.674797	0.978	0.323	8.33493e-15	8
SMC3	3.42395e-30	0.674518	0.935	0.191	5.53515e-26	8
AP2S1	3.14093e-19	0.67411	0.87	0.257	5.07763e-15	8
CDK2AP2	3.3699e-21	0.67396	0.848	0.221	5.44778e-17	8
S1PR4	3.16127e-18	0.668982	0.957	0.301	5.11052e-14	8
EZH2	7.41579e-76	0.666742	0.652	0.046	1.19884e-71	8
CD99	3.9658e-14	0.661774	1	0.679	6.41112e-10	8
ARHGDIB	2.92477e-19	0.660535	1	0.944	4.72819e-15	8
LIMS1	3.54487e-25	0.657339	0.783	0.166	5.73064e-21	8
NDUFC2	1.36575e-22	0.657307	0.957	0.261	2.20787e-18	8
TPX2	2.56416e-258	0.656648	0.478	0.006	4.14522e-254	8
CYBA	1.62363e-13	0.656228	1	0.723	2.62476e-09	8
UQCRQ	2.56691e-16	0.65603	0.957	0.389	4.14967e-12	8
LSP1	7.50688e-14	0.655954	1	0.725	1.21356e-09	8
SRSF3	4.09396e-12	0.655317	0.978	0.549	6.6183e-08	8
IDH2	2.21099e-22	0.655013	0.826	0.21	3.57429e-18	8
TUBA1C	5.09959e-46	0.654967	0.783	0.1	8.24399e-42	8
PSMD8	8.15954e-17	0.65393	0.978	0.362	1.31907e-12	8
UBE2S	1.19965e-57	0.653742	0.63	0.056	1.93936e-53	8
HAUS1	1.67908e-53	0.653244	0.891	0.11	2.7144e-49	8
HSP90AA1	6.43205e-13	0.652931	1	0.765	1.0398e-08	8
TRAC	1.25948e-05	0.651682	0.848	0.606	0.203607	8
HELLS	8.99159e-84	0.650805	0.696	0.047	1.45358e-79	8
OSTF1	1.79207e-17	0.649015	0.891	0.297	2.89707e-13	8
RAB5IF	3.51312e-25	0.646643	0.935	0.227	5.67931e-21	8
PSMB9	3.43265e-14	0.645772	1	0.572	5.54922e-10	8
LSM3	1.13432e-20	0.645423	0.913	0.272	1.83373e-16	8
SNRPE	1.51921e-15	0.645067	0.891	0.308	2.45595e-11	8
HMGB3	0	0.643795	0.674	0.007	0	8
SEM1	9.49884e-14	0.642698	0.935	0.429	1.53558e-09	8
CAPZB	4.49366e-15	0.640849	1	0.597	7.26445e-11	8
H2AFX	2.92338e-30	0.640491	0.652	0.104	4.72593e-26	8
DYNLL1	2.41191e-15	0.639995	0.957	0.401	3.89909e-11	8
PMVK	3.43631e-43	0.639114	0.826	0.116	5.55514e-39	8
NDUFA2	1.04548e-16	0.638879	0.913	0.325	1.69012e-12	8
FKBP1A	1.91913e-14	0.638597	0.978	0.462	3.10246e-10	8
AURKB	0	0.635003	0.609	0.003	0	8
ATP5F1B	3.68923e-13	0.634981	0.957	0.524	5.96401e-09	8
NUF2	5.32844e-214	0.634264	0.478	0.008	8.61396e-210	8
TMEM106C	5.59993e-36	0.633469	0.739	0.113	9.05285e-32	8
CLTA	1.58631e-17	0.632643	0.957	0.326	2.56443e-13	8
ATAD2	7.04433e-61	0.631554	0.63	0.053	1.13879e-56	8
COX6A1	1.43757e-13	0.63123	0.978	0.656	2.32397e-09	8
UHRF1	0	0.630723	0.522	0.001	0	8
DECR1	3.66135e-21	0.629072	0.891	0.237	5.91894e-17	8
TMPO	5.96541e-18	0.628233	0.739	0.197	9.64368e-14	8
PLK1	0	0.627999	0.391	0.003	0	8
ATP5MG	1.99826e-17	0.626028	1	0.873	3.2304e-13	8
MND1	0	0.625079	0.565	0.003	0	8
GLRX	2.91793e-14	0.624711	0.935	0.372	4.71712e-10	8
HMMR	0	0.622452	0.478	0.001	0	8
VDAC1	3.98665e-23	0.62242	0.891	0.224	6.44481e-19	8
ATP5PF	8.84707e-14	0.622102	0.957	0.483	1.43022e-09	8
COX7A2	1.07766e-14	0.621501	1	0.671	1.74214e-10	8
PDIA6	1.42822e-21	0.618717	0.87	0.222	2.30885e-17	8
NDUFB7	9.74936e-19	0.618648	0.978	0.319	1.57608e-14	8
LRRFIP1	2.55464e-14	0.617351	0.978	0.418	4.12983e-10	8
DNAJC9	1.47141e-27	0.616101	0.783	0.152	2.37869e-23	8
GSTO1	7.09886e-24	0.61606	0.935	0.228	1.1476e-19	8
ATP5PO	9.69877e-15	0.615366	0.826	0.292	1.5679e-10	8
PARP1	4.41765e-20	0.615268	0.891	0.256	7.14158e-16	8
MZT2A	2.21321e-14	0.613518	0.978	0.456	3.57788e-10	8
DNAJC15	2.04363e-27	0.61346	0.913	0.19	3.30373e-23	8
HLA-DPB1	1.41023e-08	0.613418	0.739	0.318	0.000227978	8
LCP1	6.71847e-14	0.612883	0.978	0.514	1.08611e-09	8
ATP5F1C	1.1119e-12	0.612262	0.913	0.42	1.79749e-08	8
WDR1	3.67764e-13	0.611301	0.935	0.463	5.94528e-09	8
PSMA5	7.03222e-16	0.609676	0.913	0.326	1.13683e-11	8
ACTR3	1.62553e-12	0.609504	0.957	0.565	2.62784e-08	8
CENPW	2.9809e-299	0.608168	0.565	0.007	4.81893e-295	8
HIST1H1C	2.66561e-32	0.607838	0.609	0.086	4.30922e-28	8
HEBP2	1.69266e-27	0.607465	0.783	0.151	2.73635e-23	8
NDUFA13	1.12933e-13	0.603459	0.957	0.493	1.82568e-09	8
HNRNPC	1.5651e-13	0.602393	1	0.591	2.53014e-09	8
RBX1	3.96114e-14	0.600939	0.978	0.434	6.40358e-10	8
PTMA	2.58534e-19	0.598881	1	0.988	4.17947e-15	8
OAZ1	2.69877e-13	0.598821	0.978	0.882	4.36283e-09	8
CDC42	6.32713e-10	0.598197	0.957	0.641	1.02284e-05	8
MT2A	1.56158e-12	0.597558	0.87	0.353	2.52444e-08	8
FUT7	1.70825e-37	0.596986	0.565	0.067	2.76155e-33	8
DCTPP1	1.45623e-33	0.59565	0.696	0.104	2.35415e-29	8
ILF2	3.02981e-17	0.594417	0.848	0.261	4.89799e-13	8
CENPE	3.65603e-227	0.594362	0.543	0.009	5.91033e-223	8
SAE1	4.37018e-31	0.594175	0.783	0.136	7.06484e-27	8
UQCRH	2.47402e-13	0.594072	1	0.639	3.99951e-09	8
MDH1	8.14191e-18	0.589868	0.957	0.309	1.31622e-13	8
MYO1G	1.02844e-17	0.585987	0.913	0.289	1.66258e-13	8
GSTP1	1.58978e-09	0.58443	0.826	0.338	2.57004e-05	8
USP1	5.77008e-26	0.579924	0.826	0.169	9.32791e-22	8
ROMO1	4.85813e-15	0.579144	0.891	0.302	7.85365e-11	8
UBE2L3	1.06828e-15	0.575775	0.935	0.341	1.72698e-11	8
TPM3	2.98731e-13	0.574805	1	0.665	4.82929e-09	8
MCM4	2.66744e-114	0.572031	0.587	0.025	4.31218e-110	8
ELOC	7.20119e-16	0.571984	0.891	0.291	1.16414e-11	8
SSRP1	1.20532e-25	0.569233	0.826	0.171	1.94852e-21	8
GTSE1	0	0.569086	0.457	0.001	0	8
ATP5PB	5.23192e-13	0.567754	0.978	0.45	8.45793e-09	8
NDUFB2	3.10676e-12	0.567411	0.957	0.461	5.02239e-08	8
GLRX3	4.51878e-31	0.566789	0.826	0.149	7.30507e-27	8
CDCA5	0	0.565487	0.478	0.001	0	8
CALM2	2.25208e-05	0.564602	0.935	0.702	0.364071	8
NDUFA1	1.30758e-13	0.564574	1	0.584	2.11383e-09	8
CCT5	4.92596e-20	0.562523	0.913	0.242	7.9633e-16	8
HNRNPM	6.28785e-11	0.56201	0.935	0.474	1.01649e-06	8
COPE	1.64052e-13	0.561832	0.978	0.404	2.65207e-09	8
FBXO5	2.00824e-101	0.561733	0.478	0.018	3.24653e-97	8
EIF3I	8.49498e-14	0.561618	0.935	0.351	1.3733e-09	8
CBX5	4.45773e-33	0.560004	0.739	0.117	7.20637e-29	8
EIF4G2	1.10661e-10	0.559729	0.978	0.483	1.78895e-06	8
FDPS	2.12959e-21	0.55947	0.826	0.198	3.44269e-17	8
SUMO1	5.66295e-13	0.559123	0.957	0.425	9.15473e-09	8
PPM1G	1.84075e-14	0.558459	0.957	0.348	2.97575e-10	8
GNG5	5.6607e-10	0.558322	0.891	0.416	9.15109e-06	8
ITGB1BP1	2.12283e-25	0.557224	0.87	0.188	3.43176e-21	8
PSMB6	6.22913e-13	0.556371	0.848	0.316	1.007e-08	8
CHMP2A	1.06914e-20	0.555429	0.913	0.245	1.72837e-16	8
FAM129A	6.30823e-26	0.554697	0.761	0.151	1.01979e-21	8
MSN	1.3814e-14	0.553796	0.935	0.33	2.23317e-10	8
CAPZA1	1.21261e-11	0.553181	0.935	0.386	1.96031e-07	8
KIF22	1.56936e-33	0.553156	0.739	0.116	2.53703e-29	8
CDKN2A	1.70189e-96	0.552935	0.457	0.018	2.75128e-92	8
MCM2	5.98304e-131	0.552874	0.522	0.017	9.67218e-127	8
CD59	2.38873e-34	0.552731	0.761	0.119	3.86162e-30	8
ACTN4	2.91488e-28	0.55227	0.87	0.171	4.7122e-24	8
STOML2	1.6952e-26	0.551123	0.826	0.165	2.74046e-22	8
NDUFV2	4.02453e-13	0.550857	0.957	0.386	6.50605e-09	8
HNRNPA3	7.85091e-10	0.549589	0.935	0.527	1.26918e-05	8
UBE2A	1.21041e-39	0.547548	0.848	0.127	1.95675e-35	8
RAD21	2.54269e-11	0.545617	0.935	0.391	4.11051e-07	8
BCL2L12	1.8649e-74	0.542322	0.652	0.046	3.0148e-70	8
NDUFB4	1.61773e-12	0.541228	1	0.493	2.61522e-08	8
HLA-DRB5	5.26436e-11	0.540709	0.565	0.164	8.51036e-07	8
ANAPC11	2.41384e-14	0.540644	0.891	0.289	3.90221e-10	8
MYBL2	0	0.539293	0.457	0.001	0	8
DSTN	4.07446e-11	0.538029	0.761	0.275	6.58677e-07	8
TMEM258	8.65592e-11	0.536718	0.978	0.546	1.39932e-06	8
NOP10	5.38033e-13	0.535645	0.978	0.387	8.69784e-09	8
COX6B1	7.02405e-13	0.535264	0.978	0.731	1.13551e-08	8
POLR2L	1.39513e-11	0.535052	1	0.502	2.25537e-07	8
EIF4A3	1.75537e-21	0.532539	0.739	0.164	2.83773e-17	8
HDGF	2.54558e-37	0.531156	0.587	0.071	4.11518e-33	8
GGH	5.33236e-209	0.5301	0.522	0.01	8.62029e-205	8
MRPL52	1.17077e-15	0.529495	0.913	0.285	1.89267e-11	8
TMEM167A	1.2732e-25	0.528808	0.761	0.146	2.05825e-21	8
ANXA6	2.75241e-10	0.528789	0.913	0.46	4.44954e-06	8
ZDHHC12	1.66045e-41	0.528234	0.783	0.107	2.68428e-37	8
NDUFA6	1.59879e-15	0.527588	0.935	0.303	2.5846e-11	8
SMS	7.75076e-19	0.527186	0.826	0.209	1.25299e-14	8
TRAPPC1	7.60612e-13	0.526407	0.978	0.478	1.22961e-08	8
ATP5MPL	3.64312e-11	0.5263	0.978	0.561	5.88947e-07	8
DTYMK	3.58247e-36	0.526293	0.587	0.073	5.79142e-32	8
HAT1	6.36e-31	0.524628	0.696	0.109	1.02816e-26	8
CDCA4	8.46168e-43	0.524323	0.522	0.051	1.36792e-38	8
DNMT1	1.14823e-15	0.523742	0.804	0.24	1.85623e-11	8
SRP9	5.48628e-11	0.522892	0.957	0.541	8.86912e-07	8
ELOB	2.36088e-09	0.521906	0.978	0.666	3.8166e-05	8
PYCARD	9.20398e-22	0.519438	0.804	0.184	1.48791e-17	8
MZT1	5.25325e-24	0.519282	0.761	0.155	8.4924e-20	8
UCP2	1.14693e-09	0.516821	1	0.658	1.85412e-05	8
CCR10	1.83834e-16	0.516461	0.413	0.076	2.97185e-12	8
RTRAF	9.18456e-11	0.51548	0.935	0.492	1.48478e-06	8
MT1E	7.90004e-50	0.515181	0.5	0.041	1.27712e-45	8
AURKAIP1	4.11033e-11	0.513855	0.87	0.328	6.64476e-07	8
SNRNP25	6.97687e-46	0.513028	0.696	0.08	1.12788e-41	8
ACOT7	1.0124e-258	0.512178	0.609	0.01	1.63665e-254	8
NCAPG	0	0.51178	0.478	0.003	0	8
MRPL28	2.6598e-24	0.510909	0.761	0.152	4.29983e-20	8
SRSF2	4.48002e-09	0.509364	0.978	0.529	7.24241e-05	8
VDAC3	2.22763e-14	0.509035	0.826	0.261	3.60119e-10	8
PPP4C	3.26953e-12	0.508897	0.891	0.344	5.28553e-08	8
CALM1	4.63196e-10	0.506682	1	0.918	7.48802e-06	8
ITGAE	1.95455e-41	0.506436	0.848	0.12	3.15973e-37	8
CCDC34	9.51441e-120	0.506242	0.63	0.027	1.5381e-115	8
NDUFAB1	1.96259e-13	0.505178	0.87	0.293	3.17273e-09	8
UBL5	2.75073e-11	0.505138	0.978	0.689	4.44683e-07	8
ANAPC15	1.72719e-22	0.50285	0.783	0.169	2.79217e-18	8
SUCLG1	1.28404e-17	0.50222	0.783	0.207	2.07578e-13	8
CENPN	3.02691e-181	0.501015	0.565	0.014	4.8933e-177	8
CYC1	5.98656e-20	0.500465	0.87	0.215	9.67787e-16	8
TAGLN2	7.0521e-09	0.499939	0.957	0.593	0.000114004	8
GGCT	9.7595e-40	0.499454	0.739	0.099	1.57772e-35	8
WDR76	9.9976e-64	0.499413	0.543	0.038	1.61621e-59	8
SF3B6	5.65879e-12	0.498868	0.935	0.377	9.14799e-08	8
CHMP4B	1.17674e-31	0.498346	0.739	0.119	1.90232e-27	8
CENPA	0	0.498329	0.435	0.001	0	8
RBM3	5.21614e-09	0.49745	0.978	0.635	8.43242e-05	8
COX17	7.37938e-14	0.496627	0.891	0.293	1.19295e-09	8
APOBEC3C	2.72534e-36	0.493362	0.804	0.123	4.40578e-32	8
NDUFA4	3.60606e-11	0.493024	0.957	0.72	5.82955e-07	8
SAC3D1	6.35666e-50	0.492673	0.478	0.038	1.02762e-45	8
VPS29	5.1861e-14	0.492521	0.891	0.293	8.38385e-10	8
HSPB11	8.59193e-20	0.492392	0.783	0.187	1.38897e-15	8
SRSF9	8.80918e-15	0.489888	0.891	0.278	1.42409e-10	8
TXNL4A	2.53744e-17	0.488405	0.587	0.13	4.10203e-13	8
CISD2	5.85069e-25	0.488396	0.739	0.142	9.45823e-21	8
PSMD2	6.83776e-20	0.487838	0.826	0.2	1.10539e-15	8
ITGB1	1.40503e-07	0.487636	0.848	0.419	0.00227138	8
NDUFB9	7.78425e-10	0.487479	1	0.561	1.2584e-05	8
SH3BGRL3	7.63655e-11	0.487126	1	0.906	1.23453e-06	8
CKLF	2.99974e-14	0.486625	0.935	0.312	4.84937e-10	8
ARHGDIA	1.41807e-10	0.485953	0.957	0.447	2.29246e-06	8
THRAP3	2.43381e-10	0.483137	0.848	0.328	3.9345e-06	8
CENPU	1.13609e-290	0.483094	0.565	0.007	1.83661e-286	8
SERF2	1.99714e-13	0.482799	0.978	0.934	3.22858e-09	8
DAZAP1	4.1557e-32	0.480443	0.783	0.127	6.7181e-28	8
RBM8A	1.04277e-10	0.480358	0.935	0.414	1.68574e-06	8
TMEM50A	1.23965e-10	0.480267	0.891	0.374	2.00402e-06	8
CDCA7	9.71014e-78	0.48017	0.587	0.036	1.56974e-73	8
MCM6	2.68619e-57	0.479993	0.543	0.042	4.34249e-53	8
GDI2	6.46947e-10	0.479824	0.935	0.414	1.04586e-05	8
RPL39L	1.79354e-56	0.479793	0.652	0.059	2.89944e-52	8
TCF19	1.82302e-95	0.478795	0.543	0.025	2.9471e-91	8
TBCA	2.39694e-10	0.478429	1	0.537	3.8749e-06	8
EIF2S2	9.7729e-13	0.477637	0.978	0.363	1.57989e-08	8
RBBP7	6.7711e-15	0.477571	0.761	0.223	1.09462e-10	8
FKBP3	1.82765e-21	0.476575	0.761	0.167	2.95458e-17	8
TAP1	2.48659e-12	0.476497	0.913	0.33	4.01983e-08	8
COPS3	1.05171e-18	0.476399	0.674	0.155	1.70019e-14	8
P4HB	1.28022e-12	0.474994	0.913	0.341	2.0696e-08	8
UQCRC2	6.7122e-12	0.474946	0.891	0.318	1.08509e-07	8
PSMD14	2.57155e-21	0.474505	0.63	0.123	4.15717e-17	8
CDCA3	0	0.474371	0.391	0.002	0	8
AC084033.3	1.72523e-75	0.473887	0.587	0.037	2.789e-71	8
SEC61B	7.39668e-10	0.473024	0.957	0.444	1.19575e-05	8
ENSA	4.90357e-12	0.472949	0.891	0.321	7.92711e-08	8
ATP1B3	2.60738e-24	0.472412	0.739	0.144	4.21509e-20	8
ACAT2	6.98264e-27	0.471448	0.717	0.127	1.12881e-22	8
ALYREF	2.30497e-85	0.470511	0.478	0.022	3.72621e-81	8
CYCS	1.55142e-12	0.470211	0.891	0.348	2.50803e-08	8
SIVA1	3.32306e-10	0.469995	0.783	0.296	5.37207e-06	8
BRD7	4.41725e-21	0.469906	0.565	0.106	7.14092e-17	8
ACAA2	1.50509e-26	0.469162	0.674	0.116	2.43312e-22	8
NONO	1.62393e-12	0.469056	0.935	0.343	2.62525e-08	8
ZNF706	6.97545e-10	0.469024	0.957	0.44	1.12765e-05	8
PSMC3	5.65621e-17	0.467823	0.783	0.2	9.14382e-13	8
COX20	3.54375e-19	0.467732	0.696	0.157	5.72882e-15	8
HNRNPA1	3.54175e-12	0.467023	1	0.941	5.72559e-08	8
SQOR	1.71825e-26	0.466721	0.674	0.117	2.77773e-22	8
XRCC5	1.41991e-09	0.465311	0.957	0.439	2.29543e-05	8
SNHG25	3.07272e-19	0.46334	0.565	0.113	4.96736e-15	8
CENPX	2.55838e-18	0.463297	0.804	0.202	4.13587e-14	8
MPC2	3.42067e-18	0.462871	0.891	0.234	5.52986e-14	8
PGK1	1.30896e-08	0.462776	0.957	0.545	0.000211606	8
SRP14	6.81278e-12	0.460697	1	0.854	1.10135e-07	8
SGO1	0	0.460351	0.5	0.004	0	8
MINOS1	3.11116e-09	0.460112	0.957	0.457	5.0295e-05	8
VRK1	4.90952e-33	0.459915	0.674	0.098	7.93672e-29	8
ALOX5AP	1.01226e-05	0.459408	0.609	0.297	0.163641	8
HLA-DMA	9.43351e-25	0.458886	0.587	0.097	1.52502e-20	8
SNRPC	1.05287e-14	0.458865	0.913	0.287	1.70207e-10	8
UBB	1.12796e-05	0.458753	0.978	0.736	0.182346	8
GBP1	2.21627e-19	0.457755	0.717	0.165	3.58282e-15	8
UFD1	5.6228e-15	0.457469	0.761	0.214	9.08983e-11	8
PPP1CB	2.34922e-13	0.456154	0.739	0.225	3.79774e-09	8
NAP1L1	6.05633e-08	0.455999	0.935	0.639	0.000979066	8
HLA-DQA1	1.04329e-15	0.45557	0.391	0.07	1.68659e-11	8
PKMYT1	0	0.45533	0.391	0	0	8
CHAF1A	3.01897e-97	0.455314	0.5	0.021	4.88046e-93	8
KIF20B	3.51313e-35	0.455051	0.652	0.088	5.67932e-31	8
NEDD8	2.48942e-09	0.454709	0.935	0.484	4.0244e-05	8
SPCS3	3.82291e-23	0.453619	0.804	0.168	6.18012e-19	8
CAPN1	1.1614e-22	0.452163	0.783	0.164	1.87752e-18	8
GRK6	6.53994e-13	0.452046	0.761	0.23	1.05725e-08	8
NUDT5	5.3454e-16	0.451138	0.761	0.203	8.64137e-12	8
ATP5F1E	8.20921e-12	0.450582	1	0.944	1.3271e-07	8
SHCBP1	0	0.450434	0.565	0.001	0	8
RNASEH2B	7.43238e-12	0.449915	0.891	0.316	1.20152e-07	8
ADA	1.68107e-44	0.44871	0.587	0.06	2.71761e-40	8
GLRX5	4.24905e-33	0.448647	0.652	0.093	6.86902e-29	8
PA2G4	4.16121e-10	0.448159	0.935	0.443	6.72701e-06	8
CNN2	2.00472e-06	0.448062	0.978	0.598	0.0324082	8
ILK	4.64859e-18	0.447954	0.674	0.154	7.51491e-14	8
MDH2	1.60406e-10	0.444953	0.913	0.411	2.59312e-06	8
TCOF1	3.49e-21	0.443911	0.565	0.099	5.64193e-17	8
COMMD4	3.35347e-31	0.443725	0.652	0.096	5.42123e-27	8
SNF8	6.54931e-28	0.442747	0.761	0.135	1.05876e-23	8
FANCI	7.0316e-168	0.442693	0.522	0.013	1.13673e-163	8
CACYBP	2.48467e-10	0.442649	0.848	0.34	4.01671e-06	8
CASP3	5.84431e-27	0.442496	0.5	0.07	9.44791e-23	8
PTMS	6.388e-92	0.442366	0.37	0.012	1.03268e-87	8
MYO1F	1.72106e-18	0.442166	0.696	0.157	2.78226e-14	8
HNRNPAB	9.38753e-24	0.441619	0.674	0.125	1.51759e-19	8
MAGOH	1.80321e-12	0.44098	0.913	0.307	2.91507e-08	8
SMC1A	2.64896e-22	0.440851	0.609	0.112	4.28231e-18	8
RAC1	1.14807e-09	0.440593	0.957	0.491	1.85596e-05	8
NDUFA12	3.43898e-08	0.44051	0.913	0.419	0.000555946	8
BAX	1.82015e-11	0.440456	0.913	0.34	2.94246e-07	8
HPRT1	1.38193e-15	0.438799	0.674	0.172	2.23402e-11	8
SH3GLB1	2.03313e-25	0.438625	0.848	0.169	3.28676e-21	8
RBM17	1.10697e-13	0.438591	0.891	0.28	1.78953e-09	8
EIF3A	3.43539e-10	0.437965	0.87	0.347	5.55365e-06	8
ATP5MD	2.51785e-08	0.437599	0.978	0.561	0.000407036	8
GTF2H5	2.03893e-21	0.437467	0.717	0.15	3.29614e-17	8
ENY2	1.07679e-14	0.437225	0.913	0.278	1.74073e-10	8
UQCRFS1	6.36546e-10	0.437101	0.87	0.385	1.02904e-05	8
FAM104A	1.07699e-20	0.437097	0.739	0.157	1.74106e-16	8
MT-ND4	0.00023856	0.436444	1	0.934	1	8
SPCS2	3.5241e-09	0.436413	0.87	0.393	5.69705e-05	8
GBP2	8.01687e-11	0.436392	0.87	0.329	1.29601e-06	8
SPC25	0	0.436331	0.348	0	0	8
SELENOT	1.65651e-12	0.435678	0.87	0.296	2.67791e-08	8
MIS18BP1	8.0189e-28	0.435633	0.587	0.087	1.29634e-23	8
TSPO	2.18756e-05	0.435452	0.891	0.504	0.353641	8
NCAPH	0	0.435088	0.478	0.004	0	8
PSMC5	1.44643e-10	0.43508	1	0.408	2.33829e-06	8
PSMB1	1.61217e-08	0.434334	0.957	0.522	0.000260623	8
MTCH2	1.56285e-34	0.43432	0.696	0.098	2.5265e-30	8
EZR	4.38024e-09	0.434087	0.913	0.439	7.08109e-05	8
NAA38	1.39582e-13	0.433777	0.848	0.262	2.25648e-09	8
MRPL27	4.41231e-28	0.433322	0.674	0.109	7.13293e-24	8
UBE2I	1.9284e-06	0.433292	0.87	0.466	0.0311746	8
PPA1	7.55528e-12	0.431479	0.913	0.339	1.22139e-07	8
MTHFD1	1.77859e-49	0.430629	0.609	0.058	2.87526e-45	8
PSMB7	4.86666e-15	0.430559	0.826	0.232	7.86744e-11	8
PSMC2	2.22877e-17	0.430355	0.696	0.167	3.60303e-13	8
SGO2	3.22543e-65	0.429951	0.391	0.02	5.21423e-61	8
ATAD5	6.77173e-63	0.429668	0.478	0.03	1.09472e-58	8
ZWILCH	4.22541e-71	0.429169	0.413	0.02	6.83079e-67	8
CBFB	9.53007e-27	0.428981	0.609	0.097	1.54063e-22	8
HSD17B10	1.08759e-18	0.428953	0.783	0.183	1.7582e-14	8
SCP2	7.32029e-12	0.428236	0.891	0.312	1.1834e-07	8
DSN1	1.25775e-59	0.426825	0.5	0.034	2.03328e-55	8
BUD31	2.15481e-16	0.426402	0.848	0.232	3.48346e-12	8
WDR34	4.5782e-285	0.425734	0.522	0.006	7.40112e-281	8
UBE2N	2.48086e-09	0.425121	0.891	0.385	4.01056e-05	8
VCP	3.307e-11	0.424179	0.891	0.343	5.34609e-07	8
FLNA	1.22166e-09	0.424131	0.891	0.347	1.97494e-05	8
TWF2	1.38013e-11	0.423831	0.826	0.277	2.23111e-07	8
PRDX2	1.80453e-06	0.423514	0.87	0.503	0.029172	8
NUDT21	4.20383e-17	0.42326	0.761	0.187	6.7959e-13	8
FAM49B	1.28083e-12	0.423036	0.87	0.298	2.0706e-08	8
ZCRB1	1.01186e-19	0.422927	0.739	0.165	1.63577e-15	8
SUPT16H	2.74082e-23	0.422891	0.717	0.14	4.43081e-19	8
NDUFA11	1.53747e-09	0.422483	0.935	0.381	2.48548e-05	8
BRK1	9.04346e-08	0.42175	0.913	0.5	0.00146197	8
KIF11	1.52384e-261	0.420999	0.413	0.004	2.46344e-257	8
PDCD5	5.14168e-11	0.420708	0.848	0.297	8.31205e-07	8
COPS9	5.63982e-10	0.420182	0.957	0.379	9.11734e-06	8
SUMO2	2.30051e-09	0.419679	0.957	0.804	3.71901e-05	8
LSM7	1.95534e-09	0.419165	0.913	0.451	3.161e-05	8
TUBA1A	1.2591e-08	0.418967	0.891	0.371	0.000203547	8
SEC11A	4.32504e-09	0.418751	0.913	0.387	6.99185e-05	8
SEC61G	3.34027e-08	0.418463	0.978	0.46	0.000539988	8
SHKBP1	6.31044e-13	0.417799	0.804	0.251	1.02014e-08	8
ANXA1	2.19005e-09	0.416153	0.435	0.124	3.54043e-05	8
XRCC6	3.02271e-08	0.41597	0.935	0.468	0.000488651	8
CDKN2C	5.72627e-78	0.415699	0.478	0.024	9.25708e-74	8
DLGAP5	0	0.41559	0.283	0.001	0	8
H1FX	1.73971e-12	0.415527	0.783	0.241	2.81242e-08	8
LGALS3	1.23636e-14	0.414081	0.63	0.157	1.9987e-10	8
AP2M1	2.74643e-10	0.413302	0.935	0.371	4.43988e-06	8
HPGD	7.20784e-11	0.412267	0.478	0.133	1.16522e-06	8
EMB	4.6055e-12	0.411852	0.761	0.246	7.44524e-08	8
ACAT1	8.28679e-25	0.411316	0.587	0.096	1.33964e-20	8
KIF23	0	0.410541	0.326	0.001	0	8
C19orf48	2.92732e-29	0.410196	0.609	0.089	4.73231e-25	8
IL32	1.18091e-06	0.409717	0.957	0.944	0.0190906	8
IFI27L2	2.52828e-19	0.409499	0.761	0.173	4.08722e-15	8
RHOA	3.75784e-07	0.408239	0.978	0.719	0.00607492	8
FAM96B	6.19175e-10	0.408134	0.913	0.374	1.00096e-05	8
QARS	1.06779e-16	0.408009	0.717	0.176	1.72619e-12	8
CCT8	2.1124e-08	0.407352	0.87	0.412	0.00034149	8
C17orf49	1.30658e-35	0.405123	0.457	0.046	2.11221e-31	8
ETHE1	5.76796e-23	0.404792	0.717	0.139	9.32449e-19	8
GUK1	4.77427e-08	0.404575	0.935	0.504	0.000771809	8
DUSP4	1.16488e-15	0.404227	0.5	0.104	1.88314e-11	8
HACD4	1.59811e-21	0.4039	0.761	0.161	2.58351e-17	8
ANP32A	1.41935e-07	0.403279	0.87	0.362	0.00229451	8
PSMG2	1.82318e-11	0.4028	0.826	0.281	2.94734e-07	8
GNB2	8.39601e-09	0.401662	0.891	0.41	0.00013573	8
ATOX1	2.23515e-20	0.400516	0.696	0.145	3.61334e-16	8
RABL6	7.6751e-41	0.400384	0.652	0.077	1.24076e-36	8
SH3BP5	5.95401e-12	0.398976	0.587	0.168	9.62525e-08	8
FAM111B	0	0.398333	0.435	0.001	0	8
SH2D1A	8.49428e-22	0.397701	0.674	0.132	1.37319e-17	8
HSBP1	1.44327e-24	0.397444	0.783	0.151	2.3332e-20	8
HINT2	7.85549e-21	0.396682	0.717	0.148	1.26992e-16	8
HIKESHI	4.35184e-16	0.396527	0.783	0.203	7.03518e-12	8
CCND2	2.62086e-16	0.395862	0.739	0.176	4.23689e-12	8
PCMT1	2.85609e-12	0.394979	0.804	0.252	4.61716e-08	8
MAPRE1	1.49327e-16	0.394398	0.696	0.171	2.41402e-12	8
HSPD1	5.93778e-09	0.394224	0.848	0.348	9.59902e-05	8
NDUFS7	3.01572e-10	0.394031	0.935	0.35	4.87522e-06	8
NUTF2	9.79697e-13	0.393174	0.848	0.266	1.58378e-08	8
HIGD1A	7.46641e-31	0.392842	0.783	0.127	1.20702e-26	8
PSMC4	8.59203e-22	0.39238	0.87	0.193	1.38899e-17	8
PTRHD1	4.38856e-21	0.391888	0.804	0.174	7.09455e-17	8
CENPH	6.27983e-68	0.391806	0.587	0.041	1.0152e-63	8
PRKDC	3.2737e-19	0.391317	0.717	0.159	5.29226e-15	8
ATP5ME	3.97785e-08	0.390088	1	0.522	0.000643059	8
BAZ1B	6.25721e-19	0.389044	0.674	0.145	1.01154e-14	8
AURKA	2.78241e-133	0.388873	0.304	0.005	4.49805e-129	8
SPC24	1.11399e-271	0.387462	0.348	0.002	1.80087e-267	8
PSMD7	7.20255e-12	0.386981	0.826	0.267	1.16436e-07	8
RAB8A	3.07709e-10	0.386812	0.674	0.212	4.97442e-06	8
UQCC2	1.36816e-30	0.386755	0.696	0.107	2.21177e-26	8
EID1	2.27096e-08	0.386461	0.957	0.506	0.000367123	8
PRELID1	5.10774e-09	0.38601	0.891	0.388	8.25718e-05	8
CDC123	2.50765e-18	0.385801	0.739	0.169	4.05387e-14	8
HNRNPU	1.03124e-06	0.38493	0.913	0.506	0.0166711	8
SF3B5	5.37123e-09	0.38434	0.935	0.409	8.68314e-05	8
DEPDC1B	9.11691e-201	0.383341	0.348	0.004	1.47384e-196	8
ARPC5L	1.85566e-11	0.382798	0.87	0.287	2.99986e-07	8
MRPS16	2.03644e-25	0.382583	0.761	0.142	3.2921e-21	8
BAK1	3.7417e-29	0.382536	0.565	0.079	6.04884e-25	8
SERBP1	1.12957e-06	0.382362	0.935	0.56	0.0182606	8
CCNE2	1.11204e-250	0.382165	0.413	0.004	1.79773e-246	8
HDAC1	3.08911e-10	0.38211	0.826	0.311	4.99385e-06	8
NDUFB6	4.44097e-15	0.381368	0.826	0.231	7.17928e-11	8
LRR1	3.12801e-73	0.380835	0.522	0.03	5.05675e-69	8
PKIA	3.21239e-22	0.380373	0.565	0.098	5.19315e-18	8
HIST1H2AJ	5.01807e-96	0.379699	0.283	0.006	8.11221e-92	8
NDUFS5	1.04652e-06	0.379579	0.957	0.594	0.0169181	8
NCAPG2	1.90334e-172	0.378522	0.478	0.01	3.07694e-168	8
ISG15	1.6001e-09	0.378326	0.761	0.271	2.58673e-05	8
PPP1R7	1.5114e-15	0.378296	0.848	0.231	2.44333e-11	8
POLR2K	4.06004e-12	0.377523	0.761	0.236	6.56346e-08	8
NCAPD2	1.66204e-59	0.377499	0.565	0.043	2.68685e-55	8
CRIPT	3.328e-38	0.377183	0.587	0.067	5.38005e-34	8
LRRC59	9.06269e-36	0.377168	0.717	0.099	1.46508e-31	8
LAMTOR5	4.54968e-11	0.376992	0.826	0.281	7.35501e-07	8
ADRM1	5.6073e-11	0.376808	0.804	0.277	9.06476e-07	8
CKAP2	1.073e-18	0.376562	0.413	0.068	1.73461e-14	8
RECQL	8.32095e-18	0.376282	0.696	0.16	1.34517e-13	8
SLC1A4	3.43161e-178	0.376217	0.522	0.012	5.54755e-174	8
MRPL12	1.4534e-46	0.375519	0.543	0.05	2.34957e-42	8
LMAN2	6.11423e-11	0.375331	0.87	0.307	9.88427e-07	8
CTNNAL1	6.29175e-106	0.37455	0.413	0.013	1.01712e-101	8
BANF1	2.26921e-12	0.374102	0.913	0.289	3.66841e-08	8
BABAM1	5.38538e-18	0.373458	0.652	0.142	8.70601e-14	8
TMCO1	1.33853e-12	0.372753	0.848	0.265	2.16386e-08	8
NDUFB10	1.21418e-07	0.372572	0.913	0.411	0.00196285	8
SNRNP40	8.48031e-20	0.371831	0.761	0.167	1.37093e-15	8
GLIPR2	5.54321e-13	0.371508	0.761	0.224	8.96115e-09	8
IQGAP1	1.92406e-16	0.370904	0.826	0.215	3.11044e-12	8
OSTC	6.16279e-12	0.370874	0.826	0.261	9.96277e-08	8
HLA-DQB1	8.83081e-10	0.370119	0.543	0.167	1.42759e-05	8
GNB1	5.80707e-25	0.36992	0.696	0.124	9.38772e-21	8
CD47	1.65304e-07	0.369406	0.891	0.439	0.00267231	8
SH3KBP1	1.49343e-09	0.369256	0.935	0.375	2.41428e-05	8
THOC7	3.1444e-13	0.368378	0.826	0.239	5.08324e-09	8
GBP4	8.03762e-17	0.368191	0.478	0.091	1.29936e-12	8
CSTB	8.50114e-07	0.36791	0.913	0.491	0.0137429	8
LSM2	2.04174e-11	0.367746	0.87	0.281	3.30068e-07	8
NDUFA9	3.09844e-20	0.367597	0.739	0.157	5.00893e-16	8
IFI27L1	8.12303e-83	0.367517	0.5	0.025	1.31317e-78	8
DBNL	1.00637e-10	0.367147	0.804	0.278	1.6269e-06	8
HIST1H1E	6.26427e-10	0.366992	0.435	0.114	1.01268e-05	8
AQP3	6.56142e-07	0.366673	0.935	0.443	0.0106072	8
RALY	1.66992e-07	0.36655	0.891	0.404	0.0026996	8
PSMD4	2.60994e-10	0.366058	0.891	0.316	4.21923e-06	8
SFPQ	1.10237e-08	0.365854	0.848	0.34	0.000178209	8
FAS	2.36547e-25	0.36476	0.739	0.135	3.82402e-21	8
DTL	0	0.364755	0.413	0.001	0	8
TPGS2	1.02974e-19	0.364447	0.609	0.119	1.66468e-15	8
ASNA1	1.61114e-24	0.363684	0.804	0.156	2.60456e-20	8
CDV3	3.52507e-18	0.3632	0.696	0.155	5.69862e-14	8
SNU13	1.91275e-06	0.362937	0.935	0.512	0.0309215	8
CDC45	0	0.362805	0.37	0.001	0	8
PPP2R5C	1.33529e-09	0.362599	0.87	0.329	2.15863e-05	8
MRPL13	1.04275e-24	0.362034	0.696	0.124	1.68571e-20	8
UBE2V2	5.88972e-15	0.361877	0.761	0.2	9.52132e-11	8
LAMTOR2	5.59782e-16	0.36165	0.739	0.185	9.04943e-12	8
GHITM	6.8823e-08	0.361375	0.891	0.393	0.00111259	8
TOMM22	2.1143e-10	0.361303	0.891	0.313	3.41798e-06	8
EWSR1	1.02965e-07	0.360573	0.848	0.364	0.00166453	8
CDC6	0	0.360091	0.413	0.002	0	8
MXD3	5.67651e-150	0.360022	0.326	0.005	9.17664e-146	8
HNRNPA1P48	4.57522e-26	0.359121	0.478	0.065	7.39631e-22	8
ACTR2	1.6052e-08	0.358975	0.935	0.419	0.000259497	8
PIGX	1.03728e-37	0.358903	0.543	0.06	1.67686e-33	8
PSMD9	2.25187e-19	0.358893	0.783	0.175	3.64037e-15	8
MRPL15	1.44939e-19	0.358508	0.457	0.077	2.34308e-15	8
IQGAP2	7.65499e-14	0.358275	0.739	0.204	1.23751e-09	8
UQCRC1	7.22411e-11	0.358254	0.761	0.247	1.16785e-06	8
PPP2CA	4.17607e-11	0.357799	0.783	0.242	6.75103e-07	8
FMNL1	6.64018e-08	0.357755	0.739	0.287	0.00107345	8
H2AFJ	1.6697e-11	0.357484	0.652	0.19	2.69924e-07	8
RER1	8.91944e-12	0.356463	0.783	0.24	1.44192e-07	8
SNRPD3	9.84271e-10	0.356345	0.891	0.321	1.59117e-05	8
E2F1	2.91804e-288	0.35631	0.348	0.002	4.7173e-284	8
RUVBL1	2.10252e-19	0.356129	0.587	0.113	3.39893e-15	8
SLC25A11	1.21853e-22	0.355402	0.674	0.125	1.96988e-18	8
PPP1R18	2.77798e-07	0.354914	0.913	0.43	0.00449088	8
ADI1	1.40414e-16	0.354498	0.739	0.183	2.26993e-12	8
ITGB3BP	1.67705e-36	0.354358	0.587	0.069	2.71111e-32	8
PRDX5	1.32934e-08	0.354243	0.891	0.352	0.000214901	8
SS18L2	1.46805e-13	0.353798	0.848	0.25	2.37325e-09	8
AES	3.96277e-06	0.353759	0.978	0.842	0.0640621	8
METAP2	1.47955e-13	0.353228	0.826	0.239	2.39185e-09	8
NDUFB11	7.2793e-06	0.352991	0.935	0.595	0.117677	8
PTBP1	6.20363e-10	0.352979	0.761	0.259	1.00288e-05	8
COA6	1.35134e-26	0.352256	0.696	0.117	2.18458e-22	8
MAZ	2.23058e-12	0.351609	0.565	0.147	3.60595e-08	8
RFC1	2.92916e-16	0.35124	0.696	0.168	4.73528e-12	8
C1QBP	9.54354e-08	0.351198	0.891	0.401	0.00154281	8
CPNE2	8.95824e-23	0.351135	0.587	0.102	1.44819e-18	8
TUFM	1.4876e-07	0.350183	0.848	0.388	0.00240485	8
PPP1CC	2.73604e-07	0.349889	0.891	0.427	0.00442308	8
RTCA	4.46064e-19	0.349867	0.587	0.114	7.21107e-15	8
CTSC	8.47361e-10	0.349641	0.826	0.281	1.36984e-05	8
BRCA1	3.49063e-173	0.349436	0.37	0.006	5.64294e-169	8
RAB11A	1.98153e-13	0.348305	0.804	0.231	3.20335e-09	8
ETFB	4.06994e-13	0.348191	0.783	0.228	6.57946e-09	8
ESYT1	8.59243e-16	0.34812	0.826	0.219	1.38905e-11	8
ORC6	1.52248e-101	0.348006	0.326	0.008	2.46124e-97	8
FAM96A	3.8268e-15	0.347564	0.739	0.19	6.1864e-11	8
MIEN1	4.18867e-14	0.347379	0.826	0.228	6.7714e-10	8
AIDA	3.36904e-22	0.347094	0.63	0.115	5.44639e-18	8
ACTL6A	1.4707e-20	0.346267	0.565	0.102	2.37753e-16	8
MYL12B	1.22284e-06	0.346263	0.978	0.742	0.0197684	8
MT-CO1	4.21122e-07	0.34564	1	0.999	0.00680786	8
HINT1	1.47458e-07	0.344986	1	0.859	0.0023838	8
NUDCD2	3.9541e-13	0.344913	0.717	0.197	6.39219e-09	8
BUB1	1.15386e-90	0.344651	0.261	0.006	1.86533e-86	8
AL441992.1	9.40527e-63	0.344601	0.478	0.03	1.52046e-58	8
TIMM10	2.3013e-25	0.344569	0.652	0.11	3.72029e-21	8
ETFA	6.73284e-16	0.344527	0.696	0.169	1.08843e-11	8
ADH5	5.07796e-11	0.344269	0.87	0.294	8.20903e-07	8
UQCR10	1.96199e-06	0.344234	0.957	0.577	0.0317176	8
TUBG1	4.47923e-59	0.344032	0.435	0.026	7.24112e-55	8
TOR1A	9.77343e-23	0.343985	0.565	0.096	1.57997e-18	8
MRPS18C	1.95271e-13	0.343976	0.739	0.202	3.15675e-09	8
RACGAP1	4.37014e-62	0.343883	0.391	0.02	7.06477e-58	8
TACC3	7.11285e-12	0.343547	0.674	0.197	1.14986e-07	8
HJURP	0	0.343241	0.304	0.001	0	8
CORO7	1.55648e-17	0.343065	0.457	0.083	2.51621e-13	8
CCZ1	8.43143e-31	0.342777	0.587	0.08	1.36302e-26	8
DNAJB11	3.63116e-31	0.34266	0.609	0.084	5.87013e-27	8
E2F2	5.84234e-127	0.341866	0.391	0.009	9.44473e-123	8
BSG	2.16048e-11	0.340657	0.913	0.31	3.49263e-07	8
CPSF3	2.2427e-42	0.340642	0.522	0.05	3.62554e-38	8
SDF2L1	6.06361e-15	0.340292	0.652	0.159	9.80244e-11	8
NDUFS2	3.62317e-10	0.339925	0.783	0.261	5.85721e-06	8
TIMM17A	5.4723e-29	0.339589	0.674	0.104	8.84651e-25	8
SSR3	1.24591e-10	0.339512	0.674	0.208	2.01414e-06	8
HMGXB4	8.55511e-23	0.339244	0.609	0.107	1.38302e-18	8
POLR2F	7.1893e-15	0.339002	0.848	0.228	1.16222e-10	8
PGP	2.98605e-37	0.338872	0.522	0.056	4.82725e-33	8
NUP37	1.32236e-37	0.33876	0.609	0.072	2.13773e-33	8
GNAI3	1.04711e-18	0.338671	0.804	0.186	1.69276e-14	8
ELAVL1	8.1588e-17	0.338497	0.761	0.184	1.31895e-12	8
CCM2	5.45228e-09	0.338404	0.913	0.347	8.81416e-05	8
BRI3BP	9.56318e-55	0.336983	0.37	0.021	1.54598e-50	8
POLR2G	1.62798e-11	0.33648	0.826	0.258	2.63179e-07	8
ACP1	5.44661e-09	0.336349	0.957	0.36	8.805e-05	8
VAMP8	4.672e-06	0.336155	0.913	0.512	0.0755276	8
MOB1A	2.19083e-13	0.335728	0.761	0.214	3.5417e-09	8
TCP1	6.1254e-12	0.3357	0.761	0.229	9.90233e-08	8
TMBIM6	4.14163e-06	0.335648	0.978	0.689	0.0669536	8
NUDC	5.3466e-09	0.335378	0.761	0.272	8.64331e-05	8
TEX30	1.75573e-39	0.335265	0.522	0.053	2.83831e-35	8
KIF2C	0	0.335255	0.391	0.001	0	8
COX5B	2.07049e-06	0.335155	1	0.67	0.0334716	8
RHEB	1.72676e-12	0.334959	0.609	0.165	2.79147e-08	8
CDCA8	9.69725e-198	0.334667	0.326	0.003	1.56766e-193	8
MRPS15	3.80118e-14	0.334591	0.761	0.203	6.14499e-10	8
SIT1	1.18307e-06	0.334402	0.848	0.383	0.0191255	8
MRPL11	1.06474e-13	0.334127	0.652	0.169	1.72126e-09	8
MGST2	1.17268e-36	0.334108	0.435	0.041	1.89576e-32	8
MRPL22	1.55771e-18	0.334106	0.696	0.151	2.51819e-14	8
SLC9A3R1	3.59616e-07	0.33314	0.935	0.443	0.00581355	8
TXNDC12	1.47734e-12	0.332831	0.739	0.216	2.38827e-08	8
PSMD11	1.13598e-15	0.332773	0.696	0.172	1.83642e-11	8
TIMM8B	7.5161e-21	0.332643	0.696	0.138	1.21505e-16	8
PSMC6	1.29542e-12	0.331914	0.761	0.213	2.09417e-08	8
MSH6	8.62313e-28	0.331896	0.391	0.043	1.39401e-23	8
EPSTI1	3.49161e-14	0.331552	0.522	0.119	5.64454e-10	8
SNRPB2	9.33149e-08	0.330891	0.891	0.362	0.00150853	8
EMP3	8.8591e-06	0.330357	0.978	0.812	0.143216	8
CYB5B	1.23604e-20	0.330178	0.826	0.18	1.99818e-16	8
SNX3	2.34377e-06	0.329901	0.891	0.396	0.0378893	8
SLIRP	8.9393e-09	0.329735	0.739	0.256	0.000144513	8
MRPS11	1.94444e-35	0.329677	0.739	0.103	3.14338e-31	8
SLC1A5	3.17101e-30	0.329357	0.435	0.049	5.12626e-26	8
SPATS2L	8.75833e-28	0.329315	0.457	0.057	1.41587e-23	8
RPA1	6.47193e-15	0.329089	0.674	0.163	1.04625e-10	8
RAD51C	2.27496e-21	0.328637	0.522	0.088	3.6777e-17	8
ARPP19	3.0893e-18	0.328344	0.696	0.151	4.99416e-14	8
PXMP2	1.59435e-54	0.328255	0.413	0.026	2.57742e-50	8
LYL1	5.78191e-28	0.327848	0.391	0.043	9.34704e-24	8
MRPS33	6.4161e-16	0.327654	0.696	0.167	1.03723e-11	8
EIF1AY	2.80814e-20	0.327281	0.522	0.091	4.53965e-16	8
SPPL2A	4.2363e-30	0.327271	0.63	0.091	6.8484e-26	8
CD38	8.0951e-53	0.32702	0.348	0.019	1.30865e-48	8
FANCG	3.64396e-85	0.326838	0.435	0.018	5.89083e-81	8
PFDN6	9.48073e-21	0.326135	0.717	0.145	1.53265e-16	8
ARL6IP4	4.14547e-06	0.326034	0.935	0.597	0.0670157	8
TSNAX	2.68826e-23	0.325916	0.543	0.087	4.34583e-19	8
PSMA1	3.21606e-07	0.325478	0.913	0.445	0.00519907	8
TM9SF2	1.0813e-18	0.325471	0.674	0.143	1.74803e-14	8
RFC2	2.80718e-47	0.325412	0.565	0.052	4.53808e-43	8
CARD16	4.14673e-07	0.325404	0.87	0.395	0.0067036	8
TCTEX1D2	6.45886e-37	0.325381	0.522	0.056	1.04414e-32	8
NDUFB5	2.91445e-10	0.325226	0.804	0.265	4.7115e-06	8
MRPS12	1.47266e-20	0.324981	0.739	0.153	2.3807e-16	8
MRPS14	2.60756e-30	0.324977	0.674	0.101	4.21538e-26	8
MPC1	4.21464e-18	0.324497	0.739	0.167	6.81338e-14	8
SNX5	4.07283e-15	0.324315	0.63	0.151	6.58414e-11	8
BUB3	1.92825e-05	0.324117	0.957	0.497	0.31172	8
HADH	2.35702e-42	0.324071	0.63	0.069	3.81036e-38	8
LINC01943	8.84486e-18	0.323324	0.348	0.052	1.42986e-13	8
RAC2	1.72865e-05	0.323159	0.978	0.833	0.279454	8
AHCY	8.42491e-21	0.32256	0.5	0.084	1.36197e-16	8
KHDRBS1	3.55399e-06	0.322551	0.913	0.382	0.0574538	8
ATP6V0D1	1.30301e-20	0.322249	0.696	0.139	2.10644e-16	8
RNF145	2.61946e-14	0.322036	0.783	0.213	4.23463e-10	8
VMA21	1.38231e-16	0.321991	0.565	0.118	2.23464e-12	8
TMX1	4.96315e-16	0.321785	0.739	0.182	8.02344e-12	8
TLN1	6.2565e-16	0.321536	0.761	0.19	1.01143e-11	8
KARS	1.38292e-15	0.321513	0.717	0.177	2.23563e-11	8
IMMT	1.09687e-19	0.321313	0.63	0.125	1.77319e-15	8
ARHGAP11B	1.37192e-72	0.321144	0.348	0.014	2.21784e-68	8
CHCHD1	3.71723e-23	0.321133	0.674	0.122	6.00928e-19	8
RNASEH2C	2.68162e-13	0.320244	0.739	0.2	4.33511e-09	8
PRR11	4.92888e-272	0.320117	0.413	0.004	7.96803e-268	8
DOK2	3.47618e-06	0.319942	0.87	0.433	0.056196	8
ZNHIT1	1.01807e-09	0.318872	0.826	0.287	1.64581e-05	8
SYNCRIP	1.75213e-15	0.318682	0.739	0.185	2.8325e-11	8
PLGRKT	1.05451e-15	0.318522	0.609	0.137	1.70471e-11	8
TMA7	2.18558e-06	0.318052	0.978	0.925	0.0353321	8
GSPT1	1.25118e-18	0.317032	0.674	0.145	2.02265e-14	8
TRBC2	0.000881347	0.316972	0.957	0.701	1	8
LSM6	6.58188e-09	0.31603	0.696	0.242	0.000106403	8
MRPS36	5.60636e-14	0.315536	0.739	0.197	9.06325e-10	8
BZW1	4.01596e-08	0.315112	0.804	0.317	0.000649221	8
TAF10	7.59023e-17	0.314995	0.587	0.125	1.22704e-12	8
MYL6B	6.97737e-51	0.314824	0.435	0.03	1.12796e-46	8
LSM1	1.46739e-17	0.314689	0.696	0.154	2.37219e-13	8
DCK	6.28534e-08	0.314394	0.804	0.313	0.00101609	8
EED	4.90671e-23	0.314244	0.565	0.093	7.93219e-19	8
RPL26L1	4.21666e-24	0.314107	0.565	0.09	6.81665e-20	8
COMMD3	1.11552e-17	0.313778	0.543	0.108	1.80335e-13	8
OPTN	1.04604e-08	0.31363	0.87	0.323	0.000169102	8
FRG1	4.77438e-14	0.313447	0.761	0.205	7.71826e-10	8
FBXO7	6.62392e-12	0.312817	0.717	0.209	1.07082e-07	8
HNRNPUL1	1.13993e-08	0.312772	0.761	0.266	0.000184281	8
AP2B1	1.79491e-16	0.312409	0.652	0.148	2.90165e-12	8
NTAN1	3.69052e-18	0.312356	0.543	0.105	5.96609e-14	8
ATP5IF1	1.75318e-05	0.312235	0.935	0.58	0.283419	8
F8A1	5.67504e-29	0.312011	0.522	0.069	9.17427e-25	8
ARF6	8.13409e-08	0.311917	0.87	0.335	0.00131496	8
PHB	1.68497e-08	0.311914	0.674	0.232	0.000272393	8
SEC11C	4.35882e-13	0.31172	0.87	0.256	7.04647e-09	8
RNF167	6.15558e-09	0.311272	0.804	0.289	9.95111e-05	8
ATP5PD	5.11736e-06	0.310936	0.935	0.465	0.0827272	8
ESCO2	3.70642e-209	0.310904	0.283	0.002	5.9918e-205	8
ITGB2	3.39601e-05	0.310645	0.957	0.561	0.549	8
GON7	2.64312e-24	0.310645	0.543	0.084	4.27286e-20	8
COMMD8	6.95896e-21	0.310621	0.696	0.137	1.12499e-16	8
PDZD11	2.51606e-33	0.310122	0.587	0.075	4.06746e-29	8
DPP3	6.35447e-46	0.309712	0.522	0.046	1.02726e-41	8
FIBP	4.30829e-18	0.308747	0.739	0.166	6.96479e-14	8
MANF	1.78937e-12	0.308542	0.543	0.136	2.8927e-08	8
ALG5	2.14889e-26	0.308068	0.696	0.116	3.4739e-22	8
SLC25A6	2.05359e-06	0.307938	0.978	0.862	0.0331983	8
PSMB10	2.55953e-07	0.307639	0.957	0.435	0.00413773	8
RPS2	1.30027e-05	0.307603	1	0.985	0.210202	8
CD3D	2.71434e-05	0.307148	0.957	0.873	0.438801	8
SLTM	5.13558e-10	0.30709	0.804	0.272	8.30218e-06	8
MRPL53	6.40725e-24	0.30672	0.413	0.054	1.0358e-19	8
AKR1B1	4.55487e-13	0.305352	0.674	0.179	7.36341e-09	8
MCUR1	2.52187e-38	0.305282	0.587	0.066	4.07685e-34	8
ASXL1	2.70344e-16	0.30501	0.63	0.141	4.37038e-12	8
NABP2	3.97019e-34	0.304743	0.565	0.068	6.41821e-30	8
CFAP20	9.95319e-21	0.304207	0.565	0.101	1.60903e-16	8
RAF1	7.62042e-11	0.304203	0.5	0.13	1.23192e-06	8
CHEK1	1.29034e-76	0.303415	0.348	0.013	2.08596e-72	8
RMI2	9.86717e-203	0.30337	0.435	0.007	1.59513e-198	8
FERMT3	3.16062e-10	0.302991	0.87	0.294	5.10945e-06	8
PSMD13	9.18285e-13	0.302901	0.848	0.248	1.4845e-08	8
POC1A	8.51838e-234	0.302158	0.391	0.004	1.37708e-229	8
PTP4A2	4.41089e-10	0.302001	0.913	0.318	7.13065e-06	8
MPG	3.26346e-12	0.30199	0.761	0.219	5.27571e-08	8
DNAJC21	4.15635e-20	0.301942	0.435	0.068	6.71915e-16	8
EIF4E3	2.90761e-28	0.301218	0.435	0.051	4.70044e-24	8
C4orf48	1.8226e-15	0.300809	0.674	0.163	2.94641e-11	8
C9orf16	2.07914e-05	0.300723	0.913	0.502	0.336114	8
PPP1R12A	1.58179e-09	0.300586	0.913	0.327	2.55712e-05	8
EBNA1BP2	1.70523e-20	0.300586	0.522	0.091	2.75667e-16	8
GALM	5.28836e-16	0.300339	0.696	0.165	8.54916e-12	8
RTN3	5.41977e-18	0.299724	0.696	0.153	8.7616e-14	8
ANAPC5	3.85448e-09	0.299716	0.804	0.287	6.23116e-05	8
SFT2D1	1.52663e-09	0.2994	0.739	0.246	2.46795e-05	8
OXCT1	1.72642e-21	0.299078	0.63	0.116	2.79094e-17	8
IER3IP1	5.10725e-11	0.298794	0.674	0.199	8.25638e-07	8
RALBP1	8.2832e-20	0.298509	0.63	0.123	1.33906e-15	8
SSNA1	2.5515e-09	0.298407	0.87	0.304	4.12475e-05	8
CNP	4.73371e-37	0.298125	0.543	0.06	7.65251e-33	8
TRIB2	1.12712e-14	0.297344	0.63	0.152	1.8221e-10	8
GRN	1.30078e-16	0.297257	0.391	0.066	2.10284e-12	8
CAPNS1	2.34824e-20	0.29659	0.587	0.109	3.79616e-16	8
APOBEC3G	1.0887e-13	0.296534	0.5	0.113	1.75999e-09	8
TIMELESS	2.58745e-125	0.295912	0.413	0.011	4.18287e-121	8
POLR2E	4.52297e-08	0.294766	0.717	0.262	0.000731183	8
RPS19BP1	4.3072e-08	0.294528	0.826	0.312	0.000696303	8
NAA50	8.62417e-22	0.294395	0.587	0.103	1.39418e-17	8
NDC80	9.7845e-53	0.293533	0.457	0.032	1.58176e-48	8
GTF2A2	3.83389e-08	0.29336	0.848	0.316	0.000619787	8
PFKL	1.45746e-14	0.292921	0.804	0.213	2.35613e-10	8
FAM107B	1.55283e-07	0.292318	0.804	0.324	0.0025103	8
RNPEPL1	1.15985e-18	0.290971	0.696	0.147	1.87501e-14	8
TBCB	1.80534e-07	0.290484	0.891	0.363	0.00291851	8
BAD	4.85634e-24	0.290368	0.587	0.096	7.85076e-20	8
NT5C3A	6.54668e-16	0.290081	0.804	0.199	1.05834e-11	8
HIST2H2AC	8.96599e-36	0.289291	0.457	0.045	1.44944e-31	8
PIN1	1.58296e-08	0.289177	0.783	0.282	0.000255901	8
PSMD6	7.29282e-12	0.288927	0.761	0.221	1.17896e-07	8
VOPP1	4.57626e-12	0.288868	0.783	0.226	7.39798e-08	8
KPNB1	2.81348e-06	0.288828	0.804	0.323	0.0454827	8
POLR2J	1.01259e-09	0.288182	0.891	0.302	1.63695e-05	8
VAMP5	5.80885e-08	0.287804	0.739	0.279	0.000939059	8
PSMG1	1.20153e-21	0.287575	0.5	0.08	1.9424e-17	8
MRPL9	2.75082e-12	0.28735	0.696	0.194	4.44697e-08	8
TADA3	3.40378e-12	0.286612	0.761	0.223	5.50256e-08	8
CAST	2.35231e-08	0.286287	0.891	0.324	0.000380274	8
AC114760.2	4.69311e-07	0.286258	0.37	0.113	0.00758688	8
STIP1	4.60007e-15	0.286165	0.565	0.126	7.43647e-11	8
THOC3	6.85775e-11	0.286067	0.739	0.221	1.10862e-06	8
CTSB	2.02383e-17	0.285951	0.652	0.143	3.27173e-13	8
EFHD2	2.25635e-33	0.285474	0.609	0.079	3.64762e-29	8
FAM241A	5.54164e-27	0.285389	0.326	0.032	8.95861e-23	8
CSRP1	2.37875e-17	0.285014	0.587	0.12	3.84549e-13	8
COPZ1	2.80042e-13	0.284964	0.848	0.235	4.52716e-09	8
DDX46	1.83243e-06	0.284844	0.717	0.307	0.029623	8
RBBP4	1.19683e-08	0.284523	0.717	0.259	0.000193479	8
MT-CO3	0.000362776	0.283743	1	0.995	1	8
C21orf58	5.70172e-69	0.283577	0.326	0.013	9.2174e-65	8
FDX1	4.11716e-12	0.28344	0.717	0.202	6.6558e-08	8
MRPS10	2.16951e-14	0.283339	0.587	0.133	3.50723e-10	8
DBF4	5.37376e-18	0.28315	0.587	0.119	8.68722e-14	8
MYL12A	4.07163e-05	0.282491	0.978	0.928	0.658219	8
TMEM160	3.25857e-10	0.282371	0.848	0.276	5.2678e-06	8
MPDU1	1.30366e-28	0.282268	0.565	0.079	2.1075e-24	8
CKAP2L	4.42823e-244	0.282007	0.261	0.001	7.15867e-240	8
MCM10	0	0.281718	0.37	0.001	0	8
CD53	2.14818e-05	0.281689	0.935	0.576	0.347276	8
MRPL54	1.89767e-10	0.281643	0.848	0.283	3.06777e-06	8
CBWD1	2.04011e-22	0.281537	0.5	0.079	3.29804e-18	8
SRI	5.58502e-09	0.281406	0.891	0.321	9.02874e-05	8
CMC2	1.74076e-11	0.281344	0.674	0.197	2.81412e-07	8
ARL4C	2.52425e-06	0.2813	0.891	0.429	0.040807	8
DERA	1.05958e-40	0.281043	0.478	0.044	1.71291e-36	8
DNAJA1	5.85632e-08	0.28097	0.804	0.312	0.000946733	8
ZNF207	4.3506e-09	0.28086	0.848	0.311	7.03318e-05	8
TMED2	9.11597e-08	0.280457	0.87	0.34	0.00147369	8
MCTS1	3.45493e-16	0.28027	0.609	0.133	5.58524e-12	8
GOT2	4.20638e-24	0.280052	0.587	0.095	6.80003e-20	8

## Sheet: non-aGVHD PB
non-aGVHD PB
gene	p_val	avg_logFC	pct.1	pct.2	p_val_adj	cluster
IL32	1.29717e-291	0.577026	0.996	0.98	1.98143e-287	0
HLA-DRB1	1.32212e-130	0.531498	0.788	0.497	2.01954e-126	0
HLA-DRA	2.28559e-83	0.530995	0.589	0.35	3.49123e-79	0
HLA-DPA1	8.73715e-112	0.526871	0.68	0.416	1.3346e-107	0
HLA-DPB1	2.38568e-125	0.524246	0.761	0.49	3.64413e-121	0
ISG15	2.1983e-44	0.510373	0.627	0.489	3.3579e-40	0
HLA-DQA1	6.72059e-63	0.496973	0.35	0.164	1.02657e-58	0
CD74	1.92152e-107	0.437328	0.881	0.71	2.93512e-103	0
TNFRSF4	1.42872e-37	0.431562	0.373	0.233	2.18236e-33	0
CYTOR	2.16973e-72	0.429824	0.659	0.446	3.31427e-68	0
HPGD	2.96759e-40	0.410153	0.375	0.229	4.53299e-36	0
PMAIP1	2.49807e-40	0.405334	0.459	0.312	3.81581e-36	0
ISG20	2.28593e-76	0.382284	0.864	0.76	3.49175e-72	0
HLA-DRB5	4.76015e-39	0.382065	0.33	0.189	7.27112e-35	0
TYMP	6.269e-33	0.378174	0.367	0.247	9.57589e-29	0
CARD16	3.1836e-42	0.375997	0.624	0.5	4.86295e-38	0
S100A4	3.21251e-129	0.366984	0.993	0.933	4.9071e-125	0
MIR4435-2HG	4.5109e-40	0.362543	0.452	0.299	6.8904e-36	0
SH3BGRL3	7.99121e-117	0.361769	0.971	0.907	1.22066e-112	0
SAT1	2.28787e-49	0.35766	0.792	0.674	3.49472e-45	0
OAZ1	1.69967e-100	0.357646	0.946	0.877	2.59624e-96	0
HLA-A	3.66429e-201	0.351507	1	0.996	5.5972e-197	0
ARPC1B	3.25663e-75	0.339357	0.857	0.721	4.97451e-71	0
PSMB9	2.25379e-58	0.338807	0.755	0.62	3.44267e-54	0
TIGIT	9.47744e-31	0.335888	0.516	0.39	1.44768e-26	0
HLA-DMA	2.13464e-29	0.331423	0.316	0.199	3.26066e-25	0
TNFRSF18	3.40656e-26	0.329257	0.298	0.189	5.20352e-22	0
SRGN	1.42589e-58	0.326364	0.819	0.681	2.17804e-54	0
CD2	8.66821e-59	0.32551	0.754	0.612	1.32407e-54	0
CORO1B	2.35739e-24	0.320068	0.572	0.497	3.60091e-20	0
GLRX	4.91014e-33	0.316759	0.595	0.481	7.50024e-29	0
IL2RG	1.89949e-58	0.314877	0.787	0.674	2.90147e-54	0
TRAC	4.36631e-30	0.313224	0.84	0.804	6.66953e-26	0
CD52	3.2655e-110	0.31241	0.99	0.964	4.98804e-106	0
C12orf75	3.38686e-35	0.308403	0.508	0.368	5.17343e-31	0
FANK1	3.75245e-29	0.308074	0.257	0.145	5.73187e-25	0
JPT1	1.03412e-36	0.304901	0.499	0.361	1.57962e-32	0
S100A11	8.16668e-41	0.304722	0.701	0.569	1.24746e-36	0
B2M	4.58219e-289	0.304334	1	0.999	6.9993e-285	0
LY6E	4.54823e-36	0.303577	0.77	0.691	6.94741e-32	0
DOK2	8.00828e-33	0.303193	0.565	0.454	1.22326e-28	0
IFI6	1.47243e-11	0.302946	0.486	0.432	2.24914e-07	0
HPRT1	1.5477e-17	0.302925	0.338	0.259	2.36412e-13	0
EMP3	2.64324e-70	0.295989	0.898	0.822	4.03755e-66	0
RGS1	8.13831e-18	0.295813	0.59	0.513	1.24313e-13	0
LGALS3	4.68644e-21	0.292413	0.353	0.252	7.15854e-17	0
HLA-C	1.00953e-163	0.29159	0.997	0.99	1.54206e-159	0
C4orf48	4.04638e-22	0.290743	0.416	0.321	6.18085e-18	0
UBE2L6	4.91463e-27	0.290262	0.521	0.415	7.50709e-23	0
ANXA2	7.05303e-38	0.288548	0.638	0.492	1.07735e-33	0
CLIC1	1.3884e-51	0.283673	0.786	0.668	2.12079e-47	0
RPS4Y1	8.49057e-39	0.470625	0.468	0.289	1.29693e-34	1
JUN	3.2564e-28	0.392605	0.649	0.505	4.97415e-24	1
JUNB	2.10532e-36	0.379357	0.895	0.784	3.21588e-32	1
ANXA1	7.39719e-33	0.34636	0.29	0.145	1.12992e-28	1
FOS	3.95788e-10	0.335689	0.361	0.273	6.04567e-06	1
RPL36A	7.5311e-64	0.327062	0.973	0.905	1.15037e-59	1
RPS18	5.5215e-113	0.324388	0.995	0.978	8.43409e-109	1
RPS6	3.38838e-117	0.314812	0.997	0.976	5.17575e-113	1
RPLP2	1.80681e-101	0.308653	0.999	0.973	2.7599e-97	1
ZFP36L2	1.93938e-22	0.304661	0.758	0.667	2.9624e-18	1
RPL21	3.44461e-81	0.300852	0.994	0.972	5.26165e-77	1
RPS12	3.04737e-125	0.297151	1	0.979	4.65485e-121	1
RPL35	2.07077e-86	0.293547	0.992	0.963	3.16311e-82	1
RPS5	2.13308e-84	0.289056	0.992	0.943	3.25828e-80	1
RPS17	1.53539e-39	0.288311	0.962	0.91	2.34531e-35	1
RPL32	2.38294e-134	0.284387	0.998	0.979	3.63994e-130	1
RPL12	3.63475e-100	0.283534	0.998	0.97	5.55209e-96	1
RPL23A	9.08007e-86	0.283061	0.993	0.966	1.38698e-81	1
RPL9	4.49809e-94	0.281894	0.993	0.969	6.87083e-90	1
RPL10A	6.30765e-90	0.281729	0.995	0.961	9.63493e-86	1
PLAC8	1.13551e-269	0.945078	0.509	0.062	1.73449e-265	2
CCR7	8.18415e-161	0.830957	0.534	0.134	1.25013e-156	2
RPS121	3.64135e-304	0.709058	0.999	0.982	5.56217e-300	2
EEF1B21	4.51334e-158	0.691888	0.982	0.834	6.89412e-154	2
RPS61	7.80496e-236	0.663404	1	0.978	1.19221e-231	2
RPL31	4.50222e-138	0.652118	0.997	0.95	6.87714e-134	2
RPLP21	8.10844e-211	0.644394	1	0.976	1.23856e-206	2
RPS51	4.55406e-229	0.637284	0.999	0.948	6.95632e-225	2
RPL321	1.33671e-304	0.625622	1	0.981	2.04182e-300	2
RPS20	2.5182e-114	0.622898	0.994	0.928	3.84655e-110	2
RPL36A1	2.87033e-136	0.610975	0.996	0.91	4.38443e-132	2
RPS3A	2.34679e-284	0.605645	1	0.98	3.58472e-280	2
RPS181	3.49608e-211	0.598906	1	0.979	5.34027e-207	2
RPL211	3.5897e-157	0.598876	1	0.974	5.48327e-153	2
RPL131	3.05026e-279	0.588219	1	0.989	4.65927e-275	2
RPS14	3.28311e-251	0.562149	0.997	0.978	5.01494e-247	2
RPL381	3.84897e-181	0.557552	0.997	0.953	5.8793e-177	2
RPS8	3.89732e-230	0.557147	0.997	0.981	5.95316e-226	2
RPL10A1	1.81354e-187	0.556198	0.997	0.964	2.77018e-183	2
RPS13	9.62085e-208	0.552002	0.996	0.97	1.46959e-203	2
TCF7	6.35262e-76	0.549746	0.462	0.172	9.70362e-72	2
RPL91	5.9665e-199	0.54677	1	0.971	9.11383e-195	2
RPL121	5.12269e-213	0.538359	0.999	0.973	7.8249e-209	2
RPL35A	3.9334e-231	0.537613	0.999	0.969	6.00827e-227	2
RPL39	2.53808e-233	0.536737	0.999	0.974	3.87692e-229	2
RPL341	1.61065e-241	0.536425	1	0.984	2.46026e-237	2
RPS25	6.79847e-240	0.533216	1	0.977	1.03847e-235	2
RPS171	6.09166e-70	0.527208	0.982	0.913	9.30502e-66	2
RPL33	6.45705e-189	0.526467	1	0.977	9.86314e-185	2
RPS10	2.78451e-128	0.525439	0.997	0.949	4.25333e-124	2
ADTRP	5.92023e-84	0.516486	0.303	0.073	9.04316e-80	2
RPS27A1	9.8504e-233	0.515948	1	0.981	1.50465e-228	2
RPL7	4.50379e-112	0.507667	1	0.954	6.87954e-108	2
RPL30	3.35247e-171	0.506768	0.999	0.982	5.12089e-167	2
RPS23	4.51074e-223	0.506582	1	0.975	6.89015e-219	2
RPL36	6.90824e-204	0.498246	1	0.972	1.05523e-199	2
RPS91	1.76876e-159	0.492449	0.999	0.953	2.70178e-155	2
RPL5	7.84501e-168	0.482946	0.999	0.963	1.19833e-163	2
RPL351	1.12115e-130	0.467975	0.996	0.965	1.71256e-126	2
RPS21	1.93898e-110	0.467793	0.999	0.965	2.96179e-106	2
C6orf48	1.3589e-39	0.467644	0.615	0.383	2.07572e-35	2
RPS291	2.11057e-136	0.466863	1	0.981	3.22389e-132	2
RPS27	1.35301e-203	0.463953	0.999	0.991	2.06672e-199	2
RPS22	3.7823e-102	0.46198	0.999	0.969	5.77747e-98	2
RPL18A	1.11577e-191	0.459995	1	0.98	1.70434e-187	2
PRDX6	1.79301e-40	0.459018	0.572	0.363	2.73883e-36	2
MYC	7.08666e-42	0.457355	0.433	0.212	1.08249e-37	2
RPL37A	1.31471e-155	0.456493	0.999	0.968	2.00822e-151	2
SATB1	5.47043e-60	0.450928	0.298	0.093	8.35608e-56	2
RPS16	2.22594e-147	0.450647	1	0.971	3.40012e-143	2
RPL271	1.37213e-107	0.442731	1	0.956	2.09592e-103	2
RPL23	2.0743e-71	0.439964	0.994	0.924	3.16849e-67	2
RPL22	1.27633e-132	0.437519	0.999	0.953	1.9496e-128	2
RPS19	3.77993e-129	0.432673	1	0.983	5.77384e-125	2
RPL19	5.03276e-206	0.431866	0.999	0.982	7.68754e-202	2
RPS4X	6.73291e-127	0.431444	1	0.977	1.02845e-122	2
RPL23A1	6.92186e-119	0.42052	1	0.968	1.05731e-114	2
RPS3	9.16516e-186	0.41569	1	0.983	1.39998e-181	2
RPL11	5.72072e-210	0.413263	1	0.984	8.7384e-206	2
TXK	1.02749e-60	0.408582	0.287	0.084	1.56949e-56	2
PABPC1	8.91313e-65	0.407884	0.983	0.884	1.36148e-60	2
RPL101	3.6556e-187	0.403414	1	0.991	5.58393e-183	2
RPL27A1	4.21485e-72	0.395173	0.997	0.957	6.43818e-68	2
CD7	1.50418e-33	0.394158	0.655	0.448	2.29764e-29	2
RPS28	2.32092e-164	0.391042	1	0.983	3.5452e-160	2
RPLP0	1.1879e-71	0.386576	0.996	0.942	1.81451e-67	2
RPL4	4.34924e-89	0.384704	0.994	0.948	6.64347e-85	2
EIF3E	4.15468e-50	0.382721	0.94	0.835	6.34627e-46	2
RPL13A	1.53595e-81	0.375908	1	0.978	2.34616e-77	2
ZFAS1	3.31545e-38	0.375657	0.777	0.593	5.06436e-34	2
MT-ND2	3.88446e-46	0.371196	0.994	0.959	5.93352e-42	2
GIMAP7	5.03476e-36	0.370218	0.701	0.468	7.6906e-32	2
RPL411	8.33738e-110	0.367471	0.999	0.984	1.27353e-105	2
RPL26	1.43295e-143	0.364638	0.999	0.976	2.18883e-139	2
RPS4Y11	2.9237e-09	0.363574	0.403	0.321	4.46596e-05	2
RPL37	8.3478e-119	0.359993	0.997	0.979	1.27513e-114	2
RPL8	2.58075e-114	0.356702	0.999	0.976	3.9421e-110	2
RPL18	1.90752e-130	0.356266	0.999	0.977	2.91373e-126	2
RPS15A	9.97179e-182	0.355523	1	0.984	1.52319e-177	2
SNHG8	1.88069e-27	0.353054	0.604	0.418	2.87275e-23	2
RPL29	8.23408e-108	0.351751	0.997	0.971	1.25776e-103	2
RPL6	1.03956e-108	0.350924	1	0.971	1.58793e-104	2
LEF1	9.74363e-30	0.350481	0.659	0.46	1.48834e-25	2
EEF1A1	5.86565e-112	0.346165	1	0.995	8.95978e-108	2
TRAT1	1.22004e-24	0.345646	0.392	0.226	1.86361e-20	2
OXNAD1	8.38578e-31	0.345145	0.318	0.153	1.28093e-26	2
RPS7	4.48065e-111	0.344549	1	0.972	6.8442e-107	2
MT-ND4	5.06242e-48	0.343241	0.996	0.961	7.73285e-44	2
MLLT3	3.02404e-32	0.336581	0.342	0.165	4.61923e-28	2
FBL	3.36178e-23	0.325823	0.494	0.332	5.13512e-19	2
GIMAP1	1.47208e-23	0.320893	0.453	0.287	2.2486e-19	2
SH3YL1	1.07413e-19	0.314954	0.38	0.234	1.64073e-15	2
RPS15	2.53674e-116	0.313446	0.997	0.981	3.87487e-112	2
RPL14	9.19949e-101	0.313298	0.999	0.975	1.40522e-96	2
NPM1	3.50692e-44	0.311643	0.964	0.881	5.35682e-40	2
TMEM123	4.27928e-26	0.30665	0.808	0.652	6.5366e-22	2
RPL7A	2.29231e-68	0.300397	0.997	0.967	3.5015e-64	2
TOMM7	2.33815e-39	0.290869	0.96	0.869	3.57152e-35	2
NOP53	3.67302e-35	0.288317	0.951	0.862	5.61053e-31	2
UBA52	5.47693e-71	0.287744	0.999	0.961	8.366e-67	2
MGAT4A	1.14342e-25	0.284661	0.355	0.189	1.74658e-21	2
RPL15	3.35122e-67	0.28237	1	0.968	5.119e-63	2
EEF1G	7.14906e-05	0.281836	0.506	0.439	1	2
RPSA	2.07006e-70	0.281758	1	0.97	3.16202e-66	2
ACTG1	2.92653e-164	0.996527	0.993	0.896	4.47028e-160	3
SLC25A5	1.03817e-95	0.732895	0.843	0.474	1.5858e-91	3
COTL1	3.71651e-96	0.713123	0.92	0.614	5.67697e-92	3
LGALS1	4.02499e-44	0.702357	0.753	0.47	6.14818e-40	3
UCP2	1.52054e-91	0.684903	0.955	0.708	2.32262e-87	3
GAPDH	3.38856e-120	0.672248	0.99	0.921	5.17603e-116	3
ARPC5	4.11377e-88	0.630525	0.857	0.466	6.28378e-84	3
ACTB	8.415e-111	0.611898	1	0.993	1.28539e-106	3
CD741	3.63756e-59	0.59842	0.965	0.771	5.55638e-55	3
LIMS1	3.0865e-81	0.57792	0.654	0.257	4.71464e-77	3
CNN2	6.88241e-67	0.564085	0.831	0.467	1.05129e-62	3
PCLAF	1.01112e-157	0.555909	0.283	0.023	1.54449e-153	3
CORO1A	6.96631e-115	0.551307	0.99	0.912	1.0641e-110	3
ABRACL	8.60776e-72	0.530058	0.788	0.405	1.31484e-67	3
GBP2	3.8422e-64	0.526031	0.857	0.505	5.86896e-60	3
MT1E	7.65032e-103	0.506906	0.377	0.077	1.16859e-98	3
PFN1	1.94495e-108	0.506712	1	0.975	2.97091e-104	3
MYL6	6.70306e-93	0.50011	0.995	0.916	1.02389e-88	3
AQP3	8.62955e-51	0.493538	0.723	0.386	1.31816e-46	3
CLIC11	2.34292e-71	0.491124	0.965	0.696	3.57881e-67	3
TMSB10	2.01216e-130	0.490717	1	0.99	3.07358e-126	3
EPSTI11	1.9612e-67	0.490711	0.703	0.312	2.99574e-63	3
DYNLL1	3.30685e-59	0.485356	0.765	0.398	5.05121e-55	3
RAC2	1.40605e-67	0.472303	0.965	0.756	2.14775e-63	3
CFL1	5.7469e-86	0.471121	0.993	0.935	8.77839e-82	3
HLA-DRA1	3.45145e-44	0.468694	0.763	0.429	5.27209e-40	3
PSMA4	1.43826e-62	0.467646	0.76	0.366	2.19694e-58	3
WDR1	4.14735e-61	0.467625	0.791	0.417	6.33508e-57	3
TAP1	1.23407e-60	0.458047	0.791	0.414	1.88504e-56	3
PPP1CA	9.65659e-64	0.453076	0.922	0.605	1.47504e-59	3
DECR1	2.53269e-81	0.450769	0.664	0.25	3.86868e-77	3
GIMAP4	5.54854e-45	0.441763	0.762	0.431	8.47539e-41	3
SUB1	2.69838e-61	0.438504	0.955	0.786	4.12178e-57	3
ARPC2	5.30594e-68	0.437818	0.976	0.824	8.10482e-64	3
ARHGDIB	4.81003e-100	0.43602	0.995	0.95	7.34733e-96	3
NOSIP	2.03097e-44	0.433918	0.675	0.343	3.10231e-40	3
RGS10	1.73672e-53	0.432392	0.837	0.485	2.65285e-49	3
LSP1	2.78191e-56	0.43193	0.963	0.744	4.24937e-52	3
SLC25A3	9.70374e-53	0.429689	0.889	0.601	1.48225e-48	3
GBP1	8.06688e-62	0.429548	0.621	0.256	1.23222e-57	3
ARPC1B1	3.63713e-60	0.428256	0.958	0.766	5.55572e-56	3
MIR4435-2HG1	4.23502e-62	0.426518	0.734	0.33	6.46899e-58	3
S1PR4	4.49558e-52	0.424131	0.76	0.404	6.867e-48	3
NOP10	4.67959e-60	0.423823	0.779	0.384	7.14807e-56	3
STMN1	4.38926e-30	0.422987	0.297	0.121	6.7046e-26	3
PYCARD	3.62742e-72	0.42007	0.637	0.245	5.54088e-68	3
ARPC3	2.14706e-73	0.420018	0.974	0.825	3.27963e-69	3
S100A41	4.65174e-59	0.415771	1	0.957	7.10553e-55	3
ISG151	1.21446e-42	0.414807	0.835	0.522	1.85509e-38	3
CAP1	2.09698e-47	0.407207	0.866	0.565	3.20314e-43	3
TPM4	2.19061e-65	0.40577	0.626	0.249	3.34616e-61	3
KLRB1	1.52394e-13	0.402095	0.289	0.16	2.32782e-09	3
CAPZB	6.42328e-57	0.401543	0.944	0.661	9.81157e-53	3
PSMB8	9.94053e-52	0.401402	0.889	0.595	1.51842e-47	3
PPP1R18	4.39717e-55	0.401333	0.819	0.442	6.71667e-51	3
LIMD2	3.19504e-51	0.400951	0.955	0.78	4.88042e-47	3
AP2S1	8.14421e-66	0.397547	0.663	0.271	1.24403e-61	3
OAS1	1.88461e-62	0.392089	0.586	0.226	2.87874e-58	3
CALM3	3.71167e-45	0.390172	0.882	0.605	5.66958e-41	3
ATP5F1C	8.33266e-49	0.38967	0.784	0.442	1.27281e-44	3
ZYX	9.13705e-49	0.38943	0.619	0.283	1.39568e-44	3
UBE2L61	3.18788e-47	0.389382	0.781	0.429	4.86948e-43	3
LGALS9	2.63393e-69	0.386833	0.548	0.195	4.02332e-65	3
CLTA	4.79425e-52	0.38541	0.663	0.304	7.32322e-48	3
H3F3A	4.77942e-72	0.384988	0.995	0.926	7.30057e-68	3
ACTR3	7.22551e-44	0.383602	0.852	0.567	1.1037e-39	3
HLA-DRB11	2.19487e-24	0.382979	0.837	0.612	3.35267e-20	3
IFI61	3.88627e-37	0.379664	0.729	0.426	5.93628e-33	3
STAT1	7.16488e-38	0.379141	0.783	0.465	1.09443e-33	3
ATP5F1A	1.49315e-44	0.375787	0.824	0.518	2.28078e-40	3
LCP1	5.9356e-38	0.370373	0.793	0.485	9.06663e-34	3
GTF3C6	8.79874e-53	0.369794	0.694	0.32	1.34401e-48	3
S100A111	1.85685e-40	0.368419	0.896	0.601	2.83634e-36	3
MRPL10	3.8728e-78	0.365796	0.4	0.106	5.9157e-74	3
CD59	4.71454e-46	0.363824	0.536	0.232	7.20146e-42	3
IDH2	2.44438e-52	0.362297	0.569	0.238	3.73379e-48	3
GBP4	1.97542e-58	0.361377	0.518	0.195	3.01746e-54	3
GPSM3	1.12515e-40	0.360831	0.901	0.641	1.71866e-36	3
PPP4C	4.99861e-54	0.360527	0.744	0.347	7.63538e-50	3
YWHAE	1.74321e-59	0.360005	0.562	0.219	2.66275e-55	3
POMP	4.24275e-49	0.359407	0.809	0.426	6.4808e-45	3
MMADHC	1.06922e-51	0.358204	0.565	0.237	1.63324e-47	3
DBI	3.02209e-43	0.355595	0.857	0.508	4.61624e-39	3
ATP5PB	1.27467e-40	0.355362	0.76	0.432	1.94706e-36	3
PSMA2	1.71222e-39	0.353198	0.723	0.385	2.61541e-35	3
SIT1	4.2966e-46	0.351998	0.708	0.361	6.56305e-42	3
BRK1	1.00653e-43	0.351005	0.856	0.541	1.53748e-39	3
CXCR3	5.36047e-44	0.350917	0.327	0.111	8.18811e-40	3
ADA	1.06181e-86	0.350233	0.37	0.084	1.62191e-82	3
FKBP1A	2.50465e-40	0.349721	0.821	0.498	3.82585e-36	3
COX8A	8.28848e-40	0.349542	0.901	0.62	1.26606e-35	3
TWF2	3.92965e-55	0.346292	0.61	0.256	6.00254e-51	3
H2AFV	6.09867e-38	0.345022	0.739	0.397	9.31571e-34	3
OSTF1	6.96559e-42	0.340418	0.677	0.346	1.06399e-37	3
GLRX1	1.35692e-35	0.338964	0.821	0.503	2.07269e-31	3
ATP5F1B	2.30474e-36	0.338619	0.772	0.468	3.5205e-32	3
PTPRCAP	7.31633e-06	0.338411	0.339	0.272	0.111757	3
TMSB4X	3.68485e-55	0.337826	1	0.993	5.62861e-51	3
HMGN2	2.81323e-08	0.33704	0.856	0.688	0.000429721	3
MSN	1.50278e-43	0.336596	0.701	0.36	2.29549e-39	3
ATP5MC3	5.53936e-38	0.336139	0.835	0.536	8.46137e-34	3
FAS	4.06333e-47	0.336007	0.565	0.247	6.20673e-43	3
LAT	1.18921e-39	0.334539	0.875	0.577	1.81652e-35	3
VIM	2.81795e-21	0.334012	0.953	0.852	4.30442e-17	3
VAMP51	2.78829e-40	0.333816	0.71	0.373	4.25911e-36	3
C4orf481	2.41571e-46	0.333594	0.685	0.329	3.69e-42	3
TALDO1	1.91381e-42	0.332975	0.689	0.35	2.92335e-38	3
MT2A	8.71938e-28	0.332901	0.746	0.459	1.33189e-23	3
SAMD3	2.22091e-62	0.330594	0.539	0.193	3.39244e-58	3
PTTG1	4.27319e-44	0.329942	0.43	0.165	6.5273e-40	3
COX5A	5.31117e-37	0.329319	0.828	0.514	8.11281e-33	3
SAT11	6.27527e-32	0.328615	0.92	0.708	9.58548e-28	3
ISG201	6.98104e-42	0.328277	0.977	0.79	1.06635e-37	3
TXN	5.74636e-32	0.32825	0.831	0.538	8.77757e-28	3
PPP1CC	2.4952e-40	0.325976	0.765	0.419	3.81142e-36	3
NEAT1	4.3855e-37	0.324532	0.929	0.722	6.69886e-33	3
TMEM167A	3.82232e-59	0.324126	0.496	0.177	5.83859e-55	3
CARHSP1	5.76164e-56	0.320695	0.55	0.212	8.80091e-52	3
PGAM1	1.23065e-33	0.319993	0.741	0.434	1.87981e-29	3
S100A6	2.44287e-29	0.318775	0.986	0.902	3.73148e-25	3
ANXA21	8.0978e-29	0.315235	0.826	0.531	1.23694e-24	3
GMFG	1.2747e-45	0.31445	0.986	0.865	1.9471e-41	3
HLA-DPA11	5.53781e-22	0.314258	0.758	0.517	8.459e-18	3
PSMA5	1.33522e-41	0.312786	0.67	0.337	2.03955e-37	3
APOBEC3G	1.43257e-50	0.312741	0.457	0.172	2.18825e-46	3
FDFT1	1.4005e-41	0.312212	0.631	0.305	2.13926e-37	3
FYB1	5.20492e-28	0.310847	0.889	0.671	7.95051e-24	3
GNAI2	3.66179e-36	0.310566	0.637	0.338	5.59339e-32	3
PSMD8	1.1416e-41	0.31052	0.769	0.412	1.74379e-37	3
CLDND1	4.66099e-31	0.309932	0.685	0.393	7.11966e-27	3
MXD4	1.65728e-71	0.309155	0.372	0.097	2.53149e-67	3
IFI27L2	5.05992e-55	0.308584	0.656	0.272	7.72902e-51	3
APOBEC3C	1.18754e-48	0.308564	0.492	0.193	1.81397e-44	3
HINT1	1.69629e-37	0.308443	0.965	0.837	2.59108e-33	3
SIRPG	3.38188e-48	0.308147	0.513	0.21	5.16582e-44	3
SEM1	5.03876e-35	0.308006	0.734	0.399	7.6967e-31	3
UBE2F	2.21525e-67	0.307012	0.431	0.129	3.3838e-63	3
TRIB2	4.15737e-58	0.306834	0.49	0.176	6.35039e-54	3
SEC11A	1.4714e-33	0.306151	0.746	0.424	2.24756e-29	3
ANXA51	1.58026e-33	0.304484	0.723	0.408	2.41385e-29	3
POLR1D	1.33696e-34	0.304303	0.805	0.473	2.0422e-30	3
PPIA	1.91652e-29	0.303505	0.977	0.866	2.92748e-25	3
SASH3	1.18463e-43	0.301801	0.464	0.191	1.80952e-39	3
PRDX11	3.57937e-31	0.301482	0.847	0.565	5.46748e-27	3
CD21	3.73017e-31	0.301405	0.901	0.654	5.69783e-27	3
TXNDC17	5.74152e-58	0.300811	0.504	0.181	8.77017e-54	3
DCTN3	1.02059e-41	0.300381	0.666	0.327	1.55896e-37	3
LCK	1.02501e-34	0.299202	0.939	0.717	1.5657e-30	3
PTRHD1	1.02322e-45	0.297455	0.492	0.199	1.56296e-41	3
SH2D1A	1.1575e-51	0.296857	0.45	0.163	1.76808e-47	3
C12orf751	1.27927e-32	0.295573	0.717	0.402	1.95409e-28	3
LY6E1	1.08581e-27	0.295564	0.904	0.708	1.65857e-23	3
PSMB91	1.01457e-32	0.295539	0.922	0.656	1.54976e-28	3
MRPS36	7.00072e-54	0.295265	0.518	0.195	1.06936e-49	3
CD53	6.00922e-37	0.294954	0.939	0.7	9.17908e-33	3
VCP	2.44561e-41	0.294448	0.678	0.333	3.73567e-37	3
HNRNPF	7.77032e-30	0.293538	0.781	0.477	1.18692e-25	3
LAPTM5	1.90018e-28	0.292989	0.946	0.782	2.90253e-24	3
NDUFC2	1.50557e-37	0.291701	0.649	0.325	2.29976e-33	3
SERF2	2.63967e-44	0.291278	0.993	0.916	4.03209e-40	3
NDUFB3	1.18351e-41	0.291142	0.619	0.292	1.80781e-37	3
RHOF	3.97349e-39	0.29073	0.666	0.335	6.06951e-35	3
PSMB6	3.83494e-36	0.290223	0.73	0.387	5.85787e-32	3
COX6B1	3.48251e-35	0.290014	0.955	0.758	5.31953e-31	3
GNG5	2.59123e-30	0.289309	0.706	0.408	3.9581e-26	3
ITGB2	6.37543e-28	0.289084	0.868	0.605	9.73846e-24	3
SH3BGRL31	2.14806e-37	0.288643	0.998	0.931	3.28117e-33	3
ATP5MF	4.38611e-33	0.288624	0.877	0.581	6.69978e-29	3
NDUFS2	2.02326e-45	0.287464	0.558	0.24	3.09053e-41	3
CD521	7.13533e-48	0.287374	0.998	0.974	1.08992e-43	3
LPXN	7.94262e-39	0.287079	0.557	0.259	1.21324e-34	3
RCSD1	7.01805e-30	0.286857	0.763	0.459	1.07201e-25	3
UQCRC2	1.00913e-38	0.286442	0.713	0.366	1.54144e-34	3
ITGA4	7.69006e-27	0.28599	0.403	0.195	1.17466e-22	3
CYTOR1	2.5035e-38	0.285881	0.883	0.508	3.82409e-34	3
CSTB	4.37091e-29	0.285815	0.828	0.522	6.67656e-25	3
ARF5	4.17498e-33	0.283068	0.692	0.374	6.37728e-29	3
PSMD4	1.16369e-36	0.28212	0.656	0.332	1.77753e-32	3
PRDX3	1.68149e-47	0.282095	0.388	0.137	2.56847e-43	3
ARHGAP30	7.94955e-36	0.281679	0.685	0.359	1.21429e-31	3
HBB	0.000611556	3.82051	0.239	0.424	1	4
HBA2	0.000529615	3.68269	0.189	0.361	1	4
NEAT11	1.02392e-29	1.37602	0.798	0.741	1.56403e-25	4
MT-ND4L	1.86113e-28	1.33267	0.605	0.388	2.84288e-24	4
MT-ATP8	2.94256e-36	1.29796	0.584	0.291	4.49476e-32	4
DDX17	3.24068e-14	1.21429	0.506	0.411	4.95014e-10	4
SMCHD1	4.05722e-23	1.20519	0.65	0.56	6.19741e-19	4
MACF1	7.37994e-20	1.18608	0.366	0.189	1.12729e-15	4
SYNE2	1.32123e-24	1.17932	0.654	0.54	2.01818e-20	4
OGT	2.49361e-18	1.13745	0.37	0.202	3.80899e-14	4
TTN	5.07215e-13	1.12829	0.267	0.133	7.74771e-09	4
XIST	9.15071e-05	1.10392	0.35	0.294	1	4
PTPRC	1.89336e-37	1.09853	0.856	0.864	2.89211e-33	4
VPS13C	1.85267e-18	1.09232	0.374	0.204	2.82996e-14	4
USP15	1.61987e-15	1.05636	0.609	0.559	2.47435e-11	4
MBNL1	1.50933e-13	1.0546	0.523	0.45	2.3055e-09	4
AHNAK	3.00883e-12	1.05312	0.477	0.39	4.59599e-08	4
IKZF2	2.16796e-13	1.04687	0.362	0.22	3.31157e-09	4
PAG1	8.37519e-14	1.01291	0.473	0.361	1.27931e-09	4
MT-ND3	2.63442e-21	1.01178	0.835	0.91	4.02408e-17	4
ANKRD44	2.40851e-09	1.00535	0.42	0.334	3.679e-05	4
MT-ND5	7.53889e-25	0.995231	0.778	0.753	1.15157e-20	4
OGA	2.19321e-12	0.983346	0.44	0.328	3.35013e-08	4
PHTF2	5.85158e-12	0.980426	0.3	0.169	8.93829e-08	4
RORA	1.90817e-09	0.978649	0.502	0.444	2.91473e-05	4
TNFAIP3	1.22107e-07	0.97847	0.428	0.36	0.00186518	4
SLC2A3	6.77532e-06	0.971332	0.374	0.324	0.103493	4
DDHD1	7.39116e-15	0.962283	0.317	0.164	1.129e-10	4
PCNX1	2.06874e-14	0.955176	0.288	0.14	3.16e-10	4
NKTR	2.39881e-12	0.952591	0.477	0.373	3.66418e-08	4
RNF213	5.28803e-15	0.951804	0.613	0.561	8.07747e-11	4
FOSB	0.000150254	0.951045	0.255	0.198	1	4
RSRP1	3.40701e-09	0.93939	0.519	0.482	5.2042e-05	4
SORL1	1.06961e-06	0.933996	0.383	0.322	0.0163383	4
CCNL1	2.40423e-06	0.923843	0.461	0.441	0.0367245	4
GPRIN3	5.74022e-10	0.906902	0.251	0.139	8.76819e-06	4
ITK	1.79185e-08	0.897169	0.428	0.361	0.000273705	4
ZNF292	1.08003e-09	0.896129	0.362	0.256	1.64974e-05	4
UTRN	1.78752e-07	0.893344	0.288	0.193	0.00273043	4
MT-CO2	8.83718e-42	0.89035	0.967	0.995	1.34988e-37	4
MT-CO11	7.86852e-43	0.883447	0.975	0.998	1.20192e-38	4
MALAT1	2.84774e-49	0.883186	0.996	1	4.34992e-45	4
CASP8	3.48511e-08	0.882218	0.424	0.354	0.00053235	4
MT-ND6	1.56153e-09	0.880869	0.383	0.274	2.38523e-05	4
NLRC5	7.90901e-08	0.876544	0.259	0.165	0.0012081	4
SPOCK2	3.10695e-11	0.870363	0.588	0.563	4.74586e-07	4
ETS1	6.42401e-09	0.868289	0.543	0.536	9.81267e-05	4
EPB41	6.26825e-07	0.864833	0.461	0.417	0.00957475	4
RNF149	6.95973e-09	0.8581	0.399	0.308	0.00010631	4
EML4	4.57705e-06	0.856291	0.412	0.378	0.0699144	4
CLK1	2.51286e-06	0.855417	0.35	0.281	0.0383839	4
NFKBIZ	9.33878e-05	0.854696	0.288	0.228	1	4
PELI1	1.84311e-08	0.854012	0.3	0.202	0.000281534	4
LENG8	5.01376e-08	0.84804	0.28	0.18	0.000765852	4
CRYBG1	3.36701e-12	0.847925	0.267	0.137	5.1431e-08	4
ATP8B2	2.6544e-10	0.841823	0.251	0.132	4.05459e-06	4
MT-ATP6	1.11823e-23	0.841623	0.909	0.977	1.70809e-19	4
SLC38A1	4.4202e-05	0.827418	0.387	0.345	0.675186	4
ATRX	5.52708e-07	0.824604	0.449	0.416	0.00844261	4
CHD2	2.84867e-08	0.822683	0.313	0.211	0.000435134	4
FLNA	1.68938e-07	0.816882	0.461	0.412	0.00258052	4
CELF2	0.000304109	0.815959	0.432	0.441	1	4
DDX3X	2.78965e-07	0.814029	0.453	0.421	0.00426119	4
USP34	1.28095e-06	0.808938	0.292	0.207	0.0195665	4
RANBP2	5.9964e-13	0.804553	0.276	0.139	9.1595e-09	4
SMG1	4.99784e-08	0.802744	0.251	0.151	0.000763421	4
RNF19A	9.36341e-06	0.801872	0.263	0.186	0.143026	4
AKAP9	0.000278493	0.800714	0.366	0.335	1	4
DYNC1H1	1.62675e-05	0.799708	0.276	0.204	0.248486	4
CTLA4	0.00220146	0.796469	0.296	0.262	1	4
LNPEP	4.49208e-07	0.784178	0.296	0.206	0.00686165	4
ASH1L	8.41494e-09	0.783178	0.321	0.219	0.000128538	4
PDE4B	0.00120779	0.777349	0.272	0.232	1	4
STK4	8.69419e-11	0.775614	0.646	0.689	1.32804e-06	4
BIRC6	2.98654e-08	0.772313	0.267	0.164	0.000456194	4
AC016831.5	0.00722509	0.771173	0.28	0.245	1	4
GBP51	1.90525e-06	0.769539	0.498	0.465	0.0291027	4
DGKA	2.20197e-07	0.7691	0.358	0.275	0.00336352	4
ITGA41	0.000866933	0.768528	0.267	0.214	1	4
AKAP13	0.0018773	0.766864	0.395	0.403	1	4
MT-CYB	4.30409e-22	0.766581	0.909	0.968	6.5745e-18	4
CNST	2.05788e-07	0.761208	0.292	0.201	0.00314341	4
WNK1	6.12361e-07	0.758151	0.317	0.227	0.00935382	4
XRN1	1.18027e-08	0.75798	0.251	0.146	0.000180286	4
N4BP2L2	1.62275e-07	0.756502	0.568	0.575	0.00247875	4
TTC14	0.00307666	0.75586	0.259	0.224	1	4
NFAT5	2.64163e-09	0.755132	0.255	0.143	4.03509e-05	4
KLF6	0.000163575	0.754448	0.588	0.67	1	4
PIK3R5	9.58442e-07	0.75021	0.288	0.198	0.0146402	4
NLRP1	8.96204e-07	0.749036	0.28	0.19	0.0136895	4
FUS	1.2805e-07	0.748533	0.572	0.587	0.00195597	4
REL	6.24709e-08	0.746998	0.346	0.248	0.000954243	4
GLG1	0.000136119	0.745325	0.354	0.32	1	4
DOCK10	2.7278e-08	0.74397	0.255	0.154	0.000416672	4
SAMHD1	2.77799e-10	0.741755	0.626	0.649	4.24338e-06	4
KIAA1551	0.00139898	0.73136	0.358	0.335	1	4
PCM1	0.000103897	0.730386	0.305	0.244	1	4
NIPBL	0.000107954	0.723061	0.259	0.195	1	4
TAGAP	0.00677075	0.721703	0.358	0.356	1	4
ATF7IP	9.39876e-08	0.713144	0.28	0.181	0.00143566	4
SF3B1	0.000641147	0.712687	0.44	0.467	1	4
RASA3	0.00117596	0.703633	0.317	0.286	1	4
TMEM63A	0.00349325	0.703063	0.272	0.231	1	4
MATR3.1	8.15992e-06	0.700244	0.263	0.188	0.124643	4
PRPF4B	0.000608752	0.700109	0.3	0.263	1	4
SRSF10	0.00279798	0.699372	0.354	0.355	1	4
BCL11B	0.000747577	0.698588	0.288	0.241	1	4
SPTAN1	6.43858e-05	0.697876	0.325	0.277	0.983494	4
CYTH1	0.00538813	0.681906	0.362	0.367	1	4
FOXP3	2.72543e-47	0.679841	1	1	4.16309e-43	4
BTN3A1	4.13356e-05	0.672415	0.263	0.189	0.631402	4
WSB1	0.00107279	0.667671	0.387	0.372	1	4
PCSK7	0.000222253	0.664589	0.514	0.553	1	4
RBM5	2.88475e-08	0.659235	0.272	0.162	0.000440646	4
IL10RA	8.13222e-06	0.657121	0.576	0.624	0.12422	4
SF1	3.42844e-07	0.655963	0.597	0.663	0.00523695	4
KMT2A	0.000943969	0.65057	0.267	0.216	1	4
TMC8	0.00618775	0.646641	0.346	0.334	1	4
CD84	0.000261354	0.645563	0.255	0.191	1	4
TGOLN2	0.00832943	0.643623	0.309	0.29	1	4
MT-ND1	1.98959e-20	0.637644	0.877	0.933	3.0391e-16	4
ARID1B	0.000259656	0.633444	0.276	0.215	1	4
PHIP	0.00957244	0.632589	0.325	0.306	1	4
MYH9	0.00366745	0.63214	0.403	0.422	1	4
MT-CO3	8.81148e-22	0.63179	0.947	0.991	1.34595e-17	4
RBM39	4.34503e-07	0.629838	0.613	0.673	0.00663704	4
ARGLU1	0.000150104	0.624241	0.547	0.587	1	4
ANKRD12	0.000756113	0.62422	0.486	0.514	1	4
PRRC2C	0.00406759	0.60752	0.506	0.566	1	4
RBM25	0.00321775	0.607413	0.403	0.402	1	4
ITGB1	0.00740702	0.596499	0.531	0.6	1	4
EPC1	0.000214554	0.589304	0.481	0.502	1	4
MYCBP2	0.00295179	0.579227	0.362	0.338	1	4
BCLAF1	0.00578233	0.561241	0.346	0.335	1	4
ARHGAP4	0.0069678	0.553123	0.342	0.333	1	4
CD44	0.00305409	0.529421	0.588	0.714	1	4
HNRNPA2B1	1.5909e-05	0.475966	0.7	0.81	0.24301	4
DDX5	2.57333e-06	0.345146	0.872	0.963	0.0393076	4
TMCO1	0.000159852	0.333486	0.181	0.343	1	4
TUBA1A	0.00930998	0.323882	0.267	0.417	1	4
HLA-A1	0.00269721	0.312052	0.967	0.999	1	4
ICAM2	0.00488845	0.287737	0.276	0.431	1	4
TIAL1	0.0087928	0.285236	0.169	0.276	1	4
HIST1H4C	2.89447e-39	2.94582	0.962	0.384	4.42131e-35	5
TUBA1B	3.66061e-39	2.63463	1	0.49	5.59159e-35	5
STMN11	3.55548e-93	2.5709	1	0.131	5.431e-89	5
TUBB	1.47574e-39	2.22208	0.981	0.431	2.2542e-35	5
HMGB2	6.5879e-37	2.18529	1	0.585	1.0063e-32	5
PCLAF1	6.34294e-213	2.02072	0.962	0.042	9.68884e-209	5
TYMS	0	1.90827	0.942	0.015	0	5
UBE2C	0	1.89965	0.885	0.005	0	5
RRM2	0	1.82487	0.923	0.012	0	5
MKI67	0	1.786	0.962	0.018	0	5
H2AFZ	5.51566e-37	1.75112	1	0.55	8.42517e-33	5
DUT	3.66598e-42	1.67625	0.942	0.277	5.59979e-38	5
HMGN21	2.1785e-33	1.63252	1	0.703	3.32767e-29	5
TK1	0	1.6281	0.981	0.019	0	5
PCNA	4.26423e-92	1.54697	0.923	0.097	6.51362e-88	5
TUBB4B	1.59096e-39	1.50764	0.904	0.237	2.43019e-35	5
TOP2A	2.03375e-290	1.50104	0.788	0.017	3.10655e-286	5
NUSAP1	4.64874e-221	1.48191	0.942	0.036	7.10094e-217	5
BIRC5	0	1.48021	0.904	0.011	0	5
PTTG11	2.05507e-49	1.47518	0.942	0.186	3.13912e-45	5
CKS2	7.32382e-104	1.43316	0.923	0.081	1.11871e-99	5
H2AFV1	9.96382e-37	1.34903	1	0.427	1.52197e-32	5
HMGB1	4.77735e-34	1.34877	1	0.855	7.2974e-30	5
ZWINT	0	1.34742	0.942	0.02	0	5
SLC25A51	2.29274e-33	1.34598	0.981	0.508	3.50217e-29	5
MCM7	1.65638e-102	1.3233	0.904	0.08	2.53012e-98	5
CKS1B	9.20302e-151	1.30471	0.942	0.056	1.40576e-146	5
GAPDH1	7.05322e-31	1.29367	1	0.927	1.07738e-26	5
SMC4	1.04565e-51	1.25311	0.942	0.179	1.59724e-47	5
CENPF	0	1.24995	0.808	0.016	0	5
CCNB2	0	1.21387	0.846	0.01	0	5
RPA3	4.89976e-50	1.17944	0.981	0.213	7.48438e-46	5
CENPM	1.02869e-99	1.16787	0.962	0.091	1.57132e-95	5
DEK	3.4015e-31	1.15399	1	0.423	5.19579e-27	5
CDK1	0	1.14388	0.904	0.006	0	5
H2AFX	1.79279e-83	1.13661	0.885	0.093	2.73849e-79	5
KPNA2	2.24644e-73	1.13329	0.75	0.071	3.43144e-69	5
LMNB1	1.1677e-86	1.1177	0.923	0.095	1.78367e-82	5
ACTG11	6.03159e-25	1.10961	1	0.906	9.21325e-21	5
UBE2S	1.02364e-119	1.10908	0.846	0.056	1.56361e-115	5
ASF1B	0	1.05794	0.923	0.014	0	5
LDHA1	2.06104e-23	1.05484	0.962	0.591	3.14824e-19	5
SMC2	8.24836e-182	1.05222	0.942	0.044	1.25994e-177	5
PLK1	0	1.03143	0.615	0.003	0	5
RANBP1	1.51313e-29	1.02491	0.942	0.321	2.31131e-25	5
HMGA1	2.08476e-33	1.02368	0.904	0.243	3.18447e-29	5
FEN1	2.63474e-171	1.0199	0.904	0.043	4.02457e-167	5
CCNA2	0	1.0036	0.731	0.003	0	5
ARL6IP1	1.70861e-13	0.993379	0.981	0.461	2.6099e-09	5
LSM4	1.01675e-36	0.993035	0.962	0.265	1.55309e-32	5
RAN	1.7157e-26	0.983955	1	0.644	2.62073e-22	5
IDH21	3.1573e-32	0.977833	0.942	0.266	4.82278e-28	5
JPT12	5.45733e-23	0.975995	0.962	0.422	8.33606e-19	5
CARHSP11	2.9224e-37	0.972275	0.962	0.24	4.46397e-33	5
MAD2L1	2.94355e-110	0.970416	0.904	0.069	4.49628e-106	5
PGAM11	1.95337e-26	0.968887	1	0.461	2.98377e-22	5
TUBA1C	8.03824e-38	0.965502	0.846	0.164	1.22784e-33	5
MCM5	3.54945e-58	0.965375	0.827	0.111	5.42178e-54	5
NASP	1.02547e-37	0.95651	0.942	0.221	1.56641e-33	5
MCM3	2.64049e-53	0.953832	0.808	0.116	4.03335e-49	5
ANP32E	5.38225e-32	0.947692	0.981	0.279	8.22139e-28	5
DDX39A	4.06177e-41	0.944933	0.981	0.224	6.20436e-37	5
CDT1	0	0.942235	0.827	0.014	0	5
DHFR	2.79084e-181	0.941725	0.904	0.04	4.26301e-177	5
RRM1	7.49129e-77	0.935511	0.904	0.1	1.14429e-72	5
ANP32B	2.39697e-25	0.927649	0.981	0.629	3.66138e-21	5
CLSPN	0	0.927547	0.865	0.012	0	5
CFL11	7.09296e-28	0.927165	1	0.94	1.08345e-23	5
CDKN3	1.74808e-227	0.925936	0.769	0.021	2.6702e-223	5
COTL11	4.42019e-23	0.924881	0.981	0.642	6.75184e-19	5
TMPO	6.97621e-46	0.921773	0.962	0.186	1.06562e-41	5
ARPC51	1.70119e-23	0.92004	0.981	0.502	2.59856e-19	5
DNAJC9	4.4201e-51	0.918899	0.923	0.154	6.7517e-47	5
AURKB	0	0.918148	0.75	0.006	0	5
PHF19	2.38592e-83	0.91764	0.962	0.102	3.64449e-79	5
CCNB1	0	0.916717	0.558	0.006	0	5
TPI1	2.94597e-21	0.915215	0.981	0.579	4.49997e-17	5
SNRPG1	4.71439e-22	0.909073	0.923	0.448	7.20124e-18	5
HSP90AA1	1.83834e-20	0.897222	1	0.791	2.80806e-16	5
CDC20	0	0.896327	0.635	0.003	0	5
COX8A1	1.42734e-25	0.893653	1	0.646	2.18026e-21	5
TPX2	6.05788e-259	0.89281	0.769	0.018	9.25341e-255	5
PPIA1	1.12796e-25	0.88739	1	0.876	1.72295e-21	5
KIFC1	0	0.882841	0.827	0.003	0	5
C12orf752	5.17581e-19	0.877447	0.962	0.43	7.90605e-15	5
TXN1	5.68003e-19	0.876879	0.981	0.565	8.67625e-15	5
ACTB1	4.42077e-24	0.874019	1	0.993	6.75272e-20	5
MRPL511	8.31004e-34	0.873382	1	0.271	1.26936e-29	5
PRDX31	8.52681e-52	0.871255	0.942	0.156	1.30247e-47	5
UBE2T	1.95219e-307	0.86811	0.865	0.019	2.98197e-303	5
HNRNPA2B11	3.12156e-24	0.867603	1	0.804	4.76818e-20	5
ENO1	2.92904e-18	0.861734	1	0.732	4.47411e-14	5
CENPN	5.82209e-210	0.856635	0.885	0.032	8.89324e-206	5
PFN11	9.13582e-28	0.856424	1	0.978	1.3955e-23	5
FABP5	2.25861e-76	0.853363	0.673	0.055	3.45002e-72	5
NUDT1	5.53847e-52	0.850664	0.904	0.142	8.46001e-48	5
CORO1A1	7.61115e-25	0.84845	1	0.919	1.1626e-20	5
GINS2	1.01008e-193	0.845759	0.654	0.018	1.5429e-189	5
VIM1	7.12981e-12	0.832577	0.981	0.862	1.08908e-07	5
SRSF3	5.03532e-22	0.831869	1	0.569	7.69145e-18	5
LGALS11	9.23064e-10	0.830775	0.904	0.496	1.40998e-05	5
TMEM106C	6.52541e-65	0.826265	0.885	0.109	9.96756e-61	5
CD38	1.36605e-99	0.824701	0.635	0.036	2.08664e-95	5
SSRP1	5.45656e-43	0.817845	0.923	0.176	8.3349e-39	5
ASPM	2.45923e-224	0.814462	0.596	0.012	3.75648e-220	5
NUCKS1	2.04575e-20	0.812094	0.981	0.428	3.12489e-16	5
FBXO5	5.5601e-267	0.808685	0.827	0.02	8.49306e-263	5
HNRNPF1	2.09383e-21	0.804584	1	0.504	3.19832e-17	5
GTSE1	0	0.79972	0.712	0.002	0	5
HMMR	0	0.799648	0.635	0.003	0	5
PSMA41	6.43521e-21	0.79954	0.962	0.402	9.82978e-17	5
UHRF1	0	0.798059	0.712	0.004	0	5
PSMB2	3.52846e-25	0.78462	0.981	0.337	5.38973e-21	5
HIST1H1E	1.50872e-35	0.782278	0.673	0.102	2.30457e-31	5
SNRPB	9.56097e-20	0.779705	1	0.533	1.46044e-15	5
SLBP	3.12085e-26	0.778421	0.788	0.199	4.76709e-22	5
SMC3	3.29898e-33	0.774413	0.962	0.228	5.03919e-29	5
CALM31	1.00957e-18	0.769563	1	0.63	1.54212e-14	5
H2AFY	8.76267e-23	0.769271	0.923	0.343	1.3385e-18	5
DTYMK	5.26615e-77	0.765653	0.827	0.08	8.04405e-73	5
EIF4A3	7.56818e-50	0.765216	0.846	0.126	1.15604e-45	5
CENPW	0	0.765205	0.846	0.013	0	5
PRDX12	1.71179e-13	0.758678	0.942	0.591	2.61476e-09	5
ATP5MC31	1.76718e-19	0.754654	0.981	0.563	2.69936e-15	5
SLC25A31	2.08562e-21	0.751213	1	0.627	3.18578e-17	5
USP1	4.24327e-35	0.749715	0.904	0.191	6.4816e-31	5
YBX1	2.67628e-20	0.748709	0.981	0.86	4.08802e-16	5
HNRNPAB	7.84785e-44	0.745735	0.808	0.128	1.19876e-39	5
TXNDC171	4.96116e-37	0.741659	0.962	0.208	7.57817e-33	5
PKM	2.38904e-15	0.739771	0.981	0.575	3.64925e-11	5
ERH	1.16006e-21	0.739685	1	0.554	1.77199e-17	5
SNRPD1	1.31467e-21	0.737493	0.962	0.38	2.00815e-17	5
EZH2	1.45489e-65	0.737058	0.827	0.092	2.22234e-61	5
KIF22	1.74511e-47	0.731184	0.827	0.125	2.66565e-43	5
PKMYT1	0	0.730423	0.654	0.001	0	5
HIST1H1C	1.60904e-39	0.723416	0.788	0.132	2.45781e-35	5
PSME21	4.42221e-17	0.717057	0.981	0.616	6.75492e-13	5
CDCA5	0	0.715786	0.75	0.002	0	5
SKA2	3.20419e-40	0.714256	0.942	0.181	4.89441e-36	5
SRSF2	1.10667e-16	0.711553	0.962	0.483	1.69044e-12	5
HMGN1	9.16572e-17	0.710646	0.981	0.642	1.40006e-12	5
TPM41	1.64661e-20	0.708511	0.885	0.283	2.5152e-16	5
ABRACL1	7.73355e-18	0.700663	0.962	0.44	1.1813e-13	5
ANXA52	8.22885e-17	0.70032	0.962	0.435	1.25696e-12	5
HSPD1	1.50344e-24	0.698529	0.865	0.245	2.29651e-20	5
LSM5	1.5872e-25	0.696914	0.981	0.288	2.42445e-21	5
WDR11	1.83801e-18	0.692702	0.981	0.451	2.80756e-14	5
PPP1CA1	5.39699e-19	0.68964	0.981	0.635	8.24391e-15	5
H3F3A1	1.0365e-22	0.68889	1	0.933	1.58325e-18	5
RFC4	6.48436e-86	0.68766	0.712	0.052	9.90486e-82	5
ANXA22	6.22213e-12	0.68471	0.904	0.558	9.50431e-08	5
CHCHD2	7.39936e-20	0.682872	1	0.785	1.13025e-15	5
CBX3	1.22582e-16	0.676239	0.962	0.474	1.87244e-12	5
ALYREF	2.3844e-121	0.675345	0.865	0.054	3.64217e-117	5
TACC3	6.0594e-35	0.674303	0.923	0.188	9.25574e-31	5
CENPE	1.54478e-165	0.671621	0.615	0.019	2.35965e-161	5
TFDP1	4.59528e-50	0.671303	0.75	0.097	7.01929e-46	5
IFI161	1.37841e-17	0.669369	1	0.442	2.10552e-13	5
SAC3D1	1.25131e-143	0.669336	0.692	0.029	1.91137e-139	5
PSMA21	1.33715e-14	0.669041	0.904	0.416	2.04249e-10	5
KIF2C	0	0.667095	0.615	0.004	0	5
YWHAQ	2.53692e-16	0.665244	1	0.453	3.87515e-12	5
RAD21	1.53562e-15	0.665126	0.981	0.393	2.34567e-11	5
HNRNPA3	2.35916e-16	0.662646	1	0.558	3.60361e-12	5
SMC1A	3.52076e-52	0.659785	0.865	0.12	5.37797e-48	5
DLGAP5	0	0.656502	0.615	0.002	0	5
HMGB3	1.60749e-199	0.656448	0.712	0.021	2.45544e-195	5
TUBA4A	1.49489e-16	0.656191	0.904	0.354	2.28344e-12	5
TROAP	0	0.653803	0.577	0.006	0	5
SAE1	3.34352e-34	0.653781	0.865	0.173	5.10722e-30	5
NDUFB31	7.64498e-22	0.65247	0.962	0.32	1.16777e-17	5
DNMT1	3.99111e-32	0.650209	0.962	0.222	6.09643e-28	5
YWHAH	9.77196e-25	0.649666	0.904	0.239	1.49267e-20	5
KIF23	0	0.648914	0.558	0.002	0	5
CACYBP	8.50688e-19	0.647184	0.942	0.342	1.29943e-14	5
CDCA4	2.89288e-131	0.646084	0.808	0.043	4.41887e-127	5
CDCA8	0	0.643329	0.635	0.003	0	5
ATAD2	2.86198e-87	0.642639	0.846	0.071	4.37167e-83	5
LSM3	2.19671e-22	0.641358	0.962	0.319	3.35548e-18	5
MCM6	4.51178e-92	0.639252	0.654	0.042	6.89175e-88	5
MYL61	1.7902e-18	0.632662	1	0.923	2.73452e-14	5
CENPA	0	0.631503	0.615	0.003	0	5
CD591	3.12528e-18	0.627966	0.865	0.258	4.77387e-14	5
MCM2	7.06338e-225	0.62725	0.673	0.016	1.07893e-220	5
YWHAE1	6.82959e-24	0.626359	0.904	0.248	1.04322e-19	5
VDAC3	4.19576e-25	0.623934	0.962	0.268	6.40902e-21	5
CKAP2L	0	0.623854	0.692	0.003	0	5
SPC25	0	0.622406	0.654	0.001	0	5
GMNN	4.79487e-127	0.621211	0.769	0.041	7.32416e-123	5
HNRNPR	3.76738e-17	0.619832	0.981	0.399	5.75468e-13	5
PSMC3	1.24714e-24	0.618826	0.923	0.251	1.905e-20	5
ACOT7	9.98556e-179	0.617982	0.788	0.03	1.52529e-174	5
CDCA3	0	0.617134	0.558	0.001	0	5
CALM2	1.65235e-11	0.616691	0.981	0.786	2.52397e-07	5
HIST1H1B	1.01608e-238	0.615634	0.538	0.008	1.55207e-234	5
MT1E1	1.0001e-31	0.612349	0.635	0.103	1.52766e-27	5
AP2S11	7.49941e-21	0.611491	0.942	0.305	1.14553e-16	5
ATP5F1B1	8.76797e-16	0.609968	1	0.495	1.33931e-11	5
WDR34	0	0.607789	0.731	0.01	0	5
PSMB31	5.87224e-15	0.607251	0.981	0.548	8.96985e-11	5
HIRIP3	3.59072e-69	0.606132	0.692	0.061	5.48482e-65	5
AURKA	2.59207e-289	0.605252	0.596	0.008	3.95939e-285	5
PSMA7	3.83818e-13	0.60451	1	0.669	5.86283e-09	5
LIMS11	8.96296e-18	0.603559	0.923	0.293	1.36909e-13	5
CENPH	3.65902e-118	0.603357	0.769	0.044	5.58915e-114	5
TALDO11	1.02101e-17	0.603308	0.981	0.379	1.55959e-13	5
ZDHHC12	6.58065e-38	0.602725	0.865	0.156	1.00519e-33	5
SNRPF	2.10907e-17	0.6021	0.981	0.406	3.22161e-13	5
MCM4	1.99006e-174	0.601835	0.712	0.024	3.03982e-170	5
SUB11	1.17115e-15	0.601027	1	0.802	1.78893e-11	5
NUF2	0	0.600962	0.692	0.009	0	5
ITGB3BP	4.80992e-90	0.60062	0.885	0.074	7.34716e-86	5
SLC43A3	1.14566e-100	0.599351	0.596	0.031	1.75e-96	5
MT2A1	6.94294e-10	0.597105	0.923	0.485	1.06053e-05	5
CHAF1A	8.38609e-139	0.596347	0.635	0.025	1.28098e-134	5
SNRPE	1.31131e-15	0.595324	0.923	0.376	2.00302e-11	5
ARPC21	7.6583e-17	0.592565	0.981	0.838	1.16981e-12	5
MND1	0	0.591396	0.769	0.004	0	5
POMP1	6.15034e-15	0.59016	0.962	0.461	9.39464e-11	5
LIG1	1.86391e-77	0.589972	0.731	0.06	2.84712e-73	5
TMEM167A1	3.46525e-30	0.589438	0.923	0.203	5.29317e-26	5
CYC1	5.82493e-27	0.588533	0.923	0.227	8.89759e-23	5
BANF1	9.30337e-25	0.588261	0.904	0.231	1.42109e-20	5
CEP55	0	0.587438	0.75	0.009	0	5
RBBP7	8.2969e-27	0.587229	0.923	0.229	1.26735e-22	5
GSTP1	3.1101e-12	0.586556	0.808	0.318	4.75068e-08	5
HDGF	3.63374e-52	0.585367	0.808	0.105	5.55054e-48	5
HNRNPD	1.56144e-17	0.584297	0.923	0.324	2.3851e-13	5
XRCC5	9.38657e-15	0.584001	0.942	0.469	1.4338e-10	5
CDKN2C	2.19332e-70	0.582841	0.712	0.063	3.35029e-66	5
BLOC1S1	1.60534e-16	0.582071	0.942	0.378	2.45215e-12	5
COX5A1	1.25666e-13	0.580957	0.962	0.543	1.91955e-09	5
CLTA1	5.51336e-18	0.579706	0.942	0.336	8.42166e-14	5
CENPU	3.91728e-226	0.579461	0.635	0.014	5.98364e-222	5
LBR	5.17155e-25	0.578501	0.962	0.248	7.89954e-21	5
RNASEH2C	4.38624e-28	0.577571	0.846	0.19	6.69999e-24	5
NDC80	1.94637e-88	0.576714	0.769	0.058	2.97308e-84	5
PGK1	1.60203e-13	0.574626	1	0.552	2.44711e-09	5
PARP1	5.40631e-16	0.573608	0.962	0.389	8.25815e-12	5
SIVA1	1.37937e-19	0.573442	0.962	0.319	2.10698e-15	5
CDCA7	9.1738e-46	0.572894	0.712	0.092	1.4013e-41	5
CDC45	0	0.570839	0.596	0.004	0	5
ANAPC11	1.57827e-18	0.570149	0.904	0.301	2.41081e-14	5
DCTN31	1.62018e-14	0.568065	0.942	0.357	2.47482e-10	5
CCT5	8.88664e-25	0.567645	0.942	0.239	1.35743e-20	5
PTMA	4.63143e-18	0.565576	1	0.986	7.07451e-14	5
TCF19	6.29923e-180	0.565471	0.731	0.025	9.62207e-176	5
SHCBP1	0	0.564916	0.712	0.005	0	5
ACAT2	2.85926e-43	0.564825	0.808	0.121	4.36751e-39	5
NDUFV21	1.34839e-14	0.564137	0.962	0.395	2.05966e-10	5
SGO1	0	0.562274	0.596	0.007	0	5
SRP9	2.47949e-13	0.562127	0.981	0.533	3.78742e-09	5
SNRNP25	3.92928e-70	0.561984	0.788	0.076	6.00197e-66	5
PSMD81	2.31748e-14	0.561743	0.962	0.444	3.53995e-10	5
MZT1	4.07341e-40	0.56088	0.885	0.151	6.22214e-36	5
PSMB61	2.82121e-14	0.560816	0.962	0.418	4.3094e-10	5
TCP1	4.89066e-29	0.559988	0.904	0.202	7.47049e-25	5
SGO2	2.3435e-152	0.559081	0.577	0.018	3.5797e-148	5
GNAI21	2.58247e-15	0.557214	0.923	0.364	3.94472e-11	5
PSMB92	3.01996e-12	0.556722	0.981	0.681	4.61299e-08	5
NONO	2.07679e-18	0.553672	0.981	0.341	3.17229e-14	5
ESCO2	8.42959e-302	0.553563	0.558	0.006	1.28762e-297	5
FANCI	9.3643e-185	0.552637	0.654	0.019	1.4304e-180	5
RACGAP1	3.73813e-110	0.551896	0.577	0.026	5.71e-106	5
PRELID1	5.82378e-13	0.551785	0.942	0.432	8.89582e-09	5
NME1	2.12078e-33	0.549666	0.673	0.11	3.23949e-29	5
YEATS4	2.56921e-43	0.549407	0.827	0.124	3.92446e-39	5
GNG51	8.43364e-14	0.54783	0.962	0.434	1.28824e-09	5
MELK	0	0.546913	0.692	0.007	0	5
RFC2	5.30615e-75	0.54604	0.692	0.056	8.10515e-71	5
PSMB81	1.66716e-12	0.543203	1	0.622	2.54659e-08	5
RBM17	5.23342e-19	0.541281	0.923	0.298	7.99404e-15	5
HELLS	6.73282e-49	0.540619	0.692	0.083	1.02844e-44	5
CBX5	1.4744e-54	0.53781	0.846	0.107	2.25215e-50	5
MYBL2	0	0.537229	0.654	0.003	0	5
P4HB	4.91433e-16	0.536671	0.962	0.349	7.50664e-12	5
PSMA51	1.85227e-14	0.536258	0.923	0.366	2.82934e-10	5
CCDC167	2.56427e-19	0.534563	0.923	0.289	3.91692e-15	5
ZNF706	1.23172e-14	0.534176	0.904	0.347	1.88145e-10	5
NCAPG	0	0.532771	0.673	0.007	0	5
KIF15	0	0.532681	0.615	0.001	0	5
GSTO11	8.50004e-20	0.532374	0.923	0.27	1.29838e-15	5
SET	1.25725e-10	0.531231	0.962	0.5	1.92046e-06	5
MZT2B	8.65874e-12	0.530299	0.962	0.529	1.32262e-07	5
SLC9A3R11	7.34013e-14	0.530033	0.942	0.37	1.1212e-09	5
ATP5MF1	9.78782e-12	0.529987	0.962	0.608	1.49509e-07	5
CDC25B	2.73268e-11	0.527331	0.885	0.41	4.17416e-07	5
ILF2	1.18471e-20	0.525924	0.981	0.295	1.80964e-16	5
KIF20B	9.14814e-41	0.525738	0.827	0.129	1.39738e-36	5
VPS29	1.08361e-16	0.525501	0.923	0.325	1.65521e-12	5
PA2G4	8.48973e-12	0.524748	0.962	0.474	1.29681e-07	5
FDPS	8.49631e-25	0.524535	0.942	0.238	1.29781e-20	5
PRDX2	2.64899e-12	0.524532	0.962	0.523	4.04633e-08	5
PARK7	2.03483e-12	0.523597	0.981	0.594	3.1082e-08	5
NUDT21	6.04137e-24	0.521941	0.885	0.226	9.22819e-20	5
HIST1H1D	4.78781e-48	0.521267	0.615	0.068	7.31338e-44	5
CCDC34	1.19972e-142	0.520563	0.712	0.03	1.83258e-138	5
HAUS1	3.13225e-39	0.519865	0.885	0.15	4.78452e-35	5
DYNLL11	1.22619e-12	0.515481	0.942	0.431	1.87301e-08	5
BCL2L12	3.7215e-99	0.514665	0.731	0.047	5.6846e-95	5
HIST2H2AC	1.99207e-97	0.514094	0.654	0.038	3.04288e-93	5
SNRPD3	2.56196e-18	0.512779	0.942	0.302	3.91339e-14	5
ACTR31	5.35863e-12	0.512397	0.981	0.593	8.18531e-08	5
FAM111B	0	0.51136	0.577	0.005	0	5
BUB3	2.11443e-11	0.509363	0.981	0.49	3.22978e-07	5
MXD3	3.21254e-234	0.50863	0.577	0.01	4.90715e-230	5
CXCR31	5.05068e-15	0.508623	0.519	0.13	7.71492e-11	5
DECR11	6.21635e-18	0.508591	0.904	0.287	9.49548e-14	5
NDUFS6	4.16062e-14	0.508035	0.942	0.396	6.35535e-10	5
RAD51C	3.3719e-47	0.507731	0.75	0.098	5.15058e-43	5
NDUFC21	3.26956e-15	0.507224	0.981	0.353	4.99425e-11	5
COX17	4.20878e-15	0.506432	0.962	0.356	6.42892e-11	5
CNN21	2.51873e-09	0.50615	0.962	0.501	3.84736e-05	5
GBP11	2.81965e-15	0.50519	0.865	0.289	4.30702e-11	5
NDUFA121	2.10302e-13	0.504201	0.981	0.419	3.21236e-09	5
COX6C	2.15981e-14	0.502525	1	0.766	3.29911e-10	5
LSM2	7.91407e-19	0.502342	0.885	0.265	1.20887e-14	5
RALY	3.88974e-13	0.501763	0.942	0.429	5.94158e-09	5
NDUFA6	7.14261e-14	0.500313	0.942	0.383	1.09103e-09	5
POLR2E	1.41889e-20	0.499716	0.923	0.267	2.16735e-16	5
ATP1B3	3.80477e-23	0.499617	0.865	0.215	5.81178e-19	5
WDR76	4.91856e-78	0.498456	0.615	0.043	7.51311e-74	5
CHEK1	1.70888e-127	0.494503	0.673	0.031	2.61032e-123	5
SRSF9	6.29031e-17	0.492152	0.942	0.31	9.60845e-13	5
AL441992.1	2.94436e-78	0.491707	0.731	0.059	4.49751e-74	5
HSPB11	1.17452e-19	0.490205	0.827	0.231	1.79408e-15	5
FAM111A	8.23339e-54	0.490203	0.846	0.107	1.25765e-49	5
NCAPG2	1.60471e-220	0.489709	0.635	0.014	2.45119e-216	5
ARPC1B2	2.2299e-11	0.488632	1	0.784	3.40617e-07	5
PDIA6	6.84383e-16	0.488201	0.942	0.326	1.04539e-11	5
PSMA3	2.89075e-18	0.486667	0.904	0.276	4.41562e-14	5
PPP4C1	6.96747e-14	0.485925	0.962	0.383	1.06428e-09	5
ANAPC15	1.6887e-28	0.485889	0.904	0.197	2.57949e-24	5
HSD17B10	1.11082e-21	0.485552	0.865	0.227	1.69679e-17	5
COPS3	5.399e-33	0.485153	0.865	0.165	8.24698e-29	5
HNRNPA1	1.01199e-15	0.484537	1	0.94	1.54581e-11	5
S100A61	2.24668e-08	0.483672	0.981	0.91	0.00034318	5
ADRM1	3.95231e-17	0.482832	0.962	0.322	6.03715e-13	5
UQCC2	6.23629e-35	0.482566	0.769	0.13	9.52593e-31	5
UQCRH	1.20635e-11	0.481091	0.962	0.634	1.8427e-07	5
SEM11	1.1296e-11	0.480595	0.904	0.43	1.72547e-07	5
CKAP2	6.70536e-38	0.479225	0.596	0.078	1.02424e-33	5
LRR1	6.76278e-112	0.478866	0.654	0.033	1.03301e-107	5
GGH	0	0.477763	0.577	0.006	0	5
HINT2	3.34634e-25	0.477739	0.885	0.207	5.11153e-21	5
TMSB101	5.93597e-16	0.477665	1	0.991	9.0672e-12	5
RAD51AP1	0	0.477217	0.596	0.005	0	5
NCAPH	3.44414e-264	0.476993	0.673	0.012	5.26092e-260	5
PMVK	1.0856e-33	0.475655	0.885	0.167	1.65826e-29	5
CDCA2	0	0.475077	0.519	0.004	0	5
RBX1	5.58605e-12	0.473912	0.981	0.508	8.53269e-08	5
BUB1	2.42926e-219	0.472682	0.538	0.01	3.71069e-215	5
MRPL12	4.04716e-46	0.472635	0.712	0.09	6.18204e-42	5
NCAPH2	2.17507e-82	0.471168	0.731	0.056	3.32242e-78	5
SPCS2	6.35746e-12	0.470979	0.981	0.433	9.71103e-08	5
PSMD14	2.66359e-29	0.470844	0.904	0.19	4.06863e-25	5
ATP5PF	6.48286e-12	0.470835	0.981	0.482	9.90257e-08	5
UQCRQ	1.20948e-11	0.470527	0.942	0.469	1.84749e-07	5
CAP11	2.68459e-10	0.469826	0.962	0.592	4.10071e-06	5
COX6A1	2.37344e-11	0.469208	0.981	0.701	3.62542e-07	5
ADA1	3.18314e-38	0.467408	0.731	0.108	4.86225e-34	5
ELOC	2.74523e-17	0.463868	0.962	0.311	4.19334e-13	5
MRPL37	3.34233e-41	0.463593	0.827	0.128	5.1054e-37	5
EBP	7.09082e-32	0.462867	0.865	0.167	1.08312e-27	5
ATP5F1C1	2.52575e-11	0.46121	0.962	0.473	3.85809e-07	5
CCT6A	3.78035e-19	0.460678	0.923	0.268	5.77448e-15	5
ATP5PB1	8.60456e-11	0.460612	0.981	0.461	1.31435e-06	5
ATP5F1A1	4.48783e-11	0.460193	0.981	0.546	6.85516e-07	5
MTCH2	9.21605e-41	0.458984	0.827	0.128	1.40775e-36	5
ARHGDIA	6.53503e-10	0.458873	0.981	0.507	9.98226e-06	5
GTF3C61	4.14711e-12	0.457988	0.885	0.354	6.33471e-08	5
CCT81	1.26254e-13	0.457057	0.942	0.357	1.92854e-09	5
UBE2I	1.32011e-10	0.456728	0.962	0.494	2.01647e-06	5
BRCA1	0	0.456322	0.596	0.006	0	5
CYCS	8.16526e-12	0.455558	0.942	0.441	1.24724e-07	5
PSMD2	5.49568e-22	0.455354	0.904	0.234	8.39466e-18	5
RBBP8	5.26901e-67	0.454074	0.404	0.022	8.04841e-63	5
SLC20A1	3.87621e-35	0.453176	0.538	0.069	5.92092e-31	5
MT-CO31	1.00352e-13	0.452829	1	0.989	1.53288e-09	5
XRCC6	1.95338e-11	0.452788	1	0.481	2.98379e-07	5
CENPX	6.41996e-24	0.4513	0.788	0.176	9.80648e-20	5
RFC5	1.1753e-151	0.450826	0.692	0.027	1.79528e-147	5
SPC24	0	0.450538	0.5	0.004	0	5
NUDCD2	1.66428e-26	0.449589	0.865	0.188	2.54219e-22	5
AURKAIP1	1.41133e-11	0.449055	0.885	0.383	2.15581e-07	5
IFI27L1	4.50702e-123	0.447827	0.654	0.03	6.88448e-119	5
RPL39L	4.00721e-57	0.446927	0.692	0.07	6.12102e-53	5
GGCT	1.79999e-32	0.446915	0.731	0.125	2.74948e-28	5
FOXM1	0	0.445983	0.5	0.003	0	5
KIF11	1.7176e-276	0.445789	0.596	0.009	2.62363e-272	5
FKBP1A1	3.16374e-10	0.445058	0.981	0.528	4.83262e-06	5
COX7A2	3.16519e-11	0.445014	0.981	0.754	4.83483e-07	5
EXOSC8	1.38943e-35	0.444682	0.827	0.141	2.12235e-31	5
SUPT16H	9.25721e-33	0.443778	0.846	0.157	1.41404e-28	5
SPDL1	3.24599e-196	0.442091	0.558	0.012	4.95824e-192	5
PRKDC	1.39793e-24	0.439305	0.75	0.155	2.13534e-20	5
RAC21	5.23321e-08	0.437689	0.981	0.775	0.000799373	5
RPL22L1	6.26386e-09	0.437618	0.769	0.326	9.56804e-05	5
COPE	1.14737e-09	0.437356	0.962	0.544	1.75261e-05	5
NCAPD2	1.91463e-61	0.437343	0.577	0.048	2.9246e-57	5
TPM3	1.57326e-10	0.436257	0.981	0.706	2.40316e-06	5
CDK2AP2	9.8321e-21	0.435784	0.846	0.215	1.50185e-16	5
MCUR1	2.96961e-52	0.435567	0.712	0.08	4.53608e-48	5
UBE2L3	4.34354e-10	0.435133	0.923	0.458	6.63475e-06	5
TPGS2	6.36995e-31	0.434798	0.865	0.166	9.73009e-27	5
ORC6	7.38261e-241	0.433533	0.596	0.011	1.12769e-236	5
HADH	6.86815e-62	0.432078	0.654	0.06	1.04911e-57	5
H2AFJ	5.09655e-16	0.431604	0.827	0.253	7.78497e-12	5
RAB5IF	3.08603e-19	0.431422	0.865	0.243	4.71391e-15	5
VDAC1	3.17055e-16	0.430412	0.923	0.296	4.84301e-12	5
GLRX3	2.4904e-27	0.429267	0.885	0.189	3.80409e-23	5
UBE2A	3.2413e-27	0.428501	0.827	0.173	4.95108e-23	5
SIT11	3.30595e-11	0.427825	0.942	0.392	5.04984e-07	5
POLA2	7.30232e-83	0.427525	0.5	0.026	1.11543e-78	5
PSMA11	6.58336e-10	0.426873	0.962	0.467	1.00561e-05	5
ARHGDIB1	1.13613e-12	0.426675	1	0.954	1.73545e-08	5
CTNNAL1	5.65508e-148	0.425011	0.596	0.02	8.63813e-144	5
TIMM10	1.29197e-44	0.423613	0.788	0.108	1.97349e-40	5
HAT1	6.57218e-35	0.423144	0.846	0.146	1.0039e-30	5
LMAN2	3.51888e-15	0.422949	0.942	0.321	5.3751e-11	5
E2F2	1.33291e-137	0.422478	0.577	0.02	2.03602e-133	5
PSMD13	6.10606e-17	0.4223	0.904	0.277	9.32701e-13	5
FKBP3	8.31887e-21	0.421612	0.846	0.215	1.27071e-16	5
LRRC59	1.9351e-38	0.420831	0.75	0.114	2.95586e-34	5
SUCLG1	1.38079e-21	0.420791	0.904	0.233	2.10915e-17	5
POLD3	1.65439e-75	0.420721	0.596	0.041	2.52708e-71	5
MTHFD1	2.33568e-51	0.420451	0.692	0.077	3.56776e-47	5
E2F1	0	0.420398	0.596	0.007	0	5
NUDT5	8.0726e-22	0.420295	0.962	0.25	1.23309e-17	5
HDAC11	9.66031e-15	0.420232	0.865	0.283	1.47561e-10	5
ACYP1	9.34222e-32	0.420054	0.731	0.125	1.42702e-27	5
ADI1	1.322e-19	0.419517	0.808	0.207	2.01935e-15	5
ARL6IP6	6.4608e-20	0.41938	0.769	0.193	9.86887e-16	5
GIMAP72	1.58546e-07	0.418332	0.942	0.495	0.00242179	5
RPL26L1	5.20508e-42	0.418241	0.827	0.123	7.95076e-38	5
HIST1H2AJ	1.93974e-97	0.417749	0.327	0.009	2.96295e-93	5
ITGB1BP1	6.50321e-23	0.417123	0.923	0.228	9.93365e-19	5
MDH1	5.71736e-15	0.417064	0.981	0.334	8.73327e-11	5
C19orf48	3.19245e-58	0.416817	0.731	0.076	4.87647e-54	5
MSN1	4.58492e-12	0.416333	0.981	0.39	7.00347e-08	5
MIS18BP1	6.89767e-36	0.416051	0.846	0.144	1.05362e-31	5
DBI1	1.43538e-09	0.413912	0.981	0.54	2.19254e-05	5
DBF4	8.37222e-27	0.413402	0.769	0.155	1.27886e-22	5
MCM10	0	0.413114	0.442	0.002	0	5
VRK1	3.49461e-42	0.413092	0.75	0.105	5.33802e-38	5
CDK4	3.38029e-34	0.411631	0.615	0.089	5.16339e-30	5
PBK	0	0.411492	0.462	0.001	0	5
LCP11	2.56637e-08	0.411186	0.962	0.513	0.000392013	5
CCT7	4.1665e-13	0.411184	0.865	0.307	6.36433e-09	5
HJURP	0	0.409601	0.538	0.001	0	5
ETFA	1.26759e-20	0.409178	0.808	0.202	1.93625e-16	5
POP7	2.23665e-40	0.408956	0.731	0.103	3.41648e-36	5
UBB	7.14407e-06	0.408611	0.981	0.861	0.109126	5
NDUFB6	3.07377e-17	0.408561	0.846	0.244	4.69519e-13	5
DSCC1	0	0.406531	0.577	0.004	0	5
MMADHC1	1.58366e-16	0.4065	0.885	0.265	2.41904e-12	5
HINT11	1.19423e-10	0.406246	0.981	0.849	1.82419e-06	5
SNX5	2.01144e-24	0.405903	0.846	0.191	3.07247e-20	5
ANXA61	2.09233e-08	0.405289	0.942	0.482	0.000319604	5
TAGLN2	3.33109e-08	0.404725	0.981	0.694	0.000508824	5
UFD1	2.03916e-16	0.404681	0.904	0.28	3.11482e-12	5
NOP101	9.2698e-11	0.404405	0.962	0.42	1.41596e-06	5
ANXA11	0.000969529	0.403405	0.365	0.177	1	5
CTSB	4.10097e-21	0.403331	0.788	0.19	6.26424e-17	5
TEX30	7.81522e-106	0.40265	0.635	0.033	1.19377e-101	5
NCAPD3	4.01696e-73	0.402114	0.596	0.042	6.1359e-69	5
MEA1	3.5237e-20	0.400081	0.769	0.189	5.38245e-16	5
MRPL27	1.13231e-43	0.399908	0.769	0.106	1.7296e-39	5
FUT7	1.83673e-11	0.399903	0.385	0.096	2.80561e-07	5
PTBP1	1.61026e-16	0.399712	0.865	0.259	2.45967e-12	5
ATP5MG1	6.2216e-11	0.399217	0.981	0.883	9.50349e-07	5
NDUFB11	2.83458e-09	0.398166	1	0.577	4.32982e-05	5
CLIC12	2.62682e-08	0.39761	0.981	0.722	0.000401246	5
MTFR2	0	0.39639	0.519	0.003	0	5
AKR1B1	3.79059e-20	0.396241	0.712	0.168	5.79012e-16	5
RMI2	8.61467e-188	0.395874	0.558	0.013	1.31589e-183	5
DEPDC1B	0	0.395769	0.462	0.003	0	5
GLRX5	4.4921e-38	0.395601	0.769	0.117	6.86169e-34	5
CDCA7L	2.86179e-44	0.394565	0.577	0.064	4.37138e-40	5
NCL	5.62456e-06	0.394436	0.962	0.59	0.0859151	5
SKA1	0	0.393868	0.462	0.002	0	5
HSPE1	5.24363e-10	0.393505	0.904	0.367	8.00964e-06	5
EEF1E1	1.14089e-30	0.393242	0.808	0.15	1.74272e-26	5
CAPZB1	5.32173e-09	0.392674	0.981	0.688	8.12894e-05	5
EIF2S2	2.20182e-11	0.392303	0.981	0.415	3.36329e-07	5
HNRNPC	1.2942e-08	0.392211	0.981	0.649	0.00019769	5
ACTN4	6.10745e-15	0.391073	0.808	0.252	9.32912e-11	5
SLC25A11	1.32347e-33	0.390846	0.75	0.125	2.0216e-29	5
CALM1	1.52971e-10	0.390169	0.981	0.918	2.33663e-06	5
DDB2	2.4507e-27	0.389842	0.827	0.167	3.74344e-23	5
ACAA2	8.17021e-22	0.389471	0.75	0.171	1.248e-17	5
POLR3K	1.52362e-35	0.389271	0.712	0.109	2.32734e-31	5
ATAD5	1.66996e-102	0.388443	0.538	0.024	2.55087e-98	5
NDUFAB1	7.48077e-15	0.386983	0.962	0.319	1.14269e-10	5
SRSF101	4.09652e-13	0.386966	0.962	0.349	6.25744e-09	5
TUBA1A1	3.05107e-08	0.385714	0.827	0.406	0.000466051	5
ACP1	2.86282e-13	0.385405	0.962	0.34	4.37296e-09	5
SERBP1	8.85843e-08	0.384718	0.962	0.594	0.00135313	5
BRCA2	4.58281e-96	0.384531	0.481	0.021	7.00024e-92	5
2019-09-11	2.84186e-59	0.383934	0.673	0.064	4.34095e-55	5
PSMB71	8.71792e-13	0.382959	0.904	0.319	1.33166e-08	5
RPA2	2.97492e-20	0.382597	0.827	0.208	4.54418e-16	5
SKA3	0	0.382132	0.558	0.003	0	5
CKLF	2.33241e-10	0.381777	0.962	0.419	3.56276e-06	5
PSMD7	6.81093e-12	0.381608	0.923	0.355	1.04037e-07	5
ARPC31	4.45589e-10	0.380809	1	0.839	6.80638e-06	5
CISD2	2.01143e-23	0.380165	0.846	0.193	3.07246e-19	5
POP4	2.32464e-28	0.380139	0.731	0.135	3.55088e-24	5
POC1A	0	0.378988	0.538	0.003	0	5
TAP11	2.7209e-09	0.378143	0.962	0.449	4.15618e-05	5
HNRNPM	2.18293e-09	0.377474	0.962	0.453	3.33442e-05	5
OXCT1	6.7656e-42	0.377418	0.788	0.113	1.03345e-37	5
THOC3	6.86677e-19	0.377013	0.731	0.179	1.0489e-14	5
PPM1G	2.73529e-09	0.377013	0.923	0.428	4.17816e-05	5
TMSB4X1	2.28688e-08	0.376637	1	0.993	0.00034932	5
CDC123	5.39192e-20	0.376577	0.827	0.204	8.23616e-16	5
VBP1	1.07092e-15	0.376364	0.769	0.216	1.63584e-11	5
NDUFB10	9.21338e-10	0.376363	1	0.453	1.40734e-05	5
HADHA	1.36855e-11	0.376261	0.962	0.35	2.09046e-07	5
KIF14	4.4784e-276	0.375355	0.327	0.001	6.84075e-272	5
PDCD5	1.05669e-10	0.373722	0.865	0.346	1.6141e-06	5
TIMM8B	9.94966e-26	0.373511	0.827	0.175	1.51981e-21	5
RFC3	8.80534e-111	0.372169	0.5	0.019	1.34502e-106	5
CBR3	1.18169e-93	0.371034	0.481	0.021	1.80504e-89	5
MRPL52	3.69302e-13	0.370582	0.923	0.321	5.64109e-09	5
MRPL13	1.9111e-33	0.37049	0.865	0.154	2.9192e-29	5
ACTL6A	7.7231e-44	0.36998	0.75	0.1	1.1797e-39	5
RPA1	2.61684e-24	0.36992	0.827	0.183	3.99723e-20	5
HTATSF1	9.63054e-27	0.369731	0.769	0.152	1.47107e-22	5
FAM96A	2.07091e-19	0.369573	0.885	0.233	3.16331e-15	5
PRPF40A	5.10293e-15	0.369457	0.904	0.283	7.79473e-11	5
APOBEC3C1	1.04978e-19	0.369404	0.846	0.218	1.60353e-15	5
MT-CO21	2.19682e-11	0.369386	1	0.994	3.35564e-07	5
MZT2A	2.62836e-08	0.369302	0.962	0.518	0.000401482	5
SF3B4	1.07469e-19	0.369179	0.808	0.203	1.64159e-15	5
TIMELESS	6.7909e-126	0.368918	0.538	0.019	1.03731e-121	5
DBNL	1.37492e-10	0.368061	0.885	0.348	2.10019e-06	5
MPC2	6.66763e-14	0.367294	0.865	0.283	1.01848e-09	5
COX7B1	5.44408e-08	0.367103	0.942	0.558	0.000831583	5
SHMT1	5.22217e-67	0.366862	0.577	0.043	7.97686e-63	5
HLA-DRA2	3.58706e-06	0.36683	0.827	0.461	0.0547923	5
RUVBL2	6.33321e-43	0.36645	0.635	0.077	9.67398e-39	5
LSM7	3.07312e-08	0.366352	0.904	0.461	0.000469419	5
NRM	2.58795e-88	0.366309	0.596	0.035	3.95309e-84	5
PSMD3	1.0245e-26	0.366144	0.808	0.163	1.56492e-22	5
MRPL28	7.62948e-21	0.365748	0.865	0.212	1.1654e-16	5
ARHGAP11A	2.07599e-99	0.365306	0.615	0.033	3.17107e-95	5
NAP1L1	5.2081e-07	0.364447	1	0.76	0.00795537	5
NDUFA9	5.07047e-20	0.364355	0.865	0.22	7.74514e-16	5
SPAG5	0	0.36427	0.519	0.003	0	5
BAZ1B	1.15407e-25	0.36411	0.712	0.138	1.76284e-21	5
RPLP01	1.83863e-08	0.364007	1	0.948	0.00028085	5
RABL6	8.97816e-32	0.363999	0.692	0.113	1.37141e-27	5
NOP56	1.72993e-20	0.363664	0.865	0.217	2.64246e-16	5
CCND2	3.07004e-14	0.361762	0.654	0.181	4.68948e-10	5
BAK11	2.23561e-25	0.36151	0.635	0.118	3.41489e-21	5
H1FX	1.12348e-10	0.361362	0.865	0.337	1.71612e-06	5
DCTPP1	4.53484e-26	0.361271	0.712	0.137	6.92697e-22	5
MRPS14	9.68363e-24	0.360128	0.615	0.116	1.47917e-19	5
CRIP11	0.000135502	0.360005	0.942	0.694	1	5
S100A112	6.01678e-05	0.359986	0.981	0.629	0.919063	5
CALR	1.28774e-07	0.359983	0.962	0.501	0.00196703	5
TUBG1	6.6832e-133	0.359799	0.577	0.021	1.02086e-128	5
KNL1	1.2305e-123	0.358515	0.5	0.017	1.87959e-119	5
SNRNP40	2.87722e-26	0.357834	0.808	0.165	4.39496e-22	5
TRIM28	1.27707e-43	0.357381	0.692	0.088	1.95072e-39	5
NAA50	3.11802e-34	0.357297	0.827	0.141	4.76277e-30	5
MRPL18	7.87929e-24	0.357151	0.808	0.176	1.20356e-19	5
HNRNPA1P48	2.25603e-22	0.356627	0.654	0.131	3.44609e-18	5
GMPS	7.79718e-32	0.356285	0.827	0.149	1.19102e-27	5
CHMP4B1	5.9026e-22	0.356027	0.865	0.207	9.01623e-18	5
MRPS16	1.04856e-21	0.355434	0.731	0.163	1.60168e-17	5
CISD3	1.91253e-33	0.355068	0.788	0.133	2.92139e-29	5
NDUFA2	1.74712e-10	0.354899	0.942	0.383	2.66872e-06	5
SSNA1	4.82169e-12	0.354476	0.942	0.344	7.36513e-08	5
CD991	5.50735e-07	0.354166	1	0.647	0.00841247	5
DSN1	3.47467e-143	0.352841	0.596	0.021	5.30756e-139	5
DPP3	8.97539e-43	0.35214	0.635	0.077	1.37099e-38	5
OSTF11	2.59307e-09	0.351577	0.885	0.375	3.96092e-05	5
C1QBP	4.53199e-09	0.350731	0.904	0.382	6.92261e-05	5
KNSTRN	8.95318e-138	0.350686	0.404	0.009	1.3676e-133	5
NDUFB41	5.24297e-08	0.349289	0.981	0.547	0.000800864	5
CYB5B	3.80327e-16	0.348947	0.808	0.229	5.80949e-12	5
SPCS3	2.44395e-19	0.348697	0.865	0.226	3.73314e-15	5
DNAJA11	2.0883e-14	0.348348	0.865	0.272	3.18987e-10	5
PRPF38A	9.8577e-30	0.348017	0.788	0.144	1.50576e-25	5
SNF8	8.68057e-20	0.347888	0.769	0.185	1.32596e-15	5
SLIRP	9.37191e-12	0.347569	0.808	0.285	1.43156e-07	5
ILK	1.30853e-30	0.347462	0.865	0.162	1.99877e-26	5
SSBP1	2.07189e-09	0.347369	0.962	0.412	3.16482e-05	5
RBM8A	1.56748e-08	0.346403	0.962	0.46	0.000239433	5
FH	8.06621e-49	0.346032	0.673	0.076	1.23211e-44	5
DERA	1.24984e-41	0.345198	0.635	0.078	1.90913e-37	5
NHP2	3.23273e-12	0.345032	0.865	0.298	4.93799e-08	5
MAPRE1	1.07061e-18	0.344946	0.769	0.195	1.63535e-14	5
GMFG1	4.2722e-09	0.344888	1	0.876	6.52579e-05	5
WDR54	1.84649e-31	0.344718	0.712	0.119	2.82052e-27	5
ARPC5L	5.25613e-13	0.344703	0.923	0.319	8.02874e-09	5
CCNE2	8.46596e-149	0.344506	0.404	0.008	1.29318e-144	5
SFPQ	4.42002e-12	0.344051	0.962	0.359	6.75157e-08	5
SF3B6	8.87421e-09	0.343483	0.942	0.442	0.000135554	5
TPRKB	1.14027e-23	0.343455	0.769	0.165	1.74177e-19	5
PSMD11	3.05474e-21	0.343419	0.885	0.217	4.66611e-17	5
LAP3	1.33726e-18	0.342075	0.808	0.207	2.04267e-14	5
HSBP1	7.62623e-28	0.341724	0.827	0.164	1.16491e-23	5
SNRPC	8.54514e-13	0.340891	0.904	0.311	1.30527e-08	5
RTCB	8.40201e-32	0.340559	0.846	0.154	1.28341e-27	5
DPM2	1.00938e-30	0.340182	0.635	0.1	1.54183e-26	5
GLA	1.85819e-40	0.339473	0.365	0.029	2.83838e-36	5
NDUFB1	1.07381e-07	0.339145	0.962	0.528	0.00164024	5
FIBP	6.25897e-20	0.338854	0.788	0.191	9.56058e-16	5
SUMO1	2.62181e-07	0.338304	0.942	0.53	0.00400481	5
S1PR41	3.05572e-08	0.338276	0.942	0.436	0.000466761	5
SUMO2	3.64129e-08	0.338257	0.981	0.839	0.000556208	5
PHB2	5.59316e-10	0.337922	0.904	0.354	8.54355e-06	5
SEC11A1	4.80911e-08	0.33789	0.962	0.453	0.000734591	5
GUK1	1.75585e-07	0.337645	0.981	0.61	0.00268206	5
ETFB	5.45297e-12	0.337404	0.865	0.304	8.32942e-08	5
MIS18A	4.70451e-132	0.336016	0.615	0.024	7.18614e-128	5
NEK2	3.39954e-295	0.335962	0.365	0.002	5.19279e-291	5
NDUFS21	1.05667e-15	0.335894	0.904	0.267	1.61406e-11	5
GOT2	5.48267e-40	0.335861	0.692	0.094	8.37479e-36	5
THRAP3	4.82647e-11	0.335362	0.962	0.368	7.37243e-07	5
ABI3	1.58929e-72	0.3352	0.519	0.033	2.42763e-68	5
PSMC4	9.26044e-19	0.33493	0.865	0.225	1.41453e-14	5
POLE3	1.10197e-18	0.334684	0.75	0.185	1.68326e-14	5
MRPL16	2.99934e-25	0.334647	0.75	0.15	4.5815e-21	5
MRPS18C	3.43197e-21	0.33459	0.885	0.213	5.24234e-17	5
NDUFB2	1.49921e-07	0.333812	0.942	0.507	0.00229005	5
CD742	0.000313999	0.333758	0.981	0.79	1	5
TCTEX1D2	4.81389e-42	0.333468	0.692	0.09	7.35322e-38	5
ARPC41	5.94511e-07	0.332996	0.962	0.499	0.00908115	5
ZWILCH	2.50674e-126	0.332651	0.635	0.027	3.82905e-122	5
OSTC	2.22705e-16	0.332284	0.885	0.253	3.40182e-12	5
CDC6	0	0.332201	0.404	0.002	0	5
PSMG2	3.76388e-13	0.331841	0.942	0.319	5.74933e-09	5
UBE2N	1.45076e-07	0.331357	0.942	0.467	0.00221604	5
MAGOH	5.86283e-13	0.331165	0.923	0.314	8.95547e-09	5
INCENP	7.13412e-181	0.331117	0.462	0.009	1.08974e-176	5
ACAT1	3.62647e-31	0.331029	0.712	0.119	5.53943e-27	5
PIF1	2.56052e-268	0.331016	0.385	0.003	3.91119e-264	5
SS18L2	4.20319e-16	0.330479	0.923	0.27	6.42037e-12	5
SUZ12	5.37464e-29	0.330417	0.635	0.104	8.20977e-25	5
UQCRC21	1.12445e-08	0.330342	0.904	0.397	0.000171759	5
PPP1R7	5.19301e-13	0.330319	0.923	0.31	7.93233e-09	5
ITM2C	1.8955e-10	0.330209	0.462	0.129	2.89537e-06	5
CENPK	6.5145e-23	0.330144	0.808	0.181	9.95089e-19	5
POLR2K	2.81283e-14	0.329809	0.885	0.278	4.2966e-10	5
CIP2A	1.78352e-187	0.329286	0.5	0.01	2.72433e-183	5
CHMP2A1	6.2206e-10	0.329173	0.865	0.343	9.50196e-06	5
CCT3	2.11596e-09	0.328361	0.846	0.338	3.23212e-05	5
NELFCD	4.21353e-24	0.328134	0.788	0.166	6.43617e-20	5
MANF	1.92499e-23	0.328098	0.692	0.14	2.94042e-19	5
ATP5IF1	2.0041e-07	0.32805	1	0.604	0.00306126	5
DTL	2.40445e-275	0.327546	0.423	0.003	3.6728e-271	5
STOML2	1.15923e-20	0.327212	0.846	0.206	1.77072e-16	5
SRSF7	3.19043e-06	0.327193	0.981	0.561	0.0487338	5
SRSF1	2.18247e-23	0.327009	0.865	0.195	3.33372e-19	5
BZW1	1.13641e-10	0.326992	0.942	0.369	1.73587e-06	5
RHOA	5.08624e-06	0.326985	1	0.659	0.0776922	5
SELENOH	1.55404e-07	0.326976	0.904	0.431	0.0023738	5
GNAI3	4.29788e-17	0.326363	0.808	0.217	6.56501e-13	5
LMNB2	7.48793e-81	0.325446	0.577	0.036	1.14378e-76	5
MRPL11	6.1831e-17	0.325422	0.75	0.195	9.44468e-13	5
COA1	4.90657e-40	0.325111	0.731	0.102	7.49478e-36	5
S100A101	0.00115354	0.325038	0.981	0.863	1	5
NDUFV1	3.29908e-13	0.324979	0.808	0.256	5.03935e-09	5
CCNF	8.28235e-161	0.324503	0.442	0.009	1.26513e-156	5
PAICS	2.91004e-30	0.323605	0.5	0.068	4.44509e-26	5
CISD1	5.22107e-29	0.322952	0.654	0.11	7.97518e-25	5
MPDU1	4.62749e-38	0.322563	0.692	0.097	7.06849e-34	5
PSMC2	1.73542e-21	0.322149	0.846	0.2	2.65086e-17	5
SMS	2.02684e-12	0.321843	0.865	0.293	3.096e-08	5
RHEB	1.02381e-24	0.321719	0.865	0.188	1.56386e-20	5
TUFM	1.32881e-08	0.321173	0.962	0.436	0.000202976	5
DNAJC15	3.77338e-15	0.319904	0.885	0.267	5.76384e-11	5
PPA1	1.33515e-07	0.31979	0.904	0.418	0.00203944	5
VDAC2	1.64648e-09	0.319596	0.962	0.387	2.51499e-05	5
NDUFAF3	1.73415e-14	0.319563	0.827	0.25	2.64891e-10	5
EIF1AY	5.18874e-09	0.31944	0.308	0.079	7.9258e-05	5
ARPP19	8.66024e-20	0.318966	0.808	0.198	1.32285e-15	5
MTHFD2	1.20118e-19	0.318888	0.731	0.172	1.8348e-15	5
DCPS	1.70776e-31	0.318631	0.75	0.127	2.60861e-27	5
KHDRBS1	1.339e-10	0.317793	0.942	0.363	2.04532e-06	5
ANP32A	9.51579e-10	0.3175	0.904	0.359	1.45354e-05	5
RAC1	9.35355e-08	0.317259	0.981	0.55	0.00142876	5
PXMP2	5.25883e-59	0.317001	0.462	0.032	8.03286e-55	5
PRIM1	5.83794e-50	0.316937	0.615	0.063	8.91745e-46	5
UQCRC1	4.26508e-14	0.31655	0.827	0.252	6.51491e-10	5
CCT2	1.45814e-10	0.316133	0.673	0.232	2.22731e-06	5
MDH2	3.25912e-07	0.315929	0.962	0.475	0.00497831	5
PYCARD1	2.0858e-12	0.315808	0.846	0.28	3.18605e-08	5
ATG3	3.13354e-16	0.315799	0.769	0.209	4.78648e-12	5
TKT	2.82398e-09	0.315761	0.885	0.358	4.31364e-05	5
NEDD8	5.03569e-07	0.315639	0.981	0.556	0.00769202	5
NDUFB7	3.23059e-09	0.315479	0.981	0.43	4.93473e-05	5
FAM192A	9.76058e-31	0.315229	0.769	0.134	1.49093e-26	5
CDKN2A	3.69637e-33	0.314521	0.577	0.08	5.64621e-29	5
PSMG1	5.48328e-50	0.314497	0.654	0.07	8.37572e-46	5
ENSA	4.28393e-09	0.31421	0.981	0.417	6.5437e-05	5
LAMTOR2	1.11545e-15	0.3141	0.885	0.261	1.70386e-11	5
AC084033.3	4.58589e-58	0.313645	0.462	0.032	7.00495e-54	5
STIP1	3.85222e-27	0.312503	0.577	0.094	5.88427e-23	5
NUDC	6.23663e-15	0.312428	0.904	0.273	9.52646e-11	5
CBX1	1.81023e-41	0.311846	0.692	0.09	2.76513e-37	5
ADH5	7.37136e-14	0.311597	0.846	0.262	1.12597e-09	5
SDHA	6.99679e-12	0.310831	0.885	0.29	1.06876e-07	5
RBMX	3.99895e-08	0.310615	0.942	0.443	0.00061084	5
IMMT	6.82531e-24	0.310267	0.75	0.156	1.04257e-19	5
VCP1	3.77917e-09	0.310242	0.904	0.364	5.77268e-05	5
TERF1	1.26966e-21	0.309991	0.673	0.142	1.93941e-17	5
PLGRKT	5.30889e-23	0.30979	0.75	0.158	8.10934e-19	5
DCK	1.5921e-12	0.309688	0.923	0.313	2.43193e-08	5
MYL6B1	9.02615e-41	0.30936	0.615	0.075	1.37874e-36	5
CSNK2B	1.26742e-07	0.309298	0.923	0.431	0.00193599	5
TMBIM6	1.23977e-06	0.309127	1	0.629	0.0189374	5
MRPL23	3.60518e-19	0.308859	0.712	0.166	5.50692e-15	5
SFT2D1	6.63021e-14	0.308364	0.827	0.255	1.01276e-09	5
NPM11	1.92446e-05	0.307728	0.981	0.891	0.293961	5
ELOB	5.69326e-07	0.307501	0.981	0.714	0.00869645	5
PSMD41	5.75103e-09	0.30729	0.865	0.361	8.7847e-05	5
ASNA1	1.42582e-20	0.307049	0.885	0.215	2.17793e-16	5
NDUFA4	8.62561e-07	0.306745	0.981	0.761	0.0131756	5
NAA38	2.61995e-10	0.30663	0.827	0.307	4.00197e-06	5
PPIH	1.71883e-26	0.306539	0.712	0.132	2.62551e-22	5
DAZAP1	1.43571e-18	0.306445	0.731	0.178	2.19305e-14	5
COX6B11	5.11609e-07	0.306355	0.981	0.776	0.00781482	5
RNF167	3.79893e-14	0.306226	0.904	0.284	5.80287e-10	5
HSP90B1	8.00107e-08	0.305498	0.846	0.368	0.00122216	5
ADSL	6.38989e-17	0.305453	0.788	0.208	9.76056e-13	5
ACTR1A	1.50533e-27	0.305366	0.75	0.141	2.29939e-23	5
CCT4	2.57198e-09	0.305134	0.885	0.358	3.92869e-05	5
NABP2	1.41727e-30	0.303821	0.654	0.104	2.16487e-26	5
UBALD2	2.1765e-10	0.303792	0.865	0.31	3.3246e-06	5
EIF3I	6.6428e-09	0.303504	0.962	0.405	0.000101469	5
FANCD2	8.89485e-94	0.30341	0.462	0.02	1.35869e-89	5
ENY2	8.14876e-12	0.303279	0.827	0.285	1.24472e-07	5
NDUFC1	4.06975e-11	0.30314	0.962	0.356	6.21655e-07	5
PSMB1	5.88661e-06	0.302647	0.962	0.603	0.089918	5
HNRNPU	2.92644e-06	0.302463	0.942	0.544	0.0447013	5
SEC61B	5.57798e-06	0.302042	0.962	0.532	0.0852037	5
TEDC1	9.33735e-95	0.300557	0.519	0.024	1.42628e-90	5
RER1	8.66182e-14	0.300357	0.885	0.28	1.32309e-09	5
SDHD	7.31875e-15	0.299807	0.827	0.239	1.11794e-10	5
PCK2	2.74111e-46	0.299697	0.615	0.067	4.18704e-42	5
MYO1G1	1.92558e-07	0.29962	0.942	0.465	0.00294132	5
OAZ11	1.01955e-05	0.299582	0.981	0.909	0.155736	5
SRPK1	5.59103e-25	0.299111	0.788	0.161	8.5403e-21	5
CDKN2D	7.17808e-15	0.298926	0.731	0.207	1.09645e-10	5
GPSM2	8.53442e-58	0.29875	0.404	0.025	1.30363e-53	5
SSR3	1.30587e-13	0.298748	0.846	0.266	1.99471e-09	5
NDUFS3	4.26646e-20	0.297543	0.865	0.214	6.51702e-16	5
EWSR1	2.11553e-11	0.297284	0.923	0.327	3.23147e-07	5
GUSB	8.65068e-24	0.29728	0.654	0.125	1.32139e-19	5
DPM1	4.80878e-24	0.29726	0.692	0.135	7.34541e-20	5
BUD31	3.18454e-11	0.297173	0.865	0.3	4.86439e-07	5
CENPQ	3.12976e-118	0.296757	0.538	0.021	4.7807e-114	5
AP1S1	1.26985e-21	0.296689	0.635	0.129	1.93969e-17	5
SAP30	1.13193e-52	0.29667	0.481	0.038	1.72902e-48	5
MRPS361	2.77938e-12	0.296583	0.712	0.224	4.2455e-08	5
PTGES3	2.09035e-05	0.296582	0.981	0.627	0.319302	5
SRSF4	8.25278e-13	0.296546	0.942	0.319	1.26061e-08	5
CEP152	1.0044e-93	0.296228	0.423	0.016	1.53421e-89	5
NDUFA7	2.63346e-18	0.29605	0.827	0.212	4.02262e-14	5
RBBP4	1.52663e-12	0.295829	0.904	0.293	2.33193e-08	5
WRAP53	1.96212e-45	0.295771	0.423	0.035	2.99714e-41	5
DDX41	9.94182e-37	0.295726	0.615	0.082	1.51861e-32	5
PRC1	2.14049e-104	0.295446	0.481	0.019	3.2696e-100	5
RNASEH2A	3.55218e-64	0.295332	0.442	0.027	5.42595e-60	5
MAP4K1	5.38806e-15	0.295184	0.75	0.208	8.23026e-11	5
CD70	1.04972e-11	0.294984	0.346	0.077	1.60345e-07	5
GDE1	2.86111e-15	0.294196	0.519	0.121	4.37035e-11	5
HENMT1	2.3366e-47	0.293254	0.558	0.055	3.56915e-43	5
CMTM7	4.02397e-10	0.292675	0.885	0.328	6.14661e-06	5
EMC9	5.23409e-48	0.292637	0.538	0.051	7.99507e-44	5
COX20	7.84446e-22	0.292503	0.769	0.171	1.19824e-17	5
MT-ND41	0.000622947	0.292178	1	0.966	1	5
IER3IP1	2.96978e-16	0.292156	0.827	0.228	4.53634e-12	5
TMEM50A	5.81186e-07	0.291945	0.981	0.509	0.00887762	5
LSM8	1.16171e-08	0.290886	0.885	0.372	0.000177451	5
RPP30	2.06176e-31	0.290602	0.654	0.102	3.14933e-27	5
MRPL14	6.14305e-24	0.290194	0.75	0.154	9.38351e-20	5
NAP1L4	4.66768e-09	0.289766	0.981	0.401	7.12988e-05	5
CEBPG	2.50778e-53	0.289421	0.654	0.066	3.83063e-49	5
PSMC1	4.39689e-16	0.289178	0.923	0.266	6.71625e-12	5
HPRT11	2.66025e-13	0.288939	0.885	0.291	4.06353e-09	5
TIPRL	7.04904e-23	0.28886	0.827	0.183	1.07674e-18	5
PGP	2.56023e-31	0.288805	0.615	0.093	3.91075e-27	5
EIF4H	2.30803e-08	0.288493	0.942	0.402	0.000352552	5
PDAP1	2.35422e-13	0.288406	0.885	0.28	3.59607e-09	5
RFC1	1.69491e-21	0.288188	0.788	0.178	2.58897e-17	5
ATOX1	4.38374e-17	0.287757	0.788	0.207	6.69616e-13	5
FANCG	6.29273e-112	0.287381	0.481	0.017	9.61215e-108	5
VMA21	1.02359e-21	0.286711	0.692	0.146	1.56354e-17	5
LSP11	1.63479e-05	0.286633	1	0.764	0.249715	5
PSMC5	1.1987e-07	0.285848	0.981	0.457	0.00183101	5
MRPS12	4.89577e-21	0.285685	0.808	0.187	7.47829e-17	5
NDUFB91	1.29857e-05	0.285566	0.962	0.595	0.198357	5
POLR2G	1.54146e-11	0.285262	0.885	0.304	2.35458e-07	5
NEIL3	5.06906e-170	0.285011	0.346	0.005	7.74299e-166	5
KPNB1	1.11595e-10	0.285003	0.904	0.343	1.70461e-06	5
PNP	7.17193e-59	0.284554	0.538	0.043	1.09551e-54	5
UBL51	7.37127e-05	0.284391	0.981	0.704	1	5
RTN3	6.20264e-18	0.284158	0.731	0.178	9.47453e-14	5
PRMT1	4.92328e-11	0.28414	0.75	0.252	7.52031e-07	5
FAM49B	7.55035e-07	0.283998	0.904	0.429	0.0115332	5
PIN1	8.75852e-10	0.283583	0.904	0.343	1.33786e-05	5
AES1	1.41423e-05	0.283316	0.981	0.87	0.216024	5
ORC1	9.22129e-306	0.283261	0.404	0.002	1.40855e-301	5
ELP6	1.15492e-29	0.282801	0.692	0.116	1.76414e-25	5
LYAR1	1.19616e-08	0.28239	0.519	0.169	0.000182714	5
GTF2A2	2.86036e-12	0.282222	0.923	0.309	4.3692e-08	5
OSBPL8	4.46064e-11	0.282069	0.846	0.295	6.81363e-07	5
ATP5PO	3.66175e-06	0.281949	0.885	0.465	0.0559333	5
C1orf35	2.22177e-30	0.281199	0.654	0.105	3.39376e-26	5
NMI1	1.16281e-16	0.280717	0.788	0.207	1.77619e-12	5
HEBP2	7.16377e-13	0.280636	0.846	0.266	1.09427e-08	5
PAQR4	3.46911e-100	0.28017	0.462	0.018	5.29907e-96	5

## Sheet: non-aGVHD BM
non-aGVHD BM
gene	p_val	avg_logFC	pct.1	pct.2	p_val_adj	cluster
CRIP2	2.00462e-67	0.431278	0.351	0.143	3.04381e-63	0
PTGER2	2.00724e-61	0.365815	0.45	0.219	3.0478e-57	0
ANXA1	4.45716e-30	0.305357	0.315	0.172	6.76775e-26	0
RPS18	1.77373e-124	0.282497	1	0.995	2.69322e-120	0
CCR10	8.23875e-137	0.710468	0.356	0.085	1.25097e-132	1
ALOX5AP	3.15737e-128	0.65954	0.641	0.318	4.79415e-124	1
HLA-DPB1	4.57284e-122	0.555787	0.838	0.526	6.9434e-118	1
PI16	1.73172e-112	0.54819	0.374	0.115	2.62944e-108	1
DUSP1	2.02825e-38	0.539953	0.77	0.692	3.07969e-34	1
HLA-DRB1	8.2485e-110	0.507624	0.864	0.544	1.25245e-105	1
HLA-DQB1	5.5729e-79	0.495174	0.552	0.298	8.4619e-75	1
HLA-DPA1	4.60838e-91	0.489141	0.755	0.479	6.99736e-87	1
LMNA	1.47548e-75	0.478497	0.456	0.217	2.24037e-71	1
HPGD	2.03898e-59	0.46065	0.418	0.204	3.09599e-55	1
TTC39C	7.59241e-61	0.446631	0.613	0.422	1.15283e-56	1
CRIP1	5.9046e-61	0.438382	0.851	0.721	8.96554e-57	1
FUT7	1.07466e-54	0.419144	0.329	0.146	1.63177e-50	1
TSC22D3	5.83908e-50	0.413802	0.889	0.852	8.86606e-46	1
HLA-DQA1	1.02928e-46	0.403483	0.346	0.169	1.56285e-42	1
ITGB1	5.25834e-65	0.398663	0.775	0.581	7.98426e-61	1
HLA-DRA	1.68308e-42	0.392327	0.557	0.359	2.55559e-38	1
PPP1R15A	4.52744e-19	0.390579	0.504	0.425	6.87446e-15	1
CCR4	4.31451e-48	0.382357	0.294	0.134	6.55115e-44	1
PTPRCAP	7.87849e-20	0.366966	0.461	0.354	1.19627e-15	1
LGALS3	4.91233e-31	0.365536	0.438	0.288	7.45888e-27	1
MBP	8.136e-36	0.361928	0.544	0.414	1.23537e-31	1
CPNE2	8.14251e-40	0.360435	0.284	0.138	1.23636e-35	1
ANXA2	3.79131e-55	0.355911	0.758	0.555	5.75672e-51	1
KLF6	6.98233e-43	0.351517	0.806	0.709	1.0602e-38	1
C15orf53	3.3606e-29	0.336153	0.297	0.17	5.10274e-25	1
LPAR6	3.76865e-26	0.333079	0.415	0.288	5.72231e-22	1
SLC9A3R1	3.17456e-31	0.330134	0.601	0.492	4.82025e-27	1
AHNAK	2.14185e-29	0.317999	0.52	0.392	3.25218e-25	1
CCR6	1.32695e-31	0.313248	0.29	0.158	2.01485e-27	1
SH3BGRL3	2.57247e-82	0.307351	0.994	0.96	3.90603e-78	1
HLA-DRB5	6.26603e-30	0.30432	0.367	0.221	9.51434e-26	1
CD74	8.9206e-55	0.30309	0.918	0.788	1.3545e-50	1
FLNA	1.30439e-23	0.301228	0.523	0.412	1.98058e-19	1
CD99	3.89895e-41	0.298192	0.802	0.688	5.92016e-37	1
ANXA1	3.81102e-13	0.292054	0.274	0.188	5.78666e-09	1
CTSA	2.87416e-17	0.291334	0.427	0.338	4.36413e-13	1
TNFRSF4	1.95899e-112	1.01052	0.622	0.321	2.97453e-108	2
TNFRSF18	1.09989e-107	0.811148	0.52	0.224	1.67007e-103	2
TIGIT	7.20885e-109	0.777234	0.755	0.505	1.09459e-104	2
KLRB1	1.53109e-36	0.740967	0.322	0.162	2.32481e-32	2
SAT1	2.75441e-76	0.636816	0.856	0.71	4.1823e-72	2
ICA1	7.7041e-56	0.616328	0.354	0.159	1.16979e-51	2
CARD16	5.87398e-86	0.605384	0.797	0.636	8.91905e-82	2
SRGN	1.69773e-86	0.600678	0.876	0.768	2.57783e-82	2
ITM2A	7.86121e-39	0.592978	0.604	0.475	1.19365e-34	2
IL32	9.53851e-187	0.590309	0.997	0.993	1.44833e-182	2
ISG15	3.99422e-36	0.587392	0.715	0.594	6.06483e-32	2
GATA3	1.51383e-34	0.547283	0.563	0.444	2.2986e-30	2
CTSC	2.66938e-35	0.528289	0.613	0.505	4.05319e-31	2
BTG1	5.00176e-129	0.522874	0.99	0.985	7.59468e-125	2
CD2	1.38279e-59	0.486954	0.823	0.728	2.09962e-55	2
TBC1D4	6.57702e-34	0.481226	0.434	0.279	9.98654e-30	2
ICOS	2.98034e-30	0.463056	0.361	0.224	4.52534e-26	2
IFI6	2.32046e-21	0.460408	0.568	0.467	3.52338e-17	2
LAIR2	1.9372e-38	0.456008	0.571	0.422	2.94145e-34	2
GBP2	2.53853e-41	0.451076	0.69	0.544	3.8545e-37	2
TNFSF10	2.12008e-24	0.443185	0.428	0.309	3.21913e-20	2
TYMP	6.31553e-23	0.436608	0.454	0.331	9.5895e-19	2
LY6E	1.05187e-53	0.429229	0.86	0.778	1.59716e-49	2
SCAND1	3.55087e-30	0.428056	0.648	0.557	5.39164e-26	2
HERC5	1.33633e-23	0.419286	0.31	0.189	2.02908e-19	2
MIR4435-2HG	1.55284e-31	0.41623	0.505	0.339	2.35783e-27	2
PIM2	1.59727e-29	0.415086	0.643	0.553	2.4253e-25	2
CXCR3	7.79105e-26	0.414874	0.271	0.145	1.18299e-21	2
SLA	1.09492e-20	0.405868	0.454	0.348	1.66253e-16	2
HLA-A	2.06899e-151	0.405488	0.999	0.999	3.14156e-147	2
IL2RG	3.08269e-55	0.40352	0.873	0.798	4.68076e-51	2
TIMP1	3.94812e-17	0.402931	0.409	0.313	5.99483e-13	2
IL2RA	4.53513e-24	0.399116	0.571	0.47	6.88614e-20	2
EPSTI1	1.59071e-31	0.391887	0.538	0.386	2.41534e-27	2
IL10RA	6.67184e-44	0.387945	0.764	0.675	1.01305e-39	2
CALM3	1.19475e-41	0.385115	0.792	0.705	1.8141e-37	2
MX1	1.68326e-15	0.380783	0.457	0.361	2.55587e-11	2
C4orf48	6.34428e-24	0.380511	0.522	0.414	9.63316e-20	2
NEAT1	2.35308e-32	0.37542	0.776	0.639	3.57292e-28	2
GBP5	3.47613e-29	0.374978	0.632	0.509	5.27815e-25	2
SPATS2L	2.53496e-26	0.373398	0.317	0.184	3.84908e-22	2
SLAMF1	1.1966e-14	0.360599	0.299	0.213	1.81692e-10	2
RTKN2	4.83058e-14	0.360124	0.497	0.423	7.33476e-10	2
CYTOR	9.43876e-26	0.35714	0.618	0.474	1.43318e-21	2
HBB	0.000153975	0.356853	0.427	0.394	1	2
HACD1	1.31354e-21	0.356635	0.294	0.18	1.99448e-17	2
MALAT1	4.6466e-47	0.348518	0.999	1	7.05539e-43	2
STAT1	1.88322e-17	0.34326	0.582	0.494	2.85948e-13	2
GPR183	4.78701e-19	0.343055	0.525	0.414	7.26859e-15	2
MCL1	3.39684e-27	0.341809	0.695	0.606	5.15777e-23	2
SPOCK2	2.47777e-22	0.339409	0.659	0.615	3.76225e-18	2
CTLA4	1.16122e-11	0.336126	0.315	0.238	1.7632e-07	2
CASP1	1.20047e-20	0.334044	0.486	0.379	1.82279e-16	2
CD27	2.82483e-25	0.333753	0.785	0.761	4.28921e-21	2
FCMR	1.06524e-18	0.330621	0.648	0.582	1.61745e-14	2
CD59	7.34564e-19	0.329262	0.412	0.3	1.11536e-14	2
FOXP3	2.24417e-56	0.328826	1	1	3.40754e-52	2
HLA-B	1.23534e-93	0.328498	0.999	0.998	1.87574e-89	2
ARID5B	1.34218e-15	0.327726	0.616	0.568	2.03796e-11	2
ITGA4	4.11553e-25	0.325879	0.285	0.16	6.24902e-21	2
CORO1B	9.488e-17	0.321854	0.642	0.577	1.44066e-12	2
ISG20	5.39059e-33	0.32166	0.891	0.849	8.18506e-29	2
NCR3	8.23104e-13	0.321523	0.251	0.168	1.2498e-08	2
SAMD9	1.02167e-13	0.320358	0.389	0.303	1.55131e-09	2
BATF	3.10537e-12	0.32014	0.419	0.352	4.71519e-08	2
SQSTM1	2.27879e-17	0.317393	0.533	0.469	3.46011e-13	2
CCM2	8.91049e-20	0.314572	0.557	0.464	1.35297e-15	2
TRAC	1.36337e-19	0.312094	0.867	0.807	2.07014e-15	2
TNFRSF1B	3.31818e-13	0.306754	0.577	0.54	5.03833e-09	2
HPRT1	5.57602e-11	0.30433	0.393	0.324	8.46663e-07	2
CFLAR	1.70852e-18	0.302483	0.543	0.461	2.59422e-14	2
PSMB9	8.74243e-25	0.301994	0.803	0.768	1.32745e-20	2
ACP5	3.588e-12	0.301132	0.288	0.211	5.44802e-08	2
HSPA1A	6.50157e-15	0.298325	0.431	0.343	9.87198e-11	2
GBP4	4.44905e-13	0.298244	0.328	0.245	6.75544e-09	2
ID3	4.48549e-08	0.297506	0.273	0.216	0.000681076	2
GLRX	3.83744e-16	0.297395	0.668	0.617	5.82676e-12	2
SYNE2	3.83711e-16	0.297042	0.583	0.522	5.82626e-12	2
CLDND1	9.52745e-15	0.295251	0.492	0.405	1.44665e-10	2
CD74	2.44105e-31	0.29342	0.873	0.806	3.70649e-27	2
OAZ1	1.9549e-45	0.290474	0.975	0.958	2.96832e-41	2
TRBC2	2.39524e-09	0.282395	0.802	0.787	3.63694e-05	2
SAMD3	2.90158e-14	0.281964	0.325	0.236	4.40576e-10	2
RGS1	0.000174095	0.281032	0.457	0.441	1	2
PLAC8	9.97241e-247	0.8146	0.458	0.066	1.51421e-242	3
EEF1B2	5.72322e-210	0.76353	0.986	0.881	8.69013e-206	3
RPS12	0	0.747414	1	0.994	0	3
CCR7	1.27969e-148	0.720973	0.595	0.211	1.94309e-144	3
FCER1G	9.66365e-144	0.660636	0.323	0.055	1.46733e-139	3
RPS6	0	0.656305	1	0.995	0	3
RPL32	0	0.655958	1	0.995	0	3
RPL36A	1.56062e-172	0.639865	0.996	0.936	2.36965e-168	3
RPS5	0	0.633	0.999	0.982	0	3
RPS3A	0	0.630271	1	0.994	0	3
RPL31	5.86287e-125	0.601539	1	0.986	8.90218e-121	3
RPS13	6.75361e-303	0.589296	1	0.992	1.02547e-298	3
RPS14	0	0.586253	1	0.995	0	3
RPS8	0	0.579752	1	0.996	0	3
RPLP2	0	0.579366	1	0.995	0	3
RPL13	0	0.568966	1	0.996	0	3
RPS18	1.28289e-277	0.567961	1	0.996	1.94794e-273	3
RPL21	1.80548e-175	0.564569	1	0.993	2.74144e-171	3
CD7	3.10817e-94	0.563125	0.781	0.488	4.71944e-90	3
RPL34	0	0.56131	1	0.996	0	3
RPS20	9.01476e-112	0.553728	1	0.978	1.3688e-107	3
RPL12	9.37964e-307	0.552932	1	0.989	1.4242e-302	3
RPL10A	7.74552e-286	0.54743	1	0.988	1.17608e-281	3
RPS27A	0	0.545281	1	0.996	0	3
RPL3	4.08859e-281	0.544452	1	0.994	6.20811e-277	3
RPL35A	0	0.537495	1	0.992	0	3
RPL9	1.07997e-297	0.535099	1	0.991	1.63983e-293	3
RPL30	1.28087e-195	0.531209	1	0.993	1.94488e-191	3
RPS21	1.15773e-158	0.522887	1	0.984	1.75789e-154	3
RPS4Y1	3.21376e-16	0.518742	0.255	0.157	4.87978e-12	3
RPL38	8.74646e-243	0.516686	0.999	0.984	1.32806e-238	3
RPS23	7.555e-275	0.516679	1	0.993	1.14715e-270	3
RPL39	1.65761e-279	0.514795	1	0.995	2.51692e-275	3
RPS25	0	0.506516	1	0.993	0	3
RPS17	3.39207e-52	0.496231	0.986	0.943	5.15052e-48	3
RPL5	1.14671e-247	0.495865	1	0.99	1.74117e-243	3
RPL36	1.75159e-274	0.483015	1	0.995	2.65962e-270	3
RPS10	1.63969e-126	0.476178	0.999	0.984	2.4897e-122	3
C6orf48	4.36198e-54	0.476052	0.688	0.464	6.62323e-50	3
RPS29	3.99345e-160	0.471632	1	0.994	6.06365e-156	3
RPS27	1.6547e-281	0.470398	1	0.997	2.51249e-277	3
RPS9	7.21686e-210	0.458565	1	0.985	1.09581e-205	3
EEF1G	6.18021e-24	0.454081	0.662	0.546	9.38403e-20	3
TCF7	6.45054e-75	0.452235	0.431	0.172	9.7945e-71	3
RPL19	4.52364e-266	0.449689	1	0.995	6.86869e-262	3
RPL35	1.00746e-152	0.442222	1	0.988	1.52972e-148	3
PABPC1	8.39161e-105	0.436541	0.98	0.932	1.27418e-100	3
RPL22	1.62523e-184	0.434376	1	0.982	2.46775e-180	3
RPL18A	3.97314e-248	0.431181	1	0.994	6.03282e-244	3
RPS4X	1.66442e-218	0.429641	1	0.996	2.52726e-214	3
RPL7	6.6857e-91	0.424687	1	0.991	1.01516e-86	3
C1orf162	2.43805e-62	0.42425	0.284	0.094	3.70193e-58	3
RPS3	8.5988e-287	0.420776	1	0.994	1.30564e-282	3
RPS28	3.36364e-262	0.417403	1	0.995	5.10735e-258	3
RPL11	2.26658e-294	0.408742	1	0.996	3.44158e-290	3
RPL37	1.5391e-160	0.408171	1	0.995	2.33696e-156	3
RPS16	4.50339e-203	0.407712	1	0.992	6.83795e-199	3
RPL10	1.61464e-267	0.405252	1	0.997	2.45166e-263	3
RPL17	7.58213e-74	0.402036	0.986	0.922	1.15127e-69	3
RPS2	4.79751e-193	0.400083	1	0.997	7.28453e-189	3
RPS19	2.07864e-163	0.39702	1	0.995	3.15621e-159	3
RPL6	4.06996e-196	0.395252	1	0.992	6.17983e-192	3
RPL27	9.86212e-131	0.392078	0.999	0.986	1.49746e-126	3
SATB1	2.87986e-63	0.390537	0.283	0.094	4.37277e-59	3
RPL23A	1.41785e-153	0.387607	1	0.993	2.15286e-149	3
RPL37A	1.90152e-193	0.387091	1	0.992	2.88727e-189	3
LDLRAP1	5.53745e-54	0.386235	0.47	0.244	8.40806e-50	3
PRDX6	3.89705e-35	0.386	0.596	0.434	5.91728e-31	3
RPL4	3.08441e-132	0.385566	0.998	0.978	4.68337e-128	3
ZFAS1	1.23927e-44	0.380607	0.779	0.626	1.88171e-40	3
LEF1	6.33582e-48	0.377609	0.713	0.49	9.62031e-44	3
RPLP0	4.41337e-94	0.375578	0.996	0.967	6.70126e-90	3
EEF1A1	3.16441e-125	0.366178	1	0.998	4.80485e-121	3
RPL27A	1.24305e-62	0.363928	0.999	0.989	1.88745e-58	3
RPL29	1.10941e-126	0.361807	0.999	0.989	1.68453e-122	3
ADTRP	5.76392e-65	0.361329	0.27	0.083	8.75194e-61	3
RPS15A	8.09978e-243	0.360656	1	0.995	1.22987e-238	3
OXNAD1	1.18688e-47	0.359696	0.36	0.167	1.80217e-43	3
RPL8	7.1877e-161	0.352499	1	0.993	1.09138e-156	3
SNHG8	9.65244e-36	0.350901	0.592	0.414	1.46563e-31	3
RPL18	2.20762e-171	0.350631	1	0.996	3.35206e-167	3
MT-ND2	6.83423e-50	0.350108	0.991	0.941	1.03771e-45	3
FBL	3.78078e-35	0.344811	0.577	0.399	5.74074e-31	3
MAL	2.52715e-46	0.338061	0.617	0.372	3.83723e-42	3
TRAT1	7.88772e-25	0.332635	0.412	0.26	1.19767e-20	3
RPL41	1.95567e-173	0.332026	1	0.996	2.96949e-169	3
RPS7	1.04837e-140	0.331614	1	0.992	1.59185e-136	3
RPL26	2.57646e-189	0.330447	1	0.994	3.9121e-185	3
TOMM7	2.88586e-75	0.328844	0.97	0.908	4.38189e-71	3
MT-ND4L	3.5096e-09	0.328087	0.503	0.46	5.32898e-05	3
MYC	7.60921e-26	0.324685	0.348	0.203	1.15538e-21	3
TXK	1.253e-60	0.323742	0.255	0.078	1.90255e-56	3
RPL14	6.08906e-140	0.322933	1	0.992	9.24564e-136	3
RPL13A	2.25289e-60	0.321007	1	0.994	3.42079e-56	3
MT-ND4	6.8561e-45	0.319087	0.992	0.957	1.04103e-40	3
RPS15	4.73721e-185	0.313586	1	0.997	7.19299e-181	3
MT-ND3	3.65315e-51	0.310617	0.97	0.931	5.54695e-47	3
RPL7A	7.29783e-78	0.30054	1	0.985	1.1081e-73	3
RPL23	2.41311e-35	0.29946	0.993	0.968	3.66407e-31	3
ACTN1	4.42272e-37	0.298767	0.28	0.125	6.71546e-33	3
GZMM	5.78958e-30	0.294586	0.353	0.192	8.7909e-26	3
MLLT3	3.61879e-35	0.291781	0.317	0.156	5.49477e-31	3
SNHG7	6.19437e-24	0.290714	0.413	0.269	9.40553e-20	3
PFDN5	7.15929e-65	0.289228	0.99	0.958	1.08707e-60	3
SH3YL1	1.75708e-25	0.284912	0.376	0.221	2.66796e-21	3
RSL1D1	6.04875e-27	0.283405	0.609	0.453	9.18441e-23	3
LGALS1	1.57183e-90	0.908686	0.798	0.478	2.38666e-86	4
UCP2	3.21296e-169	0.844024	0.967	0.717	4.87856e-165	4
ACTG1	3.85158e-166	0.84051	0.996	0.946	5.84824e-162	4
NEAT1	1.96545e-113	0.772829	0.937	0.623	2.98434e-109	4
CD74	9.33565e-112	0.760363	0.977	0.794	1.41753e-107	4
COTL1	7.17289e-123	0.694561	0.947	0.686	1.08913e-118	4
LIMS1	7.88432e-87	0.661797	0.667	0.303	1.19715e-82	4
EPSTI1	5.83643e-113	0.649311	0.77	0.361	8.86203e-109	4
HLA-DRA	4.93422e-75	0.627271	0.709	0.36	7.49212e-71	4
GAPDH	3.31836e-138	0.62056	0.992	0.958	5.03859e-134	4
MIR4435-2HG	2.88871e-125	0.616441	0.768	0.31	4.38622e-121	4
SAT1	4.50175e-97	0.608644	0.97	0.701	6.83546e-93	4
GBP2	2.19061e-112	0.606377	0.903	0.521	3.32622e-108	4
SLC25A5	7.48163e-93	0.591702	0.855	0.544	1.13601e-88	4
TPM4	2.68052e-93	0.579929	0.738	0.355	4.0701e-89	4
AQP3	5.77027e-59	0.571852	0.756	0.478	8.76157e-55	4
ZYX	9.56011e-59	0.570148	0.672	0.39	1.45161e-54	4
DUSP4	5.58565e-99	0.569094	0.528	0.177	8.48125e-95	4
CD59	3.76857e-86	0.549531	0.639	0.273	5.7222e-82	4
IFI6	2.44789e-67	0.545993	0.76	0.444	3.71688e-63	4
CNN2	6.20203e-57	0.532047	0.83	0.576	9.41716e-53	4
ARPC5	5.09351e-91	0.528942	0.918	0.596	7.73399e-87	4
OAS1	4.83212e-88	0.527572	0.626	0.257	7.3371e-84	4
GLRX	7.61589e-83	0.521978	0.888	0.588	1.1564e-78	4
ARPC1B	1.31282e-110	0.517229	0.986	0.847	1.99339e-106	4
STAT1	2.07394e-61	0.512372	0.79	0.468	3.14907e-57	4
ISG15	9.73285e-60	0.510388	0.866	0.578	1.47784e-55	4
PTPRCAP	3.45238e-12	0.508641	0.427	0.371	5.2421e-08	4
FYB1	1.80477e-75	0.494633	0.942	0.739	2.74036e-71	4
TMSB10	1.28735e-204	0.491428	1	0.998	1.95472e-200	4
CLDND1	1.98179e-60	0.479329	0.7	0.379	3.00915e-56	4
LSP1	2.86261e-96	0.478758	0.971	0.801	4.34659e-92	4
GBP5	9.54261e-52	0.478392	0.774	0.495	1.44895e-47	4
LIMD2	4.25245e-93	0.476429	0.977	0.837	6.45692e-89	4
LGALS3	9.30182e-56	0.472896	0.582	0.284	1.41239e-51	4
HLA-DRB1	1.36365e-47	0.471652	0.831	0.586	2.07056e-43	4
RAC2	1.82051e-91	0.469771	0.982	0.853	2.76426e-87	4
S100A4	1.50362e-94	0.468476	0.999	0.977	2.2831e-90	4
ACTB	3.38791e-104	0.467735	1	0.998	5.1442e-100	4
FAS	5.17008e-85	0.46737	0.65	0.27	7.85025e-81	4
S1PR4	1.10735e-72	0.467191	0.893	0.588	1.6814e-68	4
ARHGDIB	5.98154e-147	0.461439	0.997	0.974	9.08237e-143	4
LGALS9	6.68845e-90	0.461125	0.556	0.205	1.01557e-85	4
WDR1	3.71334e-71	0.459577	0.837	0.519	5.63834e-67	4
MXD4	1.18794e-115	0.459228	0.425	0.103	1.80376e-111	4
CYTOR	8.09649e-72	0.456155	0.824	0.452	1.22937e-67	4
SUB1	4.58291e-83	0.450077	0.973	0.826	6.9587e-79	4
MYO1G	5.65227e-70	0.44283	0.785	0.428	8.5824e-66	4
S100A6	3.64188e-49	0.442294	0.988	0.953	5.52983e-45	4
ISG20	1.31855e-76	0.442233	0.982	0.838	2.00208e-72	4
RGS10	2.52739e-63	0.438062	0.84	0.545	3.83759e-59	4
HLA-DRB5	1.3285e-54	0.43399	0.497	0.219	2.01719e-50	4
MYL6	7.37543e-100	0.433073	0.997	0.955	1.11988e-95	4
CORO1A	3.847e-117	0.430294	0.997	0.96	5.84128e-113	4
CD99	2.96293e-55	0.429075	0.914	0.684	4.49892e-51	4
LAPTM5	2.61703e-67	0.428538	0.967	0.821	3.97369e-63	4
GBP1	1.00967e-51	0.424865	0.63	0.328	1.53308e-47	4
CD2	2.11374e-66	0.423497	0.945	0.716	3.2095e-62	4
PPP1R18	1.14428e-64	0.421251	0.875	0.591	1.73748e-60	4
LIME1	1.12516e-18	0.418114	0.413	0.286	1.70844e-14	4
CLIC1	1.74807e-70	0.417797	0.963	0.809	2.65427e-66	4
ARPC3	1.9076e-95	0.417543	0.982	0.872	2.8965e-91	4
CAPZB	2.1429e-77	0.415751	0.941	0.721	3.25378e-73	4
SELPLG	4.48075e-43	0.412625	0.809	0.579	6.80357e-39	4
HLA-DPB1	1.37863e-37	0.411558	0.782	0.57	2.09332e-33	4
SRGN	9.08236e-66	0.411093	0.966	0.761	1.37907e-61	4
CD53	4.94956e-70	0.407434	0.955	0.754	7.51541e-66	4
TAP1	7.88493e-55	0.40597	0.819	0.54	1.19725e-50	4
HLA-DPA1	2.40743e-42	0.405324	0.779	0.507	3.65543e-38	4
VIM	3.12909e-26	0.404922	0.951	0.889	4.75122e-22	4
DECR1	1.07867e-61	0.40287	0.641	0.312	1.63785e-57	4
BIN1	3.55353e-58	0.401404	0.82	0.505	5.39568e-54	4
ANXA2	4.18722e-47	0.399574	0.83	0.568	6.35788e-43	4
DYNLL1	1.49586e-52	0.398955	0.888	0.624	2.27132e-48	4
CTLA4	4.61306e-52	0.398823	0.486	0.217	7.00447e-48	4
ARPC2	1.17122e-81	0.396883	0.993	0.889	1.77838e-77	4
MX1	1.30089e-41	0.395388	0.613	0.343	1.97527e-37	4
HLA-DQA1	1.09997e-40	0.394993	0.402	0.181	1.67019e-36	4
S100A10	6.49467e-51	0.393095	0.977	0.894	9.86151e-47	4
FCMR	5.32636e-32	0.392856	0.771	0.568	8.08754e-28	4
CTSC	1.61821e-54	0.392814	0.804	0.483	2.45709e-50	4
OPTN	4.16427e-55	0.390657	0.783	0.46	6.32303e-51	4
VAMP5	6.05931e-51	0.390001	0.738	0.431	9.20045e-47	4
UBE2L6	1.19823e-52	0.389592	0.787	0.478	1.81939e-48	4
SLC25A3	1.30675e-53	0.389467	0.905	0.681	1.98417e-49	4
ABRACL	2.93165e-55	0.385075	0.83	0.527	4.45142e-51	4
KLRB1	6.98008e-20	0.384889	0.317	0.172	1.05985e-15	4
PFN1	4.89384e-92	0.383319	1	0.992	7.43081e-88	4
ELOVL5	1.54229e-52	0.382839	0.682	0.376	2.34181e-48	4
PPP1CA	1.87133e-64	0.381756	0.947	0.733	2.84142e-60	4
PIM2	2.98064e-39	0.380829	0.781	0.538	4.52581e-35	4
LY6E	1.13652e-49	0.378968	0.94	0.771	1.7257e-45	4
IL32	5.15336e-79	0.377822	0.999	0.993	7.82486e-75	4
CASP4	1.19451e-52	0.377461	0.743	0.418	1.81375e-48	4
EVI2B	1.68352e-54	0.376455	0.827	0.498	2.55625e-50	4
PSMB8	1.99528e-61	0.373804	0.92	0.676	3.02963e-57	4
C12orf75	9.12402e-47	0.372635	0.727	0.416	1.38539e-42	4
MT1E	3.13083e-62	0.372091	0.276	0.076	4.75385e-58	4
FLNA	1.62447e-34	0.371923	0.661	0.405	2.46659e-30	4
CLTA	2.57137e-50	0.371198	0.708	0.415	3.90437e-46	4
HLA-DQB1	1.8853e-30	0.371103	0.554	0.327	2.86264e-26	4
ATP5F1C	3.71745e-48	0.368206	0.794	0.515	5.64458e-44	4
GMFG	2.73526e-72	0.368042	0.986	0.887	4.15322e-68	4
PYCARD	1.84266e-56	0.366343	0.656	0.323	2.7979e-52	4
RGS1	1.79101e-29	0.363035	0.656	0.412	2.71946e-25	4
ARL6IP1	1.80686e-46	0.361233	0.787	0.488	2.74354e-42	4
FDFT1	3.30375e-48	0.360756	0.671	0.374	5.01641e-44	4
MCL1	3.12387e-48	0.360581	0.855	0.588	4.74328e-44	4
PSMA4	2.31334e-44	0.360316	0.73	0.426	3.51258e-40	4
TNFRSF1B	2.64386e-37	0.359789	0.759	0.516	4.01444e-33	4
ITGB1	4.83779e-27	0.359593	0.764	0.605	7.3457e-23	4
EMB	2.2373e-55	0.357465	0.649	0.328	3.39711e-51	4
RNF213	2.61996e-45	0.355112	0.826	0.539	3.97815e-41	4
SH3GLB1	1.50246e-65	0.353518	0.595	0.257	2.28134e-61	4
GNAI2	1.4318e-51	0.353266	0.682	0.361	2.17404e-47	4
AES	2.3062e-61	0.352083	0.988	0.898	3.50174e-57	4
LCP1	1.54882e-42	0.350399	0.831	0.564	2.35173e-38	4
RHOG	3.69045e-48	0.34922	0.838	0.573	5.60358e-44	4
BAK1	5.04788e-74	0.348891	0.435	0.146	7.6647e-70	4
HLA-DMA	4.08101e-46	0.347788	0.487	0.223	6.1966e-42	4
SEC11A	1.74981e-44	0.347495	0.782	0.489	2.65691e-40	4
CRIP1	2.75409e-17	0.347292	0.863	0.734	4.18181e-13	4
ARL4C	1.31509e-41	0.347051	0.857	0.613	1.99683e-37	4
ALOX5AP	1.68813e-19	0.346455	0.531	0.371	2.56326e-15	4
CALM3	4.36134e-42	0.344083	0.896	0.695	6.62225e-38	4
COX5A	4.33124e-46	0.343858	0.855	0.61	6.57656e-42	4
EIF3A	2.72981e-45	0.34264	0.742	0.45	4.14495e-41	4
NT5C3A	4.45612e-49	0.342292	0.546	0.267	6.76618e-45	4
SAMD3	1.31973e-61	0.341734	0.519	0.212	2.00387e-57	4
THOC3	1.32302e-29	0.339938	0.45	0.251	2.00888e-25	4
TRIB2	2.16241e-54	0.338526	0.475	0.202	3.2834e-50	4
C4orf48	3.47653e-47	0.337816	0.708	0.392	5.27876e-43	4
ITGB2	1.99695e-41	0.337666	0.875	0.686	3.03217e-37	4
ANXA5	3.03412e-43	0.337403	0.764	0.478	4.60701e-39	4
FKBP1A	2.55315e-47	0.335652	0.86	0.591	3.87671e-43	4
IGBP1	2.09592e-47	0.335007	0.734	0.42	3.18245e-43	4
H3F3A	2.38009e-82	0.333703	0.996	0.966	3.61393e-78	4
CD52	2.82196e-83	0.332981	1	0.992	4.28487e-79	4
CARHSP1	1.17987e-55	0.332723	0.597	0.269	1.79151e-51	4
MRPL10	3.6157e-74	0.33259	0.403	0.127	5.49009e-70	4
DBNL	2.04986e-42	0.331745	0.649	0.354	3.11251e-38	4
IFI16	4.4037e-40	0.33108	0.746	0.446	6.68657e-36	4
APOBEC3G	4.41284e-57	0.330761	0.498	0.209	6.70045e-53	4
IL2RA	4.16964e-37	0.330101	0.728	0.453	6.33118e-33	4
CAP1	5.42128e-46	0.328797	0.92	0.682	8.23166e-42	4
SASH3	7.44837e-46	0.327673	0.567	0.291	1.13096e-41	4
SMAP2	6.58827e-45	0.325759	0.606	0.307	1.00036e-40	4
RAB37	5.97222e-53	0.324211	0.406	0.157	9.06823e-49	4
CD28	1.38237e-48	0.323148	0.534	0.254	2.099e-44	4
PFDN4	5.68968e-55	0.323113	0.594	0.271	8.63921e-51	4
FLI1	2.63862e-40	0.322589	0.549	0.292	4.00649e-36	4
POLR1D	8.03839e-45	0.322351	0.813	0.511	1.22055e-40	4
MYO1F	1.76375e-47	0.320971	0.656	0.337	2.67808e-43	4
CFL1	2.86281e-59	0.320804	0.999	0.973	4.34689e-55	4
OSTF1	3.42104e-41	0.318685	0.708	0.418	5.1945e-37	4
ATP5F1A	2.676e-37	0.318289	0.841	0.611	4.06324e-33	4
RHOF	2.35009e-41	0.317328	0.741	0.453	3.56837e-37	4
CCR6	8.53302e-46	0.317095	0.39	0.158	1.29565e-41	4
SH2D1A	7.3313e-58	0.315339	0.439	0.167	1.11318e-53	4
GYG1	1.87368e-67	0.314801	0.414	0.141	2.845e-63	4
HPGD	1.53864e-27	0.314494	0.424	0.228	2.33626e-23	4
SIT1	2.84949e-37	0.313661	0.805	0.527	4.32666e-33	4
MSN	7.97551e-41	0.313276	0.706	0.415	1.211e-36	4
APOBEC3C	2.09865e-48	0.312132	0.516	0.233	3.18659e-44	4
PBXIP1	4.41042e-38	0.311965	0.824	0.585	6.69678e-34	4
PTRHD1	5.17803e-47	0.311835	0.523	0.247	7.86232e-43	4
ACTR3	1.43118e-42	0.311539	0.908	0.702	2.17311e-38	4
TMEM167A	9.2637e-48	0.310749	0.516	0.235	1.4066e-43	4
GPSM3	4.99438e-35	0.30945	0.905	0.705	7.58347e-31	4
GLIPR1	3.4432e-42	0.309179	0.571	0.289	5.22815e-38	4
MAP1LC3B	2.38762e-39	0.309137	0.726	0.441	3.62537e-35	4
SIRPG	4.17825e-38	0.309099	0.546	0.287	6.34425e-34	4
SNX2	1.69604e-46	0.309047	0.488	0.226	2.57526e-42	4
BRK1	1.47584e-43	0.308471	0.896	0.636	2.24091e-39	4
NPC2	4.6917e-40	0.306068	0.573	0.308	7.12387e-36	4
IQGAP2	1.35799e-41	0.305758	0.546	0.273	2.06197e-37	4
GTF3C6	1.64104e-44	0.305601	0.676	0.366	2.49176e-40	4
H1FX	1.84346e-28	0.305104	0.501	0.283	2.79911e-24	4
CD44	2.82716e-36	0.304431	0.901	0.699	4.29276e-32	4
CSTB	8.2019e-38	0.304265	0.866	0.628	1.24538e-33	4
RCSD1	1.27347e-35	0.303546	0.789	0.528	1.93364e-31	4
DYNLRB1	5.08703e-32	0.303307	0.794	0.561	7.72414e-28	4
SAMD9	3.56987e-42	0.302169	0.561	0.282	5.4205e-38	4
MKRN1	2.33705e-44	0.302014	0.631	0.329	3.54858e-40	4
SLFN5	1.98381e-33	0.301199	0.739	0.479	3.01221e-29	4
ATP5MC3	5.77105e-39	0.300394	0.85	0.613	8.76276e-35	4
S100A11	2.00873e-32	0.300119	0.912	0.737	3.05005e-28	4
TYMP	1.50931e-43	0.297834	0.616	0.314	2.29173e-39	4
HIST1H1C	7.39898e-56	0.297154	0.365	0.127	1.12346e-51	4
SH3BGRL3	3.32064e-51	0.296896	0.997	0.963	5.04206e-47	4
GALM	1.8111e-45	0.295819	0.51	0.236	2.74998e-41	4
MYH9	2.56105e-23	0.295596	0.664	0.443	3.8887e-19	4
SLA	2.57056e-42	0.295248	0.621	0.33	3.90314e-38	4
TMSB4X	3.26866e-54	0.295188	1	0.998	4.96314e-50	4
MYL6B	6.15891e-94	0.294683	0.305	0.063	9.35168e-90	4
IRF7	5.08974e-46	0.294522	0.562	0.27	7.72826e-42	4
ATP5PB	1.32458e-36	0.294251	0.796	0.521	2.01124e-32	4
DOK2	8.38821e-38	0.293414	0.859	0.601	1.27367e-33	4
NINJ2	2.11618e-55	0.292798	0.387	0.139	3.2132e-51	4
SEM1	6.30239e-36	0.291044	0.782	0.517	9.56955e-32	4
NDUFS2	2.54223e-47	0.290682	0.583	0.285	3.86012e-43	4
PMAIP1	4.88632e-25	0.29031	0.542	0.32	7.41939e-21	4
IL2RG	3.50508e-43	0.290029	0.966	0.789	5.32211e-39	4
LRRFIP1	4.98046e-35	0.289686	0.829	0.557	7.56234e-31	4
ATP5F1B	4.84598e-34	0.28927	0.823	0.586	7.35814e-30	4
GIMAP4	1.09491e-21	0.288629	0.77	0.571	1.66251e-17	4
GDI2	1.09876e-35	0.288598	0.774	0.503	1.66836e-31	4
IFI27L2	6.46934e-43	0.28811	0.608	0.315	9.82304e-39	4
LAT	8.75774e-40	0.287523	0.911	0.702	1.32978e-35	4
FUT7	1.27605e-32	0.287481	0.358	0.163	1.93756e-28	4
RNASEK	9.02758e-12	0.286842	0.455	0.351	1.37075e-07	4
CHST7	3.20912e-49	0.286805	0.403	0.159	4.87272e-45	4
UBXN1	4.17362e-33	0.286701	0.885	0.674	6.33722e-29	4
ADA	2.74518e-61	0.285972	0.322	0.099	4.16828e-57	4
DBI	2.92194e-37	0.285491	0.837	0.571	4.43667e-33	4
NDUFV2	3.51201e-32	0.284993	0.706	0.454	5.33263e-28	4
HIGD2A	4.55002e-35	0.284017	0.885	0.655	6.90875e-31	4
UBE2F	6.34033e-59	0.283302	0.394	0.138	9.62715e-55	4
CTSA	1.32619e-34	0.283182	0.587	0.325	2.01369e-30	4
MAF	5.39979e-49	0.282506	0.403	0.159	8.19904e-45	4
ARPC4	2.0982e-32	0.281958	0.774	0.492	3.18591e-28	4
TCEA1	1.13971e-28	0.281868	0.745	0.5	1.73053e-24	4
CSK	4.29256e-31	0.280301	0.746	0.487	6.51782e-27	4
STMN1	3.66213e-102	2.09616	0.638	0.164	5.56058e-98	5
HIST1H4C	4.42739e-22	2.04441	0.729	0.587	6.72255e-18	5
HMGB2	8.61017e-62	1.9803	0.769	0.495	1.30737e-57	5
TUBA1B	3.42087e-46	1.85816	0.76	0.602	5.19425e-42	5
TUBB	2.84075e-32	1.45709	0.719	0.586	4.3134e-28	5
PCLAF	6.4317e-265	1.44774	0.62	0.044	9.7659e-261	5
MKI67	0	1.38515	0.593	0.021	0	5
TYMS	0	1.37368	0.575	0.013	0	5
HMGN2	3.50881e-45	1.33656	0.819	0.74	5.32778e-41	5
RRM2	0	1.32923	0.534	0.009	0	5
H2AFZ	9.6786e-53	1.25232	0.805	0.641	1.4696e-48	5
UBE2C	0	1.21886	0.434	0.005	0	5
TK1	0	1.17295	0.566	0.019	0	5
DUT	6.72976e-63	1.16673	0.719	0.314	1.02185e-58	5
PTTG1	2.32265e-73	1.12945	0.674	0.211	3.52671e-69	5
TOP2A	0	1.11239	0.502	0.017	0	5
LGALS1	2.01316e-36	1.05169	0.824	0.507	3.05678e-32	5
HMGB1	4.4135e-63	1.02588	0.932	0.878	6.70145e-59	5
BIRC5	0	1.01009	0.561	0.007	0	5
NUSAP1	5.12739e-175	0.988667	0.498	0.042	7.78543e-171	5
CENPF	0	0.987112	0.525	0.019	0	5
PCNA	2.94261e-73	0.976655	0.552	0.134	4.46806e-69	5
H2AFV	6.03859e-52	0.969274	0.774	0.504	9.16899e-48	5
TUBB4B	1.16689e-33	0.955754	0.606	0.295	1.77181e-29	5
CCNB2	0	0.932499	0.534	0.009	0	5
SLC25A5	3.11762e-39	0.902028	0.747	0.577	4.7338e-35	5
GAPDH	8.69287e-52	0.900799	0.986	0.961	1.31993e-47	5
MCM7	4.50018e-130	0.881914	0.538	0.072	6.83307e-126	5
SMC4	4.83535e-61	0.851659	0.62	0.197	7.34199e-57	5
CENPM	3.64004e-142	0.839211	0.593	0.079	5.52703e-138	5
CKS1B	1.19739e-140	0.815135	0.552	0.067	1.81812e-136	5
CKS2	1.0498e-71	0.810802	0.566	0.135	1.59401e-67	5
CDT1	0	0.804142	0.493	0.017	0	5
RPA3	1.5855e-57	0.777821	0.67	0.257	2.40743e-53	5
C12orf75	1.49806e-47	0.767859	0.814	0.441	2.27465e-43	5
KPNA2	2.99082e-80	0.765513	0.48	0.084	4.54126e-76	5
ZWINT	0	0.764763	0.507	0.018	0	5
DEK	2.3355e-36	0.7599	0.733	0.497	3.54622e-32	5
LDHA	1.56692e-46	0.75211	0.855	0.65	2.37921e-42	5
ANP32E	3.84702e-46	0.750539	0.679	0.3	5.84131e-42	5
H2AFX	1.68727e-91	0.732246	0.516	0.091	2.56195e-87	5
CDK1	4.7391e-265	0.731916	0.385	0.011	7.19585e-261	5
ANXA2	6.8337e-40	0.723038	0.873	0.591	1.03763e-35	5
LMNB1	2.07036e-92	0.722714	0.579	0.114	3.14363e-88	5
PHF19	1.33617e-80	0.715778	0.543	0.116	2.02884e-76	5
TUBA1C	4.40665e-41	0.699764	0.525	0.175	6.69105e-37	5
MAD2L1	1.01498e-149	0.698293	0.561	0.064	1.54114e-145	5
JPT1	6.04452e-40	0.689542	0.819	0.518	9.178e-36	5
COTL1	2.89518e-35	0.687367	0.869	0.713	4.39604e-31	5
TPX2	3.70965e-263	0.681954	0.466	0.019	5.63274e-259	5
NUDT1	1.18329e-73	0.678467	0.633	0.167	1.7967e-69	5
UBE2S	3.89112e-86	0.678053	0.471	0.078	5.90828e-82	5
ASF1B	0	0.672856	0.489	0.015	0	5
CCNB1	2.96539e-300	0.671659	0.403	0.009	4.50264e-296	5
CDC20	0	0.670159	0.403	0.004	0	5
MCM5	8.13271e-62	0.663853	0.516	0.126	1.23487e-57	5
ARPC5	1.27036e-43	0.660719	0.846	0.629	1.92891e-39	5
COX8A	1.88489e-41	0.658592	0.833	0.715	2.86201e-37	5
CFL1	2.49992e-60	0.658165	0.995	0.975	3.79587e-56	5
PLK1	0	0.655342	0.348	0.003	0	5
CDKN3	2.36964e-247	0.643824	0.475	0.022	3.59806e-243	5
ARL6IP1	4.0737e-13	0.642958	0.701	0.519	6.18551e-09	5
RANBP1	1.53653e-32	0.640315	0.683	0.36	2.33306e-28	5
SMC2	2.67096e-153	0.630771	0.552	0.06	4.05559e-149	5
AURKB	0	0.628328	0.416	0.01	0	5
HNRNPA2B1	2.33952e-38	0.624058	0.855	0.87	3.55232e-34	5
ASPM	2.75584e-247	0.622282	0.38	0.012	4.18447e-243	5
LSM4	1.61696e-40	0.62211	0.679	0.323	2.45519e-36	5
PFN1	5.06507e-63	0.621107	1	0.993	7.6908e-59	5
CARHSP1	3.77834e-41	0.620868	0.674	0.296	5.73704e-37	5
RAN	1.38597e-32	0.620188	0.81	0.709	2.10446e-28	5
FEN1	1.8804e-170	0.613715	0.466	0.037	2.85519e-166	5
MCM3	2.21983e-55	0.611206	0.529	0.142	3.37059e-51	5
TXN	2.00833e-36	0.607111	0.864	0.613	3.04944e-32	5
ENO1	8.84189e-37	0.591316	0.928	0.816	1.34255e-32	5
ACTB	3.10448e-47	0.591069	1	0.999	4.71384e-43	5
NASP	7.51731e-34	0.585224	0.597	0.258	1.14143e-29	5
DHFR	1.65078e-155	0.582984	0.498	0.047	2.50654e-151	5
DDX39A	4.51244e-40	0.580017	0.67	0.29	6.85169e-36	5
SNRPG	2.5566e-32	0.577551	0.783	0.562	3.88194e-28	5
TMPO	7.74341e-45	0.577539	0.611	0.217	1.17576e-40	5
NUCKS1	5.87712e-30	0.576957	0.729	0.425	8.92382e-26	5
CCNA2	0	0.574061	0.416	0.004	0	5
ANP32B	4.16629e-26	0.574005	0.769	0.689	6.3261e-22	5
PGAM1	1.2057e-26	0.560562	0.738	0.536	1.83074e-22	5
H2AFY	1.01839e-27	0.551699	0.688	0.394	1.54632e-23	5
CD59	7.28487e-31	0.549471	0.674	0.305	1.10613e-26	5
GTSE1	0	0.548644	0.412	0.001	0	5
TPI1	3.68246e-27	0.542628	0.833	0.703	5.59145e-23	5
KIF22	1.14464e-61	0.541074	0.543	0.132	1.73802e-57	5
HMMR	0	0.535347	0.376	0.004	0	5
RRM1	3.54224e-56	0.534915	0.538	0.142	5.37854e-52	5
YWHAQ	9.50544e-28	0.534679	0.751	0.49	1.44331e-23	5
KIFC1	0	0.531799	0.425	0.005	0	5
S100A6	9.18987e-33	0.53088	1	0.956	1.39539e-28	5
PPIA	1.62529e-19	0.530153	0.937	0.932	2.46785e-15	5
RPS4Y1	2.17309e-18	0.52709	0.403	0.164	3.29962e-14	5
UBE2T	2.89953e-193	0.520706	0.466	0.03	4.40265e-189	5
S100A4	1.46914e-39	0.519719	1	0.979	2.23074e-35	5
LSM5	9.16761e-32	0.519678	0.674	0.33	1.39201e-27	5
TMEM106C	1.31762e-76	0.51603	0.543	0.109	2.00068e-72	5
DLGAP5	0	0.514827	0.362	0.001	0	5
TPM4	1.09038e-23	0.512356	0.706	0.392	1.65563e-19	5
VIM	1.89722e-11	0.511659	0.928	0.896	2.88074e-07	5
GNAI2	7.4448e-24	0.51115	0.679	0.391	1.13042e-19	5
ERH	4.43657e-32	0.51086	0.828	0.611	6.73649e-28	5
HIST1H1C	4.03117e-45	0.509714	0.502	0.144	6.12094e-41	5
SUB1	1.6615e-35	0.509371	0.923	0.841	2.52282e-31	5
MYL6	1.20362e-47	0.508202	0.973	0.96	1.82758e-43	5
CENPW	0	0.507881	0.489	0.015	0	5
SNRPB	6.62969e-28	0.506079	0.787	0.576	1.00665e-23	5
HNRNPA3	1.00925e-28	0.505979	0.805	0.581	1.53244e-24	5
SNRPD1	1.44685e-31	0.505573	0.751	0.391	2.1969e-27	5
CHCHD2	5.75596e-34	0.50554	0.887	0.839	8.73984e-30	5
PSMA4	1.25166e-25	0.504425	0.738	0.454	1.90052e-21	5
MT2A	4.39648e-20	0.503398	0.769	0.487	6.67562e-16	5
HBA1	7.86863e-14	0.501312	0.385	0.172	1.19477e-09	5
TMSB10	1.1469e-49	0.494721	1	0.998	1.74145e-45	5
CENPA	0	0.493794	0.339	0.001	0	5
CENPE	1.36706e-171	0.492973	0.371	0.021	2.07574e-167	5
TROAP	1.51881e-274	0.491009	0.357	0.008	2.30616e-270	5
HNRNPAB	2.50514e-33	0.490038	0.566	0.219	3.80381e-29	5
GINS2	4.01561e-184	0.489555	0.376	0.019	6.0973e-180	5
IDH2	7.18339e-21	0.48768	0.557	0.282	1.09073e-16	5
TXNDC17	6.07809e-39	0.486482	0.683	0.273	9.22897e-35	5
YBX1	6.70461e-34	0.48628	0.964	0.911	1.01803e-29	5
LBR	4.47201e-27	0.486025	0.674	0.325	6.7903e-23	5
TFDP1	2.12859e-83	0.485588	0.538	0.1	3.23204e-79	5
CALM3	7.65315e-21	0.485141	0.783	0.718	1.16205e-16	5
SLBP	2.81425e-25	0.484322	0.57	0.265	4.27316e-21	5
CLSPN	5.35338e-278	0.482062	0.394	0.01	8.12857e-274	5
GMNN	1.20736e-127	0.481304	0.443	0.045	1.83326e-123	5
YWHAH	1.36629e-22	0.479169	0.674	0.39	2.07458e-18	5
FABP5	4.01445e-93	0.478448	0.416	0.055	6.09554e-89	5
SRSF3	3.22006e-25	0.477848	0.837	0.638	4.88933e-21	5
TPM3	1.91214e-26	0.477709	0.905	0.75	2.90339e-22	5
HMGA1	1.26194e-17	0.477354	0.552	0.315	1.91613e-13	5
PKM	7.14786e-22	0.473429	0.842	0.693	1.08533e-17	5
PSMA2	7.32441e-25	0.471083	0.769	0.442	1.11214e-20	5
PRDX3	1.68792e-32	0.468215	0.606	0.255	2.56294e-28	5
PRDX1	3.74407e-22	0.466865	0.837	0.675	5.685e-18	5
ATP5MC3	1.59832e-20	0.466263	0.756	0.638	2.42689e-16	5
CD38	2.9865e-136	0.464679	0.371	0.028	4.5347e-132	5
LIMS1	7.47302e-21	0.46371	0.643	0.337	1.1347e-16	5
DNAJC9	3.27487e-43	0.463208	0.561	0.176	4.97257e-39	5
ANXA5	1.80732e-22	0.462553	0.769	0.504	2.74423e-18	5
LSM3	1.38489e-26	0.459057	0.674	0.342	2.10282e-22	5
HSP90AA1	7.89239e-18	0.456115	0.855	0.854	1.19838e-13	5
HBB	2.68293e-07	0.452211	0.624	0.391	0.00407376	5
HNRNPD	7.52861e-22	0.452168	0.665	0.348	1.14314e-17	5
PTMA	4.31894e-47	0.452071	1	0.995	6.55787e-43	5
AURKA	1.59519e-185	0.450636	0.339	0.015	2.42213e-181	5
AP2S1	3.30775e-25	0.449991	0.719	0.405	5.02248e-21	5
ALYREF	6.95742e-121	0.447732	0.48	0.056	1.05641e-116	5
SNRPF	3.14557e-24	0.446448	0.733	0.45	4.77623e-20	5
BLOC1S1	1.67776e-26	0.44457	0.747	0.381	2.54752e-22	5
CBX3	9.94595e-24	0.443799	0.747	0.511	1.51019e-19	5
SSRP1	1.63705e-39	0.443007	0.606	0.21	2.4857e-35	5
ACTG1	1.34178e-15	0.442883	0.973	0.951	2.03736e-11	5
CORO1A	1.05658e-34	0.442588	0.973	0.964	1.60431e-30	5
HMGB3	2.38831e-214	0.440643	0.398	0.017	3.62641e-210	5
RBX1	7.85854e-25	0.438023	0.833	0.59	1.19324e-20	5
SRSF2	7.92007e-19	0.437945	0.738	0.52	1.20258e-14	5
MZT1	1.6116e-45	0.437658	0.584	0.177	2.44705e-41	5
SPC25	0	0.437468	0.371	0	0	5
LMNA	3.67187e-11	0.43689	0.452	0.264	5.57536e-07	5
PARP1	9.33931e-20	0.434686	0.738	0.451	1.41808e-15	5
PSME2	5.38621e-25	0.43433	0.864	0.691	8.17842e-21	5
POMP	1.57355e-25	0.432881	0.787	0.518	2.38927e-21	5
ATAD2	1.05112e-64	0.432399	0.416	0.076	1.59602e-60	5
DCTN3	2.48256e-21	0.431636	0.697	0.389	3.76952e-17	5
EBP	3.16003e-49	0.429395	0.593	0.17	4.7982e-45	5
MZT2B	2.82004e-16	0.428213	0.751	0.598	4.28195e-12	5
CDCA5	0	0.427548	0.38	0.002	0	5
MT1E	1.33899e-41	0.427065	0.376	0.09	2.03313e-37	5
UHRF1	0	0.426376	0.371	0.001	0	5
ANAPC11	2.0627e-22	0.425474	0.679	0.373	3.132e-18	5
CALM2	1.38413e-21	0.425279	0.95	0.848	2.10166e-17	5
EZH2	1.38055e-71	0.422277	0.498	0.096	2.09622e-67	5
PMAIP1	1.11751e-11	0.421722	0.606	0.338	1.69682e-07	5
NDUFV2	8.22223e-19	0.421128	0.724	0.477	1.24846e-14	5
H3F3A	1.14134e-28	0.420783	0.982	0.97	1.73301e-24	5
ARPC2	1.1818e-29	0.417559	0.964	0.9	1.79445e-25	5
DTYMK	1.61239e-67	0.416045	0.52	0.107	2.44826e-63	5
PSMA3	6.01942e-26	0.415178	0.656	0.303	9.13988e-22	5
CRIP1	1.74016e-10	0.414356	0.914	0.744	2.64226e-06	5
RAD21	2.68295e-15	0.413769	0.674	0.435	4.07379e-11	5
HNRNPR	2.16245e-19	0.412607	0.701	0.423	3.28346e-15	5
NCAPG	2.43749e-239	0.412433	0.371	0.012	3.70109e-235	5
CACYBP	2.291e-18	0.411899	0.674	0.397	3.47866e-14	5
HBA2	1.57253e-06	0.410783	0.43	0.262	0.0238773	5
YWHAE	3.80813e-20	0.410481	0.665	0.367	5.78226e-16	5
DBI	3.58357e-22	0.409979	0.819	0.596	5.4413e-18	5
MRPL51	3.02561e-23	0.409822	0.729	0.415	4.59408e-19	5
NUF2	1.57498e-248	0.40966	0.371	0.011	2.39145e-244	5
TALDO1	1.81738e-20	0.409584	0.719	0.473	2.75951e-16	5
AC016831.5	2.9872e-12	0.408607	0.371	0.18	4.53576e-08	5
DNMT1	2.49112e-21	0.404139	0.584	0.286	3.78252e-17	5
PSMB6	5.41667e-19	0.403478	0.751	0.48	8.22467e-15	5
COX6C	6.97543e-29	0.403392	0.896	0.828	1.05915e-24	5
CCDC167	3.59909e-26	0.402984	0.688	0.316	5.46486e-22	5
COX7A2	2.0943e-26	0.402746	0.923	0.802	3.17999e-22	5
COX6A1	4.22126e-22	0.401437	0.882	0.778	6.40956e-18	5
GSTP1	1.39214e-11	0.401064	0.561	0.358	2.11382e-07	5
SLIRP	2.80807e-20	0.399347	0.656	0.321	4.26377e-16	5
HMGN1	1.12015e-18	0.39753	0.805	0.699	1.70083e-14	5
HELLS	4.91488e-60	0.396184	0.434	0.087	7.46275e-56	5
HIST1H1E	1.73001e-09	0.394657	0.262	0.117	2.62685e-05	5
ATP5MF	1.54611e-19	0.394547	0.824	0.7	2.34762e-15	5
PSMC3	2.96561e-26	0.392918	0.647	0.291	4.50299e-22	5
ACOT7	2.82723e-144	0.392185	0.416	0.034	4.29287e-140	5
SELENOT	4.58255e-18	0.391937	0.769	0.434	6.95815e-14	5
ARPC1B	4.38459e-24	0.391293	0.946	0.861	6.65756e-20	5
HLA-DRA	5.47501e-13	0.390918	0.647	0.395	8.31326e-09	5
USP1	5.58016e-24	0.390743	0.52	0.224	8.47291e-20	5
FBXO5	1.86577e-152	0.390512	0.376	0.025	2.83299e-148	5
CCDC34	6.2701e-141	0.389742	0.434	0.038	9.52052e-137	5
NDUFB8	1.28347e-20	0.389155	0.774	0.446	1.94882e-16	5
CLTA	1.42795e-19	0.388482	0.724	0.441	2.1682e-15	5
CDCA8	0	0.388337	0.371	0.004	0	5
GNG5	2.6466e-15	0.387322	0.742	0.532	4.0186e-11	5
SIVA1	5.04203e-19	0.38699	0.643	0.363	7.65583e-15	5
CENPN	7.63825e-201	0.386766	0.434	0.024	1.15979e-196	5
SLC25A3	9.28355e-20	0.385178	0.81	0.706	1.40961e-15	5
PARK7	6.11438e-19	0.385177	0.833	0.688	9.28407e-15	5
PSMB8	1.91448e-19	0.383931	0.851	0.701	2.90694e-15	5
PSMB2	9.4631e-22	0.383343	0.692	0.381	1.43688e-17	5
TACC3	4.56473e-30	0.382451	0.557	0.207	6.93109e-26	5
SAE1	2.78923e-35	0.382285	0.566	0.195	4.23517e-31	5
PSMA7	2.02259e-20	0.381342	0.873	0.764	3.0711e-16	5
NDUFS6	4.51133e-18	0.380169	0.751	0.479	6.85e-14	5
CEP55	1.99114e-295	0.378486	0.407	0.01	3.02335e-291	5
HNRNPM	1.12736e-16	0.378051	0.787	0.506	1.71178e-12	5
NDUFB3	5.89151e-21	0.377256	0.719	0.411	8.94567e-17	5
PSMB3	9.38669e-18	0.377036	0.769	0.619	1.42527e-13	5
PDIA6	3.67353e-17	0.375351	0.665	0.367	5.57789e-13	5
NME1	2.00494e-50	0.373299	0.439	0.099	3.04431e-46	5
TCF19	7.17461e-172	0.371333	0.416	0.027	1.08939e-167	5
ATP5F1B	4.49079e-18	0.370766	0.778	0.609	6.81882e-14	5
CDCA7	1.76702e-64	0.370511	0.407	0.072	2.68305e-60	5
VPS29	3.73442e-18	0.369779	0.661	0.379	5.67034e-14	5
HINT2	3.16067e-32	0.369629	0.597	0.221	4.79916e-28	5
SGO1	1.29203e-274	0.368658	0.367	0.008	1.96182e-270	5
MRPL52	2.00691e-18	0.36793	0.706	0.392	3.04729e-14	5
LRRFIP1	1.60107e-16	0.367755	0.805	0.583	2.43106e-12	5
FANCI	7.44833e-227	0.367195	0.38	0.014	1.13095e-222	5
BCL2L12	2.37421e-96	0.367009	0.452	0.061	3.605e-92	5
ABRACL	3.79741e-17	0.366922	0.756	0.558	5.76599e-13	5
NDUFA6	5.36803e-19	0.366795	0.733	0.433	8.15081e-15	5
NDUFA13	5.26406e-16	0.363753	0.846	0.658	7.99295e-12	5
SNRNP25	4.4259e-60	0.363142	0.484	0.103	6.72028e-56	5
GLRX5	2.42757e-41	0.362787	0.52	0.15	3.68602e-37	5
GTF3C6	2.21645e-19	0.36259	0.706	0.393	3.36546e-15	5
IFI16	2.0766e-09	0.362243	0.652	0.477	3.15312e-05	5
UBE2L3	1.00846e-16	0.36206	0.76	0.499	1.53125e-12	5
MXD3	6.57376e-235	0.361393	0.317	0.007	9.98159e-231	5
SGO2	6.0073e-105	0.360125	0.317	0.027	9.12149e-101	5
LCP1	1.39848e-10	0.359435	0.738	0.592	2.12345e-06	5
SMC1A	5.67672e-41	0.358912	0.516	0.15	8.61953e-37	5
ZDHHC12	4.69114e-31	0.358749	0.566	0.205	7.12303e-27	5
PMVK	7.4849e-28	0.357912	0.593	0.23	1.13651e-23	5
RPL39L	9.36692e-67	0.35791	0.471	0.088	1.42227e-62	5
COX7B	2.27941e-14	0.354714	0.765	0.604	3.46106e-10	5
NDC80	1.08762e-81	0.354195	0.412	0.059	1.65144e-77	5
UQCRQ	4.15652e-16	0.353979	0.765	0.53	6.31126e-12	5
CDCA3	0	0.353712	0.339	0.001	0	5
GLRX3	1.64195e-28	0.352542	0.593	0.23	2.49313e-24	5
SMC3	1.19276e-21	0.352015	0.543	0.243	1.81109e-17	5
VDAC3	4.54367e-19	0.351135	0.638	0.335	6.89911e-15	5
PRDX2	1.75667e-12	0.350998	0.751	0.606	2.66733e-08	5
GSTO1	2.09698e-20	0.350493	0.652	0.335	3.18405e-16	5
CENPH	4.26027e-132	0.350171	0.452	0.044	6.46879e-128	5
RBM3	9.62776e-14	0.348688	0.778	0.668	1.46188e-09	5
SRP9	5.10238e-16	0.348521	0.792	0.613	7.74746e-12	5
FDPS	2.12613e-23	0.347206	0.629	0.285	3.22832e-19	5
RNASEH2C	2.02725e-27	0.346747	0.597	0.239	3.07817e-23	5
ZNF706	1.66287e-14	0.344957	0.706	0.479	2.5249e-10	5
PPP1CA	2.86929e-19	0.344916	0.842	0.757	4.35673e-15	5
PKMYT1	0	0.343994	0.29	0.001	0	5
MCM2	1.90488e-186	0.343257	0.33	0.013	2.89237e-182	5
EIF2S2	3.81246e-12	0.343203	0.733	0.478	5.78883e-08	5
HSPD1	2.25152e-15	0.342771	0.615	0.346	3.4187e-11	5
WDR1	4.47074e-13	0.341904	0.715	0.554	6.78837e-09	5
DECR1	6.74561e-18	0.341768	0.647	0.342	1.02425e-13	5
CBX5	1.19441e-47	0.341009	0.502	0.129	1.81359e-43	5
ARHGDIB	1.98392e-29	0.340656	0.986	0.976	3.01239e-25	5
ILF2	6.83784e-19	0.340482	0.638	0.336	1.03826e-14	5
CAP1	1.29403e-17	0.340452	0.842	0.707	1.96486e-13	5
SET	2.09868e-13	0.33995	0.747	0.531	3.18663e-09	5
MCM4	3.78916e-157	0.339838	0.335	0.018	5.75347e-153	5
CHAF1A	7.15884e-137	0.337953	0.376	0.028	1.087e-132	5
CDK2AP2	2.13278e-18	0.337529	0.647	0.333	3.23841e-14	5
CKAP2	2.02431e-45	0.336838	0.394	0.09	3.07371e-41	5
HDGF	2.88344e-46	0.336764	0.484	0.124	4.37822e-42	5
MYBL2	0	0.336001	0.348	0.002	0	5
COPE	2.35967e-13	0.335659	0.774	0.594	3.58293e-09	5
KIF2C	0	0.334493	0.303	0.001	0	5
UBALD2	6.10232e-19	0.333696	0.538	0.238	9.26576e-15	5
COX17	2.44555e-13	0.332761	0.706	0.458	3.71333e-09	5
MND1	0	0.331518	0.339	0.003	0	5
CHEK1	1.04382e-146	0.330316	0.367	0.024	1.58494e-142	5
RFC4	5.80232e-76	0.329051	0.425	0.067	8.81025e-72	5
PGK1	7.92194e-15	0.32865	0.828	0.647	1.20287e-10	5
SNRPE	1.82266e-14	0.328045	0.683	0.425	2.76752e-10	5
CALR	7.33477e-11	0.327617	0.751	0.533	1.11371e-06	5
NCAPH	6.59849e-226	0.325389	0.335	0.009	1.00191e-221	5
CALM1	3.97699e-19	0.324639	0.982	0.947	6.03867e-15	5
ATP5PF	1.02147e-15	0.323544	0.783	0.596	1.551e-11	5
HPRT1	1.7948e-19	0.323271	0.67	0.322	2.72522e-15	5
C19orf48	2.72802e-58	0.323185	0.43	0.085	4.14222e-54	5
NDUFB1	1.48952e-12	0.322095	0.787	0.57	2.26168e-08	5
SKA2	1.49085e-26	0.322087	0.552	0.213	2.26371e-22	5
HNRNPF	3.69346e-11	0.321408	0.778	0.684	5.60816e-07	5
PSMD13	2.04352e-15	0.321156	0.638	0.337	3.10289e-11	5
BRCA1	1.72729e-231	0.320692	0.271	0.004	2.62272e-227	5
KIF20B	1.85754e-35	0.320216	0.462	0.134	2.82049e-31	5
CAPZA1	1.01143e-12	0.319292	0.796	0.555	1.53576e-08	5
RACGAP1	5.67911e-117	0.31808	0.367	0.032	8.62315e-113	5
NDUFAB1	1.78122e-17	0.31727	0.688	0.371	2.7046e-13	5
PCMT1	2.88453e-15	0.316418	0.679	0.373	4.37987e-11	5
CKAP2L	1.04037e-301	0.316386	0.294	0.002	1.5797e-297	5
YEATS4	2.01349e-37	0.31525	0.443	0.122	3.05728e-33	5
UBB	9.46012e-09	0.314766	0.932	0.894	0.000143642	5
WDR34	2.13765e-237	0.314415	0.344	0.009	3.2458e-233	5
EIF4A3	1.03598e-24	0.313235	0.529	0.211	1.57303e-20	5
CENPX	8.62379e-27	0.312643	0.566	0.219	1.30944e-22	5
ROMO1	4.70382e-14	0.312518	0.688	0.43	7.14228e-10	5
PSMA1	1.19019e-15	0.312382	0.765	0.487	1.80719e-11	5
MDH1	2.97262e-14	0.312222	0.67	0.41	4.51363e-10	5
ADRM1	9.64579e-17	0.3108	0.688	0.377	1.46462e-12	5
COX6B1	1.30955e-16	0.310166	0.919	0.845	1.98841e-12	5
CDKN2C	4.01907e-63	0.309714	0.407	0.072	6.10256e-59	5
GMFG	7.54264e-19	0.309568	0.941	0.898	1.14527e-14	5
ANAPC15	5.48532e-31	0.308896	0.538	0.187	8.3289e-27	5
S100A10	1.49542e-12	0.308017	0.964	0.902	2.27064e-08	5
ELOB	9.14827e-15	0.306948	0.869	0.798	1.38907e-10	5
SAC3D1	4.39889e-57	0.306645	0.335	0.055	6.67927e-53	5
RBM8A	2.40927e-14	0.306151	0.742	0.488	3.65823e-10	5
SH2D1A	2.09403e-27	0.305879	0.525	0.189	3.17958e-23	5
SPC24	0	0.305738	0.312	0.002	0	5
RBBP7	8.06302e-20	0.305316	0.561	0.256	1.22429e-15	5
COX5A	3.674e-14	0.305261	0.774	0.636	5.5786e-10	5
ARHGDIA	3.40373e-11	0.304425	0.71	0.573	5.16822e-07	5
LIG1	5.0997e-68	0.304201	0.398	0.065	7.74339e-64	5
UQCC2	1.8771e-36	0.303282	0.511	0.154	2.85019e-32	5
KIF11	9.62807e-249	0.303079	0.326	0.007	1.46193e-244	5
UBE2A	1.48557e-22	0.302976	0.561	0.233	2.25569e-18	5
KIF23	1.52646e-234	0.302718	0.285	0.005	2.31778e-230	5
AQP3	1.4164e-07	0.302669	0.688	0.506	0.00215067	5
CYTOR	5.26641e-15	0.302409	0.819	0.487	7.99652e-11	5
AURKAIP1	1.16905e-14	0.302097	0.738	0.465	1.77509e-10	5
ARPC4	2.03102e-13	0.301642	0.774	0.518	3.0839e-09	5
DYNLL1	1.60206e-13	0.301426	0.851	0.65	2.43257e-09	5
FAM111B	5.66992e-273	0.301239	0.281	0.003	8.6092e-269	5
PSMD14	1.46273e-31	0.30112	0.548	0.186	2.22101e-27	5
ATP5IF1	1.48691e-15	0.300388	0.828	0.653	2.25773e-11	5
TMSB4X	1.50454e-22	0.300296	1	0.998	2.2845e-18	5
P4HB	1.00336e-12	0.299729	0.652	0.397	1.52351e-08	5
MT-CO3	2.66512e-09	0.29971	0.995	0.993	4.04672e-05	5
BANF1	1.22593e-16	0.29905	0.652	0.341	1.86144e-12	5
MIR4435-2HG	7.91729e-18	0.298498	0.688	0.355	1.20216e-13	5
RBM17	3.01591e-18	0.297909	0.647	0.332	4.57936e-14	5
MTCH2	2.96979e-29	0.297755	0.511	0.175	4.50933e-25	5
CDC45	0	0.297455	0.312	0.001	0	5
DAZAP1	1.74224e-33	0.296875	0.511	0.161	2.64542e-29	5
NDUFB10	2.42791e-11	0.296711	0.733	0.519	3.68654e-07	5
STOML2	5.64021e-24	0.296378	0.588	0.238	8.56409e-20	5
NUDC	1.71192e-17	0.296221	0.652	0.333	2.59938e-13	5
PSMD8	1.87695e-13	0.29589	0.751	0.531	2.84996e-09	5
NDUFB7	1.45249e-14	0.29584	0.756	0.481	2.20546e-10	5
NUDT21	6.60244e-23	0.295782	0.597	0.258	1.00251e-18	5
CD74	1.56666e-06	0.295569	0.941	0.813	0.0237882	5
MZT2A	1.47599e-10	0.295403	0.729	0.606	2.24114e-06	5
TMEM167A	4.11204e-25	0.294747	0.624	0.257	6.24372e-21	5
ETFB	2.44753e-17	0.294229	0.674	0.348	3.71633e-13	5
NAP1L4	3.44913e-11	0.294139	0.701	0.438	5.23716e-07	5
VDAC1	2.70744e-14	0.2939	0.624	0.356	4.11098e-10	5
CHMP4B	1.71766e-22	0.293018	0.552	0.228	2.6081e-18	5
KIF15	5.54825e-264	0.292661	0.262	0.002	8.42446e-260	5
HSD17B10	2.89551e-18	0.292469	0.593	0.279	4.39654e-14	5
CD99	2.30154e-08	0.290792	0.86	0.708	0.000349465	5
MYO1G	3.34285e-14	0.29072	0.742	0.463	5.07579e-10	5
SUMO1	9.25119e-15	0.290087	0.801	0.561	1.4047e-10	5
PSMB1	7.81644e-13	0.289875	0.824	0.656	1.18685e-08	5
PSMD4	6.31474e-12	0.28838	0.67	0.421	9.58831e-08	5
TMEM160	1.00406e-12	0.288055	0.692	0.407	1.52456e-08	5
MRPL22	5.03531e-26	0.287761	0.557	0.207	7.64562e-22	5
LSM2	2.1102e-12	0.287681	0.615	0.357	3.20413e-08	5
SNRPD3	1.30473e-15	0.286793	0.665	0.371	1.9811e-11	5
NDUFA2	2.86225e-12	0.28545	0.701	0.452	4.34604e-08	5
NDUFC2	1.06213e-14	0.285237	0.706	0.431	1.61274e-10	5
ACAT2	4.19893e-34	0.284948	0.516	0.162	6.37565e-30	5
UQCRH	1.12805e-12	0.284834	0.819	0.705	1.71283e-08	5
TMCO1	5.35681e-13	0.284509	0.719	0.416	8.13377e-09	5
HNRNPC	5.89837e-11	0.283894	0.783	0.675	8.95608e-07	5
CYC1	7.42401e-16	0.283663	0.561	0.278	1.12726e-11	5
CDKN2A	1.16106e-34	0.283615	0.394	0.105	1.76295e-30	5
ACTL6A	1.31062e-34	0.283187	0.462	0.135	1.99005e-30	5
CCT5	1.16894e-13	0.28316	0.611	0.336	1.77492e-09	5
SPCS3	2.76886e-20	0.282798	0.57	0.247	4.20424e-16	5
MRPL27	1.01055e-34	0.282489	0.511	0.159	1.53441e-30	5
GGH	9.64634e-242	0.282059	0.312	0.006	1.4647e-237	5
SUPT16H	2.98812e-26	0.281216	0.516	0.187	4.53716e-22	5
ENY2	3.45044e-17	0.281044	0.633	0.317	5.23915e-13	5
TBCB	2.4499e-10	0.281026	0.751	0.499	3.71993e-06	5
RALY	4.97131e-09	0.28054	0.674	0.504	7.54844e-05	5
HBA2	0.00837957	3.44793	0.07	0.27	1	6
MT-ND4L	4.08088e-11	1.9373	0.744	0.465	6.19641e-07	6
MT-ATP8	1.41277e-09	1.90682	0.651	0.385	2.14515e-05	6
MT-ND3	5.21974e-11	1.7024	0.884	0.938	7.92566e-07	6
MT-CO2	7.59079e-17	1.58714	1	0.997	1.15258e-12	6
TTN	5.12273e-05	1.58667	0.279	0.113	0.777835	6
MT-CO1	2.83584e-17	1.48453	0.977	0.999	4.30594e-13	6
MT-CYB	1.05317e-12	1.47897	0.953	0.973	1.59913e-08	6
MT-ND5	2.0846e-10	1.45924	0.814	0.788	3.16525e-06	6
MT-ATP6	7.3272e-12	1.44482	0.93	0.979	1.11256e-07	6
IKZF2	0.000820585	1.41826	0.395	0.269	1	6
RSRP1	0.000478367	1.41761	0.535	0.491	1	6
MALAT1	8.63335e-19	1.39705	0.977	1	1.31089e-14	6
SYNE2	1.88999e-05	1.39295	0.605	0.532	0.286976	6
XIST	7.27931e-06	1.39248	0.512	0.31	0.110529	6
NFKBIZ	0.000511799	1.36956	0.349	0.203	1	6
KDM6A	2.00765e-07	1.36255	0.302	0.095	0.00304842	6
MT-ND1	1.21056e-06	1.25896	0.791	0.929	0.0183812	6
NEAT1	0.00473556	1.25412	0.605	0.664	1	6
MBNL1	0.00319014	1.23463	0.512	0.489	1	6
MT-CO3	1.72418e-11	1.19555	0.953	0.993	2.618e-07	6
LENG8	0.00082029	1.19455	0.279	0.134	1	6
SLFN12L	0.00314763	1.18009	0.256	0.135	1	6
AC119396.1	0.00117174	1.17934	0.302	0.166	1	6
BIRC6	4.95035e-05	1.15493	0.349	0.166	0.75166	6
STK4	0.00281558	1.13125	0.605	0.695	1	6
SRSF7	0.00908225	1.0843	0.558	0.652	1	6
SON	0.00489926	1.04622	0.651	0.811	1	6
FOXP3	5.26657e-20	1.02379	1	1	7.99676e-16	6
IL10RA	0.000956214	0.978138	0.628	0.691	1	6
MT-ND2	0.000906519	0.925476	0.767	0.951	1	6
PNISR	0.00695708	0.903402	0.581	0.661	1	6
PTPRC	8.23164e-07	0.880619	0.767	0.924	0.0124989	6
MT-ND4	5.24734e-05	0.776674	0.884	0.963	0.796757	6
DDX5	0.00035643	0.511971	0.837	0.963	1	6
PPP2R5C	0.00859226	0.295524	0.186	0.469	1	6
LCP1	0.00761075	0.290987	0.256	0.601	1	6
BATF	0.00634362	0.288017	0.116	0.365	1	6

## Sheet: aGVHD PB
aGVHD PB
gene	p_val	avg_logFC	pct.1	pct.2	p_val_adj	cluster
MALAT1	6.61793e-290	0.994301	1	1	1.00506e-285	1
CXCR4	3.96761e-43	0.843478	0.716	0.711	6.02562e-39	1
MT-ND2	5.52852e-63	0.630788	0.903	0.955	8.39616e-59	1
POLR2J3.1	1.81376e-10	0.617726	0.348	0.307	2.75455e-06	1
PCSK7	5.94537e-13	0.614521	0.534	0.593	9.02923e-09	1
NEAT1	1.06367e-22	0.607336	0.709	0.774	1.61539e-18	1
AAK1	0.00558813	0.548871	0.449	0.561	1	1
FOXP3	1.14372e-146	0.530475	1	1	1.73697e-142	1
HLA-C	2.95848e-57	0.51901	0.975	0.991	4.49304e-53	1
MT-ND4	4.83788e-57	0.496122	0.919	0.963	7.34729e-53	1
B2M	3.06464e-97	0.457507	1	0.998	4.65427e-93	1
DUSP1	0.00877919	0.450289	0.575	0.699	1	1
TRAC	2.26536e-26	0.443385	0.774	0.787	3.44041e-22	1
DDX5	4.16804e-35	0.429182	0.864	0.957	6.33e-31	1
IFI6	0.000181904	0.395346	0.192	0.296	1	1
HLA-A	3.88246e-35	0.390847	0.983	0.996	5.89629e-31	1
SLC3A2	0.00047061	0.365684	0.206	0.317	1	1
ADAR	0.00203171	0.360156	0.254	0.377	1	1
JUNB	8.36058e-06	0.356254	0.725	0.828	0.126972	1
RBM25	0.00484305	0.352917	0.294	0.432	1	1
HSPA5	0.00134046	0.334691	0.279	0.419	1	1
VMP1	0.00521493	0.320259	0.195	0.281	1	1
ATF4	5.03779e-06	0.318635	0.189	0.31	0.0765089	1
SAMSN1	0.000175525	0.317011	0.206	0.316	1	1
RNMT	3.96147e-05	0.316338	0.187	0.296	0.601629	1
ITM2B	0.00043123	0.312243	0.724	0.9	1	1
USP16	0.000563968	0.298983	0.189	0.286	1	1
CIR1	2.86586e-06	0.296307	0.172	0.283	0.0435238	1
SLC2A3	5.17733e-09	0.288585	0.202	0.356	7.86282e-05	1
UPF2	0.00037017	0.284358	0.183	0.278	1	1
CREBRF	0.00145121	0.283715	0.172	0.255	1	1
DDX6	0.00293866	0.282763	0.285	0.423	1	1
CCR10	4.1684e-33	0.428487	0.31	0.145	6.33055e-29	2
ACTB	1.50162e-60	0.329376	0.994	0.985	2.28051e-56	2
IFITM1	9.14823e-31	0.327735	0.85	0.696	1.38934e-26	2
ACTG1	2.96531e-39	0.314268	0.966	0.859	4.50341e-35	2
ACTR3	3.49429e-34	0.297326	0.764	0.545	5.30678e-30	2
ALDOA	8.41383e-17	0.28084	0.516	0.376	1.27781e-12	2
GBP5	1.76404e-52	0.524121	0.724	0.497	2.67904e-48	3
PTPRCAP	1.84975e-22	0.522405	0.459	0.323	2.80922e-18	3
CD74	3.86584e-56	0.521764	0.928	0.785	5.87105e-52	3
STAT1	5.23863e-37	0.497519	0.599	0.409	7.95591e-33	3
IL32	5.20681e-96	0.436869	0.995	0.973	7.90758e-92	3
UCP2	2.60179e-47	0.410227	0.858	0.669	3.95134e-43	3
UBE2L6	1.20329e-40	0.409898	0.603	0.375	1.82743e-36	3
EPSTI1	2.68872e-45	0.406204	0.498	0.264	4.08336e-41	3
HLA-DRB1	1.38077e-44	0.399569	0.883	0.683	2.09698e-40	3
PIM2	3.81408e-34	0.395728	0.651	0.453	5.79245e-30	3
GBP2	9.11169e-41	0.373897	0.721	0.486	1.38379e-36	3
HLA-DRB5	2.09632e-24	0.361392	0.446	0.275	3.18368e-20	3
HLA-DRA	2.83608e-28	0.360593	0.64	0.456	4.30715e-24	3
HLA-DQA1	3.2917e-30	0.35993	0.426	0.233	4.9991e-26	3
GBP1	6.88154e-27	0.359562	0.474	0.293	1.0451e-22	3
LIME1	3.2186e-20	0.359237	0.422	0.272	4.88809e-16	3
PSMB9	2.88729e-36	0.349891	0.821	0.639	4.38493e-32	3
RAC2	7.24464e-35	0.337452	0.864	0.701	1.10024e-30	3
LIMD2	1.0868e-37	0.336095	0.874	0.744	1.65052e-33	3
LAIR2	2.49237e-28	0.335054	0.565	0.367	3.78516e-24	3
DOK2	3.22467e-30	0.327691	0.695	0.515	4.8973e-26	3
HLA-DPA1	7.09323e-31	0.323638	0.754	0.579	1.07725e-26	3
FCMR	4.74408e-25	0.321379	0.611	0.454	7.20483e-21	3
MIR4435-2HG	2.09329e-32	0.317997	0.584	0.369	3.17908e-28	3
CTLA4	2.17915e-20	0.313991	0.374	0.231	3.30948e-16	3
CARD16	5.26278e-30	0.309153	0.701	0.508	7.99259e-26	3
HLA-DPB1	5.58339e-34	0.301489	0.825	0.646	8.47949e-30	3
HSPA1A	3.98911e-24	0.298715	0.385	0.223	6.05826e-20	3
GLRX	1.58662e-25	0.297075	0.661	0.479	2.4096e-21	3
SELPLG	4.20052e-29	0.293031	0.718	0.527	6.37933e-25	3
SRGN	3.76231e-28	0.292991	0.843	0.689	5.71382e-24	3
TAP1	1.14961e-28	0.291507	0.681	0.487	1.74591e-24	3
GABARAP	4.01443e-19	0.289146	0.585	0.442	6.09671e-15	3
LSP1	6.14574e-29	0.284832	0.865	0.727	9.33353e-25	3
RGS1	2.12494e-14	0.284198	0.504	0.359	3.22715e-10	3
RNASEK	9.07963e-19	0.2816	0.452	0.305	1.37892e-14	3
ISG15	3.58235e-19	0.281448	0.563	0.388	5.44052e-15	3
ALDOA	1.94144e-17	0.280095	0.529	0.376	2.94846e-13	3
RPS12	1.67509e-213	0.608872	1	0.968	2.54396e-209	4
RPL36A	2.69722e-134	0.608607	0.978	0.846	4.09626e-130	4
RPS18	1.44917e-157	0.593609	1	0.972	2.20085e-153	4
EEF1B2	2.0771e-116	0.591812	0.96	0.777	3.15449e-112	4
RPS6	9.58965e-149	0.542692	0.999	0.965	1.45638e-144	4
RPL32	7.8365e-205	0.51682	0.999	0.975	1.19013e-200	4
RPL39	4.32692e-192	0.504902	0.999	0.96	6.57129e-188	4
RPS5	4.32173e-136	0.503751	0.987	0.906	6.56342e-132	4
RPL10A	7.25126e-137	0.502472	0.983	0.934	1.10125e-132	4
RPL13	1.97969e-195	0.500009	1	0.982	3.00655e-191	4
RPLP2	2.56726e-141	0.498712	0.999	0.964	3.8989e-137	4
RPL3	1.84936e-130	0.493368	0.999	0.96	2.80862e-126	4
RPS8	8.63182e-175	0.486015	0.999	0.955	1.31091e-170	4
RPL21	1.35844e-91	0.483294	0.996	0.964	2.06306e-87	4
RPS3A	5.40844e-178	0.482278	0.994	0.953	8.2138e-174	4
PTGER2	1.85814e-63	0.479464	0.434	0.174	2.82195e-59	4
RPS14	1.63797e-165	0.47468	0.995	0.966	2.48759e-161	4
RPS20	9.65868e-58	0.473443	0.955	0.858	1.46686e-53	4
RPL34	6.39333e-172	0.47234	0.999	0.977	9.70956e-168	4
RPS29	6.77568e-103	0.471958	0.998	0.97	1.02902e-98	4
RPL9	9.80734e-137	0.471834	0.992	0.933	1.48944e-132	4
RPL31	5.75967e-67	0.46687	0.99	0.915	8.74722e-63	4
RPL38	8.39452e-97	0.466531	0.984	0.905	1.27488e-92	4
RPL12	1.01106e-131	0.458219	0.992	0.938	1.5355e-127	4
RPS27	1.28091e-153	0.457255	1	0.987	1.94531e-149	4
RPS9	1.81591e-117	0.453744	0.989	0.922	2.75782e-113	4
RPS21	1.32325e-99	0.45282	0.99	0.92	2.00961e-95	4
RPL18A	1.49232e-165	0.448967	0.998	0.964	2.26639e-161	4
RPS10	5.89189e-124	0.448865	0.978	0.901	8.94801e-120	4
RPL35	2.31568e-95	0.447205	0.998	0.931	3.51682e-91	4
RPS25	1.77193e-143	0.441992	0.998	0.949	2.69103e-139	4
RPL36	5.61067e-138	0.439367	0.998	0.951	8.52093e-134	4
RPS17	4.19225e-48	0.434681	0.939	0.839	6.36677e-44	4
RPS27A	4.21915e-170	0.431039	0.999	0.969	6.40762e-166	4
RPL27A	1.06444e-60	0.42686	0.984	0.917	1.61656e-56	4
RPL27	2.32013e-90	0.42587	0.987	0.907	3.52358e-86	4
RPL35A	1.46919e-141	0.421987	0.993	0.945	2.23127e-137	4
RPL23A	3.32396e-96	0.42147	0.995	0.947	5.0481e-92	4
RPS13	4.63826e-118	0.420933	0.992	0.934	7.04413e-114	4
RPL37A	6.64361e-108	0.412636	0.995	0.944	1.00896e-103	4
RPS23	7.29399e-138	0.409482	0.996	0.947	1.10774e-133	4
JUN	9.17742e-25	0.40704	0.633	0.466	1.39377e-20	4
RPS16	4.88475e-111	0.402246	0.998	0.945	7.41847e-107	4
RPL5	1.37368e-114	0.396725	0.992	0.918	2.0862e-110	4
RPL7	6.80862e-55	0.394914	0.987	0.928	1.03403e-50	4
RPL30	3.78298e-93	0.392053	0.996	0.958	5.74521e-89	4
RPS3	7.49775e-145	0.3913	0.996	0.967	1.13868e-140	4
RPL13A	4.47727e-57	0.389464	0.998	0.969	6.79964e-53	4
RPS4X	7.01896e-116	0.386567	0.995	0.952	1.06597e-111	4
RPL37	1.72399e-105	0.380254	0.996	0.959	2.61822e-101	4
RPL23	2.35975e-48	0.379849	0.955	0.856	3.58376e-44	4
RPS28	5.70185e-146	0.374926	1	0.97	8.6594e-142	4
RPS19	2.19491e-111	0.373372	0.998	0.972	3.33341e-107	4
RPL10	1.00707e-143	0.371654	1	0.987	1.52944e-139	4
RPS2	2.19393e-48	0.371279	0.994	0.936	3.33192e-44	4
RPL26	2.71618e-128	0.37121	0.993	0.956	4.12506e-124	4
RPL19	7.77128e-133	0.37075	0.993	0.964	1.18022e-128	4
RPL41	8.62895e-112	0.37052	1	0.983	1.31048e-107	4
RPL11	1.60196e-145	0.367882	0.999	0.977	2.4329e-141	4
RPL29	9.43429e-106	0.367318	0.99	0.933	1.43279e-101	4
RPLP0	5.32731e-65	0.366304	0.985	0.897	8.09059e-61	4
FOS	3.17578e-21	0.359513	0.434	0.269	4.82305e-17	4
RPL8	1.47525e-103	0.358098	0.995	0.948	2.24047e-99	4
EEF1A1	3.94811e-111	0.356447	1	0.988	5.996e-107	4
MAL	3.65464e-37	0.34821	0.492	0.267	5.55031e-33	4
RPL4	8.41447e-74	0.346219	0.99	0.909	1.27791e-69	4
RPS15A	1.40471e-126	0.341647	0.999	0.975	2.13333e-122	4
MGAT4A	2.09852e-42	0.339804	0.272	0.101	3.18702e-38	4
RPL22	1.75443e-73	0.336714	0.985	0.903	2.66446e-69	4
RPL17	3.81263e-39	0.335473	0.948	0.851	5.79024e-35	4
ZFAS1	6.24023e-34	0.329857	0.708	0.49	9.47704e-30	4
RPSA	4.38337e-82	0.319888	0.993	0.937	6.65702e-78	4
RPL6	4.93997e-86	0.312604	0.993	0.94	7.50233e-82	4
RPL14	1.06696e-89	0.310914	0.993	0.945	1.6204e-85	4
RPS15	6.65704e-103	0.309352	0.999	0.968	1.01101e-98	4
EIF3E	2.2986e-33	0.308897	0.89	0.747	3.49088e-29	4
RPS7	1.11016e-84	0.305918	0.994	0.941	1.686e-80	4
RPS11	9.89989e-40	0.302138	0.983	0.898	1.5035e-35	4
RPL18	2.09589e-82	0.299919	0.989	0.95	3.18303e-78	4
TOMM7	4.66611e-38	0.293023	0.936	0.793	7.08641e-34	4
RPL15	2.02399e-57	0.284576	0.995	0.952	3.07383e-53	4
RPL7A	1.74909e-53	0.281266	0.989	0.927	2.65634e-49	4
ACTG1	2.14531e-120	0.959399	0.995	0.868	3.25808e-116	5
LGALS1	1.80315e-42	0.801323	0.842	0.575	2.73845e-38	5
UCP2	2.20885e-68	0.715993	0.946	0.679	3.35458e-64	5
COTL1	1.25187e-70	0.680497	0.956	0.634	1.90121e-66	5
GAPDH	1.19429e-83	0.673473	0.997	0.895	1.81376e-79	5
CNN2	3.85622e-53	0.67086	0.839	0.492	5.85644e-49	5
SLC25A5	7.99252e-68	0.669032	0.876	0.512	1.21382e-63	5
ACTB	3.93038e-79	0.635868	1	0.986	5.96907e-75	5
ZYX	8.61097e-50	0.599914	0.697	0.331	1.30775e-45	5
MIR4435-2HG	1.2551e-52	0.599657	0.772	0.374	1.90612e-48	5
AQP3	1.8061e-41	0.573667	0.741	0.389	2.74293e-37	5
RGS10	2.39755e-63	0.567049	0.832	0.429	3.64116e-59	5
LIMS1	6.45931e-56	0.564518	0.674	0.274	9.80976e-52	5
CD74	4.99496e-39	0.559622	0.964	0.795	7.58584e-35	5
WDR1	3.7154e-62	0.551683	0.865	0.435	5.64258e-58	5
TMSB10	1.4982e-104	0.538431	1	0.987	2.27531e-100	5
PTPRCAP	3.84503e-15	0.525559	0.487	0.333	5.83945e-11	5
RAC2	1.54178e-45	0.520812	0.943	0.709	2.34151e-41	5
LIMD2	2.02629e-50	0.513736	0.974	0.749	3.07733e-46	5
PPP1R18	6.13738e-50	0.510783	0.832	0.456	9.32085e-46	5
KLRB1	2.70357e-14	0.509465	0.269	0.131	4.10591e-10	5
LINC01943	4.67607e-30	0.500047	0.365	0.141	7.10155e-26	5
EPSTI1	8.71684e-57	0.499075	0.676	0.271	1.32383e-52	5
CALM3	5.62438e-46	0.491658	0.917	0.572	8.54175e-42	5
LSP1	1.24166e-46	0.489606	0.953	0.733	1.88571e-42	5
MT1E	2.4608e-73	0.479015	0.456	0.113	3.73721e-69	5
PFN1	1.16279e-58	0.47468	1	0.94	1.76592e-54	5
ARPC5	4.60945e-52	0.472911	0.876	0.482	7.00037e-48	5
DECR1	6.1548e-62	0.470879	0.694	0.26	9.3473e-58	5
SAT1	6.24611e-39	0.470341	0.927	0.672	9.48597e-35	5
CORO1A	1.37884e-64	0.465926	0.997	0.889	2.09405e-60	5
GBP2	1.13662e-43	0.458669	0.863	0.497	1.72618e-39	5
TPM4	4.38679e-39	0.451216	0.694	0.342	6.66221e-35	5
ARPC1B	1.77616e-42	0.449751	0.972	0.754	2.69746e-38	5
GPSM3	2.78855e-43	0.448881	0.938	0.607	4.23498e-39	5
LAPTM5	2.5773e-43	0.445641	0.969	0.737	3.91414e-39	5
ARHGDIB	2.75867e-67	0.445156	0.997	0.909	4.18959e-63	5
SEC11A	2.03946e-49	0.432394	0.832	0.413	3.09733e-45	5
PPP1CA	3.75058e-42	0.430911	0.927	0.62	5.696e-38	5
ABRACL	4.90678e-45	0.429762	0.798	0.422	7.45192e-41	5
H3F3A	7.46405e-58	0.425486	0.995	0.879	1.13356e-53	5
SASH3	6.65822e-50	0.425005	0.619	0.242	1.01118e-45	5
MYL6	3.33879e-56	0.422069	0.984	0.887	5.07062e-52	5
BIN1	4.5679e-40	0.417598	0.824	0.458	6.93727e-36	5
ARPC3	3.75036e-47	0.417109	0.972	0.785	5.69567e-43	5
ATP5F1A	1.22073e-41	0.417004	0.878	0.552	1.85392e-37	5
GBP1	2.2145e-33	0.413025	0.622	0.298	3.36316e-29	5
MRPL10	3.05094e-70	0.412288	0.474	0.126	4.63346e-66	5
UBE2L6	1.00056e-39	0.411951	0.756	0.384	1.51956e-35	5
TAP1	2.35484e-41	0.411065	0.852	0.491	3.57629e-37	5
LCP1	7.46085e-34	0.409875	0.878	0.562	1.13308e-29	5
VAMP5	1.82383e-38	0.409594	0.744	0.377	2.76985e-34	5
PSMB8	9.21954e-41	0.407578	0.938	0.596	1.40017e-36	5
MMADHC	1.24252e-54	0.405938	0.666	0.255	1.88702e-50	5
TRIB2	1.31198e-43	0.405745	0.531	0.206	1.9925e-39	5
SLC25A3	4.44338e-38	0.40477	0.912	0.616	6.74816e-34	5
ITGA4	1.53309e-31	0.403596	0.368	0.14	2.32831e-27	5
CAPZB	3.01676e-39	0.402577	0.933	0.657	4.58155e-35	5
ISG15	1.38786e-28	0.399748	0.725	0.391	2.10775e-24	5
MSN	3.18608e-34	0.399658	0.744	0.396	4.8387e-30	5
GIMAP4	1.67104e-28	0.397478	0.72	0.407	2.53782e-24	5
FKBP1A	2.27768e-37	0.397447	0.847	0.497	3.45911e-33	5
CFL1	2.44573e-46	0.395523	0.992	0.897	3.71433e-42	5
ARPC2	1.1988e-44	0.389571	0.977	0.822	1.82062e-40	5
GBP4	3.57996e-46	0.387039	0.531	0.196	5.43689e-42	5
SUB1	1.48675e-35	0.38686	0.969	0.763	2.25792e-31	5
APOBEC3G	5.69405e-49	0.386796	0.531	0.184	8.64755e-45	5
C12orf75	7.23678e-29	0.384628	0.803	0.473	1.09905e-24	5
CD59	1.32412e-36	0.383813	0.567	0.24	2.01094e-32	5
AP2S1	1.54846e-46	0.382336	0.697	0.294	2.35164e-42	5
FYB1	2.77783e-26	0.377462	0.881	0.599	4.21869e-22	5
CLDND1	2.24901e-32	0.376828	0.767	0.416	3.41557e-28	5
STAT1	1.6176e-21	0.374885	0.689	0.42	2.45665e-17	5
SNX2	6.75333e-45	0.373812	0.536	0.197	1.02563e-40	5
COX8A	3.77082e-34	0.369067	0.907	0.601	5.72675e-30	5
HSPA8	6.88923e-34	0.367529	0.977	0.86	1.04627e-29	5
S100A4	1.19727e-41	0.366357	0.992	0.967	1.81829e-37	5
S100A6	2.67955e-23	0.366229	0.992	0.91	4.06943e-19	5
VIM	1.14658e-17	0.365645	0.987	0.873	1.74131e-13	5
IFI6	1.10961e-37	0.364782	0.585	0.254	1.68516e-33	5
IGBP1	2.18434e-37	0.364776	0.736	0.365	3.31736e-33	5
LGALS9	6.36147e-51	0.364168	0.474	0.153	9.66116e-47	5
CLIC1	3.79149e-30	0.364005	0.948	0.735	5.75813e-26	5
ATP5PB	1.6414e-33	0.36227	0.801	0.463	2.4928e-29	5
PYCARD	1.03681e-38	0.359338	0.601	0.258	1.5746e-34	5
GTF3C6	6.70112e-39	0.358292	0.697	0.319	1.0177e-34	5
RHOF	1.55666e-38	0.355374	0.736	0.354	2.3641e-34	5
IDH2	2.3343e-41	0.354952	0.583	0.234	3.5451e-37	5
WIPF1	1.94454e-38	0.354633	0.795	0.403	2.95317e-34	5
TIGIT	2.2738e-21	0.354438	0.692	0.389	3.45321e-17	5
EVI2B	7.46134e-32	0.353528	0.813	0.465	1.13315e-27	5
ARPC4	2.58388e-31	0.349506	0.772	0.424	3.92414e-27	5
ITGB2	1.82587e-36	0.349379	0.956	0.61	2.77295e-32	5
ATP5F1C	1.82456e-33	0.348311	0.819	0.458	2.77096e-29	5
NPC2	1.54591e-40	0.348084	0.653	0.284	2.34777e-36	5
RPLP0	2.02054e-23	0.347081	0.984	0.905	3.0686e-19	5
SRGN	5.92856e-30	0.345256	0.959	0.694	9.0037e-26	5
TKT	4.78958e-35	0.345189	0.715	0.361	7.27393e-31	5
PPIA	3.10584e-25	0.344839	0.974	0.831	4.71683e-21	5
RNASEK	6.74026e-21	0.344837	0.554	0.311	1.02364e-16	5
POLR1D	4.07403e-32	0.344763	0.775	0.419	6.18722e-28	5
GLRX	8.43133e-27	0.344137	0.798	0.485	1.28047e-22	5
FAS	1.38161e-33	0.343533	0.648	0.307	2.09826e-29	5
LIME1	1.40771e-15	0.34332	0.474	0.282	2.1379e-11	5
ATP5F1B	2.68494e-32	0.341958	0.858	0.512	4.07762e-28	5
CLTA	7.59729e-35	0.341542	0.689	0.336	1.1538e-30	5
ATP5MC3	2.7863e-32	0.341494	0.868	0.523	4.23156e-28	5
FBXO7	3.47361e-41	0.340606	0.627	0.26	5.27537e-37	5
HINT1	2.7384e-31	0.340312	0.977	0.789	4.15881e-27	5
AES	6.56145e-33	0.339382	0.979	0.839	9.96487e-29	5
TMEM256	7.15979e-41	0.339355	0.63	0.259	1.08736e-36	5
ATP5MC2	4.66031e-32	0.338939	0.977	0.78	7.07761e-28	5
HMGN2	3.52981e-09	0.338415	0.878	0.661	5.36073e-05	5
TXN	1.78373e-24	0.336945	0.85	0.566	2.70894e-20	5
LAIR2	6.02415e-22	0.334408	0.642	0.379	9.14888e-18	5
GYPC	3.27101e-28	0.33316	0.837	0.498	4.96768e-24	5
DYNLRB1	2.22327e-28	0.332703	0.813	0.475	3.37649e-24	5
YWHAZ	1.48339e-24	0.332646	0.896	0.658	2.25282e-20	5
SIRPG	3.12997e-30	0.33115	0.503	0.221	4.75348e-26	5
CD99	7.79216e-21	0.329186	0.896	0.706	1.1834e-16	5
PFDN4	2.24439e-40	0.328721	0.567	0.228	3.40856e-36	5
GMFG	1.34264e-32	0.328681	0.987	0.822	2.03906e-28	5
RHOG	2.73141e-29	0.328572	0.811	0.479	4.14819e-25	5
FDFT1	4.22473e-29	0.32786	0.635	0.323	6.4161e-25	5
PPP1CC	4.27847e-31	0.327797	0.788	0.431	6.49772e-27	5
NOSIP	1.86798e-22	0.327549	0.622	0.326	2.8369e-18	5
CD3E	5.37411e-24	0.327086	0.966	0.795	8.16166e-20	5
GDI2	1.02198e-32	0.324944	0.759	0.399	1.55208e-28	5
CAP1	1.85102e-27	0.324626	0.894	0.612	2.81115e-23	5
LY6E	3.54892e-28	0.324224	0.904	0.621	5.38975e-24	5
GIMAP7	5.2672e-18	0.322997	0.715	0.457	7.99929e-14	5
GNAI2	4.82286e-35	0.322746	0.718	0.348	7.32447e-31	5
PLSCR3	1.66768e-19	0.321628	0.43	0.219	2.5327e-15	5
ALOX5AP	6.00212e-14	0.321147	0.596	0.384	9.11543e-10	5
CASP4	4.34669e-33	0.320659	0.754	0.385	6.60131e-29	5
GNG5	2.16921e-28	0.320028	0.718	0.388	3.29437e-24	5
DUSP4	4.42374e-34	0.319871	0.544	0.229	6.71833e-30	5
IL2RG	7.22503e-27	0.319402	0.93	0.659	1.09727e-22	5
SEM1	5.09601e-29	0.318557	0.772	0.426	7.73931e-25	5
OAS1	1.87531e-38	0.318492	0.448	0.163	2.84803e-34	5
RHOA	4.78459e-24	0.318201	0.886	0.638	7.26636e-20	5
ELOVL5	9.68914e-29	0.315743	0.702	0.369	1.47149e-24	5
NOP10	5.12578e-27	0.314826	0.746	0.422	7.78452e-23	5
ATP5MG	1.46287e-33	0.314723	0.977	0.828	2.22166e-29	5
DBI	5.33845e-28	0.311367	0.839	0.521	8.1075e-24	5
PTTG1	6.05359e-42	0.311136	0.505	0.179	9.19359e-38	5
PSMA4	2.40241e-29	0.31018	0.741	0.377	3.64853e-25	5
PPP2R1A	4.67463e-35	0.308992	0.674	0.314	7.09937e-31	5
HIST1H1C	6.56581e-45	0.307646	0.35	0.1	9.97149e-41	5
TWF2	6.6974e-32	0.307528	0.653	0.308	1.01713e-27	5
HIGD2A	2.29536e-24	0.306389	0.883	0.59	3.48596e-20	5
CD28	1.164e-34	0.305047	0.573	0.247	1.76777e-30	5
NDUFB4	1.32022e-27	0.304487	0.826	0.51	2.00503e-23	5
SLC9A3R1	1.51866e-21	0.304047	0.681	0.396	2.30639e-17	5
MAP1LC3B	1.66003e-29	0.303626	0.767	0.399	2.52109e-25	5
CD53	1.50786e-23	0.302616	0.907	0.66	2.28999e-19	5
CARD16	2.63563e-24	0.300109	0.832	0.515	4.00273e-20	5
MYL6B	7.21464e-68	0.298305	0.316	0.061	1.09569e-63	5
COX6B1	1.25895e-28	0.296584	0.943	0.711	1.91197e-24	5
GDE1	1.18571e-38	0.296513	0.381	0.125	1.80073e-34	5
ISG20	7.51886e-23	0.296081	0.943	0.754	1.14189e-18	5
SCAND1	1.54318e-23	0.295974	0.839	0.502	2.34363e-19	5
CCNG1	2.15306e-29	0.295706	0.583	0.268	3.26985e-25	5
LAIR1	3.88101e-37	0.294456	0.277	0.078	5.89409e-33	5
CCDC167	9.0768e-42	0.293625	0.534	0.198	1.37849e-37	5
OPTN	1.11346e-27	0.292345	0.808	0.473	1.69101e-23	5
TMSB4X	2.59257e-28	0.290659	1	0.988	3.93733e-24	5
TCEA1	7.98976e-24	0.289907	0.759	0.448	1.21341e-19	5
UBE2V1	5.04162e-23	0.289371	0.44	0.212	7.6567e-19	5
DCTN2	5.37544e-34	0.28835	0.565	0.24	8.16368e-30	5
DOK2	6.22031e-22	0.287942	0.829	0.521	9.44678e-18	5
UQCRB	1.6485e-23	0.286906	0.969	0.797	2.50358e-19	5
COX5A	8.57497e-24	0.286556	0.801	0.494	1.30228e-19	5
CHCHD5	7.62979e-36	0.285863	0.495	0.193	1.15874e-31	5
SH2D1A	4.2856e-44	0.285745	0.528	0.189	6.50855e-40	5
CLEC2B	1.23966e-27	0.285714	0.619	0.302	1.88267e-23	5
BAK1	6.37215e-45	0.2853	0.422	0.132	9.67738e-41	5
DEF6	4.52089e-27	0.284528	0.663	0.344	6.86588e-23	5
ARF5	8.57277e-26	0.283664	0.741	0.407	1.30195e-21	5
SIT1	1.73503e-24	0.282662	0.756	0.417	2.63499e-20	5
NDUFC2	1.80207e-28	0.282655	0.749	0.379	2.7368e-24	5
EIF3F	1.58845e-23	0.28239	0.943	0.729	2.41238e-19	5
RER1	1.1866e-31	0.282368	0.591	0.261	1.80209e-27	5
OSTF1	1.48643e-29	0.281639	0.689	0.339	2.25745e-25	5
CTSB	2.01283e-35	0.281427	0.495	0.193	3.05688e-31	5
TBCA	4.42217e-24	0.281409	0.85	0.53	6.71594e-20	5
YWHAB	9.89085e-25	0.280598	0.956	0.78	1.50212e-20	5
MT-ATP8	4.62556e-99	2.15175	0.985	0.352	7.02484e-95	6
MT-ND4L	1.23634e-89	2.08683	0.978	0.459	1.87763e-85	6
MT-CO2	2.85814e-80	1.54864	1	0.99	4.34066e-76	6
MT-ND3	3.91064e-75	1.52703	1	0.943	5.9391e-71	6
MT-ND6	8.34789e-14	1.47838	0.434	0.243	1.26779e-09	6
NEAT1	1.64221e-26	1.46897	0.838	0.761	2.49402e-22	6
OGT	7.48539e-20	1.45777	0.478	0.239	1.13681e-15	6
MT-CYB	5.00146e-77	1.45567	1	0.973	7.59572e-73	6
MT-ND5	1.64057e-48	1.42284	0.941	0.784	2.49154e-44	6
TTN	1.48512e-09	1.39728	0.338	0.188	2.25545e-05	6
DDX17	3.66504e-20	1.39553	0.61	0.424	5.5661e-16	6
MT-ATP6	1.36884e-66	1.36129	1	0.966	2.07886e-62	6
GPRIN3	8.9668e-16	1.27224	0.412	0.203	1.36179e-11	6
ITK	3.19607e-16	1.2584	0.551	0.38	4.85387e-12	6
TNFAIP3	1.72279e-09	1.23834	0.478	0.365	2.6164e-05	6
IKZF2	7.63353e-08	1.22786	0.39	0.275	0.0011593	6
ATP2B4	2.00597e-13	1.18624	0.39	0.202	3.04647e-09	6
NLRC3	2.14489e-15	1.15911	0.353	0.152	3.25745e-11	6
AHNAK	7.65252e-12	1.13207	0.574	0.483	1.16219e-07	6
GOLGA8B	5.92535e-12	1.12941	0.338	0.163	8.99882e-08	6
MACF1	3.99018e-10	1.12741	0.368	0.213	6.05989e-06	6
MT-CO1	9.23783e-67	1.11298	1	0.99	1.40295e-62	6
TMC8	1.05509e-11	1.11169	0.493	0.357	1.60237e-07	6
RSRP1	3.58775e-15	1.10921	0.64	0.549	5.44872e-11	6
CEMIP2	8.58615e-11	1.09981	0.338	0.173	1.30398e-06	6
RNF213	3.48426e-14	1.08195	0.64	0.571	5.29154e-10	6
ZNF292	4.4441e-09	1.06785	0.434	0.307	6.74926e-05	6
STK10	0.00299402	1.0603	0.338	0.307	1	6
SMG1	2.23297e-05	1.04765	0.279	0.183	0.339121	6
SMCHD1	2.85066e-13	1.04483	0.625	0.565	4.32929e-09	6
FLNA	1.11832e-10	1.03555	0.574	0.494	1.69839e-06	6
DPYD	4.6134e-09	1.02898	0.316	0.171	7.00637e-05	6
NLRC5	1.49352e-07	1.02726	0.331	0.204	0.0022682	6
SF3B1	1.09949e-09	1.02416	0.537	0.474	1.66979e-05	6
NFKBIZ	1.10764e-06	1.02365	0.309	0.192	0.0168217	6
HERC1	2.96182e-08	1.02297	0.272	0.138	0.000449812	6
TUT4	6.02312e-09	1.01774	0.353	0.206	9.14731e-05	6
ARHGEF1	4.59796e-13	1.01408	0.625	0.571	6.98292e-09	6
SLFN12L	7.67846e-07	1.01342	0.265	0.148	0.0116613	6
TCIRG1	7.76399e-06	1.00108	0.346	0.254	0.117912	6
SYNE2	1.347e-15	0.99967	0.669	0.6	2.04568e-11	6
NKTR	7.70902e-07	0.998617	0.471	0.416	0.0117077	6
MT-ND1	5.56555e-38	0.997793	0.949	0.934	8.45241e-34	6
PRPF4B	2.87497e-05	0.994545	0.36	0.284	0.436621	6
MT-CO3	1.46832e-57	0.993128	1	0.982	2.22994e-53	6
TAGAP	5.23924e-05	0.989842	0.441	0.422	0.795684	6
PTPRC	6.37251e-22	0.988979	0.801	0.848	9.67793e-18	6
ANKRD44	5.14719e-06	0.974559	0.419	0.36	0.0781704	6
HAPLN3	1.11956e-06	0.973685	0.404	0.311	0.0170027	6
ARHGAP4	1.95844e-06	0.973515	0.434	0.366	0.0297428	6
CNST	2.17107e-06	0.971566	0.331	0.226	0.0329721	6
IL6ST	1.38241e-06	0.966483	0.309	0.193	0.0209947	6
NLRP1	2.85566e-06	0.964531	0.331	0.226	0.0433689	6
GLG1	2.67621e-07	0.960182	0.441	0.354	0.00406437	6
USP34	1.266e-05	0.940995	0.301	0.202	0.192267	6
SORL1	0.000141992	0.937315	0.382	0.325	1	6
CTLA4	1.1971e-07	0.93212	0.375	0.251	0.00181803	6
GBP5	7.52836e-06	0.930125	0.537	0.532	0.114333	6
SREK1	2.47702e-07	0.928885	0.316	0.189	0.00376186	6
ITGAL	0.00401752	0.922478	0.257	0.202	1	6
PLEC	5.75361e-05	0.91717	0.265	0.172	0.8738	6
PCNX1	3.54802e-06	0.915827	0.272	0.161	0.0538838	6
SPTAN1	2.02793e-05	0.914333	0.397	0.334	0.307981	6
RORA	2.66757e-08	0.912413	0.507	0.443	0.000405123	6
ZAP70	3.77386e-08	0.902281	0.485	0.407	0.000573136	6
NIPBL	0.00503423	0.899624	0.265	0.218	1	6
EML4	5.31823e-07	0.897969	0.463	0.397	0.00807679	6
CASP8	3.13221e-09	0.897663	0.522	0.439	4.75688e-05	6
VPS13C	6.11538e-06	0.894172	0.338	0.241	0.0928743	6
PDE3B	2.75032e-05	0.888827	0.294	0.197	0.41769	6
RBM5	0.000226979	0.886962	0.265	0.183	1	6
UTRN	0.000637745	0.884172	0.287	0.217	1	6
PHTF2	0.000232975	0.875319	0.279	0.198	1	6
USP15	9.8936e-10	0.867111	0.574	0.541	1.50254e-05	6
LNPEP	0.00229882	0.859138	0.279	0.225	1	6
SLC38A10	4.18377e-06	0.856786	0.272	0.164	0.0635389	6
SLC2A3	0.000235801	0.855228	0.382	0.328	1	6
MBNL1	4.57415e-06	0.854438	0.485	0.464	0.0694677	6
IL7R	0.000628915	0.852797	0.493	0.542	1	6
STAM	8.76179e-05	0.851859	0.36	0.289	1	6
DDHD1	3.44837e-06	0.849201	0.294	0.181	0.0523705	6
P2RY8	8.61446e-09	0.848423	0.449	0.333	0.000130828	6
ZNF638	1.24034e-05	0.843962	0.279	0.179	0.18837	6
RNF149	2.48245e-05	0.832872	0.412	0.358	0.37701	6
SNRNP70	0.000174717	0.831933	0.316	0.24	1	6
REL	0.000796754	0.828446	0.324	0.266	1	6
DYNC1H1	0.00482599	0.82551	0.287	0.241	1	6
PIK3R5	0.00556994	0.821131	0.294	0.256	1	6
DOCK10	0.000127003	0.820791	0.265	0.178	1	6
DGKA	0.00196598	0.818898	0.331	0.293	1	6
CDK5RAP3	0.00515699	0.816988	0.265	0.214	1	6
OGA	0.00545095	0.816375	0.368	0.356	1	6
LPP	4.11906e-07	0.808797	0.265	0.141	0.00625562	6
RANBP2	0.000180895	0.808723	0.257	0.174	1	6
SF1	4.04895e-05	0.808266	0.544	0.61	0.614914	6
CELF2	0.000141798	0.803212	0.449	0.45	1	6
SLC4A7	0.000102878	0.80276	0.272	0.184	1	6
CAMK4	0.00958339	0.802028	0.316	0.29	1	6
PCF11	0.00134345	0.802011	0.265	0.197	1	6
SAMHD1	5.01186e-09	0.798989	0.64	0.67	7.61151e-05	6
AKAP13	0.000297154	0.790373	0.434	0.431	1	6
CHD2	0.00252363	0.788389	0.287	0.23	1	6
MYH9	0.000694429	0.783136	0.463	0.486	1	6
STK38	0.00160682	0.772233	0.338	0.298	1	6
PRPF8	0.00100859	0.772135	0.279	0.214	1	6
PAG1	0.000485622	0.765888	0.412	0.392	1	6
SRSF10	0.000270155	0.747352	0.412	0.385	1	6
JMJD1C	0.0007439	0.746849	0.265	0.191	1	6
SPG7	4.72453e-05	0.745482	0.294	0.201	0.717515	6
SPOCK2	0.00015953	0.743057	0.544	0.619	1	6
ETS1	0.000645118	0.729993	0.485	0.534	1	6
ACAP1	3.08915e-06	0.728505	0.574	0.632	0.0469149	6
STK4	3.85785e-08	0.726733	0.618	0.656	0.000585892	6
SLC38A1	0.00133338	0.724268	0.39	0.378	1	6
ARGLU1	0.00120489	0.72272	0.507	0.592	1	6
RBM39	4.00328e-08	0.714535	0.625	0.687	0.000607979	6
SRSF11	0.000170211	0.70631	0.449	0.442	1	6
EPB41	0.00344071	0.701528	0.419	0.435	1	6
ADAM10	0.000834956	0.699652	0.265	0.193	1	6
AKAP9	0.00315338	0.699357	0.382	0.364	1	6
EPC1	0.00264395	0.693827	0.456	0.512	1	6
TMEM63A	0.00240269	0.686184	0.301	0.248	1	6
PBXIP1	0.00290381	0.675491	0.507	0.6	1	6
ANKRD12	0.00873882	0.674303	0.463	0.543	1	6
ATP2B1	0.00218514	0.669696	0.404	0.398	1	6
CCNL1	0.00886736	0.662961	0.426	0.47	1	6
PCM1	0.00222782	0.656624	0.316	0.267	1	6
N4BP2L2	0.00287645	0.648653	0.5	0.586	1	6
DDX24	0.000883942	0.643513	0.507	0.577	1	6
RIPOR2	0.00884779	0.622771	0.478	0.572	1	6
FOXP3	2.50122e-40	0.610667	1	1	3.79861e-36	6
FUS	3.64242e-05	0.60359	0.551	0.597	0.553174	6
MALAT1	3.8311e-33	0.602444	1	1	5.81829e-29	6
SELPLG	0.00496963	0.586319	0.493	0.559	1	6
AAK1	0.00121159	0.578813	0.493	0.543	1	6
PNISR	0.00163965	0.537466	0.551	0.656	1	6
IL10RA	0.00137625	0.524835	0.566	0.682	1	6
GADD45B	0.00833375	0.420138	0.206	0.385	1	6
SELL	0.00599641	0.320815	0.375	0.658	1	6
MT-ND2	2.95783e-06	0.318349	0.897	0.948	0.0449206	6
PFKL	0.00502178	0.294433	0.147	0.295	1	6
GNAS	0.00477887	0.291207	0.176	0.349	1	6
BSG	0.00750593	0.285675	0.221	0.422	1	6
HIST1H4C	9.62502e-24	2.4349	0.87	0.44	1.46175e-19	7
STMN1	1.99331e-112	2.41818	0.896	0.118	3.02724e-108	7
TUBA1B	8.47395e-40	2.21875	0.935	0.507	1.28694e-35	7
HMGB2	1.85701e-39	2.0502	0.948	0.522	2.82024e-35	7
TUBB	1.19442e-43	2.04031	0.935	0.44	1.81397e-39	7
TYMS	0	1.67778	0.727	0.012	0	7
RRM2	0	1.60569	0.701	0.008	0	7
HMGN2	1.82235e-35	1.58194	0.961	0.673	2.7676e-31	7
PCLAF	1.15582e-212	1.47457	0.74	0.032	1.75534e-208	7
MKI67	0	1.45228	0.74	0.016	0	7
H2AFZ	2.63819e-33	1.43462	0.922	0.581	4.00662e-29	7
UBE2C	0	1.42842	0.506	0.002	0	7
BIRC5	0	1.42634	0.688	0.008	0	7
PCNA	8.076e-68	1.39795	0.714	0.105	1.2265e-63	7
TK1	0	1.37738	0.74	0.015	0	7
PTTG1	9.26249e-44	1.27911	0.779	0.194	1.40669e-39	7
NUSAP1	7.32472e-140	1.26043	0.662	0.041	1.1124e-135	7
DUT	2.92311e-29	1.20381	0.766	0.281	4.43933e-25	7
CENPF	3.72914e-251	1.18119	0.61	0.016	5.66345e-247	7
SLC25A5	1.04253e-30	1.15688	0.896	0.533	1.58329e-26	7
TOP2A	1.43113e-185	1.12938	0.558	0.019	2.17346e-181	7
GAPDH	2.9546e-33	1.12353	1	0.901	4.48714e-29	7
MCM7	4.96824e-86	1.11836	0.688	0.076	7.54527e-82	7
TUBB4B	1.68315e-28	1.1153	0.805	0.274	2.55619e-24	7
ZWINT	0	1.10426	0.766	0.018	0	7
CCNB2	0	1.10425	0.584	0.01	0	7
HMGB1	1.37487e-30	1.05359	0.974	0.838	2.08801e-26	7
H2AFV	3.26189e-37	1.04206	0.909	0.392	4.95383e-33	7
ACTB	7.36426e-34	0.996896	1	0.986	1.11841e-29	7
CKS2	2.80529e-50	0.959097	0.61	0.094	4.2604e-46	7
LGALS1	1.14021e-11	0.953874	0.87	0.59	1.73163e-07	7
MCM5	1.0758e-61	0.949123	0.701	0.106	1.63381e-57	7
LDHA	1.18948e-27	0.939375	0.948	0.602	1.80646e-23	7
CKS1B	1.23701e-121	0.917072	0.649	0.044	1.87865e-117	7
KPNA2	3.60926e-58	0.90772	0.597	0.078	5.48138e-54	7
DEK	3.12583e-29	0.905557	0.896	0.419	4.7472e-25	7
RPA3	1.33523e-44	0.901546	0.779	0.181	2.02781e-40	7
CENPM	4.77766e-85	0.880974	0.688	0.073	7.25583e-81	7
NASP	8.94633e-43	0.880497	0.818	0.198	1.35868e-38	7
CDT1	0	0.87413	0.558	0.007	0	7
HIST1H1E	1.99225e-21	0.873759	0.519	0.127	3.02564e-17	7
ARL6IP1	2.16836e-13	0.872442	0.857	0.454	3.29309e-09	7
TUBA1C	7.31778e-30	0.865441	0.649	0.159	1.11135e-25	7
MCM3	1.54495e-49	0.860486	0.688	0.122	2.34632e-45	7
LMNB1	7.01901e-58	0.839018	0.662	0.1	1.06598e-53	7
SMC2	5.23208e-141	0.83698	0.714	0.045	7.94596e-137	7
CDK1	0	0.835238	0.571	0.006	0	7
SMC4	1.06582e-39	0.826047	0.779	0.191	1.61866e-35	7
CCNA2	0	0.825228	0.571	0.003	0	7
FEN1	6.94138e-139	0.819301	0.662	0.039	1.05419e-134	7
H2AFX	1.27723e-62	0.817202	0.649	0.086	1.93973e-58	7
ANP32B	1.45375e-23	0.813831	0.922	0.579	2.20781e-19	7
PPIA	5.09981e-24	0.813307	0.961	0.839	7.74509e-20	7
CFL1	1.21068e-34	0.802738	1	0.903	1.83865e-30	7
ANP32E	1.19016e-26	0.801509	0.792	0.289	1.80749e-22	7
PFN1	7.91061e-30	0.799936	1	0.943	1.20138e-25	7
ACTG1	7.71986e-20	0.79539	0.974	0.876	1.17241e-15	7
HIST1H1C	7.26114e-42	0.79516	0.623	0.111	1.10275e-37	7
COTL1	4.32996e-22	0.793018	0.948	0.654	6.57591e-18	7
HMGA1	1.01097e-31	0.780111	0.766	0.208	1.53536e-27	7
GINS2	5.06344e-146	0.773973	0.519	0.022	7.68984e-142	7
HNRNPA2B1	3.24201e-21	0.770515	0.987	0.805	4.92364e-17	7
TMPO	3.39995e-30	0.768753	0.714	0.201	5.1635e-26	7
JPT1	4.98687e-19	0.765181	0.857	0.426	7.57356e-15	7
VIM	5.1682e-19	0.763515	1	0.879	7.84895e-15	7
CARHSP1	1.36338e-30	0.761857	0.779	0.236	2.07057e-26	7
MAD2L1	6.25085e-83	0.758381	0.597	0.055	9.49317e-79	7
RRM1	7.42889e-55	0.758182	0.701	0.114	1.12823e-50	7
COX8A	2.71434e-21	0.75735	0.87	0.62	4.12227e-17	7
CALM3	3.41123e-21	0.754919	0.922	0.592	5.18064e-17	7
PHF19	4.52977e-64	0.752145	0.714	0.101	6.87936e-60	7
ASF1B	6.4667e-264	0.750849	0.519	0.009	9.82097e-260	7
PLK1	4.09466e-284	0.750179	0.416	0.004	6.21856e-280	7
ARPC5	7.31062e-22	0.742435	0.935	0.505	1.11026e-17	7
CLSPN	4.57799e-258	0.738481	0.519	0.01	6.95259e-254	7
CDCA8	5.90414e-283	0.729399	0.468	0.006	8.96662e-279	7
DHFR	7.64147e-154	0.728618	0.61	0.029	1.16051e-149	7
ASPM	6.77236e-145	0.726941	0.468	0.017	1.02852e-140	7
SAE1	4.04291e-38	0.725681	0.714	0.161	6.13996e-34	7
NUDT1	1.57811e-48	0.721706	0.753	0.143	2.39668e-44	7
ENO1	6.50192e-14	0.719982	0.935	0.699	9.87446e-10	7
PGAM1	5.81774e-19	0.719666	0.844	0.479	8.8354e-15	7
EIF4A3	2.43365e-42	0.717302	0.753	0.157	3.69598e-38	7
LSM4	1.22322e-29	0.710758	0.818	0.258	1.8577e-25	7
CDC20	0	0.707683	0.403	0.002	0	7
UHRF1	0	0.707628	0.519	0.002	0	7
CCNB1	1.32e-138	0.698758	0.325	0.008	2.00469e-134	7
HNRNPA3	3.52573e-22	0.697918	0.974	0.555	5.35453e-18	7
TXN	1.30818e-19	0.697644	0.948	0.581	1.98673e-15	7
LSM5	2.02919e-27	0.692396	0.792	0.254	3.08173e-23	7
RANBP1	2.38275e-23	0.690551	0.805	0.297	3.61869e-19	7
MCM2	5.65605e-238	0.682526	0.494	0.01	8.58984e-234	7
CDKN3	9.69664e-170	0.676721	0.494	0.016	1.47263e-165	7
DNAJC9	2.02093e-36	0.676308	0.688	0.15	3.06919e-32	7
PKM	1.41418e-16	0.675677	0.935	0.615	2.14772e-12	7
HNRNPAB	1.26575e-45	0.670462	0.714	0.131	1.9223e-41	7
TPX2	6.82301e-153	0.669826	0.519	0.02	1.03621e-148	7
KIF22	1.12376e-44	0.66843	0.727	0.138	1.70666e-40	7
RAN	2.18877e-20	0.668187	0.948	0.625	3.32409e-16	7
H2AFY	7.58317e-26	0.664125	0.844	0.299	1.15166e-21	7
ATAD2	9.48878e-56	0.65874	0.584	0.074	1.44106e-51	7
CDCA5	0	0.65685	0.442	0.001	0	7
HIST1H1B	3.04996e-181	0.656454	0.364	0.007	4.63198e-177	7
AURKB	3.44071e-245	0.650668	0.468	0.008	5.2254e-241	7
SMC3	8.31504e-26	0.647312	0.753	0.228	1.26281e-21	7
SLBP	1.29743e-22	0.639363	0.675	0.214	1.97041e-18	7
USP1	3.79571e-32	0.639208	0.753	0.194	5.76454e-28	7
UBE2S	3.72871e-54	0.635264	0.481	0.054	5.6628e-50	7
C12orf75	1.9615e-16	0.633662	0.883	0.491	2.97893e-12	7
HNRNPF	1.82983e-16	0.63126	0.896	0.538	2.77896e-12	7
RAD21	1.0494e-15	0.630835	0.844	0.422	1.59372e-11	7
PSMB2	4.9261e-24	0.630081	0.857	0.325	7.48127e-20	7
SNRPB	2.7965e-18	0.630014	0.883	0.496	4.24704e-14	7
CORO1A	5.6015e-26	0.624489	0.987	0.896	8.507e-22	7
KIFC1	0	0.624137	0.519	0.001	0	7
PSME2	1.90771e-17	0.620821	0.935	0.582	2.89724e-13	7
EZH2	3.10708e-57	0.620718	0.688	0.098	4.71873e-53	7
CNN2	1.44989e-13	0.620622	0.87	0.512	2.20195e-09	7
CENPW	6.80516e-274	0.618753	0.571	0.011	1.0335e-269	7
H3F3A	1.08928e-22	0.616475	0.974	0.886	1.65429e-18	7
YWHAQ	4.07027e-15	0.615053	0.831	0.469	6.18152e-11	7
CD59	4.34455e-21	0.613571	0.753	0.257	6.59808e-17	7
CDC45	0	0.612895	0.545	0.001	0	7
TMEM106C	7.62353e-40	0.611017	0.61	0.108	1.15779e-35	7
WDR1	6.06992e-18	0.61086	0.896	0.46	9.21839e-14	7
TPI1	3.66142e-15	0.609771	0.922	0.597	5.5606e-11	7
CENPN	1.84472e-173	0.609645	0.545	0.019	2.80157e-169	7
PRDX1	4.41965e-13	0.608618	0.883	0.603	6.71213e-09	7
MCM4	6.76406e-134	0.607507	0.532	0.025	1.02726e-129	7
ANXA2	4.62168e-14	0.605581	0.987	0.66	7.01894e-10	7
DNMT1	1.29542e-24	0.603657	0.74	0.223	1.96735e-20	7
SSRP1	9.02883e-36	0.599727	0.753	0.171	1.37121e-31	7
HSP90AA1	4.37234e-14	0.597207	0.922	0.757	6.64027e-10	7
SMC1A	1.58279e-37	0.595471	0.623	0.115	2.40379e-33	7
SNRPG	2.22076e-18	0.592776	0.844	0.462	3.37267e-14	7
GTSE1	0	0.59231	0.351	0.001	0	7
VDAC1	8.59528e-22	0.589281	0.831	0.305	1.30536e-17	7
PRDX3	1.32027e-21	0.585247	0.636	0.196	2.00509e-17	7
CHCHD2	2.63181e-17	0.585233	0.948	0.746	3.99692e-13	7
TPM4	1.91731e-15	0.584503	0.792	0.361	2.91182e-11	7
ERH	1.4056e-12	0.581644	0.857	0.502	2.13468e-08	7
GNG5	8.46789e-17	0.581337	0.831	0.406	1.28602e-12	7
TROAP	6.57065e-250	0.580987	0.416	0.005	9.97885e-246	7
DLGAP5	0	0.580072	0.351	0.001	0	7
CENPE	1.42528e-132	0.57983	0.494	0.022	2.16458e-128	7
CDCA7	2.96739e-49	0.577194	0.61	0.091	4.50658e-45	7
PKMYT1	0	0.575224	0.455	0.001	0	7
IDH2	2.73706e-21	0.571844	0.753	0.252	4.15678e-17	7
ATP5F1B	2.08851e-17	0.568413	0.883	0.532	3.17181e-13	7
FBXO5	4.77576e-95	0.563844	0.455	0.027	7.25294e-91	7
MZT1	4.06035e-33	0.561479	0.662	0.143	6.16646e-29	7
ANAPC11	4.09489e-22	0.561135	0.792	0.287	6.2189e-18	7
FANCI	3.60415e-179	0.560454	0.506	0.016	5.47363e-175	7
COX6A1	1.44058e-13	0.55854	0.896	0.689	2.1878e-09	7
MXD3	1.24891e-156	0.558347	0.377	0.009	1.89672e-152	7
ATP5MC3	4.98783e-15	0.556324	0.844	0.544	7.57502e-11	7
PTMA	3.20629e-20	0.552046	1	0.973	4.86939e-16	7
HNRNPR	4.24864e-15	0.551861	0.818	0.409	6.45241e-11	7
HELLS	1.48298e-31	0.551677	0.545	0.104	2.2522e-27	7
GNAI2	5.45439e-16	0.550489	0.805	0.369	8.28358e-12	7
LCP1	1.24253e-11	0.546764	0.87	0.58	1.88703e-07	7
RALY	2.88956e-16	0.546329	0.844	0.423	4.38837e-12	7
KIF2C	0	0.544927	0.416	0.002	0	7
ANXA5	3.53781e-13	0.544793	0.857	0.531	5.37288e-09	7
NUCKS1	2.24275e-17	0.543615	0.805	0.352	3.40606e-13	7
MTHFD1	1.08746e-42	0.542266	0.571	0.09	1.65152e-38	7
UBE2T	1.03848e-142	0.54065	0.532	0.023	1.57714e-138	7
PPP1CA	9.68597e-15	0.539517	0.896	0.639	1.47101e-10	7
CALR	3.5066e-11	0.538511	0.831	0.485	5.32547e-07	7
DDX39A	2.11979e-20	0.537388	0.727	0.259	3.21933e-16	7
TPM3	2.07831e-13	0.537227	0.909	0.692	3.15633e-09	7
COX5A	7.6653e-15	0.536909	0.844	0.511	1.16413e-10	7
SLC25A3	9.45147e-15	0.532369	0.909	0.634	1.43539e-10	7
YBX1	5.43817e-15	0.530181	0.987	0.82	8.25895e-11	7
MRPL51	7.96216e-20	0.527249	0.779	0.284	1.20921e-15	7
TMSB10	3.30642e-17	0.525255	1	0.987	5.02147e-13	7
AP2S1	1.45932e-19	0.523754	0.831	0.316	2.21626e-15	7
SNRPD1	8.56208e-17	0.522703	0.831	0.35	1.30032e-12	7
PSMA4	1.48163e-13	0.521136	0.831	0.397	2.25014e-09	7
CACYBP	8.63109e-16	0.518549	0.766	0.312	1.3108e-11	7
NDC80	2.4357e-58	0.516664	0.532	0.059	3.6991e-54	7
HSPD1	3.58988e-19	0.515056	0.766	0.27	5.45195e-15	7
S100A6	3.20589e-09	0.514832	0.987	0.915	4.86879e-05	7
CENPX	8.44666e-21	0.512544	0.636	0.183	1.28279e-16	7
UQCRQ	2.5158e-16	0.511679	0.883	0.444	3.82075e-12	7
SPC25	0	0.511541	0.403	0	0	7
PRC1	1.09471e-80	0.509206	0.416	0.026	1.66254e-76	7
HNRNPM	2.13903e-14	0.508356	0.883	0.451	3.24854e-10	7
TIMELESS	5.12459e-176	0.506998	0.481	0.014	7.78272e-172	7
LIMS1	1.12091e-14	0.506866	0.74	0.297	1.70233e-10	7
RAD51AP1	9.06955e-301	0.506346	0.403	0.003	1.37739e-296	7
TFDP1	1.12274e-39	0.505936	0.558	0.091	1.70511e-35	7
KIF23	0	0.50474	0.403	0.002	0	7
PDIA6	2.34142e-14	0.504292	0.805	0.354	3.55592e-10	7
LIG1	2.67885e-76	0.503825	0.597	0.057	4.06836e-72	7
LBR	1.26909e-16	0.501095	0.779	0.309	1.92737e-12	7
ARHGDIB	1.90423e-18	0.499905	1	0.915	2.89195e-14	7
GMNN	7.98212e-79	0.49865	0.532	0.044	1.21225e-74	7
RFC4	1.32166e-65	0.498322	0.545	0.055	2.00721e-61	7
MT-CO2	8.43909e-09	0.498188	1	0.99	0.000128164	7
HIST1H1D	1.12348e-26	0.496764	0.468	0.09	1.70623e-22	7
MYL6	1.01778e-16	0.494176	0.987	0.893	1.54571e-12	7
CD38	3.26716e-75	0.493141	0.403	0.027	4.96183e-71	7
ACOT7	1.52275e-90	0.491822	0.494	0.033	2.3126e-86	7
WDR34	8.79693e-276	0.491822	0.519	0.008	1.33599e-271	7
GGH	0	0.491657	0.545	0.006	0	7
SNRPF	6.41516e-16	0.491536	0.831	0.388	9.7427e-12	7
LSM3	1.80601e-19	0.490719	0.779	0.277	2.74278e-15	7
ROMO1	2.45535e-13	0.490091	0.779	0.376	3.72893e-09	7
SUB1	5.67784e-13	0.487483	0.948	0.775	8.62293e-09	7
CHEK1	4.31843e-99	0.486307	0.455	0.025	6.55841e-95	7
MCM6	3.45355e-50	0.486037	0.442	0.048	5.2449e-46	7
HNRNPD	2.6014e-15	0.484689	0.727	0.293	3.95075e-11	7
TXNDC17	8.47386e-22	0.483863	0.74	0.233	1.28693e-17	7
COX6C	6.43129e-13	0.480865	0.909	0.739	9.7672e-09	7
CKAP2L	0	0.480786	0.403	0.002	0	7
CCT5	1.55608e-19	0.480712	0.727	0.243	2.36321e-15	7
TCF19	4.79255e-82	0.478963	0.455	0.031	7.27845e-78	7
HMGB3	2.28875e-123	0.477527	0.468	0.021	3.47592e-119	7
PSMB8	1.03992e-12	0.477452	0.948	0.616	1.57933e-08	7
AURKA	1.66488e-196	0.476519	0.377	0.006	2.52845e-192	7
DTL	0	0.476202	0.416	0.002	0	7
CBX3	9.19982e-12	0.475745	0.792	0.465	1.39718e-07	7
HAT1	2.25784e-29	0.475627	0.623	0.138	3.42898e-25	7
CDCA4	3.52497e-55	0.472964	0.481	0.051	5.35337e-51	7
NUDT21	5.82041e-21	0.471916	0.714	0.23	8.83945e-17	7
PSMB3	9.42292e-13	0.471557	0.831	0.516	1.43106e-08	7
ABCF1	5.15521e-29	0.470547	0.662	0.147	7.82921e-25	7
COX17	1.13165e-13	0.470017	0.805	0.362	1.71863e-09	7
NCAPH	6.36824e-151	0.468292	0.416	0.012	9.67144e-147	7
SAC3D1	1.16557e-64	0.46804	0.403	0.031	1.77015e-60	7
NDUFB3	2.76475e-16	0.467497	0.766	0.31	4.19882e-12	7
ACTR3	1.02534e-10	0.467442	0.896	0.578	1.55719e-06	7
DECR1	2.13308e-17	0.464424	0.753	0.285	3.23951e-13	7
PMVK	1.38734e-25	0.462988	0.662	0.167	2.10695e-21	7
SRP9	2.76621e-12	0.462971	0.857	0.533	4.20105e-08	7
SKA2	1.30264e-23	0.462738	0.714	0.197	1.97832e-19	7
NDUFA2	1.99794e-15	0.462553	0.831	0.373	3.03427e-11	7
ARPC1B	5.57964e-12	0.462418	0.961	0.767	8.47379e-08	7
BCL2L12	8.11806e-103	0.460233	0.584	0.04	1.23289e-98	7
PSMA7	1.55669e-12	0.459918	0.935	0.637	2.36415e-08	7
SIVA1	2.89108e-15	0.459827	0.727	0.291	4.39068e-11	7
ORC6	5.3798e-114	0.459425	0.377	0.014	8.1703e-110	7
PGK1	1.92268e-11	0.458753	0.896	0.584	2.91997e-07	7
SGO2	8.80311e-151	0.458024	0.468	0.016	1.33693e-146	7
DBI	3.49303e-11	0.457685	0.857	0.539	5.30487e-07	7
PTBP1	1.14367e-17	0.45752	0.74	0.257	1.73689e-13	7
GSTP1	1.5736e-09	0.455486	0.636	0.293	2.38983e-05	7
FAM111A	2.64608e-24	0.455013	0.558	0.129	4.0186e-20	7
KIF15	0	0.454415	0.377	0.002	0	7
RACGAP1	9.1439e-70	0.450963	0.403	0.029	1.38868e-65	7
ARL6IP6	4.69547e-16	0.45084	0.623	0.196	7.13101e-12	7
VRK1	2.54965e-40	0.450549	0.623	0.106	3.87215e-36	7
PSMC3	1.25914e-19	0.448687	0.792	0.276	1.91226e-15	7
NUF2	1.19598e-151	0.448067	0.403	0.011	1.81633e-147	7
HNRNPC	7.91626e-10	0.447764	0.883	0.578	1.20224e-05	7
NDUFS6	6.25895e-14	0.447497	0.844	0.382	9.50546e-10	7
CHAF1A	8.33626e-91	0.447437	0.416	0.023	1.26603e-86	7
MYBL2	0	0.446959	0.416	0.001	0	7
SLC9A3R1	8.318e-11	0.44425	0.792	0.411	1.26326e-06	7
DCTN3	3.15558e-12	0.443766	0.753	0.355	4.79238e-08	7
DPP3	4.86325e-46	0.443498	0.545	0.074	7.38582e-42	7
FAM111B	1.0564e-288	0.442707	0.364	0.002	1.60435e-284	7
NCAPG	1.16081e-203	0.442144	0.455	0.01	1.76292e-199	7
ARPP19	3.36295e-13	0.442033	0.61	0.21	5.10731e-09	7
HMGN1	2.31415e-11	0.441774	0.896	0.622	3.5145e-07	7
ILF2	1.12493e-14	0.440704	0.753	0.314	1.70843e-10	7
NME1	6.90333e-34	0.440068	0.519	0.09	1.04841e-29	7
ARHGDIA	2.52634e-12	0.439971	0.896	0.535	3.83675e-08	7
ALYREF	2.6047e-67	0.439951	0.506	0.047	3.95576e-63	7
CXCR3	3.77376e-12	0.437741	0.506	0.181	5.73121e-08	7
RBM17	6.80646e-14	0.436942	0.766	0.312	1.0337e-09	7
PTPN7	4.20002e-20	0.436213	0.74	0.225	6.37857e-16	7
ZDHHC12	1.80776e-26	0.435427	0.675	0.167	2.74544e-22	7
GGCT	4.45723e-36	0.435024	0.662	0.127	6.7692e-32	7
CD74	6.63127e-06	0.434046	0.974	0.805	0.100709	7
FLII	1.03617e-18	0.432964	0.649	0.195	1.57363e-14	7
HMMR	4.96488e-225	0.432013	0.273	0.002	7.54016e-221	7
BRCA1	1.76441e-294	0.431875	0.416	0.004	2.67961e-290	7
FABP5	6.61146e-68	0.430984	0.545	0.053	1.00408e-63	7
NDUFC2	6.26581e-11	0.430781	0.792	0.4	9.51589e-07	7
SPC24	0	0.430538	0.416	0.002	0	7
LSP1	7.56725e-09	0.429755	0.961	0.746	0.000114924	7
RFC2	3.01183e-56	0.429537	0.468	0.047	4.57406e-52	7
RBM3	3.77866e-12	0.428092	0.922	0.647	5.73865e-08	7
BUB1	8.87216e-159	0.427635	0.39	0.01	1.34742e-154	7
NDUFA12	1.57579e-11	0.427475	0.818	0.427	2.39315e-07	7
SNRPA	1.75192e-19	0.427433	0.688	0.217	2.66065e-15	7
BLOC1S1	4.54872e-13	0.427251	0.779	0.358	6.90815e-09	7
ATAD5	5.62884e-69	0.427178	0.442	0.035	8.54852e-65	7
ABRACL	6.10461e-09	0.426788	0.792	0.444	9.27107e-05	7
AQP3	1.61036e-09	0.425733	0.779	0.409	2.44565e-05	7
RBBP7	5.45926e-19	0.425586	0.701	0.23	8.29097e-15	7
CENPH	3.47765e-66	0.425119	0.481	0.043	5.28151e-62	7
TALDO1	6.80754e-11	0.424072	0.74	0.394	1.03386e-06	7
MT1E	1.08608e-14	0.423509	0.455	0.133	1.64943e-10	7
CCDC167	4.03465e-20	0.423188	0.701	0.215	6.12743e-16	7
CDC6	0	0.422837	0.351	0.001	0	7
TAGLN2	9.62986e-08	0.421368	0.909	0.657	0.00146249	7
EBP	2.18687e-22	0.420789	0.623	0.162	3.32119e-18	7
LRR1	8.83144e-124	0.420693	0.532	0.027	1.34123e-119	7
CTNNAL1	2.28031e-99	0.420683	0.494	0.03	3.46311e-95	7
TACC3	2.96794e-21	0.420292	0.649	0.183	4.50741e-17	7
IFI27L1	8.10315e-91	0.419187	0.481	0.031	1.23063e-86	7
SNRNP40	1.66678e-19	0.418282	0.636	0.184	2.53134e-15	7
MT2A	1.32942e-07	0.417738	0.805	0.501	0.002019	7
SNRPD3	2.76124e-15	0.417211	0.714	0.272	4.19349e-11	7
SNRNP25	6.93582e-38	0.41627	0.532	0.085	1.05334e-33	7
NCAPD2	1.54279e-36	0.41536	0.442	0.064	2.34304e-32	7
PSMA3	1.87283e-15	0.414479	0.74	0.274	2.84427e-11	7
CDCA7L	1.48444e-44	0.41447	0.377	0.04	2.25442e-40	7
UBE2L3	1.11494e-12	0.41407	0.857	0.428	1.69325e-08	7
ARPC2	5.4378e-12	0.413533	0.961	0.832	8.25838e-08	7
PSMA2	1.59398e-11	0.413387	0.883	0.412	2.42077e-07	7
MSN	5.50463e-12	0.413305	0.844	0.415	8.35988e-08	7
CAP1	1.24644e-10	0.412595	0.909	0.628	1.89296e-06	7
ANP32A	1.92539e-14	0.411946	0.844	0.345	2.92408e-10	7
FERMT3	1.41629e-13	0.410956	0.818	0.338	2.15093e-09	7
E2F2	3.63538e-79	0.410139	0.455	0.032	5.52105e-75	7
XRCC5	2.52676e-11	0.409689	0.87	0.463	3.8374e-07	7
HIST2H2AC	1.30817e-46	0.409172	0.39	0.04	1.98671e-42	7
HDGF	2.01044e-32	0.408188	0.558	0.104	3.05325e-28	7
MIR4435-2HG	5.78444e-10	0.407862	0.792	0.397	8.78482e-06	7
H1FX	7.28091e-14	0.407454	0.753	0.295	1.10575e-09	7
P4HB	4.34968e-11	0.407061	0.792	0.397	6.60586e-07	7
ACAT2	4.32115e-26	0.406066	0.597	0.135	6.56253e-22	7
AURKAIP1	2.30161e-13	0.405468	0.831	0.371	3.49545e-09	7
LMAN2	7.56953e-15	0.405415	0.844	0.353	1.14958e-10	7
CYCS	9.37732e-11	0.404925	0.805	0.394	1.42413e-06	7
CDK2AP2	3.75292e-15	0.403229	0.662	0.234	5.69956e-11	7
SRSF3	1.38525e-10	0.402911	0.883	0.561	2.10379e-06	7
PA2G4	3.93414e-09	0.402613	0.766	0.446	5.97478e-05	7
PSMD7	3.70143e-14	0.402527	0.831	0.345	5.62136e-10	7
TPGS2	3.4224e-27	0.402414	0.662	0.157	5.1976e-23	7
SRRT	2.28302e-28	0.402354	0.571	0.116	3.46722e-24	7
BANF1	1.0155e-16	0.401089	0.662	0.22	1.54224e-12	7
ACTL6A	1.64069e-36	0.400563	0.61	0.109	2.49171e-32	7
OSTF1	5.70518e-09	0.39748	0.727	0.359	8.66446e-05	7
PARK7	1.01503e-09	0.396988	0.909	0.609	1.54152e-05	7
ATP5F1A	9.80223e-12	0.396743	0.909	0.57	1.48866e-07	7
ESYT1	6.0505e-14	0.396735	0.701	0.268	9.18889e-10	7
CLIC1	8.84078e-09	0.396705	0.935	0.748	0.000134265	7
LSM2	5.64006e-17	0.395901	0.74	0.246	8.56556e-13	7
CENPA	3.84685e-262	0.395283	0.338	0.002	5.84221e-258	7
HSP90B1	9.70464e-11	0.394999	0.766	0.37	1.47384e-06	7
RFWD3	3.78923e-39	0.394732	0.351	0.038	5.7547e-35	7
HINT2	1.07217e-17	0.393477	0.701	0.224	1.62831e-13	7
KNL1	9.45745e-126	0.392537	0.442	0.018	1.4363e-121	7
MELK	7.73832e-184	0.392433	0.403	0.008	1.17522e-179	7
CDCA2	9.17874e-230	0.392408	0.325	0.003	1.39397e-225	7
ACAA2	1.36782e-19	0.391678	0.584	0.166	2.07731e-15	7
PSMB6	3.97113e-11	0.390819	0.818	0.415	6.03095e-07	7
SEM1	6.32677e-11	0.390214	0.818	0.446	9.60847e-07	7
CALM1	7.73812e-11	0.390061	0.935	0.882	1.17519e-06	7
GDI2	1.34129e-11	0.389454	0.831	0.419	2.03702e-07	7
MND1	1.39945e-249	0.389446	0.351	0.003	2.12534e-245	7
MAP4K1	1.89899e-15	0.387977	0.701	0.249	2.884e-11	7
YEATS4	3.62535e-35	0.385932	0.597	0.108	5.50582e-31	7
MT-CO3	0.00203055	0.385288	1	0.983	1	7
MDH1	2.15354e-12	0.384386	0.766	0.343	3.27058e-08	7
NCAPG2	2.78298e-84	0.384169	0.403	0.023	4.22651e-80	7
RAC2	1.34238e-07	0.383426	0.922	0.723	0.00203867	7
RPLP0	2.29165e-09	0.383208	0.987	0.91	3.48033e-05	7
PSMD14	2.35784e-25	0.38295	0.701	0.178	3.58086e-21	7
MRPL11	1.69694e-18	0.382678	0.623	0.183	2.57715e-14	7
ATP5MG	3.33865e-14	0.382637	1	0.837	5.0704e-10	7
RAB8A	8.48894e-18	0.382603	0.701	0.223	1.28921e-13	7
RBM42	1.30198e-18	0.382185	0.662	0.194	1.97732e-14	7
SF3B2	8.30893e-11	0.381154	0.883	0.488	1.26188e-06	7
PSMD8	5.10731e-10	0.38081	0.818	0.455	7.75648e-06	7
PPP4C	1.31451e-10	0.38042	0.805	0.408	1.99634e-06	7
COX7B	1.84446e-10	0.379629	0.831	0.544	2.80119e-06	7
PRKDC	1.17218e-20	0.379402	0.584	0.151	1.78018e-16	7
UQCRH	5.85998e-09	0.379388	0.896	0.594	8.89956e-05	7
CLTA	8.41828e-11	0.378316	0.753	0.356	1.27848e-06	7
RBX1	1.8488e-08	0.378116	0.805	0.501	0.000280777	7
GSTO1	1.40857e-15	0.378116	0.766	0.277	2.1392e-11	7
HAUS1	1.8547e-25	0.377897	0.636	0.151	2.81674e-21	7
MTCH2	5.33039e-27	0.376551	0.636	0.144	8.09527e-23	7
BAX	2.88977e-12	0.376238	0.857	0.397	4.38869e-08	7
C19orf48	4.14635e-37	0.375939	0.455	0.065	6.29707e-33	7
HNRNPUL1	6.97934e-15	0.375799	0.701	0.263	1.05995e-10	7
CD99	1.49555e-08	0.375708	0.948	0.717	0.000227129	7
XRCC6	1.48932e-08	0.374733	0.818	0.465	0.000226183	7
VDAC3	7.12837e-13	0.373978	0.727	0.289	1.08259e-08	7
TMEM160	2.50397e-12	0.3737	0.805	0.333	3.80278e-08	7
YWHAE	1.489e-13	0.373589	0.779	0.315	2.26135e-09	7
UBA2	2.82604e-15	0.373417	0.675	0.234	4.29191e-11	7
DTYMK	2.56431e-47	0.372825	0.571	0.078	3.89442e-43	7
NDUFAF3	2.37327e-16	0.372251	0.714	0.241	3.60428e-12	7
NDUFA9	1.67553e-17	0.371858	0.688	0.221	2.54463e-13	7
ATP5MF	1.07349e-10	0.371648	0.883	0.589	1.63031e-06	7
NCAPH2	1.11127e-46	0.371496	0.481	0.058	1.68769e-42	7
ANXA6	2.58652e-08	0.371494	0.844	0.532	0.000392815	7
PSMD2	1.09459e-14	0.371144	0.714	0.255	1.66236e-10	7
CBX5	7.62737e-33	0.370832	0.623	0.12	1.15837e-28	7
MAPRE1	1.52409e-22	0.370405	0.701	0.191	2.31464e-18	7
ATP5PB	1.32611e-09	0.369942	0.831	0.482	2.01397e-05	7
STOML2	1.96145e-18	0.369597	0.675	0.206	2.97886e-14	7
BAZ1B	2.37175e-23	0.369067	0.597	0.144	3.60197e-19	7
PHB2	1.4732e-10	0.369031	0.74	0.346	2.23735e-06	7
EWSR1	1.53091e-11	0.368582	0.805	0.361	2.32499e-07	7
SGO1	1.69847e-250	0.367838	0.403	0.005	2.57947e-246	7
MMADHC	3.61354e-15	0.367286	0.753	0.278	5.48788e-11	7
RFC5	3.92288e-93	0.366153	0.455	0.027	5.95768e-89	7
ELOC	2.91616e-12	0.36568	0.727	0.308	4.42877e-08	7
ATP5PF	3.92333e-11	0.365677	0.87	0.478	5.95836e-07	7
PSMB9	1.05976e-08	0.365145	0.922	0.663	0.000160946	7
MDH2	3.67674e-10	0.364704	0.857	0.461	5.58387e-06	7
HJURP	0	0.363678	0.338	0	0	7
NUDCD2	2.21597e-18	0.363272	0.636	0.186	3.36539e-14	7
MTX1	2.34406e-28	0.361944	0.532	0.105	3.55992e-24	7
SUPT16H	2.13365e-24	0.360791	0.662	0.165	3.24038e-20	7
DDX46	5.62914e-11	0.360477	0.805	0.354	8.54898e-07	7
MTHFD2	1.39618e-17	0.360368	0.636	0.191	2.12037e-13	7
PSMA5	1.16455e-10	0.360254	0.818	0.395	1.7686e-06	7
BUB3	4.97654e-07	0.359888	0.753	0.47	0.00755787	7
SNX10	8.74493e-29	0.359354	0.571	0.117	1.32809e-24	7
CSRP1	3.00707e-19	0.358909	0.597	0.163	4.56684e-15	7
RPA2	3.71452e-14	0.358726	0.61	0.206	5.64124e-10	7
POMP	5.80338e-10	0.358667	0.818	0.46	8.81359e-06	7
ILF3	3.4389e-14	0.357569	0.779	0.296	5.22266e-10	7
POLA2	2.07479e-88	0.35737	0.416	0.024	3.15099e-84	7
CKAP2	4.86746e-31	0.357183	0.481	0.083	7.3922e-27	7
HSD17B10	4.02146e-15	0.356072	0.688	0.238	6.10739e-11	7
PSMD13	9.43e-14	0.355995	0.727	0.275	1.43213e-09	7
DEPDC1B	1.16541e-210	0.35551	0.377	0.006	1.7699e-206	7
RHOA	4.62446e-08	0.355268	0.844	0.654	0.000702317	7
ARPC4	9.49374e-11	0.35505	0.909	0.442	1.44181e-06	7
RTN3	3.88151e-19	0.354794	0.623	0.174	5.89484e-15	7
FDPS	5.23862e-14	0.354737	0.688	0.25	7.95589e-10	7
SNRPE	3.5767e-09	0.354702	0.714	0.344	5.43194e-05	7
POLE3	2.85693e-19	0.353554	0.636	0.176	4.33883e-15	7
SEC11A	1.42727e-10	0.352265	0.87	0.437	2.1676e-06	7
CCDC34	2.83613e-82	0.351844	0.377	0.021	4.30723e-78	7
COX7A2	8.11415e-10	0.351043	0.935	0.723	1.2323e-05	7
SHCBP1	1.35775e-205	0.350674	0.312	0.003	2.06201e-201	7
PRDX2	2.28955e-09	0.350444	0.831	0.498	3.47713e-05	7
HSPE1	7.95804e-11	0.350318	0.805	0.359	1.20859e-06	7
NDUFS2	1.68003e-14	0.349864	0.753	0.275	2.55147e-10	7
CALM2	8.9385e-06	0.349502	0.922	0.749	0.135749	7
SERBP1	5.15112e-08	0.348713	0.87	0.598	0.000782301	7
EXOSC8	1.59502e-21	0.348428	0.584	0.146	2.42236e-17	7
LRRC59	1.48901e-25	0.34831	0.545	0.117	2.26135e-21	7
SNRPC	4.22145e-13	0.347735	0.779	0.307	6.41112e-09	7
E2F1	7.33818e-258	0.347543	0.39	0.004	1.11445e-253	7
ADSL	1.19578e-18	0.347055	0.701	0.212	1.81603e-14	7
COX6B1	1.14666e-09	0.346811	0.935	0.725	1.74143e-05	7
TUBA4A	7.81224e-09	0.346484	0.766	0.394	0.000118645	7
PARP1	1.32708e-10	0.346381	0.792	0.389	2.01544e-06	7
NDUFB4	3.50702e-07	0.345878	0.831	0.528	0.00532611	7
COMMD4	1.15157e-22	0.345197	0.597	0.147	1.74889e-18	7
KIF20B	1.28644e-15	0.345024	0.519	0.15	1.95371e-11	7
CEP55	1.75871e-179	0.343735	0.39	0.008	2.67095e-175	7
NSD2	1.22548e-27	0.343307	0.429	0.073	1.86113e-23	7
PPIB	2.19376e-06	0.342809	0.87	0.639	0.0333167	7
MRPL27	1.16021e-38	0.342531	0.662	0.118	1.76201e-34	7
HSBP1	9.25374e-23	0.342246	0.675	0.174	1.40537e-18	7
DUSP4	2.5978e-09	0.3422	0.597	0.247	3.94528e-05	7
FOXM1	1.34686e-237	0.342189	0.351	0.003	2.04547e-233	7
FKBP1A	4.5007e-09	0.342065	0.831	0.518	6.83521e-05	7
PSMC4	6.20515e-17	0.34183	0.727	0.24	9.42376e-13	7
S100A11	1.34337e-05	0.341316	0.909	0.646	0.204018	7
NDUFB9	9.97823e-09	0.34113	0.896	0.596	0.000151539	7
ADA	6.58821e-25	0.341047	0.519	0.11	1.00055e-20	7
GALM	7.68782e-15	0.340904	0.662	0.229	1.16755e-10	7
ADRM1	4.28318e-12	0.340849	0.792	0.343	6.50486e-08	7
TMCO1	1.83238e-08	0.340828	0.766	0.348	0.000278284	7
RER1	3.04348e-13	0.339934	0.74	0.278	4.62214e-09	7
CD70	4.39521e-14	0.339878	0.325	0.079	6.675e-10	7
TOMM5	5.45476e-13	0.339029	0.662	0.255	8.28414e-09	7
CENPU	4.17398e-169	0.33869	0.403	0.01	6.33903e-165	7
CDC25B	5.28278e-07	0.338511	0.779	0.435	0.00802296	7
MYO1G	2.6556e-07	0.338353	0.857	0.545	0.00403306	7
ARPC3	8.77036e-10	0.338123	0.935	0.796	1.33195e-05	7
SFXN1	1.17659e-12	0.338098	0.649	0.23	1.78688e-08	7
HIRIP3	3.16007e-47	0.337829	0.494	0.06	4.7992e-43	7
ADI1	6.13935e-16	0.337226	0.584	0.177	9.32383e-12	7
PBK	6.45315e-280	0.335781	0.299	0.001	9.8004e-276	7
RNASEH2C	4.73207e-18	0.335515	0.636	0.189	7.1866e-14	7
COPS3	1.132e-17	0.335512	0.584	0.167	1.71917e-13	7
GBP4	1.03209e-11	0.335028	0.584	0.215	1.56743e-07	7
U2AF2	3.70248e-21	0.334706	0.623	0.165	5.62296e-17	7
AKR1B1	9.50088e-19	0.334574	0.597	0.165	1.4429e-14	7
ANAPC15	4.06457e-18	0.334468	0.636	0.19	6.17286e-14	7
PPP6R1	2.07102e-24	0.334295	0.506	0.106	3.14525e-20	7
ARHGAP11A	1.51612e-48	0.333896	0.377	0.036	2.30253e-44	7
CIP2A	1.0109e-166	0.33362	0.403	0.01	1.53525e-162	7
NDUFB11	1.01125e-08	0.333266	0.844	0.54	0.000153579	7
MCUR1	1.06399e-25	0.333219	0.455	0.086	1.61588e-21	7
KIF11	3.37014e-196	0.332947	0.377	0.006	5.11823e-192	7
UBE2I	1.69029e-08	0.332694	0.805	0.48	0.000256704	7
HADH	9.20359e-38	0.332633	0.416	0.054	1.39775e-33	7
BAK1	3.21832e-17	0.332621	0.532	0.148	4.88767e-13	7
DNAJC15	7.69052e-14	0.332189	0.714	0.266	1.16796e-09	7
PRELID1	1.64625e-09	0.33201	0.831	0.456	2.50016e-05	7
RPL26L1	1.56456e-30	0.33173	0.597	0.118	2.3761e-26	7
ACP1	8.29648e-11	0.329961	0.766	0.344	1.25999e-06	7
MZT2B	3.5397e-08	0.329927	0.831	0.424	0.000537574	7
GTF3C6	1.02399e-10	0.329837	0.753	0.34	1.55513e-06	7
NONO	1.52163e-10	0.329604	0.74	0.347	2.3109e-06	7
CDKN2C	2.68608e-34	0.329576	0.403	0.055	4.07935e-30	7
TMEM167A	9.83024e-19	0.329428	0.701	0.209	1.49292e-14	7
RBBP8	1.92998e-90	0.329199	0.39	0.02	2.93106e-86	7
OXCT1	5.88333e-28	0.32886	0.545	0.109	8.93501e-24	7
HNRNPU	7.68557e-09	0.328214	0.909	0.55	0.000116721	7
TRIP13	5.12286e-236	0.32794	0.377	0.004	7.78009e-232	7
UBE2N	1.15717e-09	0.327727	0.857	0.462	1.75739e-05	7
HIST1H2AG	9.06168e-65	0.326393	0.273	0.014	1.3762e-60	7
CRIP1	5.84481e-05	0.326062	0.974	0.811	0.887652	7
COX20	6.06853e-14	0.325756	0.558	0.177	9.21628e-10	7
CCT6A	1.35044e-12	0.325707	0.74	0.289	2.05091e-08	7
PFKL	1.25959e-11	0.32484	0.701	0.285	1.91294e-07	7
LY6E	1.64226e-08	0.32468	0.948	0.637	0.00024941	7
LRRFIP1	2.93093e-07	0.324676	0.883	0.549	0.00445121	7
DYNLL1	1.06022e-05	0.3244	0.753	0.468	0.161015	7
PUF60	5.19571e-10	0.324259	0.688	0.277	7.89072e-06	7
NABP2	3.16119e-21	0.32383	0.481	0.11	4.8009e-17	7
SPCS3	3.21586e-12	0.323567	0.623	0.238	4.88392e-08	7
POLR2E	3.22678e-13	0.323322	0.714	0.268	4.90051e-09	7
HNRNPA1	3.38081e-08	0.323279	0.987	0.9	0.000513444	7
MRPL37	1.64181e-25	0.322329	0.584	0.13	2.49342e-21	7
VCP	2.77473e-08	0.322068	0.766	0.394	0.000421399	7
CPSF6	3.0859e-18	0.32196	0.675	0.202	4.68656e-14	7
PDCL3	8.19026e-19	0.321674	0.571	0.154	1.24385e-14	7
PCK2	7.11399e-32	0.320825	0.455	0.072	1.0804e-27	7
NRM	5.27219e-58	0.320606	0.455	0.043	8.00688e-54	7
FAM110A	3.51414e-18	0.320334	0.597	0.166	5.33692e-14	7
SLC25A11	2.41646e-25	0.319737	0.597	0.133	3.66988e-21	7
ATP5F1C	4.02736e-07	0.319629	0.779	0.48	0.00611636	7
DCK	1.36391e-09	0.319474	0.766	0.352	2.07137e-05	7
BZW1	3.27075e-11	0.319422	0.805	0.372	4.96728e-07	7
ZNF706	2.39726e-09	0.318881	0.766	0.377	3.64073e-05	7
ADH5	1.60729e-13	0.318765	0.74	0.277	2.44099e-09	7
ILK	1.19847e-16	0.318586	0.675	0.208	1.82012e-12	7
S100A4	3.49774e-08	0.318506	1	0.969	0.000531202	7
CAPZB	9.36426e-08	0.318091	0.935	0.674	0.00142215	7
TUBA1A	5.75935e-06	0.317706	0.714	0.444	0.0874673	7
IFI16	4.15549e-08	0.31766	0.779	0.402	0.000631094	7
PPP1R18	9.73177e-09	0.317022	0.922	0.476	0.000147796	7
PPP1CC	2.41165e-07	0.316662	0.792	0.452	0.00366257	7
NDUFS8	1.00211e-11	0.316196	0.792	0.324	1.5219e-07	7
SF3B6	4.29266e-07	0.315482	0.779	0.44	0.00651926	7
SRSF2	1.33091e-07	0.315322	0.818	0.515	0.00202126	7
RPL39L	1.01845e-30	0.313419	0.468	0.078	1.54671e-26	7
YWHAZ	0.000321616	0.313408	0.818	0.674	1	7
NOP10	1.61637e-08	0.313341	0.831	0.44	0.000245478	7
CCT7	8.36324e-10	0.313102	0.688	0.299	1.27013e-05	7
RNPS1	1.26486e-08	0.313051	0.792	0.405	0.000192095	7
AHCY	3.29664e-35	0.311521	0.481	0.074	5.00661e-31	7
SELENOH	4.31089e-09	0.311032	0.766	0.4	6.54695e-05	7
SUV39H1	2.06664e-84	0.310845	0.377	0.02	3.13861e-80	7
PSMA1	2.99411e-08	0.30999	0.818	0.457	0.000454716	7
LMNB2	4.59389e-63	0.309657	0.403	0.031	6.97674e-59	7
NDUFB1	9.54075e-07	0.309354	0.844	0.525	0.0144895	7
DLD	1.52024e-27	0.309144	0.584	0.123	2.30879e-23	7
POLD3	5.48453e-46	0.308377	0.39	0.04	8.32935e-42	7
SEC11C	3.91031e-10	0.307559	0.766	0.344	5.93858e-06	7
CISD2	7.20408e-18	0.306722	0.623	0.181	1.09408e-13	7
MRPL52	3.17892e-12	0.306644	0.753	0.303	4.82782e-08	7
NAA38	5.70729e-09	0.30583	0.688	0.313	8.66766e-05	7
BRCA2	2.37315e-53	0.305624	0.325	0.025	3.6041e-49	7
PPIH	5.85465e-32	0.305524	0.623	0.12	8.89146e-28	7
MYCBP	3.33041e-18	0.305113	0.494	0.122	5.05789e-14	7
EIF3I	5.96659e-09	0.305015	0.805	0.395	9.06146e-05	7
PARPBP	2.52379e-88	0.304792	0.338	0.015	3.83289e-84	7
MRPS16	1.94813e-21	0.304476	0.597	0.15	2.95863e-17	7
ATP5IF1	1.27504e-07	0.303949	0.857	0.562	0.0019364	7
FAM96B	1.2751e-08	0.303884	0.753	0.367	0.000193649	7
CCND3	4.09294e-07	0.303588	0.779	0.439	0.00621594	7
PSMA6	2.64897e-08	0.303341	0.545	0.237	0.000402299	7
PYCARD	1.68585e-11	0.303159	0.714	0.277	2.5603e-07	7
SKA1	6.08203e-266	0.303154	0.312	0.002	9.23677e-262	7
NHP2	8.07199e-14	0.302855	0.714	0.254	1.22589e-09	7
TDG	1.80737e-14	0.302311	0.545	0.164	2.74486e-10	7
AAMP	1.92426e-19	0.302195	0.623	0.172	2.92237e-15	7
CDK2	5.16046e-99	0.302111	0.364	0.016	7.83719e-95	7
PPM1G	1.69897e-07	0.301664	0.779	0.44	0.00258023	7
CCT8	1.80743e-08	0.301241	0.727	0.376	0.000274494	7
GMPS	6.78778e-19	0.301195	0.545	0.141	1.03086e-14	7
PSMC5	1.76883e-07	0.300956	0.831	0.454	0.00268632	7
PFKP	1.35605e-17	0.300621	0.623	0.18	2.05944e-13	7
ENY2	6.28651e-14	0.300555	0.727	0.264	9.54732e-10	7
CYC1	1.83484e-13	0.300013	0.636	0.225	2.78657e-09	7
KHSRP	5.05747e-35	0.299534	0.416	0.057	7.68077e-31	7
CCDC18	2.31356e-28	0.299504	0.364	0.054	3.5136e-24	7
POLR2G	1.40067e-14	0.299219	0.753	0.266	2.12721e-10	7
TCP1	1.62206e-12	0.299097	0.688	0.257	2.46342e-08	7
KEAP1	9.24759e-23	0.298864	0.506	0.112	1.40443e-18	7
PDAP1	1.51165e-11	0.298569	0.675	0.261	2.29574e-07	7
DEPDC1	9.19608e-266	0.29826	0.286	0.001	1.39661e-261	7
SPCS2	3.82826e-10	0.298179	0.87	0.446	5.81398e-06	7
DSCC1	1.52558e-188	0.297877	0.299	0.003	2.3169e-184	7
YIF1B	5.88497e-23	0.297443	0.455	0.093	8.9375e-19	7
SUCLG1	2.53974e-14	0.296962	0.688	0.238	3.85711e-10	7
SF3B3	1.15828e-18	0.29593	0.494	0.122	1.75908e-14	7
LRRC45	1.96287e-28	0.295629	0.351	0.05	2.98101e-24	7
MTFR2	2.41774e-212	0.295064	0.351	0.004	3.67182e-208	7
EIF4H	3.01001e-08	0.294611	0.818	0.404	0.000457129	7
SKA3	1.61148e-188	0.294469	0.338	0.005	2.44735e-184	7
MRPL13	3.50084e-23	0.294128	0.61	0.147	5.31672e-19	7
NDUFV2	1.24076e-07	0.293672	0.74	0.409	0.00188434	7
FAM96A	3.96369e-14	0.293505	0.649	0.223	6.01965e-10	7
ARL6IP4	2.39973e-06	0.293351	0.883	0.566	0.0364447	7
ITGB3BP	2.33606e-30	0.292719	0.416	0.064	3.54777e-26	7
GDE1	1.87344e-24	0.292362	0.597	0.137	2.84519e-20	7
GPANK1	8.47546e-18	0.292226	0.403	0.09	1.28717e-13	7
GMFG	1.24108e-06	0.292096	0.935	0.833	0.0188483	7
NDUFB6	5.24893e-12	0.29171	0.662	0.257	7.97155e-08	7
FKBP3	4.84196e-18	0.291303	0.688	0.204	7.35349e-14	7
FIBP	4.97584e-12	0.291147	0.584	0.203	7.55682e-08	7
SPDL1	3.56499e-76	0.290971	0.338	0.018	5.41414e-72	7
CAPN1	3.6745e-16	0.289669	0.74	0.245	5.58047e-12	7
SLC20A1	6.93544e-25	0.289023	0.455	0.088	1.05328e-20	7
MZT2A	1.31103e-07	0.288625	0.844	0.441	0.00199106	7
GTF2A2	5.38801e-11	0.287864	0.727	0.306	8.18277e-07	7
SMARCB1	3.92612e-16	0.287789	0.623	0.19	5.9626e-12	7
NDUFA6	5.29437e-08	0.287688	0.753	0.395	0.000804056	7
ITGAE	5.36428e-25	0.287105	0.545	0.118	8.14674e-21	7
VBP1	6.96389e-15	0.28702	0.662	0.219	1.05761e-10	7
RPN2	9.81667e-10	0.286896	0.792	0.365	1.49086e-05	7
NCAPD3	1.6908e-58	0.286844	0.442	0.04	2.56782e-54	7
TMX1	2.76163e-15	0.28678	0.662	0.216	4.19408e-11	7
DBNL	9.51073e-09	0.286748	0.74	0.344	0.000144439	7
HIGD1A	1.03081e-17	0.285884	0.623	0.177	1.5655e-13	7
CAPZA1	2.23786e-08	0.285495	0.909	0.475	0.000339863	7
COG4	4.93616e-17	0.285451	0.429	0.103	7.49655e-13	7
TPRKB	2.54441e-20	0.284924	0.61	0.16	3.86419e-16	7
TMEM258	1.1917e-07	0.284783	0.87	0.582	0.00180983	7
KIF18A	8.26513e-115	0.284618	0.273	0.007	1.25523e-110	7
ALDOA	0.000150383	0.284603	0.636	0.396	1	7
ARF3	2.03321e-22	0.284562	0.597	0.144	3.08784e-18	7
NDUFA4	1.27542e-07	0.283965	0.909	0.727	0.00193698	7
TUFM	6.64659e-07	0.283537	0.779	0.453	0.0100942	7
NUDT5	7.58066e-13	0.283097	0.727	0.269	1.15127e-08	7
DAD1	6.1812e-07	0.28309	0.844	0.489	0.0093874	7
AL441992.1	3.60883e-45	0.282957	0.455	0.054	5.48073e-41	7
NFYC	1.17978e-18	0.282956	0.584	0.161	1.79173e-14	7
GHITM	7.05618e-07	0.282737	0.779	0.431	0.0107162	7
SLC43A3	3.47132e-47	0.282692	0.416	0.044	5.27189e-43	7
ZNF207	1.77413e-09	0.282585	0.805	0.353	2.69437e-05	7
RPA1	3.62997e-16	0.282006	0.558	0.163	5.51283e-12	7
RPS19BP1	5.62127e-11	0.281866	0.74	0.292	8.53702e-07	7
AP1B1	4.96238e-38	0.281022	0.532	0.082	7.53636e-34	7
TRAP1	4.67686e-20	0.280657	0.377	0.075	7.10274e-16	7
MAP2K3	1.65679e-12	0.280293	0.558	0.182	2.51617e-08	7
OSTC	4.17652e-10	0.280244	0.649	0.266	6.34289e-06	7
MVP	1.44867e-09	0.280007	0.727	0.324	2.2001e-05	7

## Sheet: aGVHD BM
aGVHD BM
gene	p_val	avg_logFC	pct.1	pct.2	p_val_adj	cluster
LGALS1	3.21231e-10	0.320491	0.699	0.547	4.37934e-06	0
JUN	2.66452e-23	0.779383	0.689	0.48	3.63254e-19	1
JUNB	4.78277e-42	0.662277	0.953	0.875	6.52035e-38	1
DUSP1	1.20481e-34	0.649118	0.865	0.671	1.64251e-30	1
FOS	9.11644e-19	0.633095	0.593	0.376	1.24284e-14	1
IER2	4.7256e-21	0.583074	0.752	0.58	6.44241e-17	1
NFKBIA	2.58888e-13	0.558881	0.588	0.435	3.52941e-09	1
ZFP36	2.17596e-20	0.496738	0.681	0.482	2.96648e-16	1
BTG2	4.16385e-16	0.492358	0.439	0.252	5.67657e-12	1
FOSB	3.65968e-19	0.491661	0.424	0.203	4.98925e-15	1
GADD45B	3.39975e-11	0.436673	0.537	0.391	4.63487e-07	1
PPP1R15A	7.21194e-13	0.430199	0.6	0.42	9.83204e-09	1
KLF6	1.11852e-13	0.364815	0.765	0.603	1.52487e-09	1
ID2	3.49128e-07	0.361298	0.299	0.188	0.00475966	1
DUSP2	5.27029e-07	0.353228	0.368	0.251	0.00718499	1
JUND	0.00027474	0.298098	0.429	0.353	1	1
UCP2	3.35359e-30	0.646794	0.908	0.66	4.57195e-26	2
ACTG1	7.13613e-26	0.596849	0.945	0.882	9.72869e-22	2
GBP2	1.09802e-21	0.580922	0.739	0.471	1.49693e-17	2
MIR4435-2HG	7.03658e-22	0.579521	0.61	0.321	9.59297e-18	2
EPSTI1	4.42737e-24	0.549887	0.5	0.202	6.03583e-20	2
LGALS1	1.53748e-07	0.548669	0.695	0.566	0.00209605	2
CD74	3.06595e-20	0.506734	0.93	0.781	4.17981e-16	2
ARPC5	9.25117e-20	0.460192	0.728	0.424	1.26121e-15	2
NEAT1	1.1516e-14	0.453232	0.904	0.773	1.56997e-10	2
TAP1	9.59906e-17	0.435757	0.669	0.402	1.30864e-12	2
HLA-DQA1	9.27365e-15	0.432648	0.335	0.134	1.26428e-10	2
HLA-DRA	2.31041e-12	0.427235	0.706	0.484	3.14978e-08	2
CLDND1	5.28433e-16	0.426435	0.54	0.278	7.20412e-12	2
LIMS1	2.62739e-15	0.425196	0.449	0.206	3.58192e-11	2
UBE2L6	4.33086e-15	0.414513	0.588	0.334	5.90426e-11	2
STAT1	9.07703e-14	0.39609	0.632	0.386	1.23747e-09	2
SRGN	6.28065e-16	0.390625	0.893	0.752	8.56242e-12	2
CALM3	2.22342e-12	0.383858	0.732	0.521	3.03119e-08	2
COTL1	4.54625e-12	0.379756	0.757	0.588	6.1979e-08	2
PPP1CA	1.06842e-15	0.378125	0.835	0.581	1.45658e-11	2
LY6E	2.8204e-12	0.36779	0.79	0.557	3.84506e-08	2
GLRX	7.77954e-12	0.366252	0.691	0.472	1.06058e-07	2
C9orf16	3.32954e-12	0.365594	0.721	0.497	4.53917e-08	2
TMSB10	4.42062e-34	0.364485	0.993	0.991	6.02663e-30	2
PMAIP1	2.23107e-09	0.36095	0.713	0.507	3.04162e-05	2
SAT1	4.61968e-14	0.359633	0.846	0.685	6.29801e-10	2
SLC25A5	7.79263e-12	0.35676	0.662	0.445	1.06237e-07	2
LIMD2	1.99055e-14	0.356388	0.882	0.716	2.71372e-10	2
VCP	6.73007e-11	0.355011	0.474	0.261	9.1751e-07	2
HPGD	7.29977e-13	0.354922	0.485	0.255	9.95178e-09	2
ATP5F1C	1.84571e-13	0.351865	0.621	0.375	2.51626e-09	2
PSMB9	1.68461e-13	0.348975	0.875	0.68	2.29663e-09	2
DUSP4	7.00819e-11	0.348655	0.537	0.308	9.55426e-07	2
CORO1A	1.29011e-21	0.348324	0.982	0.906	1.75881e-17	2
ITM2C	5.59379e-07	0.347225	0.276	0.15	0.00762601	2
HLA-DPB1	2.56763e-11	0.347135	0.79	0.623	3.50046e-07	2
RAC2	4.21295e-13	0.346508	0.835	0.684	5.74351e-09	2
ARHGDIB	3.59336e-26	0.346016	0.978	0.917	4.89882e-22	2
CD53	1.02893e-14	0.342295	0.846	0.628	1.40274e-10	2
ISG15	3.9355e-12	0.340437	0.673	0.434	5.36526e-08	2
RGS1	8.80954e-10	0.339248	0.86	0.669	1.201e-05	2
PPP1R18	1.69344e-13	0.338407	0.647	0.37	2.30866e-09	2
CAPZB	7.9611e-14	0.337461	0.824	0.625	1.08534e-09	2
BIN1	8.5768e-12	0.337153	0.607	0.37	1.16928e-07	2
BAK1	4.81634e-17	0.335449	0.29	0.095	6.56611e-13	2
CD2	2.8962e-11	0.332588	0.812	0.597	3.94838e-07	2
CD99	1.37506e-12	0.331544	0.816	0.615	1.87462e-08	2
HLA-DRB1	2.29262e-12	0.329981	0.886	0.713	3.12552e-08	2
RHOG	4.0448e-13	0.32895	0.673	0.427	5.51427e-09	2
AQP3	5.85476e-08	0.327758	0.445	0.276	0.000798179	2
SAMD3	2.76293e-12	0.326301	0.379	0.176	3.7667e-08	2
VAMP5	1.25622e-09	0.326051	0.574	0.36	1.71261e-05	2
ACTB	8.00366e-23	0.324367	0.989	0.988	1.09114e-18	2
GBP5	1.16545e-10	0.32226	0.596	0.362	1.58886e-06	2
SUB1	4.54328e-13	0.321364	0.908	0.758	6.19385e-09	2
ZYX	4.96078e-11	0.319355	0.357	0.171	6.76303e-07	2
PYCARD	1.3301e-12	0.317125	0.426	0.21	1.81333e-08	2
PSMA4	2.96495e-11	0.316911	0.61	0.379	4.04212e-07	2
IL32	2.59252e-20	0.315308	0.996	0.981	3.53438e-16	2
FRMD4B	3.48384e-13	0.312089	0.261	0.094	4.74951e-09	2
CAP1	1.00208e-10	0.311942	0.757	0.543	1.36613e-06	2
PIM2	1.38987e-08	0.311529	0.555	0.355	0.000189482	2
CLIC1	3.55665e-13	0.310444	0.89	0.747	4.84878e-09	2
SPOCK2	3.43315e-10	0.309066	0.735	0.513	4.68041e-06	2
RHOF	5.37648e-12	0.308194	0.526	0.289	7.32975e-08	2
LAT	3.70011e-10	0.307255	0.732	0.53	5.04436e-06	2
VSIR	1.18281e-08	0.307192	0.577	0.375	0.000161253	2
DOK2	3.82605e-09	0.306594	0.688	0.477	5.21606e-05	2
RGS10	1.93307e-07	0.304534	0.562	0.4	0.00263536	2
TIGIT	2.60864e-07	0.304127	0.632	0.446	0.00355636	2
FYB1	1.32885e-07	0.303744	0.676	0.504	0.00181162	2
MYL6	2.83815e-16	0.302894	0.956	0.913	3.86925e-12	2
WDR1	8.91925e-10	0.301258	0.592	0.375	1.21596e-05	2
HLA-DPA1	5.0415e-09	0.300979	0.783	0.566	6.87307e-05	2
CREM	1.04948e-06	0.299417	0.404	0.255	0.0143075	2
MAF	8.07148e-10	0.298493	0.324	0.156	1.10038e-05	2
APOBEC3G	9.40696e-11	0.297864	0.346	0.161	1.28245e-06	2
ITM2A	7.12481e-09	0.297476	0.636	0.418	9.71325e-05	2
CYTIP	3.6595e-08	0.296243	0.618	0.421	0.000498899	2
LAPTM5	2.05825e-08	0.294656	0.857	0.719	0.000280601	2
GIMAP4	5.44054e-07	0.292646	0.39	0.242	0.00741709	2
CD27	4.68499e-09	0.288985	0.794	0.624	6.38705e-05	2
C12orf75	4.38906e-09	0.287923	0.669	0.449	5.98361e-05	2
ATP5PB	9.07693e-10	0.286488	0.599	0.368	1.23746e-05	2
HLA-E	6.65938e-16	0.285745	0.996	0.95	9.07873e-12	2
ISG20	1.60802e-10	0.282684	0.908	0.761	2.19222e-06	2
ITGB7	6.56567e-09	0.28161	0.636	0.422	8.95097e-05	2
EEF1B2	1.25126e-31	0.55198	0.959	0.754	1.70585e-27	3
RPS12	6.85876e-48	0.510422	0.992	0.951	9.35054e-44	3
RPL36A	2.08802e-23	0.479467	0.984	0.887	2.8466e-19	3
RPS8	6.66985e-47	0.460505	1	0.959	9.093e-43	3
RPS18	3.68403e-57	0.453847	0.996	0.98	5.02244e-53	3
RPLP2	4.16694e-47	0.44966	0.996	0.972	5.68079e-43	3
RPS6	4.04412e-53	0.447442	1	0.976	5.51335e-49	3
RPS17	2.15883e-27	0.434207	0.996	0.933	2.94313e-23	3
RPL39	1.54586e-43	0.40513	1	0.955	2.10748e-39	3
RPS21	7.46156e-23	0.404783	1	0.919	1.01723e-18	3
RPL5	1.24191e-35	0.404214	0.988	0.933	1.69309e-31	3
RPLP0	3.92506e-27	0.40412	0.98	0.905	5.35103e-23	3
RPL32	8.52438e-49	0.397785	0.996	0.972	1.16213e-44	3
PTGER2	4.43163e-22	0.396435	0.48	0.172	6.04164e-18	3
RPS10	1.0659e-29	0.381478	0.98	0.935	1.45315e-25	3
RPS3A	2.08017e-43	0.379145	0.988	0.965	2.8359e-39	3
RPS5	3.03697e-26	0.377102	0.996	0.931	4.1403e-22	3
RPL38	3.63546e-22	0.377084	0.992	0.942	4.95623e-18	3
RPS20	1.21573e-29	0.376943	0.988	0.936	1.6574e-25	3
RPS13	2.59561e-32	0.375792	0.988	0.937	3.53859e-28	3
RPL34	4.80366e-48	0.372782	0.992	0.979	6.54883e-44	3
RPL12	1.80832e-32	0.367903	0.996	0.944	2.46528e-28	3
RPS14	1.16543e-44	0.365944	0.992	0.969	1.58882e-40	3
RPL13	6.20617e-51	0.365156	0.996	0.993	8.46087e-47	3
RPL18A	4.51359e-42	0.36418	0.996	0.97	6.15338e-38	3
RPS25	1.90326e-35	0.362776	0.992	0.956	2.59471e-31	3
RPL9	1.50432e-32	0.361237	0.996	0.953	2.05084e-28	3
RPL30	4.24275e-32	0.353194	0.996	0.96	5.78414e-28	3
EEF1A1	1.98139e-47	0.347962	1	0.993	2.70122e-43	3
RPL3	1.00263e-40	0.347265	0.992	0.979	1.36689e-36	3
RPL10A	1.74225e-27	0.347217	0.988	0.947	2.37521e-23	3
RPS29	2.59037e-36	0.345354	1	0.983	3.53145e-32	3
RPL22	2.45969e-27	0.344888	0.988	0.928	3.3533e-23	3
RPL36	1.08702e-33	0.343637	0.996	0.957	1.48193e-29	3
RPS23	6.25323e-32	0.343184	0.988	0.961	8.52503e-28	3
RPL31	1.19769e-28	0.341629	0.988	0.96	1.63282e-24	3
RPL7	3.16813e-32	0.341369	0.992	0.947	4.31911e-28	3
RPS27A	7.64156e-42	0.339586	0.996	0.983	1.04177e-37	3
RPL35A	2.67651e-32	0.337611	0.98	0.96	3.64889e-28	3
RPL23A	2.11908e-34	0.33466	0.992	0.965	2.88894e-30	3
RPL21	5.09213e-37	0.334253	0.996	0.988	6.9421e-33	3
RPL4	1.65402e-22	0.333857	0.996	0.929	2.25492e-18	3
RPS4X	6.82247e-26	0.329869	0.996	0.963	9.30107e-22	3
RPS27	4.3102e-44	0.329045	0.996	0.997	5.8761e-40	3
RPL19	2.1616e-36	0.328235	0.996	0.975	2.94691e-32	3
RPL29	1.43594e-28	0.327282	0.996	0.95	1.95762e-24	3
RPL27	3.18943e-24	0.324666	0.992	0.938	4.34815e-20	3
RPL6	8.71907e-28	0.322624	0.992	0.951	1.18867e-23	3
GIMAP7	1.40382e-11	0.317353	0.447	0.223	1.91382e-07	3
RPL37A	9.54622e-24	0.31647	1	0.965	1.30144e-19	3
RPS7	8.68614e-26	0.312499	0.988	0.94	1.18418e-21	3
RPS2	4.72785e-29	0.311394	1	0.979	6.44548e-25	3
EEF1G	1.11988e-07	0.309096	0.634	0.451	0.00152673	3
PABPC1	6.9509e-15	0.306842	0.967	0.86	9.47616e-11	3
RPS15A	2.86886e-35	0.304143	1	0.985	3.91112e-31	3
RPS3	1.86402e-33	0.303811	0.996	0.975	2.54122e-29	3
RPL27A	1.1206e-30	0.302872	1	0.969	1.52772e-26	3
RPL35	1.09836e-21	0.298644	0.988	0.958	1.49739e-17	3
RPL10	3.8024e-35	0.298621	0.992	0.989	5.18381e-31	3
RPSA	5.11429e-22	0.297077	0.996	0.952	6.97231e-18	3
RPS28	9.40387e-31	0.294538	0.992	0.976	1.28203e-26	3
ZFAS1	1.49175e-07	0.290554	0.683	0.467	0.00203371	3
RPL17	4.72571e-13	0.289647	0.988	0.927	6.44256e-09	3
RPL37	1.26131e-18	0.289411	1	0.961	1.71954e-14	3
LEF1	4.35578e-08	0.288505	0.537	0.339	0.000593824	3
RPL13A	5.43378e-38	0.285848	1	0.987	7.40788e-34	3
RPL8	1.34534e-25	0.281921	0.992	0.97	1.8341e-21	3
RPL18	5.58071e-22	0.280958	0.996	0.953	7.60818e-18	3
MALAT1	2.58116e-51	1.12322	1	1	3.5189e-47	4
FOSB	4.87045e-06	1.06498	0.392	0.256	0.0663988	4
HBA1	1.33368e-08	0.934822	0.052	0.357	0.000181821	4
NEAT1	3.64323e-14	0.914315	0.814	0.796	4.96681e-10	4
HBA2	5.71796e-09	0.893316	0.113	0.45	7.79529e-05	4
FOXP3	6.6743e-43	0.890706	1	1	9.09907e-39	4
MT-ND4L	0.00636746	0.847902	0.268	0.199	1	4
MT-ND1	3.2689e-12	0.834847	0.887	0.949	4.4565e-08	4
HBB	6.59131e-09	0.796792	0.165	0.527	8.98594e-05	4
MT-CO2	1.06649e-22	0.752121	0.99	1	1.45395e-18	4
MT-ND3	4.02441e-13	0.745184	0.887	0.968	5.48648e-09	4
SRSF7	0.00344675	0.728154	0.536	0.662	1	4
MT-ND2	2.03258e-14	0.709868	0.959	0.991	2.77101e-10	4
JUN	2.29415e-05	0.646789	0.629	0.532	0.312761	4
SYNE2	0.003741	0.643297	0.515	0.575	1	4
MT-ND4	4.55178e-10	0.580867	0.979	0.996	6.20544e-06	4
MT-ND5	0.000220933	0.575104	0.68	0.831	1	4
MT-ATP6	1.61888e-12	0.545535	0.959	0.986	2.20702e-08	4
MT-CO1	3.07078e-13	0.533824	1	1	4.18639e-09	4
DDX5	2.91959e-09	0.518112	0.856	0.97	3.98028e-05	4
MT-CO3	5.96663e-11	0.513988	0.99	0.998	8.13431e-07	4
MT-CYB	1.51227e-09	0.470308	0.979	0.991	2.06168e-05	4
HLA-E	0.000342312	0.375221	0.845	0.967	1	4
HSP90AB1	0.00370834	0.293937	0.351	0.664	1	4
CA1	0.00250574	3.21014	0.286	0.097	1	5
STMN1	7.44722e-31	2.43542	0.762	0.082	1.01528e-26	5
HIST1H4C	1.94764e-14	2.22258	0.905	0.239	2.65522e-10	5
TUBA1B	7.05573e-14	2.19997	1	0.482	9.61908e-10	5
HMGB2	4.43528e-13	2.03709	0.952	0.611	6.04661e-09	5
TUBB	7.02305e-16	1.91803	1	0.338	9.57453e-12	5
PCLAF	8.40845e-66	1.72748	0.857	0.04	1.14632e-61	5
BLVRB	1.98446e-09	1.67444	0.333	0.046	2.70541e-05	5
UBE2C	1.36253e-116	1.52427	0.619	0.006	1.85753e-112	5
TOP2A	1.03932e-81	1.51829	0.667	0.015	1.41691e-77	5
MKI67	5.77306e-189	1.44295	0.857	0.006	7.87041e-185	5
PCNA	2.27158e-21	1.44272	0.762	0.108	3.09684e-17	5
NUSAP1	8.99469e-63	1.43106	0.81	0.036	1.22625e-58	5
HMGN2	1.20811e-08	1.4271	0.952	0.659	0.000164702	5
RRM2	4.92088e-175	1.3622	0.667	0.002	6.70864e-171	5
PRDX2	4.13299e-06	1.35449	0.952	0.498	0.0563451	5
BIRC5	1.00752e-141	1.29328	0.714	0.006	1.37355e-137	5
TYMS	3.95759e-131	1.29122	0.714	0.008	5.39538e-127	5
PTTG1	2.42502e-14	1.23455	0.857	0.193	3.30603e-10	5
H2AFZ	6.08791e-09	1.22525	0.905	0.526	8.29965e-05	5
DUT	1.34197e-11	1.19397	0.857	0.257	1.8295e-07	5
CENPF	4.64397e-66	1.14047	0.667	0.021	6.33112e-62	5
CKS1B	7.15264e-30	1.11947	0.667	0.056	9.75119e-26	5
CCNB2	9.65575e-141	1.11127	0.667	0.005	1.31637e-136	5
H2AFV	2.50483e-10	1.06659	1	0.393	3.41484e-06	5
TK1	2.07019e-141	1.06478	0.714	0.006	2.82228e-137	5
ARL6IP1	4.51421e-05	1.01332	0.857	0.406	0.615422	5
CKS2	2.83874e-26	0.984212	0.81	0.09	3.87005e-22	5
LMNB1	3.9978e-20	0.980296	0.667	0.083	5.4502e-16	5
KPNA2	9.01733e-30	0.968913	0.762	0.07	1.22933e-25	5
HMGB1	3.68649e-08	0.959307	1	0.824	0.000502579	5
MCM7	2.83767e-22	0.941786	0.571	0.054	3.8686e-18	5
TUBB4B	1.37261e-07	0.925614	0.762	0.266	0.00187128	5
ZWINT	2.02698e-99	0.921494	0.762	0.015	2.76338e-95	5
DEK	7.68002e-10	0.920016	0.952	0.356	1.04702e-05	5
SMC4	4.39617e-16	0.916552	0.857	0.159	5.9933e-12	5
ANP32B	1.33544e-10	0.907477	1	0.487	1.8206e-06	5
ANP32E	2.73903e-10	0.907252	0.952	0.296	3.73411e-06	5
CDK1	9.65316e-80	0.903698	0.571	0.01	1.31602e-75	5
RPA3	1.58471e-18	0.892357	0.905	0.167	2.16044e-14	5
IDH2	1.61144e-11	0.859826	0.81	0.22	2.19688e-07	5
CALM3	5.12985e-08	0.858438	1	0.554	0.000699353	5
SLC25A5	2.45471e-05	0.85456	0.857	0.48	0.334651	5
CCNA2	3.32989e-127	0.845954	0.619	0.005	4.53964e-123	5
UBE2S	2.67455e-21	0.844746	0.619	0.067	3.64621e-17	5
CDKN3	1.25886e-43	0.843742	0.476	0.017	1.7162e-39	5
MAD2L1	2.12367e-26	0.842142	0.667	0.061	2.8952e-22	5
RANBP1	1.85756e-09	0.823075	0.905	0.328	2.53241e-05	5
TUBA1C	3.31982e-08	0.796757	0.524	0.121	0.000452591	5
GAPDH	4.49031e-06	0.796216	1	0.921	0.0612164	5
AURKB	1.90122e-108	0.791641	0.571	0.006	2.59194e-104	5
H2AFX	8.14704e-25	0.784652	0.667	0.065	1.11069e-20	5
TFDP1	1.10514e-12	0.777495	0.619	0.109	1.50664e-08	5
NASP	3.65969e-14	0.777128	0.81	0.16	4.98925e-10	5
CENPW	2.62625e-90	0.776626	0.619	0.01	3.58036e-86	5
PHF19	6.64891e-22	0.774799	0.667	0.074	9.06446e-18	5
HMMR	2.56147e-97	0.774217	0.381	0.001	3.49205e-93	5
NUCKS1	1.71117e-08	0.770056	0.905	0.332	0.000233284	5
COX8A	4.11274e-07	0.759354	0.952	0.578	0.00560689	5
CENPE	4.60551e-54	0.757602	0.524	0.015	6.2787e-50	5
CENPM	9.82452e-21	0.757547	0.667	0.076	1.33938e-16	5
ASPM	1.3178e-59	0.753886	0.476	0.01	1.79656e-55	5
YBX3	1.12025e-10	0.753508	0.286	0.031	1.52723e-06	5
KIF22	4.0145e-22	0.750586	0.714	0.083	5.47297e-18	5
GMNN	1.68045e-27	0.741864	0.476	0.029	2.29096e-23	5
CDT1	1.22242e-82	0.741311	0.524	0.008	1.66653e-78	5
TPX2	4.22914e-71	0.740025	0.571	0.012	5.76558e-67	5
CAT	4.35858e-08	0.736881	0.571	0.139	0.000594206	5
CENPN	6.23851e-69	0.732582	0.619	0.016	8.50496e-65	5
MCM4	1.03019e-68	0.731562	0.571	0.013	1.40446e-64	5
TMPO	2.86032e-18	0.722552	0.905	0.142	3.89947e-14	5
CCNB1	4.50098e-69	0.718956	0.524	0.01	6.13619e-65	5
CDC20	1.24545e-116	0.718015	0.476	0.002	1.69792e-112	5
PLK1	2.03593e-97	0.7087	0.381	0.001	2.77559e-93	5
DDX39A	8.42806e-12	0.693794	0.905	0.223	1.149e-07	5
ACTB	0.000555867	0.69266	1	0.988	1	5
SPC25	8.02621e-92	0.692278	0.286	0	1.09421e-87	5
UBE2T	1.61302e-41	0.689061	0.524	0.022	2.19903e-37	5
MCM3	3.95271e-16	0.688886	0.667	0.097	5.38873e-12	5
FEN1	8.93155e-37	0.688591	0.667	0.042	1.21764e-32	5
LSM5	3.99442e-09	0.686281	0.857	0.251	5.44559e-05	5
NONO	4.17987e-08	0.685566	0.857	0.278	0.000569842	5
SAE1	1.7641e-13	0.680563	0.714	0.127	2.405e-09	5
SMC2	1.32596e-40	0.673051	0.714	0.042	1.80768e-36	5
PPIA	5.03109e-05	0.672828	1	0.836	0.685888	5
GINS2	7.93467e-42	0.66936	0.524	0.022	1.08173e-37	5
CLSPN	1.86853e-59	0.662393	0.524	0.013	2.54737e-55	5
MCM5	3.20233e-12	0.660943	0.524	0.082	4.36574e-08	5
HMGA1	1.56834e-09	0.656828	0.714	0.173	2.13812e-05	5
SLC25A39	9.94802e-07	0.651142	0.619	0.171	0.0135621	5
SNRPA	5.42404e-16	0.648138	0.762	0.124	7.3946e-12	5
ANAPC11	2.82524e-08	0.647738	0.857	0.26	0.000385165	5
AURKA	1.89089e-49	0.647221	0.333	0.006	2.57785e-45	5
NUF2	4.22035e-86	0.646722	0.524	0.007	5.75361e-82	5
SNRPG	2.20519e-07	0.645859	1	0.421	0.00300634	5
CBX5	1.31156e-18	0.642879	0.714	0.093	1.78805e-14	5
SNRPB	4.08909e-06	0.642741	1	0.502	0.0557465	5
TESC	5.06228e-20	0.642561	0.429	0.033	6.9014e-16	5
KIF20B	2.09091e-09	0.64213	0.571	0.122	2.85053e-05	5
JPT1	1.62647e-05	0.638101	0.952	0.404	0.221737	5
H2AFY	2.35998e-09	0.637594	0.952	0.319	3.21736e-05	5
CEP55	9.20885e-75	0.637378	0.524	0.009	1.25544e-70	5
HNRNPA2B1	7.80056e-06	0.633275	1	0.798	0.106345	5
DNAJC9	5.57351e-15	0.632523	0.762	0.128	7.59836e-11	5
HMGB3	1.91369e-47	0.628697	0.476	0.015	2.60893e-43	5
MZT2B	7.15183e-06	0.625487	1	0.524	0.0975009	5
EXOSC8	5.12488e-14	0.624367	0.667	0.105	6.98675e-10	5
CBX3	2.8782e-06	0.623459	0.952	0.432	0.0392385	5
KIFC1	4.65928e-145	0.62197	0.571	0.002	6.35199e-141	5
RRM1	4.53503e-25	0.610296	0.714	0.07	6.18261e-21	5
DLGAP5	3.13311e-108	0.604564	0.381	0.001	4.27137e-104	5
YWHAE	2.92955e-08	0.602566	0.857	0.26	0.000399385	5
ACTG1	0.00124097	0.601508	0.857	0.895	1	5
MXD3	7.2505e-65	0.599533	0.476	0.009	9.88461e-61	5
UROD	2.87799e-08	0.597376	0.476	0.096	0.000392356	5
GLRX5	1.31534e-07	0.593892	0.524	0.121	0.0017932	5
SKA2	6.65619e-12	0.58875	0.857	0.182	9.07438e-08	5
RAN	1.73304e-06	0.588124	1	0.584	0.0236265	5
RALY	4.53193e-05	0.58775	0.857	0.373	0.617838	5
YEATS4	3.83691e-15	0.587425	0.571	0.076	5.23087e-11	5
CENPA	8.32563e-81	0.585409	0.381	0.003	1.13503e-76	5
TMEM14C	1.38894e-05	0.584948	0.571	0.176	0.189354	5
ARPC5	0.00148501	0.576488	0.81	0.475	1	5
DHFR	1.09759e-29	0.572816	0.571	0.038	1.49635e-25	5
KIF11	1.20209e-41	0.57244	0.381	0.01	1.63881e-37	5
MPC2	1.73724e-07	0.566852	0.762	0.238	0.00236837	5
LSM4	1.36147e-09	0.562447	0.905	0.243	1.85609e-05	5
TCP1	1.44404e-08	0.561536	0.762	0.202	0.000196866	5
ATP5F1B	6.51341e-05	0.556842	0.905	0.471	0.887973	5
RAD21	2.7204e-07	0.554146	0.952	0.327	0.00370872	5
UQCRQ	1.33975e-05	0.55101	0.952	0.438	0.182648	5
CHCHD2	1.9692e-05	0.550025	1	0.748	0.26846	5
EZH2	1.42867e-16	0.547652	0.667	0.09	1.9477e-12	5
TACC3	3.72173e-12	0.545414	0.667	0.119	5.07383e-08	5
CCT8	1.21502e-06	0.544037	0.905	0.324	0.0165643	5
SNRPD1	0.00014592	0.542094	0.81	0.334	1	5
CYC1	8.02127e-11	0.539562	0.952	0.229	1.09354e-06	5
HDGF	6.57014e-18	0.52888	0.619	0.074	8.95707e-14	5
MGST3	0.000188287	0.528734	0.714	0.28	1	5
BUB3	5.50397e-05	0.526525	0.905	0.426	0.750356	5
FBXO7	1.81283e-06	0.523494	0.714	0.226	0.0247143	5
PSMA4	7.11478e-05	0.523161	0.905	0.415	0.969958	5
DTYMK	1.98855e-16	0.522936	0.571	0.069	2.71098e-12	5
OAT	2.21616e-07	0.519833	0.381	0.072	0.00302129	5
CFL1	0.0001373	0.517995	1	0.938	1	5
TMEM106C	4.82878e-16	0.513275	0.619	0.081	6.58308e-12	5
MCM6	3.33835e-34	0.512905	0.476	0.022	4.55117e-30	5
SMC1A	4.52221e-21	0.510484	0.667	0.071	6.16513e-17	5
VDAC3	1.15737e-05	0.50871	0.667	0.223	0.157784	5
PSMA2	2.66541e-05	0.508625	0.952	0.471	0.363375	5
MYBL2	1.55331e-116	0.508062	0.476	0.002	2.11762e-112	5
SLC25A3	0.000756087	0.506816	0.905	0.572	1	5
UBB	0.000595107	0.506229	1	0.863	1	5
MTCH2	1.31523e-13	0.505807	0.667	0.106	1.79306e-09	5
LBR	6.55216e-07	0.5057	0.81	0.253	0.00893256	5
XRCC6	1.18284e-05	0.505228	0.952	0.43	0.161256	5
ANAPC15	2.41588e-07	0.50089	0.619	0.158	0.00329357	5
MZT1	3.16511e-11	0.500852	0.667	0.126	4.315e-07	5
ATP5MF	0.000184735	0.500516	0.952	0.592	1	5
BUD31	1.74264e-06	0.498536	0.81	0.262	0.0237574	5
COPS3	1.84421e-09	0.496651	0.619	0.128	2.51422e-05	5
HNRNPD	2.25566e-08	0.496634	0.905	0.253	0.000307514	5
PFN1	0.00159597	0.494881	1	0.963	1	5
ERH	4.13731e-05	0.493044	0.952	0.523	0.56404	5
ATP5IF1	0.000229356	0.490292	0.857	0.55	1	5
H2AFJ	4.23609e-09	0.488647	0.762	0.185	5.77506e-05	5
RBX1	2.90673e-05	0.488133	0.905	0.482	0.396275	5
LDHA	0.000396768	0.487707	0.952	0.609	1	5
SAC3D1	1.24999e-33	0.486934	0.429	0.018	1.70411e-29	5
MRPL9	3.40834e-10	0.486285	0.81	0.183	4.64659e-06	5
SGO2	2.9863e-31	0.485924	0.381	0.015	4.07122e-27	5
GCLM	1.19466e-06	0.485395	0.286	0.048	0.0162868	5
MRPL12	2.24299e-11	0.484843	0.571	0.096	3.05787e-07	5
H3F3A	1.23394e-05	0.484655	0.952	0.904	0.168223	5
PRC1	5.38566e-23	0.482597	0.381	0.022	7.34227e-19	5
HINT2	3.7904e-10	0.481049	0.81	0.185	5.16745e-06	5
ATP5MC3	8.19487e-05	0.480938	0.952	0.486	1	5
ILF2	4.53147e-08	0.480743	0.857	0.246	0.000617776	5
SRSF2	0.000121657	0.480499	0.905	0.489	1	5
NUDT1	3.39389e-12	0.480248	0.714	0.13	4.62689e-08	5
CDCA8	3.00408e-87	0.479464	0.429	0.003	4.09546e-83	5
NCAPD2	4.12574e-26	0.479043	0.476	0.031	5.62462e-22	5
TIMM10	1.43199e-14	0.47885	0.619	0.087	1.95223e-10	5
MAP2K3	6.55058e-07	0.476695	0.667	0.184	0.00893041	5
MSN	0.00134717	0.475656	0.667	0.307	1	5
HSPD1	5.46881e-05	0.474391	0.667	0.243	0.745564	5
FECH	3.69473e-10	0.473861	0.286	0.031	5.03702e-06	5
CPOX	3.33368e-15	0.471492	0.381	0.035	4.54481e-11	5
YARS	5.37059e-09	0.470928	0.429	0.073	7.32172e-05	5
TMEM14B	0.000924216	0.47064	0.714	0.318	1	5
HSP90AA1	0.000347113	0.470081	0.952	0.753	1	5
SLBP	1.24853e-06	0.46741	0.619	0.172	0.0170212	5
TALDO1	0.000221148	0.465519	0.762	0.34	1	5
ALAD	1.70088e-19	0.465119	0.476	0.042	2.31881e-15	5
UBE2L3	0.000423586	0.465028	0.905	0.457	1	5
UBAC1	2.06648e-16	0.463508	0.476	0.049	2.81723e-12	5
PSMD14	6.34325e-08	0.463392	0.714	0.182	0.000864775	5
PRDX3	6.88751e-09	0.463091	0.667	0.149	9.38974e-05	5
RFC4	5.70158e-22	0.460897	0.476	0.037	7.77297e-18	5
HNRNPA3	0.00010417	0.460708	1	0.551	1	5
WDR1	0.000200993	0.457467	0.857	0.409	1	5
FABP5	2.06497e-09	0.454841	0.381	0.056	2.81517e-05	5
YBX1	0.000309516	0.454808	1	0.853	1	5
EIF1AY	5.48392e-07	0.454281	0.429	0.095	0.00747622	5
DCTN3	1.61262e-05	0.453832	0.81	0.302	0.219849	5
CDCA5	1.03141e-68	0.451603	0.286	0.001	1.40612e-64	5
HSPA9	2.63963e-06	0.45127	0.667	0.194	0.0359861	5
WDR34	9.60403e-79	0.450412	0.476	0.006	1.30932e-74	5
HNRNPR	0.000106699	0.450058	0.857	0.388	1	5
POLR2G	9.67001e-08	0.448785	0.905	0.265	0.00131831	5
BLOC1S1	7.15058e-05	0.448724	0.905	0.4	0.974839	5
SF3B6	0.000277797	0.4487	0.857	0.399	1	5
LIG1	8.43126e-18	0.44625	0.476	0.045	1.14943e-13	5
PGAM1	0.000624136	0.44333	0.762	0.41	1	5
MZT2A	0.00170915	0.442641	0.857	0.507	1	5
HADH	3.37792e-28	0.441057	0.524	0.033	4.60512e-24	5
NDUFA2	5.97498e-05	0.437921	0.857	0.348	0.814569	5
TOP1	1.97229e-05	0.437262	0.429	0.112	0.268882	5
PXMP2	7.59757e-30	0.437037	0.429	0.021	1.03578e-25	5
CENPK	1.31983e-12	0.434225	0.619	0.099	1.79932e-08	5
ALYREF	8.25726e-17	0.433738	0.429	0.04	1.12571e-12	5
ETHE1	2.29955e-09	0.433515	0.714	0.16	3.13497e-05	5
FANCD2	1.58795e-26	0.4332	0.381	0.019	2.16485e-22	5
CENPH	4.87686e-35	0.432381	0.571	0.031	6.64863e-31	5
YWHAH	3.2688e-07	0.430246	0.762	0.212	0.00445635	5
PRDX6	3.13261e-05	0.429762	0.81	0.286	0.427069	5
PSMB2	2.60969e-05	0.429672	0.857	0.321	0.355779	5
ACAT1	8.52164e-11	0.428263	0.667	0.126	1.16176e-06	5
CDKN2C	9.55153e-10	0.421997	0.429	0.067	1.30216e-05	5
EIF3J	6.00886e-05	0.42042	0.714	0.257	0.819188	5
ACTR3	0.00164059	0.420194	1	0.568	1	5
CTCF	6.25701e-13	0.417362	0.762	0.136	8.53018e-09	5
MRPL28	1.66529e-07	0.416189	0.762	0.207	0.00227029	5
ASF1B	7.6205e-76	0.416033	0.429	0.005	1.0389e-71	5
TIMM13	6.11084e-08	0.415006	0.714	0.179	0.000833091	5
RCC1	1.20055e-23	0.41371	0.381	0.022	1.63671e-19	5
LSM3	5.79614e-05	0.413631	0.762	0.305	0.790188	5
USP1	1.77903e-10	0.411914	0.714	0.146	2.42536e-06	5
MRPL54	0.000386941	0.411511	0.714	0.31	1	5
HSPB11	5.37235e-06	0.411424	0.667	0.205	0.0732413	5
HAGH	8.29106e-07	0.408821	0.619	0.163	0.0113032	5
CARHSP1	1.86078e-09	0.408528	0.857	0.206	2.5368e-05	5
FAM210B	9.49062e-07	0.408319	0.286	0.047	0.0129386	5
CORO1A	0.00248552	0.407743	0.857	0.921	1	5
TUBG1	4.72926e-17	0.407737	0.286	0.017	6.4474e-13	5
SUPT16H	7.30341e-08	0.407419	0.571	0.131	0.000995673	5
GGH	1.57834e-74	0.406708	0.476	0.007	2.15175e-70	5
DNMT1	0.000123731	0.40655	0.571	0.188	1	5
ADSL	5.16901e-10	0.40642	0.714	0.146	7.04691e-06	5
NDUFS6	3.26655e-05	0.405056	1	0.391	0.445329	5
ATP5F1A	0.000336415	0.404851	0.952	0.503	1	5
ACTR1A	7.25546e-11	0.403798	0.571	0.099	9.89137e-07	5
GTF3C6	0.000933529	0.402907	0.762	0.334	1	5
UHRF1	5.95623e-122	0.402094	0.381	0	8.12012e-118	5
MINPP1	1.72327e-13	0.401865	0.333	0.031	2.34933e-09	5
TPGS2	5.27431e-09	0.400583	0.571	0.113	7.19046e-05	5
PPP4C	0.000126842	0.400204	0.905	0.384	1	5
HMGN1	0.0043769	0.399844	0.952	0.625	1	5
RACGAP1	5.65429e-44	0.398588	0.429	0.012	7.70849e-40	5
MELK	3.71434e-108	0.398291	0.381	0.001	5.06376e-104	5
TMEM242	2.32128e-12	0.397565	0.476	0.064	3.1646e-08	5
TROAP	4.898e-94	0.397127	0.429	0.003	6.67744e-90	5
COX17	2.28975e-05	0.396717	0.857	0.326	0.312162	5
PSMB3	0.000845053	0.396567	0.952	0.523	1	5
ACTL6A	7.54675e-17	0.395717	0.667	0.085	1.02885e-12	5
CDCA4	2.76411e-14	0.395711	0.429	0.046	3.7683e-10	5
KIF15	1.54126e-67	0.393939	0.333	0.003	2.1012e-63	5
PTMA	0.00223848	0.393357	1	0.977	1	5
YAF2	7.38812e-08	0.392483	0.571	0.128	0.00100722	5
MPST	5.20183e-10	0.392264	0.476	0.077	7.09166e-06	5
MT1E	1.69549e-06	0.391744	0.476	0.112	0.0231146	5
TARS	1.87252e-14	0.391199	0.476	0.056	2.55281e-10	5
ZWILCH	1.21305e-22	0.390877	0.429	0.028	1.65375e-18	5
HEBP2	7.73274e-06	0.390527	0.667	0.211	0.10542	5
MAPRE1	3.86029e-08	0.388882	0.762	0.194	0.000526273	5
CCDC167	9.89236e-08	0.388738	0.905	0.255	0.00134863	5
ABR	4.2799e-18	0.387993	0.429	0.036	5.83478e-14	5
GMPS	6.44308e-11	0.387685	0.619	0.11	8.78385e-07	5
PSMC3	7.91287e-05	0.387495	0.667	0.24	1	5
PKMYT1	8.02621e-92	0.387112	0.286	0	1.09421e-87	5
NDUFB4	0.00311379	0.38674	0.905	0.493	1	5
HIST2H2AC	5.7486e-18	0.384869	0.381	0.029	7.83706e-14	5
C21orf58	3.83674e-49	0.384586	0.333	0.006	5.23062e-45	5
TCF19	2.99328e-32	0.384283	0.429	0.019	4.08074e-28	5
STARD3NL	3.27985e-09	0.384073	0.381	0.057	4.47142e-05	5
PRKDC	6.62812e-10	0.383716	0.619	0.118	9.03612e-06	5
DYNLL1	0.00329622	0.382214	0.81	0.443	1	5
ORC6	7.20598e-47	0.381395	0.524	0.018	9.82391e-43	5
SIVA1	0.000561592	0.380084	0.667	0.258	1	5
ACP1	1.88539e-05	0.379794	0.905	0.314	0.257035	5
ITGB3BP	5.58668e-22	0.377244	0.619	0.059	7.61632e-18	5
EIPR1	1.37565e-07	0.377127	0.381	0.068	0.00187543	5
HIRIP3	1.40679e-22	0.375765	0.571	0.049	1.91788e-18	5
SPCS2	0.00111534	0.374771	0.905	0.436	1	5
DMTN	3.56219e-14	0.370832	0.286	0.022	4.85634e-10	5
FANCG	8.89225e-37	0.370698	0.429	0.016	1.21228e-32	5
ING1	1.24893e-14	0.370456	0.429	0.045	1.70267e-10	5
BRCA1	9.31855e-114	0.369573	0.524	0.003	1.2704e-109	5
RBM8A	0.000122122	0.369305	0.952	0.434	1	5
GUSB	2.95958e-16	0.368972	0.667	0.087	4.03479e-12	5
PSMD1	1.54173e-10	0.368966	0.571	0.098	2.10184e-06	5
FKBP8	0.000272927	0.368896	0.952	0.45	1	5
HK1	9.45699e-09	0.36877	0.714	0.161	0.000128927	5
VPS25	2.99587e-15	0.368597	0.619	0.083	4.08427e-11	5
CNN2	0.00747763	0.368505	0.714	0.398	1	5
DDX1	1.44749e-09	0.36775	0.619	0.121	1.97336e-05	5
PTGES3	0.00155012	0.367582	1	0.535	1	5
VPS29	0.000125577	0.366816	0.81	0.311	1	5
FDPS	1.64616e-06	0.366665	0.762	0.227	0.0224421	5
CCNF	9.48189e-35	0.366418	0.381	0.013	1.29267e-30	5
VRK1	1.75898e-11	0.366252	0.571	0.092	2.39801e-07	5
MRPS15	1.42646e-08	0.366091	0.762	0.178	0.00019447	5
HAUS4	9.70699e-15	0.365905	0.524	0.064	1.32335e-10	5
CCT5	4.38655e-07	0.365631	0.762	0.203	0.00598019	5
CCT6A	8.96008e-06	0.365117	0.81	0.253	0.122153	5
BSG	0.000337941	0.365071	0.857	0.371	1	5
INO80C	8.57289e-14	0.364801	0.476	0.058	1.16874e-09	5
IFI27L1	1.83475e-30	0.364627	0.429	0.02	2.50131e-26	5
KIF2C	3.08478e-74	0.364618	0.381	0.003	4.20549e-70	5
SLC2A1	4.25783e-12	0.36376	0.333	0.034	5.8047e-08	5
PRIM1	9.45567e-14	0.362692	0.476	0.058	1.28909e-09	5
GTSE1	1.63754e-67	0.362508	0.333	0.003	2.23246e-63	5
VBP1	1.577e-07	0.361159	0.714	0.178	0.00214992	5
YRDC	6.03648e-23	0.3611	0.619	0.056	8.22954e-19	5
CHMP6	2.4651e-08	0.360963	0.476	0.09	0.000336067	5
PSMG2	1.45537e-05	0.360846	0.762	0.246	0.19841	5
GNAI2	0.000523212	0.360677	0.762	0.304	1	5
RTRAF	0.000314093	0.360597	1	0.423	1	5
WIPF1	0.000132173	0.360582	0.857	0.348	1	5
SLIRP	1.99354e-05	0.360203	0.762	0.253	0.271779	5
SH2D1A	6.85874e-06	0.360191	0.571	0.157	0.0935052	5
ILK	6.68172e-07	0.359335	0.619	0.158	0.00910918	5
OIP5	2.6873e-88	0.359191	0.381	0.002	3.6636e-84	5
HAT1	6.07152e-06	0.359145	0.571	0.153	0.0827731	5
ARF1	0.000895508	0.358819	0.952	0.516	1	5
CLTA	1.85665e-05	0.358082	0.81	0.272	0.253118	5
SGO1	2.75082e-56	0.35738	0.381	0.006	3.7502e-52	5
FDXR	2.04554e-10	0.355754	0.333	0.04	2.78868e-06	5
TOPBP1	9.82547e-20	0.355676	0.476	0.04	1.33951e-15	5
FH	4.21976e-18	0.355105	0.476	0.044	5.7528e-14	5
AP2S1	2.56854e-05	0.355059	0.81	0.269	0.350169	5
CAPZA1	0.00309989	0.355029	0.905	0.444	1	5
FANCI	3.63172e-32	0.354038	0.381	0.015	4.95113e-28	5
USP14	1.82527e-11	0.353113	0.619	0.103	2.4884e-07	5
HDAC2	1.82646e-09	0.352791	0.524	0.095	2.49001e-05	5
RNASEH2C	1.19237e-08	0.352612	0.714	0.162	0.000162556	5
CACYBP	0.000123684	0.351594	0.81	0.303	1	5
SLC43A3	7.35681e-23	0.350548	0.381	0.022	1.00295e-18	5
FAM111A	4.11284e-12	0.35035	0.524	0.076	5.60704e-08	5
PMVK	4.71501e-06	0.350288	0.571	0.154	0.0642798	5
ZNF706	9.96626e-05	0.34981	0.81	0.301	1	5
MCM2	3.60324e-43	0.349589	0.333	0.007	4.9123e-39	5
ETFA	5.05677e-06	0.348891	0.619	0.171	0.0689389	5
TRIM28	4.06448e-11	0.348467	0.429	0.059	5.5411e-07	5
KIF23	1.54126e-67	0.347275	0.333	0.003	2.1012e-63	5
GLUL	9.86222e-14	0.346994	0.333	0.03	1.34452e-09	5
ELOC	2.4532e-06	0.34651	0.952	0.293	0.0334445	5
CTDNEP1	3.79244e-11	0.345839	0.619	0.108	5.17023e-07	5
NCAPG2	2.65669e-50	0.342833	0.476	0.013	3.62186e-46	5
RMDN1	2.29042e-08	0.342257	0.381	0.062	0.000312253	5
HNRNPAB	2.61656e-06	0.342076	0.524	0.13	0.0356716	5
CHMP4B	1.91293e-06	0.341276	0.667	0.182	0.0260789	5
CDCA3	2.39896e-74	0.341029	0.333	0.002	3.27051e-70	5
CENPU	7.18688e-27	0.340767	0.286	0.01	9.79788e-23	5
SURF4	0.000189075	0.34003	0.619	0.228	1	5
ANP32A	0.000568991	0.339798	0.714	0.28	1	5
CKAP2	2.44699e-11	0.338792	0.429	0.057	3.33598e-07	5
CHMP5	8.75002e-07	0.33874	0.714	0.196	0.0119289	5
MRPL23	1.98195e-07	0.338403	0.762	0.198	0.00270199	5
UBE2E3	8.18141e-15	0.338232	0.381	0.035	1.11537e-10	5
PDS5A	8.36962e-09	0.337422	0.476	0.086	0.000114103	5
TRIP13	1.07455e-61	0.337365	0.333	0.003	1.46493e-57	5
PSMD2	3.92742e-06	0.337132	0.714	0.207	0.0535425	5
AC007240.1	7.04373e-107	0.336806	0.333	0	9.60271e-103	5
SSRP1	2.53962e-05	0.336783	0.524	0.15	0.346226	5
BANF1	2.40795e-06	0.33665	0.762	0.22	0.0328276	5
POMP	0.003624	0.33663	0.905	0.484	1	5
NELFE	5.10925e-07	0.336057	0.619	0.15	0.00696544	5
CDCA7	2.002e-07	0.336038	0.333	0.054	0.00272933	5
PCBP2	0.00206952	0.335674	1	0.556	1	5
SNRNP48	1.88993e-15	0.335572	0.333	0.026	2.57654e-11	5
NDUFS2	2.4432e-06	0.334867	0.762	0.215	0.0333081	5
LIMS1	5.3529e-05	0.334818	0.714	0.244	0.729761	5
HELLS	6.00949e-08	0.334587	0.476	0.094	0.000819274	5
STRADB	3.54152e-08	0.334362	0.333	0.051	0.000482816	5
EBP	1.07389e-07	0.333752	0.714	0.174	0.00146404	5
SRSF3	0.00649986	0.333637	0.952	0.679	1	5
DSN1	2.66527e-34	0.333637	0.429	0.017	3.63356e-30	5
COX6C	0.00583428	0.33295	0.952	0.743	1	5
NUDC	3.32468e-06	0.332509	0.857	0.256	0.0453254	5
NDC80	5.44797e-14	0.332454	0.476	0.056	7.42721e-10	5
ARF4	1.42269e-07	0.331604	0.714	0.18	0.00193955	5
TANK	0.000974294	0.331526	0.571	0.21	1	5
RMI2	1.46729e-47	0.330928	0.381	0.008	2.00035e-43	5
GSTO1	0.000501775	0.330319	0.667	0.255	1	5
ATP5PB	0.000821702	0.330291	0.905	0.404	1	5
PRPSAP1	2.74186e-05	0.329671	0.429	0.11	0.373798	5
CHAF1A	7.82082e-30	0.329662	0.476	0.026	1.06621e-25	5
NCAPH	1.1415e-47	0.329558	0.429	0.011	1.55621e-43	5
PMF1	0.000491608	0.329303	0.619	0.229	1	5
PSMA7	0.00426635	0.327641	0.952	0.626	1	5
DLD	2.08738e-07	0.326702	0.476	0.099	0.00284573	5
H1FX	0.000345726	0.326473	0.714	0.292	1	5
THOC3	4.69754e-10	0.326372	0.619	0.117	6.40415e-06	5
COX5A	0.00277531	0.326356	0.857	0.462	1	5
MDH1	0.000578344	0.325768	0.762	0.296	1	5
CHRAC1	1.3093e-05	0.325278	0.476	0.123	0.178497	5
HNRNPC	0.00318035	0.324893	1	0.613	1	5
MRPL51	2.56015e-05	0.324784	0.762	0.245	0.349025	5
RECQL	2.46037e-05	0.324783	0.571	0.168	0.335423	5
RPA1	1.42577e-10	0.322346	0.667	0.126	1.94375e-06	5
GBP4	1.32174e-05	0.322281	0.571	0.162	0.180193	5
ADGRE5	0.00181755	0.322219	0.476	0.186	1	5
NUTF2	1.04974e-05	0.321661	0.857	0.279	0.143111	5
ETF1	1.63756e-06	0.320954	0.524	0.127	0.0223249	5
DDT	0.000558876	0.319894	0.81	0.307	1	5
UBE2M	6.34867e-10	0.319569	0.381	0.053	8.65515e-06	5
EIF2S2	0.000368751	0.319514	0.905	0.378	1	5
ST6GALNAC4	5.21329e-13	0.319419	0.381	0.04	7.10727e-09	5
ATP1B3	2.27285e-05	0.317298	0.81	0.264	0.309858	5
USP16	2.15454e-05	0.316909	0.714	0.228	0.293729	5
TMEM183A	4.26323e-11	0.316073	0.762	0.146	5.81206e-07	5
ACTN4	2.74845e-07	0.315634	0.905	0.246	0.00374697	5
EWSR1	0.000272875	0.315078	0.714	0.268	1	5
LMAN2	7.94508e-06	0.314908	0.952	0.303	0.108315	5
CCDC34	1.46098e-40	0.314597	0.429	0.014	1.99175e-36	5
UBE2L6	0.00127332	0.312847	0.857	0.374	1	5
CTSB	2.49191e-08	0.312627	0.619	0.132	0.000339722	5
NME1	1.09894e-06	0.312429	0.476	0.105	0.0149819	5
PPP5C	6.82312e-16	0.311906	0.381	0.033	9.30197e-12	5
EMC9	5.67676e-23	0.311631	0.476	0.034	7.73913e-19	5
CHCHD1	1.75627e-09	0.311322	0.571	0.105	2.39433e-05	5
CDC27	2.26085e-16	0.311065	0.429	0.04	3.08222e-12	5
FDFT1	1.20139e-05	0.310546	0.714	0.222	0.163786	5
SRP9	0.00860471	0.310441	0.81	0.496	1	5
SYNCRIP	5.31324e-07	0.309988	0.667	0.166	0.00724353	5
HPF1	7.75226e-07	0.309797	0.476	0.105	0.0105687	5
MOB4	5.39759e-09	0.309508	0.714	0.152	7.35853e-05	5
UCP2	0.0029053	0.309448	1	0.702	1	5
CEP78	5.02099e-06	0.309303	0.333	0.067	0.0684511	5
TPRKB	6.53959e-08	0.308734	0.667	0.154	0.000891542	5
MTPN	2.5412e-05	0.308149	0.619	0.189	0.346442	5
SRSF10	1.95803e-06	0.307869	0.857	0.26	0.0266939	5
RAD51AP1	3.47837e-97	0.30772	0.381	0.001	4.74206e-93	5
ABCF1	3.49453e-08	0.307597	0.571	0.12	0.000476409	5
ICMT	5.1559e-17	0.307258	0.381	0.031	7.02903e-13	5
NUDT21	1.7831e-08	0.307257	0.762	0.175	0.000243089	5
EIF2AK1	1.39362e-06	0.306366	0.619	0.158	0.0189992	5
CBFB	0.000341369	0.304702	0.476	0.154	1	5
HIST1H1C	8.45988e-15	0.304184	0.524	0.063	1.15334e-10	5
AURKAIP1	0.00133095	0.303656	0.81	0.362	1	5
ACAT2	8.54758e-13	0.303422	0.619	0.095	1.16529e-08	5
ELAVL1	2.67966e-06	0.303071	0.714	0.196	0.0365319	5
NCBP3	5.80377e-13	0.302966	0.524	0.07	7.91227e-09	5
AKR1B1	0.0025893	0.302397	0.429	0.155	1	5
CFAP20	5.82889e-08	0.30125	0.571	0.122	0.000794652	5
WDR33	3.56717e-06	0.300865	0.619	0.167	0.0486313	5
WDR76	6.12335e-16	0.300848	0.476	0.049	8.34797e-12	5
CHMP2A	0.00123845	0.300033	0.762	0.33	1	5
LRR1	1.75981e-36	0.299734	0.476	0.02	2.39915e-32	5
CCT3	0.00909196	0.299422	0.714	0.325	1	5
PTPN7	0.000439764	0.29899	0.571	0.205	1	5
NCAPG	1.81085e-36	0.298451	0.333	0.009	2.46873e-32	5
COMMD4	6.58901e-07	0.296346	0.524	0.118	0.0089828	5
COX20	1.09245e-05	0.295503	0.619	0.18	0.148933	5
APOBEC3C	0.000199192	0.295427	0.619	0.224	1	5
METAP2	7.4618e-05	0.294977	0.762	0.255	1	5
UBAC2	7.00515e-05	0.294853	0.429	0.117	0.955012	5
LSM2	1.29872e-05	0.294002	0.667	0.203	0.177054	5
METTL9	0.00025823	0.293722	0.762	0.274	1	5
CSNK2B	0.000375448	0.293514	0.905	0.358	1	5
TMEM11	5.87823e-14	0.292724	0.571	0.077	8.01379e-10	5
PARPBP	4.34487e-32	0.292073	0.381	0.015	5.92337e-28	5
SKA3	7.22256e-61	0.291836	0.286	0.002	9.84652e-57	5
MED25	1.23385e-12	0.291799	0.476	0.062	1.68211e-08	5
ELAC2	5.9177e-14	0.291395	0.429	0.046	8.0676e-10	5
POLR2E	1.84353e-06	0.291288	0.762	0.219	0.0251328	5
TSC22D1	2.82048e-24	0.291207	0.286	0.011	3.84516e-20	5
ACOT9	2.15208e-05	0.291197	0.429	0.108	0.293394	5
PNP	3.3791e-25	0.290688	0.429	0.025	4.60672e-21	5
DAZAP1	1.66181e-05	0.290505	0.571	0.164	0.226555	5
SNRPD3	0.000123377	0.290247	0.667	0.221	1	5
RSRC1	6.83028e-06	0.290082	0.476	0.117	0.0931173	5
CASP3	1.03369e-06	0.289659	0.381	0.074	0.0140922	5
DBF4	1.47128e-10	0.289334	0.571	0.096	2.00579e-06	5
PARP1	0.00428737	0.289292	0.714	0.338	1	5
POC1A	1.24338e-49	0.289121	0.286	0.003	1.69511e-45	5
FAM96A	1.15397e-06	0.288085	0.619	0.153	0.0157321	5
ATXN10	6.6115e-10	0.287338	0.667	0.129	9.01346e-06	5
NOL12	6.61798e-05	0.287176	0.381	0.096	0.902229	5
ANLN	7.69588e-61	0.287019	0.286	0.002	1.04918e-56	5
IFI16	0.00275449	0.286689	0.81	0.382	1	5
RNF5	1.70945e-08	0.286422	0.619	0.13	0.000233049	5
EPOR	2.3971e-21	0.285927	0.333	0.018	3.26796e-17	5
BNIP3L	1.64204e-05	0.28575	0.524	0.144	0.223859	5
KNL1	3.95937e-21	0.28556	0.286	0.013	5.39782e-17	5
E2F2	3.32221e-18	0.285062	0.286	0.016	4.52917e-14	5
MRPS33	6.74201e-09	0.284987	0.714	0.155	9.19139e-05	5
SND1	4.82458e-07	0.284976	0.524	0.118	0.00657735	5
NCOA4	1.90218e-06	0.284569	0.619	0.159	0.0259324	5
HNRNPK	0.00512121	0.283561	0.952	0.755	1	5
NDUFS3	2.84223e-05	0.283474	0.619	0.185	0.387481	5
GPSM2	5.58784e-10	0.28334	0.333	0.04	7.61791e-06	5
ZNF511	2.24907e-08	0.28268	0.571	0.118	0.000306616	5
PARP2	1.51675e-17	0.281804	0.286	0.017	2.06779e-13	5
RHOA	0.00745049	0.281602	0.952	0.573	1	5
SFR1	6.22937e-10	0.281477	0.286	0.031	8.4925e-06	5
NIPA2	3.00278e-12	0.281335	0.619	0.099	4.09369e-08	5
FBXO5	6.51553e-21	0.280908	0.381	0.024	8.88262e-17	5
PA2G4	0.000302995	0.280177	0.952	0.382	1	5
