# Supplementary material for: Single-cell transcriptomic analysis reveals disparate effector differentiation pathways in human Treg compartment
Source: Nat Commun. 2021 Jun 23;12:3913. doi: 10.1038/s41467-021-24213-6 (PMC8222404; doi:10.1038/s41467-021-24213-6)
Supplement: Supplementary file 3 — Supplementary Data 1-11 [file 41467_2021_24213_MOESM3_ESM.zip › Supplementary Data 1-11/Supplementary Data 2.xlsx]

## Sheet: Supplementary Data 2
Supplementary Data 2. Sequencing information of individual samples.
Sample name	Single-cell sequencing kit	Estimated Number of Cells	Mean Reads per Cell	Mean Genes per Cell
HD1-PB	Chromium Single Cell 3′ GEM, Library & Gel Bead Kit v3	272	4172	1331
HD2-PB	Chromium Single Cell 3ʹ GEM, Library & Gel Bead Kit v3	1044	4302	1183
HD3-PB	Chromium Single Cell 3′ GEM, Library & Gel Bead Kit v3	2287	3995	1098
HD4-PB	Chromium Single Cell 5′ Library & Gel Bead Kit; Chromium Single Cell V(D)J Enrichment Kit, Human T Cell	2414	4086	1398
HD5-PB	Chromium Single Cell 5′ Library & Gel Bead Kit; Chromium Single Cell V(D)J Enrichment Kit, Human T Cell	465	2930	1097
HD6-PB	Chromium Single Cell 5′ Library & Gel Bead Kit; Chromium Single Cell V(D)J Enrichment Kit, Human T Cell	2312	4626	1526
HD7-PB	Chromium Single Cell 5′ Library & Gel Bead Kit; Chromium Single Cell V(D)J Enrichment Kit, Human T Cell	4984	5093	1717
HD8-PB	Chromium Single Cell 5′ Library & Gel Bead Kit; Chromium Single Cell V(D)J Enrichment Kit, Human T Cell	3461	4209	1403
HD1-BM	Chromium Single Cell 3ʹ GEM, Library & Gel Bead Kit v3	909	4318	1428
HD2-BM	Chromium Single Cell 3ʹ GEM, Library & Gel Bead Kit v3	921	3295	983
HD3-BM	Chromium Single Cell 5′ Library & Gel Bead Kit;	795	4147	1202
HD4-BM	Chromium Single Cell 5′ Library & Gel Bead Kit; Chromium Single Cell V(D)J Enrichment Kit, Human T Cell	1008	4280	1463
HD8-BM	Chromium Single Cell 5′ Library & Gel Bead Kit; Chromium Single Cell V(D)J Enrichment Kit, Human T Cell	3525	4000	1365
HD9-BM	Chromium Single Cell 5′ Library & Gel Bead Kit;	783	4555	1408
HD6-PB-Tcon	Chromium Single Cell 5′ Library & Gel Bead Kit; Chromium Single Cell V(D)J Enrichment Kit, Human T Cell	3138	4591	1408
P1-PB	Chromium Single Cell 3ʹ GEM, Library & Gel Bead Kit v3	1137	3244	1028
P2-PB	Chromium Single Cell 3ʹ GEM, Library & Gel Bead Kit v3	707	2477	901
P3-PB	Chromium Single Cell 3ʹ GEM, Library & Gel Bead Kit v3	1996	4419	1358
P4-PB	Chromium Single Cell 5′ Library & Gel Bead Kit;	1238	5872	1923
P5-PB	Chromium Single Cell 5′ Library & Gel Bead Kit;	446	4818	1644
P1-BM	Chromium Single Cell 3ʹ GEM, Library & Gel Bead Kit v3	899	4726	1381
P2-BM	Chromium Single Cell 3ʹ GEM, Library & Gel Bead Kit v3	656	2785	938
P3-BM	Chromium Single Cell 3ʹ GEM, Library & Gel Bead Kit v3	1963	4285	1449
P6-BM	Chromium Single Cell 5′ Library & Gel Bead Kit;	2193	6661	1989
P7-PB	Chromium Single Cell 3ʹ GEM, Library & Gel Bead Kit v3	1079	3950	1407
P8-PB	Chromium Single Cell 3ʹ GEM, Library & Gel Bead Kit v3	1358	3155	1041
P9-PB	Chromium Single Cell 3ʹ GEM, Library & Gel Bead Kit v3	251	1029	451
P10-PB	Chromium Single Cell 3ʹ GEM, Library & Gel Bead Kit v3	673	2808	1022
P11-PB	Chromium Single Cell 5′ Library & Gel Bead Kit;	1280	5719	2039
P12-PB	Chromium Single Cell 5′ Library & Gel Bead Kit;	660	5112	1711
P7-BM	Chromium Single Cell 3ʹ GEM, Library & Gel Bead Kit v3	655	3422	1213
P8-BM	Chromium Single Cell 3ʹ GEM, Library & Gel Bead Kit v3	481	4111	1308
P10-BM	Chromium Single Cell 3ʹ GEM, Library & Gel Bead Kit v3	326	3380	1107
