# Supplementary material for: Single-cell transcriptomic analysis reveals disparate effector differentiation pathways in human Treg compartment
Source: Nat Commun. 2021 Jun 23;12:3913. doi: 10.1038/s41467-021-24213-6 (PMC8222404; doi:10.1038/s41467-021-24213-6)
Supplement: Supplementary file 3 — Supplementary Data 1-11 [file 41467_2021_24213_MOESM3_ESM.zip › Supplementary Data 1-11/Supplementary Data 8.xlsx]

## Sheet: HD PB
Supplementary Data 8. Gene signatures of Treg cell differentiation paths.
HD PB
Gene	P_val	Avg_logFC	Pct.1	Pct.2	P_val_adj	Path
TCF7	0	0.779283	0.628	0.244	0	Pre
EEF1B2	0	0.700041	0.998	0.924	0	Pre
CCR7	0	0.660885	0.655	0.289	0	Pre
RPS12	0	0.635832	1	0.986	0	Pre
RPS13	0	0.577596	1	0.974	0	Pre
RPL32	0	0.576288	1	0.983	0	Pre
RPS5	0	0.569395	1	0.959	0	Pre
RPS14	0	0.516647	1	0.979	0	Pre
RPL5	0	0.514025	1	0.966	0	Pre
RPL39	0	0.496718	1	0.978	0	Pre
RPL30	0	0.493988	1	0.983	0	Pre
RPL35A	0	0.4909	1	0.966	0	Pre
RPL9	0	0.4811	0.999	0.961	0	Pre
RPS4X	0	0.477308	1	0.975	0	Pre
RPL12	0	0.472355	1	0.972	0	Pre
RPL38	0	0.46972	0.993	0.927	0	Pre
RPS6	0	0.468482	1	0.974	0	Pre
RPL13	0	0.465457	1	0.989	0	Pre
RPS23	0	0.460477	1	0.974	0	Pre
RPS27A	0	0.460422	1	0.982	0	Pre
RPS20	0	0.457796	0.962	0.867	0	Pre
RPL22	0	0.455045	0.999	0.956	0	Pre
PLAC8	1.08992e-265	0.452524	0.29	0.073	1.86616e-261	Pre
RPS21	0	0.446247	1	0.977	0	Pre
RPS9	0	0.441924	0.998	0.953	0	Pre
RPS25	0	0.44053	1	0.972	0	Pre
RPS8	0	0.437271	1	0.983	0	Pre
RPL34	0	0.435787	1	0.98	0	Pre
RPL36	0	0.43398	1	0.969	0	Pre
RPL3	0	0.424006	1	0.972	0	Pre
RPS3	0	0.423564	1	0.982	0	Pre
MYC	9.13409e-147	0.423404	0.437	0.247	1.56394e-142	Pre
SNHG8	4.43917e-177	0.422446	0.648	0.463	7.60075e-173	Pre
ZFAS1	1.61455e-240	0.42114	0.839	0.677	2.76443e-236	Pre
RPL37	0	0.420142	1	0.978	0	Pre
RPL10A	0	0.418294	0.999	0.962	0	Pre
RPLP2	0	0.417366	1	0.972	0	Pre
RPS28	0	0.413311	1	0.977	0	Pre
RPL21	0	0.41086	1	0.964	0	Pre
RPS3A	0	0.410263	0.999	0.971	0	Pre
RPL11	0	0.409981	1	0.981	0	Pre
C6orf48	3.35757e-137	0.403008	0.476	0.307	5.74883e-133	Pre
LINC00402	6.61961e-203	0.397227	0.335	0.127	1.13341e-198	Pre
GIMAP7	1.46246e-193	0.396525	0.774	0.578	2.50403e-189	Pre
RPS27	0	0.392399	1	0.988	0	Pre
EEF1G	0	0.388379	0.987	0.92	0	Pre
SNHG7	1.3093e-131	0.387689	0.426	0.258	2.24179e-127	Pre
RPS18	0	0.381332	1	0.98	0	Pre
RPL19	0	0.379561	0.998	0.969	0	Pre
PABPC1	0	0.376736	0.997	0.961	0	Pre
RPS19	0	0.373806	1	0.977	0	Pre
C1orf162	5.96724e-148	0.370573	0.276	0.109	1.02171e-143	Pre
RPS2	5.78264e-219	0.370126	0.992	0.96	9.90103e-215	Pre
RPL31	0	0.368987	0.989	0.926	0	Pre
RPL14	0	0.363315	1	0.975	0	Pre
CCND3	1.29473e-163	0.362687	0.712	0.542	2.21684e-159	Pre
RPL18	0	0.356863	1	0.975	0	Pre
RPS16	0	0.35657	0.999	0.966	0	Pre
NPM1	0	0.355044	0.98	0.919	0	Pre
RPL10	0	0.354918	1	0.99	0	Pre
RPS29	0	0.354756	0.999	0.958	0	Pre
TGFBR2	6.9667e-148	0.354392	0.323	0.15	1.19284e-143	Pre
TOMM7	9.25295e-281	0.350099	0.966	0.886	1.58429e-276	Pre
RPS24	0	0.350061	1	0.969	0	Pre
RPL36A	1.04892e-180	0.347636	0.913	0.805	1.79596e-176	Pre
RPS15A	0	0.347377	1	0.985	0	Pre
SATB1	4.65375e-143	0.343676	0.269	0.109	7.96816e-139	Pre
RPS10	7.37866e-107	0.343092	0.94	0.86	1.26337e-102	Pre
EEF1A1	0	0.342134	1	0.997	0	Pre
C12orf57	1.67506e-199	0.338036	0.937	0.834	2.86804e-195	Pre
RPL37A	0	0.337915	0.999	0.962	0	Pre
RPL7	0	0.335697	0.993	0.94	0	Pre
TXK	4.03014e-142	0.335105	0.325	0.153	6.9004e-138	Pre
RPL4	0	0.332054	0.996	0.954	0	Pre
AC010422.3	1.32918e-75	0.331012	0.616	0.51	2.27582e-71	Pre
ST13	3.11786e-133	0.330593	0.705	0.574	5.33839e-129	Pre
RPLP0	0	0.329273	0.999	0.967	0	Pre
OXNAD1	1.33323e-109	0.32664	0.393	0.237	2.28275e-105	Pre
RPL29	0	0.322261	1	0.97	0	Pre
RPL27A	9.73411e-219	0.320897	0.97	0.908	1.66667e-214	Pre
RPSA	0	0.320672	0.999	0.969	0	Pre
RPL8	0	0.315484	1	0.976	0	Pre
RPL18A	0	0.315338	1	0.976	0	Pre
RPS15	0	0.314948	1	0.976	0	Pre
MGAT4A	6.36766e-109	0.313132	0.456	0.293	1.09027e-104	Pre
ACTN1	3.75095e-123	0.312205	0.276	0.125	6.42237e-119	Pre
FBL	2.13944e-102	0.310561	0.597	0.464	3.66315e-98	Pre
RPL6	0	0.309483	1	0.967	0	Pre
LEF1	6.5875e-135	0.308346	0.753	0.58	1.12791e-130	Pre
NACA	0	0.307539	0.998	0.959	0	Pre
EIF3E	2.55058e-164	0.306883	0.9	0.797	4.36711e-160	Pre
RPL35	0	0.306853	0.998	0.953	0	Pre
GIMAP1	2.29094e-97	0.306723	0.53	0.385	3.92255e-93	Pre
HSPB1	3.50765e-87	0.305172	0.521	0.388	6.00579e-83	Pre
EPB41L4A-AS1	1.84142e-87	0.303915	0.349	0.216	3.15288e-83	Pre
RSL1D1	2.72333e-96	0.296607	0.588	0.458	4.66288e-92	Pre
RPL17	0	0.294897	0.999	0.967	0	Pre
ALKBH7	8.38853e-71	0.283407	0.443	0.326	1.43628e-66	Pre
SYNE2	4.33879e-47	1.24725	0.529	0.435	7.42887e-43	Path I
PTPRC	2.90735e-192	1.1385	0.92	0.95	4.97796e-188	Path I
MALAT1	0	1.11122	1	1	0	Path I
AHNAK1	1.16817e-33	1.05212	0.564	0.539	2.00014e-29	Path I
MT-ATP8	4.15561e-187	1.04998	0.971	0.992	7.11523e-183	Path I
TTN	9.57061e-11	0.978137	0.261	0.213	1.63868e-06	Path I
MT-ND3	1.03036e-211	0.976753	0.968	0.996	1.76419e-207	Path I
NEAT11	2.56961e-19	0.972696	0.492	0.475	4.39969e-15	Path I
RSRP1	4.1239e-59	0.953325	0.613	0.564	7.06095e-55	Path I
MT-ATP6	1.98828e-158	0.929814	0.958	0.991	3.40433e-154	Path I
IKZF2	4.1988e-21	0.912156	0.387	0.322	7.18919e-17	Path I
LNPEP	2.06847e-20	0.911361	0.367	0.303	3.54163e-16	Path I
RORA	1.559e-21	0.910074	0.428	0.39	2.66933e-17	Path I
ITK	7.41267e-24	0.909756	0.488	0.469	1.2692e-19	Path I
DDX17	1.14346e-38	0.903523	0.552	0.527	1.95784e-34	Path I
PDE3B	3.65172e-20	0.899445	0.387	0.333	6.25247e-16	Path I
SMCHD1	1.63967e-63	0.895329	0.661	0.628	2.80744e-59	Path I
MACF1	4.5255e-17	0.87353	0.305	0.237	7.74856e-13	Path I
RNF213	9.66202e-22	0.853275	0.452	0.436	1.65433e-17	Path I
SORL1	7.64583e-18	0.833776	0.412	0.37	1.30912e-13	Path I
ADAM10	4.53745e-15	0.813438	0.284	0.218	7.76903e-11	Path I
VPS13C	5.78734e-15	0.813203	0.329	0.273	9.90908e-11	Path I
MT-CO2	3.57151e-218	0.811186	0.992	1	6.11514e-214	Path I
PAG1	1.77774e-12	0.810232	0.357	0.328	3.04385e-08	Path I
MT-ND6	9.715e-12	0.809457	0.398	0.398	1.6634e-07	Path I
NKTR	6.91112e-19	0.804704	0.408	0.364	1.18332e-14	Path I
ZNF292	1.08619e-14	0.789898	0.363	0.329	1.85977e-10	Path I
MT-CO1	2.26359e-195	0.787933	0.99	1	3.87572e-191	Path I
CASP8	4.49229e-15	0.774516	0.369	0.328	7.69171e-11	Path I
MT-ND2	2.13344e-83	0.771156	0.869	0.927	3.65287e-79	Path I
EML4	3.8747e-20	0.764074	0.503	0.522	6.63426e-16	Path I
FUS	4.3154e-35	0.762659	0.621	0.671	7.38882e-31	Path I
KIAA1551	5.34942e-09	0.762409	0.468	0.535	9.15928e-05	Path I
GLG1	9.14769e-14	0.760366	0.393	0.373	1.56627e-09	Path I
MT-ND4L	3.98126e-171	0.755982	0.979	0.997	6.81671e-167	Path I
SAMSN1	1.50052e-07	0.746052	0.29	0.266	0.00256919	Path I
SF1	3.15231e-47	0.742455	0.712	0.809	5.39738e-43	Path I
MBNL1	8.59835e-30	0.735324	0.61	0.684	1.47221e-25	Path I
TNRC6B	1.07857e-05	0.730926	0.347	0.364	0.184673	Path I
MT-ND4	9.20436e-69	0.724063	0.854	0.921	1.57597e-64	Path I
DDX6	6.57035e-10	0.721613	0.397	0.405	1.12497e-05	Path I
N4BP2L2	4.05434e-18	0.720097	0.527	0.574	6.94185e-14	Path I
STK4	1.09765e-42	0.712058	0.684	0.754	1.87939e-38	Path I
ITGB11	7.90286e-12	0.704729	0.533	0.569	1.35313e-07	Path I
SF3B1	7.14776e-13	0.698737	0.492	0.542	1.22384e-08	Path I
PIK3R1	5.08892e-05	0.697931	0.422	0.49	0.871325	Path I
TAPBP	1.20671e-12	0.696936	0.475	0.519	2.06613e-08	Path I
CTLA41	1.01763e-05	0.696207	0.378	0.399	0.174239	Path I
USP15	4.42301e-17	0.695931	0.561	0.619	7.57308e-13	Path I
CD69	9.3403e-12	0.695842	0.526	0.582	1.59925e-07	Path I
CAMK4	3.66183e-15	0.691192	0.517	0.581	6.26978e-11	Path I
KMT2A	6.79611e-07	0.69053	0.279	0.258	0.0116363	Path I
SLC2A3	1.3667e-05	0.687504	0.395	0.435	0.234006	Path I
MT-ND1	7.81575e-84	0.685578	0.931	0.977	1.33821e-79	Path I
MT-CYB	4.91684e-127	0.680883	0.979	0.998	8.41861e-123	Path I
IQGAP1	9.03188e-06	0.680444	0.318	0.319	0.154644	Path I
OGA	2.65244e-07	0.675513	0.308	0.291	0.00454151	Path I
ATM	0.000176821	0.672504	0.324	0.338	1	Path I
CELF2	1.33456e-08	0.669912	0.459	0.524	0.000228504	Path I
DDX3X	6.64458e-05	0.668347	0.325	0.337	1	Path I
RNF149	5.60883e-07	0.668115	0.406	0.446	0.00960344	Path I
OGT	0.00254649	0.667967	0.27	0.281	1	Path I
ANKRD44	9.82825e-07	0.667791	0.36	0.374	0.0168279	Path I
HSPA5	0.0023219	0.667725	0.354	0.399	1	Path I
CCNH	7.47341e-06	0.667231	0.29	0.28	0.12796	Path I
SPOCK2	7.91029e-18	0.66452	0.587	0.685	1.3544e-13	Path I
SLC38A1	4.31253e-07	0.664092	0.423	0.477	0.00738392	Path I
ANKRD12	7.03523e-18	0.66389	0.57	0.654	1.20457e-13	Path I
SLFN5	9.15533e-05	0.662335	0.406	0.461	1	Path I
PBXIP1	3.30389e-07	0.661613	0.502	0.598	0.00565693	Path I
RBM39	6.7118e-20	0.66008	0.572	0.657	1.14919e-15	Path I
UTRN	0.000620165	0.659677	0.258	0.254	1	Path I
ASH1L	3.52065e-07	0.659381	0.261	0.232	0.00602806	Path I
ATF7IP	2.63023e-06	0.657936	0.268	0.249	0.0450348	Path I
FOXP3	1.7091e-210	0.656171	1	1	2.92633e-206	Path I
SAMHD1	1.4087e-18	0.651342	0.57	0.622	2.41198e-14	Path I
HLA-A1	3.2486e-34	0.647737	0.966	0.996	5.56225e-30	Path I
MT-CO3	1.19305e-122	0.646392	0.981	0.998	2.04274e-118	Path I
LCP11	6.9063e-09	0.641194	0.526	0.623	0.00011825	Path I
DPYD	5.68387e-05	0.639622	0.282	0.274	0.973193	Path I
CNST	1.89436e-07	0.638429	0.346	0.347	0.00324352	Path I
REL	0.000505523	0.637048	0.285	0.292	1	Path I
MT-ND5	4.25644e-68	0.636739	0.871	0.943	7.28787e-64	Path I
FLNA1	0.000138864	0.635682	0.447	0.519	1	Path I
RIPOR2	8.7647e-18	0.625252	0.586	0.677	1.50069e-13	Path I
STAT3	0.000532304	0.624421	0.331	0.359	1	Path I
NFKBIZ	0.000481969	0.624287	0.274	0.27	1	Path I
HLA-B	2.23952e-92	0.623325	0.94	0.991	3.83451e-88	Path I
CCNL1	2.74757e-05	0.623231	0.394	0.44	0.470439	Path I
PRRC2C	7.33338e-07	0.622851	0.483	0.593	0.0125562	Path I
PRDM11	0.00012222	0.619421	0.273	0.261	1	Path I
MYCBP2	0.00594905	0.619349	0.317	0.348	1	Path I
GBP51	0.000119849	0.608354	0.414	0.455	1	Path I
IL10RA1	1.39074e-15	0.60614	0.61	0.72	2.38123e-11	Path I
PHF3	0.00389385	0.600266	0.299	0.316	1	Path I
NLRP1	0.00906414	0.595887	0.245	0.254	1	Path I
IL6ST	0.00749404	0.593991	0.275	0.289	1	Path I
SELPLG1	0.000693505	0.589996	0.544	0.701	1	Path I
EPB41	0.00772388	0.585938	0.424	0.529	1	Path I
TGOLN2	0.00368162	0.58455	0.324	0.354	1	Path I
SRSF7	1.65847e-11	0.584516	0.563	0.688	2.83964e-07	Path I
IL7R	4.80005e-11	0.58246	0.558	0.647	8.21865e-07	Path I
ATP2B11	0.00407994	0.581875	0.308	0.33	1	Path I
PTBP3	0.00067012	0.581142	0.273	0.275	1	Path I
INPP4B	0.00476887	0.575263	0.271	0.278	1	Path I
SRSF11	0.000373268	0.554436	0.451	0.551	1	Path I
EPC1	2.5765e-08	0.553149	0.553	0.687	0.000441149	Path I
CD47	0.000243359	0.540154	0.459	0.552	1	Path I
RBL2	0.00702673	0.537114	0.388	0.465	1	Path I
STK17B	0.00210932	0.504974	0.465	0.583	1	Path I
SON	4.05985e-13	0.497123	0.617	0.769	6.95128e-09	Path I
CD44	4.22771e-10	0.494397	0.617	0.77	7.23868e-06	Path I
PNISR	2.52674e-12	0.488845	0.596	0.723	4.32629e-08	Path I
MYH91	0.000100594	0.470846	0.543	0.67	1	Path I
FOXP1	3.40297e-05	0.463782	0.543	0.688	0.582657	Path I
SKAP11	0.0019444	0.447714	0.512	0.648	1	Path I
HLA-E	5.05683e-22	0.423319	0.899	0.993	8.65831e-18	Path I
TRAF3IP3	8.86438e-08	0.419057	0.636	0.824	0.00151776	Path I
BCL11B	0.00483351	0.378399	0.235	0.341	1	Path I
IDS	0.00667672	0.371917	0.243	0.345	1	Path I
BPTF	0.00652888	0.371525	0.201	0.281	1	Path I
ODF2L	0.00995593	0.369542	0.215	0.303	1	Path I
VSIR	0.000663936	0.351423	0.317	0.49	1	Path I
MLLT3	0.000351967	0.349646	0.193	0.289	1	Path I
SNRNP70	0.00914199	0.348112	0.241	0.337	1	Path I
IL2RB	0.00664023	0.346569	0.23	0.327	1	Path I
SLC3A2	0.00259802	0.341313	0.235	0.34	1	Path I
TUBA1A	0.000154733	0.340414	0.322	0.487	1	Path I
HLA-C1	3.86791e-28	0.338753	0.955	0.999	6.62264e-24	Path I
TIAL1	0.00750122	0.337602	0.238	0.336	1	Path I
CD6	9.6511e-05	0.337411	0.24	0.368	1	Path I
FYB1	1.29583e-06	0.33399	0.684	0.853	0.0221871	Path I
IFI16	0.00643489	0.333512	0.261	0.373	1	Path I
ABLIM1	0.00945234	0.333352	0.192	0.266	1	Path I
CD55	0.000483858	0.332984	0.239	0.349	1	Path I
EWSR1	0.000472258	0.328697	0.32	0.49	1	Path I
CSNK1A1	4.95554e-07	0.328193	0.227	0.377	0.00848487	Path I
HNRNPA2B1	5.34681e-11	0.327906	0.742	0.928	9.1548e-07	Path I
GNG2	0.000276242	0.326453	0.253	0.383	1	Path I
SFXN1	0.00556282	0.325845	0.204	0.29	1	Path I
TMC6	0.000820484	0.325706	0.274	0.41	1	Path I
MSN	0.00266403	0.324628	0.29	0.431	1	Path I
TMED10	0.000476256	0.324529	0.243	0.362	1	Path I
GSTK11	3.71143e-05	0.324295	0.691	0.878	0.635471	Path I
ROCK1	0.00553265	0.324272	0.222	0.316	1	Path I
ATP1A1	0.000132441	0.322872	0.274	0.414	1	Path I
TAF15	0.000660716	0.322047	0.258	0.38	1	Path I
TLK1	0.00272651	0.318463	0.207	0.298	1	Path I
RSRC2	0.0046169	0.317451	0.239	0.333	1	Path I
DUSP1	0.000781707	0.315418	0.441	0.64	1	Path I
G3BP1	0.000432122	0.315225	0.213	0.319	1	Path I
RPN2	0.0054001	0.313979	0.275	0.398	1	Path I
GRB2	0.000163105	0.311459	0.285	0.439	1	Path I
43710	0.000404155	0.311416	0.24	0.36	1	Path I
DDX5	5.22927e-18	0.311043	0.79	0.949	8.95355e-14	Path I
TAOK3	0.00417061	0.310756	0.219	0.312	1	Path I
CDC37	0.00718226	0.310462	0.417	0.631	1	Path I
ILF3	2.53961e-05	0.310126	0.229	0.358	0.434832	Path I
APBB1IP	0.0063611	0.308969	0.396	0.598	1	Path I
NDUFV1	0.00143772	0.308819	0.271	0.399	1	Path I
ADK	0.00395585	0.308179	0.178	0.253	1	Path I
RTN4	4.80291e-06	0.308158	0.27	0.432	0.0822354	Path I
ARHGAP4	0.000305139	0.308087	0.308	0.465	1	Path I
TSPAN14	0.000243167	0.307831	0.206	0.309	1	Path I
CTSC1	0.000367357	0.306309	0.267	0.404	1	Path I
ATP6AP2	0.000211489	0.30262	0.242	0.367	1	Path I
PCED1B	0.00328329	0.299207	0.253	0.364	1	Path I
CDC42SE2	0.00463509	0.296676	0.317	0.465	1	Path I
TXNIP	3.76781e-14	0.295915	0.903	0.987	6.45125e-10	Path I
KTN1	0.000254697	0.295498	0.258	0.391	1	Path I
CCDC66	0.00266069	0.294672	0.19	0.269	1	Path I
TRA2B	0.000231897	0.29405	0.307	0.456	1	Path I
NAP1L4	0.00039255	0.292844	0.268	0.398	1	Path I
CDK5RAP3	0.00443237	0.291454	0.183	0.261	1	Path I
SP100	0.000882736	0.291358	0.326	0.486	1	Path I
CPSF6	0.000567528	0.290431	0.179	0.267	1	Path I
RHBDD2	2.19571e-05	0.289744	0.217	0.338	0.375949	Path I
EBLN3P	0.00297563	0.288333	0.202	0.289	1	Path I
TPR	0.000626968	0.284629	0.37	0.547	1	Path I
DDX39A	9.08532e-06	0.283715	0.209	0.329	0.155559	Path I
ARHGAP45	0.000143791	0.282304	0.328	0.501	1	Path I
GDI1	0.00442451	0.281247	0.195	0.273	1	Path I
SFPQ	4.15766e-06	0.280857	0.222	0.352	0.0711875	Path I
SYTL1	9.48434e-05	0.280653	0.312	0.469	1	Path I
LGALS1	0	1.08727	0.493	0.108	0	Path II
HLA-DRB5	0	1.08265	0.622	0.072	0	Path II
S100A4	0	1.07966	0.989	0.834	0	Path II
ANXA2	0	1.07029	0.713	0.149	0	Path II
CD74	0	1.05574	0.919	0.577	0	Path II
IL32	0	1.05042	0.998	0.932	0	Path II
CRIP1	0	1.04006	0.911	0.552	0	Path II
HLA-DRB1	0	1.03448	0.604	0.095	0	Path II
SH3BGRL3	0	0.901852	0.998	0.868	0	Path II
CYTOR	0	0.901159	0.575	0.074	0	Path II
HLA-DPB1	0	0.900077	0.635	0.159	0	Path II
HLA-DPA1	0	0.874902	0.602	0.126	0	Path II
COTL1	0	0.864603	0.831	0.411	0	Path II
S100A11	0	0.836091	0.725	0.289	0	Path II
HLA-DRA	0	0.804081	0.35	0.029	0	Path II
S100A10	0	0.784409	0.98	0.797	0	Path II
LGALS3	0	0.741468	0.417	0.062	0	Path II
CLIC1	0	0.736642	0.882	0.533	0	Path II
ARPC1B	0	0.730571	0.903	0.587	0	Path II
PFN1	0	0.692122	1	0.954	0	Path II
S100A6	0	0.691192	0.973	0.801	0	Path II
ALOX5AP	0	0.684626	0.561	0.188	0	Path II
MYL6	0	0.681505	0.976	0.8	0	Path II
C12orf75	0	0.679096	0.501	0.118	0	Path II
GAPDH	0	0.67667	0.994	0.893	0	Path II
PMAIP1	0	0.668698	0.372	0.068	0	Path II
PPP1CA	0	0.656428	0.793	0.422	0	Path II
ANXA5	0	0.653061	0.579	0.193	0	Path II
ACTG1	0	0.651688	0.995	0.932	0	Path II
MIR4435-2HG	0	0.649433	0.387	0.033	0	Path II
HPGD	0	0.64872	0.366	0.068	0	Path II
DOK2	0	0.632952	0.656	0.281	0	Path II
ACTB	0	0.626663	1	0.991	0	Path II
EMP3	0	0.616529	0.96	0.746	0	Path II
LSP1	0	0.611507	0.949	0.724	0	Path II
VIM	0	0.602541	0.976	0.882	0	Path II
CST7	0	0.578731	0.348	0.051	0	Path II
CD52	0	0.575559	0.999	0.956	0	Path II
PRDX1	0	0.575281	0.71	0.342	0	Path II
ITGB1	0	0.574877	0.765	0.33	0	Path II
TXN	0	0.574518	0.574	0.215	0	Path II
DYNLL1	0	0.574169	0.559	0.223	0	Path II
DUSP4	0	0.570486	0.322	0.037	0	Path II
SRGN	0	0.569314	0.848	0.497	0	Path II
JPT1	0	0.56909	0.466	0.116	0	Path II
TTC39C	0	0.562752	0.669	0.344	0	Path II
YWHAB	0	0.556046	0.964	0.768	0	Path II
SLC9A3R1	0	0.545758	0.726	0.389	0	Path II
RAC2	0	0.545179	0.972	0.816	0	Path II
TMSB10	0	0.544751	1	0.977	0	Path II
DBI	0	0.543683	0.666	0.318	0	Path II
CFL1	0	0.541325	0.991	0.899	0	Path II
TAGLN2	0	0.539559	0.891	0.651	0	Path II
CD99	0	0.539257	0.907	0.633	0	Path II
HERPUD1	0	0.537769	0.541	0.206	0	Path II
ZYX	2.4372e-298	0.535871	0.699	0.4	4.17298e-294	Path II
ARPC3	0	0.53315	0.936	0.717	0	Path II
ISG20	0	0.527583	0.845	0.575	0	Path II
MYO1G	0	0.524192	0.541	0.207	0	Path II
PSMB9	0	0.523482	0.806	0.5	0	Path II
GBP5	0	0.519327	0.617	0.257	0	Path II
ARHGDIB	0	0.517042	0.997	0.94	0	Path II
PTPRCAP	0	0.516363	0.982	0.868	0	Path II
OPTN	0	0.511407	0.625	0.278	0	Path II
CALM1	0	0.508284	0.99	0.891	0	Path II
LMNA	0	0.505853	0.281	0.032	0	Path II
ANXA1	7.62223e-183	0.505761	0.302	0.098	1.30508e-178	Path II
CYBA	0	0.502191	0.845	0.577	0	Path II
OAZ1	0	0.500183	0.971	0.822	0	Path II
H3F3A	0	0.492638	0.981	0.868	0	Path II
TPM4	1.53028e-299	0.491201	0.417	0.124	2.62015e-295	Path II
CAPZB	0	0.490031	0.829	0.547	0	Path II
CTSC	0	0.485427	0.552	0.208	0	Path II
SLC25A5	8.40749e-212	0.48515	0.639	0.39	1.43953e-207	Path II
PPP1R18	2.38228e-286	0.483755	0.613	0.3	4.07894e-282	Path II
TMSB4X	0	0.482734	1	0.984	0	Path II
UCP2	4.85369e-230	0.481858	0.861	0.68	8.3105e-226	Path II
FAM129A	0	0.481437	0.422	0.084	0	Path II
EZR	0	0.476789	0.748	0.417	0	Path II
CARD16	2.03218e-275	0.474738	0.623	0.316	3.4795e-271	Path II
SUB1	0	0.474285	0.87	0.638	0	Path II
CNN2	8.56194e-264	0.472446	0.825	0.596	1.46598e-259	Path II
HLA-DQB1	9.2699e-271	0.467698	0.292	0.054	1.58719e-266	Path II
FTH1	0	0.467081	0.999	0.949	0	Path II
CORO1B	2.28281e-205	0.460924	0.616	0.35	3.90862e-201	Path II
GLRX	8.23831e-241	0.459749	0.542	0.26	1.41056e-236	Path II
CORO1A	0	0.459255	0.981	0.892	0	Path II
LIME1	3.22945e-265	0.457732	0.733	0.453	5.52946e-261	Path II
PSMB3	7.26056e-286	0.456194	0.628	0.315	1.24315e-281	Path II
H2AFZ	1.99295e-236	0.455762	0.743	0.469	3.41233e-232	Path II
GMFG	0	0.450169	0.931	0.745	0	Path II
PGAM1	5.77465e-281	0.446208	0.633	0.319	9.88736e-277	Path II
HLA-A	0	0.445648	1	0.988	0	Path II
COX5A	3.7507e-268	0.44377	0.666	0.371	6.42194e-264	Path II
TRAPPC1	8.26442e-290	0.443001	0.704	0.398	1.41503e-285	Path II
CD2	1.02807e-283	0.43927	0.751	0.462	1.76027e-279	Path II
CSK	3.77607e-260	0.439212	0.587	0.284	6.46539e-256	Path II
MYO1F	0	0.43724	0.351	0.06	0	Path II
RHOG	2.20373e-276	0.43632	0.712	0.412	3.77323e-272	Path II
SAT1	2.88037e-230	0.43442	0.705	0.438	4.93177e-226	Path II
ARPC2	0	0.433776	0.896	0.686	0	Path II
CD82	0	0.432781	0.396	0.098	0	Path II
SEC61B	7.87609e-282	0.431269	0.665	0.352	1.34854e-277	Path II
VAMP5	3.94047e-233	0.428764	0.452	0.183	6.74687e-229	Path II
TWF2	1.72114e-241	0.428615	0.478	0.2	2.94693e-237	Path II
C9orf16	8.77937e-255	0.427888	0.702	0.412	1.5032e-250	Path II
AQP3	1.45935e-160	0.424561	0.638	0.413	2.4987e-156	Path II
H2AFV	1.08493e-203	0.41829	0.549	0.288	1.85762e-199	Path II
GSTK1	0	0.416737	0.95	0.767	0	Path II
OSTF1	1.94574e-227	0.416206	0.523	0.248	3.33149e-223	Path II
FLNA	9.29273e-303	0.416178	0.664	0.336	1.5911e-298	Path II
ISG15	4.20002e-175	0.414724	0.375	0.153	7.19127e-171	Path II
B2M	0	0.412395	1	0.998	0	Path II
MYL12B	0	0.411147	0.899	0.671	0	Path II
ALDOA	9.31839e-278	0.409146	0.877	0.647	1.59549e-273	Path II
TPI1	6.81502e-245	0.409079	0.737	0.454	1.16687e-240	Path II
GNB2	5.60675e-223	0.404494	0.638	0.364	9.59988e-219	Path II
CAP1	7.12338e-233	0.404375	0.739	0.481	1.21967e-228	Path II
PSME1	9.8856e-290	0.401322	0.9	0.691	1.69261e-285	Path II
GLIPR1	7.27931e-251	0.400866	0.452	0.167	1.24636e-246	Path II
VAMP8	3.32443e-238	0.399744	0.682	0.393	5.69208e-234	Path II
C4orf48	8.91664e-240	0.397929	0.322	0.085	1.52671e-235	Path II
GTF3C6	2.77274e-228	0.397507	0.412	0.152	4.74749e-224	Path II
TSPO	1.83201e-210	0.39571	0.691	0.433	3.13677e-206	Path II
AES	2.14451e-286	0.394856	0.955	0.844	3.67183e-282	Path II
PSME2	7.64584e-200	0.393322	0.657	0.399	1.30912e-195	Path II
UBE2L6	9.19364e-200	0.392959	0.48	0.223	1.57413e-195	Path II
GUK1	8.80775e-228	0.392503	0.713	0.444	1.50806e-223	Path II
FAS	2.48368e-303	0.388216	0.4	0.105	4.25256e-299	Path II
HNRNPLL	2.92085e-254	0.387185	0.371	0.107	5.00108e-250	Path II
PARK7	2.00187e-228	0.387117	0.738	0.476	3.4276e-224	Path II
PI16	8.61827e-262	0.385046	0.253	0.035	1.47562e-257	Path II
ANXA6	7.94339e-228	0.384674	0.689	0.403	1.36007e-223	Path II
SIT1	2.29894e-217	0.382778	0.504	0.228	3.93624e-213	Path II
HLA-C	0	0.381372	1	0.991	0	Path II
PSMB8	1.8663e-208	0.379146	0.722	0.469	3.19547e-204	Path II
HIST1H4C	7.83601e-79	0.377912	0.637	0.46	1.34168e-74	Path II
CD58	4.87958e-280	0.375056	0.306	0.056	8.35482e-276	Path II
TGFB1	4.44184e-217	0.372335	0.447	0.179	7.60532e-213	Path II
CTSA	1.1277e-192	0.37168	0.393	0.154	1.93084e-188	Path II
MYH9	8.01051e-210	0.369883	0.769	0.533	1.37156e-205	Path II
PRDM1	3.00368e-289	0.369534	0.395	0.104	5.1429e-285	Path II
LDHA	6.40024e-194	0.36948	0.639	0.376	1.09585e-189	Path II
TPM3	2.95839e-240	0.368213	0.865	0.658	5.06536e-236	Path II
BRK1	2.96697e-209	0.368077	0.671	0.407	5.08005e-205	Path II
RHOA	5.3096e-273	0.367957	0.913	0.73	9.0911e-269	Path II
CCR6	2.3336e-245	0.367845	0.298	0.064	3.99559e-241	Path II
PKM	2.10627e-205	0.365488	0.774	0.529	3.60635e-201	Path II
PSMD8	7.23458e-199	0.363616	0.544	0.277	1.2387e-194	Path II
LRRFIP1	1.3068e-213	0.363571	0.639	0.367	2.2375e-209	Path II
RGS1	3.92168e-136	0.363021	0.373	0.174	6.7147e-132	Path II
ATP5MF	2.76919e-199	0.362445	0.675	0.418	4.7414e-195	Path II
LY6E	2.37727e-188	0.362346	0.751	0.522	4.07037e-184	Path II
WDR1	2.40913e-175	0.362085	0.642	0.402	4.12492e-171	Path II
LIMS1	4.28447e-168	0.361406	0.357	0.142	7.33588e-164	Path II
CASP1	6.34259e-215	0.361251	0.412	0.157	1.08598e-210	Path II
SUMO2	2.39198e-285	0.361094	0.944	0.783	4.09554e-281	Path II
UBL5	6.95274e-227	0.359462	0.804	0.567	1.19045e-222	Path II
GBP2	2.16266e-178	0.358632	0.5	0.251	3.70291e-174	Path II
PARP1	6.28217e-200	0.358608	0.479	0.219	1.07563e-195	Path II
YWHAQ	3.02415e-191	0.358229	0.537	0.273	5.17796e-187	Path II
SERF2	0	0.357529	0.988	0.888	0	Path II
HMGB2	4.60946e-121	0.35703	0.593	0.379	7.89231e-117	Path II
PSMA7	1.08195e-208	0.357013	0.773	0.519	1.85251e-204	Path II
AHNAK	0	0.356527	0.703	0.348	0	Path II
GATA3	3.186e-173	0.355403	0.46	0.217	5.45507e-169	Path II
ARL6IP1	2.21837e-171	0.352374	0.591	0.342	3.79829e-167	Path II
CLDND1	8.47509e-216	0.351995	0.607	0.32	1.4511e-211	Path II
ARF5	6.41708e-189	0.350605	0.654	0.392	1.09873e-184	Path II
PSMA5	6.09676e-191	0.350125	0.482	0.227	1.04389e-186	Path II
ARL4C	1.21237e-180	0.347894	0.634	0.381	2.07581e-176	Path II
LCK	9.26375e-231	0.347623	0.893	0.707	1.58614e-226	Path II
ELOVL5	8.21196e-194	0.346926	0.563	0.295	1.40605e-189	Path II
OCIAD2	5.50581e-176	0.34674	0.666	0.42	9.42705e-172	Path II
CSTB	2.02261e-180	0.346646	0.64	0.384	3.46312e-176	Path II
COX8A	6.83346e-179	0.345071	0.753	0.521	1.17002e-174	Path II
DYNLRB1	3.79451e-158	0.343537	0.627	0.388	6.49695e-154	Path II
EID1	5.88692e-193	0.343076	0.733	0.471	1.00796e-188	Path II
ACTN4	1.23381e-222	0.340828	0.36	0.112	2.11253e-218	Path II
COX6A1	1.82665e-226	0.340561	0.86	0.639	3.1276e-222	Path II
YWHAZ	2.21644e-253	0.339758	0.94	0.791	3.79499e-249	Path II
SEC11C	6.37389e-192	0.339388	0.458	0.202	1.09134e-187	Path II
S1PR4	2.39142e-150	0.338923	0.45	0.229	4.09458e-146	Path II
PSMB6	1.2891e-184	0.33834	0.521	0.263	2.2072e-180	Path II
ANXA11	6.13992e-194	0.337669	0.796	0.566	1.05128e-189	Path II
GNAI2	7.1856e-177	0.337542	0.449	0.209	1.23032e-172	Path II
CD53	2.4042e-212	0.33734	0.737	0.476	4.11647e-208	Path II
REEP5	2.52579e-207	0.336595	0.453	0.189	4.32466e-203	Path II
MT2A	1.73633e-127	0.336296	0.441	0.236	2.97295e-123	Path II
HPRT1	5.13023e-166	0.334645	0.351	0.137	8.78397e-162	Path II
IQGAP2	4.16005e-203	0.333664	0.381	0.138	7.12284e-199	Path II
TRBC1	5.9546e-70	0.333475	0.484	0.334	1.01955e-65	Path II
NCF4	2.12974e-199	0.333299	0.339	0.11	3.64654e-195	Path II
TAP1	8.35301e-188	0.333124	0.514	0.254	1.4302e-183	Path II
BATF	1.96012e-182	0.332962	0.349	0.127	3.35612e-178	Path II
COPE	2.53967e-176	0.332202	0.605	0.347	4.34842e-172	Path II
YWHAH	1.66068e-190	0.33187	0.284	0.08	2.84341e-186	Path II
ATP5F1E	3.99178e-301	0.33125	0.985	0.887	6.83472e-297	Path II
TBCB	1.96774e-181	0.330092	0.559	0.295	3.36916e-177	Path II
STAT1	7.59331e-112	0.327507	0.397	0.21	1.30013e-107	Path II
CD3D	2.17524e-229	0.327246	0.936	0.805	3.72444e-225	Path II
NOP10	9.72631e-151	0.326447	0.476	0.248	1.66534e-146	Path II
ABRACL	1.41602e-153	0.325777	0.51	0.276	2.42452e-149	Path II
GLIPR2	1.53187e-172	0.325283	0.366	0.144	2.62287e-168	Path II
PYCARD	1.60429e-164	0.324605	0.317	0.116	2.74686e-160	Path II
HIGD2A	9.38504e-165	0.324181	0.749	0.533	1.60691e-160	Path II
SELPLG	5.64351e-250	0.323718	0.805	0.555	9.66282e-246	Path II
DCTN3	1.05502e-164	0.321882	0.451	0.216	1.80641e-160	Path II
KLF6	7.01665e-166	0.320848	0.724	0.463	1.20139e-161	Path II
CCDC107	1.11045e-180	0.320749	0.378	0.147	1.90132e-176	Path II
PPM1G	4.9822e-169	0.32051	0.53	0.28	8.53052e-165	Path II
PSMB10	1.77913e-158	0.320213	0.665	0.429	3.04623e-154	Path II
TMEM50A	1.49159e-202	0.319679	0.63	0.348	2.5539e-198	Path II
UBB	1.05206e-165	0.317888	0.818	0.613	1.80134e-161	Path II
RBX1	1.1105e-154	0.31774	0.572	0.332	1.9014e-150	Path II
ACTR3	4.41475e-161	0.317703	0.712	0.489	7.55893e-157	Path II
ATP2B1	2.47971e-215	0.317455	0.452	0.181	4.24575e-211	Path II
TSC22D3	1.66724e-133	0.316	0.94	0.849	2.85465e-129	Path II
NDUFA1	4.8391e-175	0.31544	0.731	0.488	8.28551e-171	Path II
CTLA4	2.61202e-206	0.315358	0.524	0.247	4.4723e-202	Path II
MAP1LC3B	1.91323e-165	0.315305	0.572	0.316	3.27583e-161	Path II
CDK2AP2	3.72926e-143	0.315087	0.36	0.159	6.38524e-139	Path II
UQCR11	1.54673e-175	0.314989	0.809	0.59	2.64831e-171	Path II
GNG5	7.38778e-159	0.313825	0.632	0.393	1.26494e-154	Path II
NEAT1	3.43208e-186	0.313131	0.593	0.337	5.8764e-182	Path II
IL10RA	2.19591e-232	0.312446	0.833	0.57	3.75984e-228	Path II
OGDH	6.95537e-194	0.311321	0.348	0.119	1.1909e-189	Path II
CAPN2	8.00984e-168	0.309859	0.527	0.274	1.37145e-163	Path II
GALM	6.35752e-195	0.309793	0.291	0.081	1.08854e-190	Path II
ZNHIT1	7.13545e-166	0.309173	0.43	0.196	1.22173e-161	Path II
CD59	2.08553e-134	0.308263	0.305	0.124	3.57085e-130	Path II
HCLS1	6.44967e-206	0.307895	0.854	0.634	1.10431e-201	Path II
RPS27L	2.05434e-116	0.307541	0.674	0.474	3.51744e-112	Path II
COX5B	6.78337e-180	0.307482	0.822	0.616	1.16145e-175	Path II
PPP4C	4.73815e-171	0.30739	0.518	0.264	8.11266e-167	Path II
TOX	4.85986e-206	0.305179	0.265	0.06	8.32105e-202	Path II
RGS19	1.04121e-158	0.304344	0.407	0.18	1.78276e-154	Path II
TALDO1	9.25877e-153	0.303636	0.51	0.272	1.58529e-148	Path II
EVI2B	1.91323e-136	0.303616	0.516	0.292	3.27583e-132	Path II
RAP1A	6.04047e-153	0.303139	0.673	0.424	1.03425e-148	Path II
BAX	1.10201e-115	0.302537	0.448	0.247	1.88687e-111	Path II
CCDC167	2.34149e-167	0.302161	0.291	0.095	4.0091e-163	Path II
SPTAN1	6.76405e-183	0.300103	0.49	0.23	1.15814e-178	Path II
FKBP1A	7.78927e-131	0.299347	0.602	0.386	1.33368e-126	Path II
SRP14	2.26642e-219	0.298623	0.952	0.808	3.88056e-215	Path II
CASP4	1.93488e-148	0.29788	0.427	0.202	3.3129e-144	Path II
GABARAPL2	7.73155e-150	0.297778	0.62	0.376	1.3238e-145	Path II
SASH3	2.34195e-159	0.296896	0.402	0.178	4.00989e-155	Path II
ELOB	6.76592e-168	0.296817	0.783	0.56	1.15846e-163	Path II
COX7B	1.87479e-135	0.296351	0.592	0.365	3.21002e-131	Path II
COPS9	3.74377e-143	0.29623	0.509	0.276	6.41008e-139	Path II
ARPC5	4.23604e-121	0.294638	0.608	0.408	7.25295e-117	Path II
PPIA	1.11589e-237	0.294595	0.994	0.928	1.91063e-233	Path II
UQCR10	5.32186e-152	0.294587	0.727	0.489	9.11209e-148	Path II
EMB	3.50792e-179	0.294525	0.504	0.246	6.00626e-175	Path II
ATP5MC3	5.59934e-140	0.294431	0.682	0.461	9.5872e-136	Path II
HMGB1	1.32275e-168	0.29386	0.921	0.783	2.26481e-164	Path II
TNFRSF4	7.96328e-143	0.291722	0.264	0.089	1.36347e-138	Path II
POMP	8.38593e-138	0.29102	0.447	0.231	1.43584e-133	Path II
LAT	1.43229e-156	0.290262	0.773	0.564	2.45237e-152	Path II
DEK	4.44102e-130	0.289351	0.536	0.312	7.60391e-126	Path II
SH3BGRL	2.59739e-142	0.289324	0.706	0.479	4.44726e-138	Path II
SQOR	3.20385e-167	0.288059	0.263	0.076	5.48564e-163	Path II
MRPL41	2.89452e-149	0.287146	0.468	0.233	4.956e-145	Path II
ICAM3	8.14492e-155	0.286248	0.757	0.52	1.39457e-150	Path II
HSPA8	7.72855e-171	0.286197	0.976	0.891	1.32328e-166	Path II
SCP2	2.01149e-138	0.286161	0.452	0.23	3.44407e-134	Path II
ATP5PB	1.50053e-132	0.285149	0.613	0.384	2.56921e-128	Path II
TIGIT	5.22688e-128	0.283944	0.533	0.307	8.94947e-124	Path II
GBP1	1.63827e-130	0.283924	0.283	0.11	2.80504e-126	Path II
CCM2	4.8981e-149	0.283292	0.546	0.306	8.38652e-145	Path II
AP2M1	6.20166e-135	0.282799	0.561	0.334	1.06185e-130	Path II
ATP5F1B	2.44244e-136	0.282417	0.716	0.506	4.18195e-132	Path II
CFLAR	4.83954e-174	0.281991	0.518	0.258	8.28627e-170	Path II
OSBPL8	7.78621e-139	0.281704	0.504	0.278	1.33315e-134	Path II
SLA	1.57398e-155	0.281549	0.327	0.124	2.69497e-151	Path II
FAM45A	2.52484e-153	0.281534	0.296	0.104	4.32303e-149	Path II
UBC	1.05967e-205	0.280773	0.981	0.91	1.81436e-201	Path II
LCP1	4.28554e-194	0.280077	0.731	0.48	7.3377e-190	Path II

## Sheet: HD BM
HD BM
Gene	P_val	Avg_logFC	Pct.1	Pct.2	P_val_adj	Path
AC010422.3	1.3249e-100	0.468646	0.76	0.494	2.14183e-96	Pre
RPS2	6.3337e-215	0.417712	1	0.969	1.02391e-210	Pre
RPS4X	2.44191e-307	0.40875	1	0.978	3.94759e-303	Pre
RPS12	0	0.392736	1	0.991	0	Pre
EEF1B2	1.68267e-185	0.392256	0.998	0.939	2.7202e-181	Pre
RPS5	6.07184e-269	0.391223	1	0.963	9.81573e-265	Pre
RPL5	4.99352e-242	0.349777	1	0.97	8.07252e-238	Pre
RPS13	1.17277e-266	0.34869	1	0.975	1.8959e-262	Pre
SNHG7	5.3692e-62	0.347409	0.513	0.293	8.67985e-58	Pre
RPL32	0	0.338095	1	0.99	0	Pre
AIF1	1.55188e-50	0.336563	0.255	0.101	2.50876e-46	Pre
RPS14	2.36726e-288	0.334584	1	0.981	3.82692e-284	Pre
TCF7	9.41536e-55	0.32567	0.597	0.378	1.52209e-50	Pre
RPS23	2.64157e-280	0.320069	1	0.981	4.27037e-276	Pre
RPS9	8.45807e-161	0.319478	1	0.957	1.36733e-156	Pre
RPL8	1.37314e-211	0.307878	1	0.978	2.21982e-207	Pre
RPL13	7.39891e-266	0.307736	1	0.992	1.19611e-261	Pre
RPL12	7.97791e-224	0.301388	1	0.976	1.28971e-219	Pre
RPL35A	6.98384e-231	0.299729	1	0.973	1.12901e-226	Pre
RPL30	9.77028e-281	0.298554	1	0.988	1.57946e-276	Pre
C1orf162	3.28707e-39	0.297687	0.37	0.209	5.31387e-35	Pre
RPS3	1.03985e-255	0.297054	1	0.982	1.68102e-251	Pre
RPLP0	9.12428e-138	0.291728	0.999	0.967	1.47503e-133	Pre
CD7	2.90151e-54	0.289201	0.831	0.654	4.69059e-50	Pre
RPS8	2.43426e-239	0.288767	1	0.989	3.93523e-235	Pre
RPS6	6.33907e-178	0.285203	1	0.979	1.02477e-173	Pre
RPL3	6.77792e-164	0.284276	1	0.977	1.09572e-159	Pre
LDLRAP1	4.86585e-40	0.281184	0.546	0.378	7.86613e-36	Pre
MALAT1	5.36518e-168	0.671731	1	1	8.67336e-164	Path I
MT-ATP8	3.73771e-114	0.623606	0.994	0.993	6.04238e-110	Path I
MT-ND3	1.13242e-175	0.620829	0.996	0.999	1.83067e-171	Path I
MT-CO3	5.91491e-168	0.600967	0.999	0.997	9.56204e-164	Path I
MT-ND4	1.6588e-96	0.597505	0.938	0.901	2.68161e-92	Path I
MT-ND2	5.27e-95	0.595233	0.945	0.919	8.51949e-91	Path I
TGFBR2	5.78686e-38	0.589421	0.388	0.231	9.35503e-34	Path I
MT-ND4L	1.29985e-163	0.589028	0.997	0.998	2.10134e-159	Path I
PTPRC	1.22523e-23	0.572063	0.913	0.896	1.98071e-19	Path I
MT-CYB	1.96239e-144	0.543078	0.998	1	3.17239e-140	Path I
MT-ND1	3.38034e-113	0.539154	0.986	0.982	5.46465e-109	Path I
MT-CO2	1.31051e-158	0.523688	0.999	1	2.11857e-154	Path I
IL6ST	1.91307e-35	0.522191	0.418	0.262	3.09267e-31	Path I
MT-ATP6	6.19862e-87	0.515427	0.988	0.992	1.00207e-82	Path I
MT-ND6	4.54698e-20	0.485382	0.499	0.402	7.35065e-16	Path I
DDX17	3.19716e-13	0.470754	0.521	0.465	5.16852e-09	Path I
ATM	7.48099e-19	0.460306	0.429	0.335	1.20938e-14	Path I
MT-ND5	1.66187e-49	0.450292	0.932	0.935	2.68658e-45	Path I
SSH2	5.94034e-15	0.444515	0.311	0.223	9.60315e-11	Path I
CCR7	1.2493e-34	0.440773	0.651	0.508	2.01962e-30	Path I
PIK3IP1	1.90267e-35	0.433222	0.724	0.661	3.07586e-31	Path I
IL7R	1.04591e-31	0.428156	0.695	0.613	1.69082e-27	Path I
PDE3B	8.46284e-13	0.427571	0.338	0.259	1.3681e-08	Path I
MT-CO1	5.23636e-45	0.405499	0.999	1	8.46509e-41	Path I
MBNL1	3.82581e-18	0.398915	0.659	0.618	6.1848e-14	Path I
SESN3	1.18985e-09	0.38933	0.303	0.24	1.92351e-05	Path I
SATB1	2.35446e-21	0.386799	0.303	0.191	3.80623e-17	Path I
TXK	3.79685e-18	0.371471	0.297	0.195	6.13798e-14	Path I
TNFAIP3	9.01585e-07	0.360499	0.476	0.439	0.014575	Path I
SESN1	3.58763e-17	0.358961	0.287	0.19	5.79976e-13	Path I
NDFIP1	4.64674e-14	0.357246	0.658	0.653	7.51191e-10	Path I
TXNIP	2.16124e-65	0.350391	0.973	0.982	3.49386e-61	Path I
FUS	1.20382e-13	0.347931	0.687	0.657	1.9461e-09	Path I
NFKBIZ	4.85417e-07	0.336	0.323	0.271	0.00784726	Path I
CAMK4	3.18083e-11	0.323216	0.56	0.516	5.14212e-07	Path I
ABLIM1	1.681e-10	0.322279	0.326	0.253	2.71751e-06	Path I
STK4	3.82803e-09	0.319898	0.653	0.65	6.1884e-05	Path I
CHRM3-AS2	1.98283e-16	0.31321	0.254	0.161	3.20544e-12	Path I
FOXP1	2.79395e-13	0.309719	0.648	0.613	4.51669e-09	Path I
GCC2	1.81191e-07	0.302404	0.449	0.407	0.00292913	Path I
SYNE21	1.96742e-11	0.295117	0.194	0.313	3.18054e-07	Path I
LEF1	5.46761e-17	0.287745	0.707	0.657	8.83894e-13	Path I
SARAF	1.41593e-57	0.284955	0.98	0.992	2.28899e-53	Path I
HLA-DRB1	0	1.23537	0.512	0.052	0	Path II
CD74	1.95677e-245	1.16023	0.85	0.54	3.16331e-241	Path II
LGALS1	2.45509e-205	1.12092	0.417	0.075	3.9689e-201	Path II
CRIP1	1.28824e-250	1.09334	0.812	0.468	2.08257e-246	Path II
RPS26	8.05897e-161	1.07962	0.964	0.85	1.30281e-156	Path II
S100A4	0	1.07033	0.967	0.816	0	Path II
IL32	0	1.0614	0.985	0.896	0	Path II
HLA-DRB5	1.03993e-298	1.05706	0.428	0.024	1.68116e-294	Path II
ANXA2	2.80096e-261	0.947438	0.496	0.086	4.52803e-257	Path II
HLA-DPA1	1.90939e-238	0.890619	0.454	0.073	3.08672e-234	Path II
HLA-DPB1	2.12858e-201	0.851401	0.485	0.123	3.44107e-197	Path II
SH3BGRL3	0	0.848017	0.987	0.863	0	Path II
CYTOR	1.25284e-243	0.834447	0.377	0.028	2.02533e-239	Path II
DUSP1	4.3732e-149	0.802956	0.788	0.502	7.06971e-145	Path II
FOS	5.15613e-73	0.793722	0.311	0.117	8.33541e-69	Path II
PMAIP1	6.40527e-166	0.76489	0.294	0.032	1.03548e-161	Path II
SRGN	5.64102e-189	0.762641	0.783	0.452	9.11927e-185	Path II
COTL1	3.77713e-169	0.747925	0.759	0.457	6.1061e-165	Path II
LGALS3	1.31727e-185	0.723358	0.298	0.022	2.1295e-181	Path II
ITGB1	1.13599e-183	0.712726	0.587	0.212	1.83644e-179	Path II
HLA-DQB1	5.79583e-186	0.708664	0.304	0.025	9.36953e-182	Path II
S100A11	1.37892e-126	0.702872	0.542	0.24	2.22916e-122	Path II
S100A10	6.02514e-197	0.698242	0.929	0.755	9.74024e-193	Path II
PRDM1	1.03056e-190	0.690057	0.36	0.048	1.666e-186	Path II
SAT1	9.53001e-104	0.667976	0.653	0.402	1.54062e-99	Path II
GBP5	6.142e-141	0.644855	0.514	0.193	9.92915e-137	Path II
KLF6	8.65591e-130	0.639057	0.698	0.388	1.39931e-125	Path II
ALOX5AP	4.4019e-100	0.623289	0.437	0.187	7.11611e-96	Path II
C12orf75	9.01809e-140	0.621164	0.373	0.095	1.45786e-135	Path II
CST7	4.24163e-167	0.618223	0.28	0.024	6.85702e-163	Path II
S100A6	1.47292e-155	0.608691	0.934	0.804	2.38112e-151	Path II
TAGLN2	8.26129e-122	0.585352	0.807	0.572	1.33552e-117	Path II
JUN	1.15348e-38	0.584843	0.588	0.436	1.86472e-34	Path II
RPS4Y1	4.59718e-77	0.56007	0.432	0.181	7.4318e-73	Path II
EZR	8.05353e-128	0.559864	0.635	0.32	1.30193e-123	Path II
AHNAK	5.71494e-156	0.556321	0.578	0.226	9.23877e-152	Path II
HERPUD1	5.34131e-99	0.550525	0.411	0.157	8.63476e-95	Path II
TENT5C	9.67231e-135	0.539266	0.331	0.068	1.56363e-130	Path II
HPGD	8.92345e-115	0.529611	0.259	0.045	1.44256e-110	Path II
CD99	5.72555e-138	0.517142	0.867	0.641	9.25593e-134	Path II
VIM	9.31007e-114	0.516707	0.952	0.88	1.50507e-109	Path II
RPS10	3.02071e-51	0.51283	0.89	0.817	4.88328e-47	Path II
PPP1R15A	3.43159e-97	0.511101	0.296	0.08	5.54751e-93	Path II
IL10RA	2.04202e-117	0.504218	0.742	0.457	3.30113e-113	Path II
UBC	1.365e-177	0.499748	0.977	0.892	2.20665e-173	Path II
ANXA5	2.48596e-98	0.49897	0.424	0.166	4.01881e-94	Path II
LSP1	4.81809e-138	0.497723	0.888	0.696	7.78892e-134	Path II
CLIC1	1.84387e-108	0.494983	0.841	0.622	2.98079e-104	Path II
CTSC	2.08187e-88	0.494271	0.442	0.195	3.36556e-84	Path II
HLA-C	1.21064e-236	0.492586	0.999	0.986	1.95712e-232	Path II
PFN1	1.25146e-226	0.492283	0.999	0.964	2.02311e-222	Path II
MYL6	1.22681e-157	0.489576	0.951	0.823	1.98327e-153	Path II
NEAT1	2.16897e-85	0.488941	0.53	0.278	3.50635e-81	Path II
FAM129A	2.71454e-151	0.488524	0.287	0.034	4.38832e-147	Path II
PCBP1	1.66284e-90	0.480516	0.737	0.517	2.68814e-86	Path II
TIGIT	3.61095e-88	0.479954	0.509	0.243	5.83747e-84	Path II
CD52	1.82689e-167	0.479485	0.995	0.958	2.95335e-163	Path II
GAPDH	2.09747e-159	0.479219	0.984	0.914	3.39077e-155	Path II
CLDND1	6.17305e-91	0.478496	0.51	0.246	9.97935e-87	Path II
CTLA4	1.36991e-85	0.477292	0.467	0.215	2.2146e-81	Path II
TXN	5.17693e-85	0.476501	0.446	0.204	8.36902e-81	Path II
HLA-A	1.04203e-240	0.475378	0.998	0.988	1.68454e-236	Path II
ARPC1B	4.32767e-109	0.472609	0.842	0.624	6.9961e-105	Path II
CD2	1.89232e-96	0.465166	0.691	0.431	3.05912e-92	Path II
GSTK1	2.87989e-123	0.460593	0.895	0.708	4.65563e-119	Path II
RGS1	7.91921e-67	0.456237	0.442	0.219	1.28022e-62	Path II
DOK2	1.06715e-82	0.455097	0.598	0.342	1.72515e-78	Path II
TPM4	9.19132e-82	0.453688	0.355	0.134	1.48587e-77	Path II
DYNLL1	1.9526e-68	0.452543	0.47	0.25	3.15657e-64	Path II
HLA-B	2.59131e-168	0.450034	0.993	0.977	4.18912e-164	Path II
OPTN	1.68779e-93	0.443187	0.491	0.224	2.72848e-89	Path II
MYO1G	3.36845e-83	0.442449	0.434	0.193	5.44543e-79	Path II
FTH1	4.32099e-181	0.440099	0.996	0.956	6.98531e-177	Path II
FAS	9.4617e-131	0.439115	0.282	0.044	1.52958e-126	Path II
IER2	1.15743e-41	0.43757	0.664	0.499	1.87111e-37	Path II
BATF	4.93024e-80	0.437367	0.363	0.141	7.97023e-76	Path II
JPT1	2.80575e-79	0.435152	0.378	0.153	4.53578e-75	Path II
CD82	9.87583e-109	0.424727	0.284	0.061	1.59653e-104	Path II
GLIPR1	1.41019e-87	0.423293	0.322	0.102	2.27971e-83	Path II
ARPC3	6.74549e-102	0.422273	0.882	0.712	1.09048e-97	Path II
RNF214	2.99132e-86	0.421031	0.341	0.116	4.83576e-82	Path II
IL2RG	1.85824e-75	0.417762	0.656	0.426	3.00403e-71	Path II
MT2A	6.25488e-36	0.413814	0.451	0.289	1.01116e-31	Path II
TTC39C	4.45824e-64	0.401907	0.479	0.255	7.2072e-60	Path II
CARD16	9.57141e-67	0.400897	0.52	0.294	1.54731e-62	Path II
ARHGDIB	2.71919e-143	0.398384	0.987	0.946	4.39584e-139	Path II
TMSB10	2.28707e-156	0.395778	1	0.978	3.69728e-152	Path II
FLNA	1.66144e-72	0.394931	0.537	0.3	2.68589e-68	Path II
PPP1R18	1.4924e-62	0.39398	0.602	0.384	2.41262e-58	Path II
PSMB9	1.84866e-72	0.392772	0.711	0.491	2.98854e-68	Path II
PRDX1	3.80202e-64	0.391992	0.569	0.35	6.14635e-60	Path II
TMSB4X	2.23385e-244	0.390231	1	0.984	3.61124e-240	Path II
EMP3	4.0645e-87	0.388535	0.905	0.764	6.57068e-83	Path II
CKLF	1.05102e-66	0.384175	0.418	0.2	1.69908e-62	Path II
B2M	0	0.383427	1	0.998	0	Path II
ISG20	1.04428e-70	0.381502	0.802	0.618	1.68818e-66	Path II
ARID5B	2.42251e-70	0.379602	0.525	0.281	3.91623e-66	Path II
OAZ1	5.16537e-101	0.378166	0.95	0.827	8.35033e-97	Path II
CFL1	2.18426e-113	0.375723	0.983	0.909	3.53108e-109	Path II
YWHAB	5.99742e-88	0.374837	0.912	0.782	9.69543e-84	Path II
STAT1	3.64137e-46	0.37432	0.342	0.171	5.88663e-42	Path II
H3F3A	2.37514e-94	0.371239	0.955	0.867	3.83966e-90	Path II
NCF4	1.60928e-90	0.370688	0.278	0.071	2.60157e-86	Path II
PBXIP1	3.07642e-67	0.368851	0.622	0.385	4.97333e-63	Path II
JUNB	7.98496e-35	0.368435	0.952	0.892	1.29085e-30	Path II
CAPZB	2.15668e-64	0.367306	0.742	0.556	3.48649e-60	Path II
PPP1CA	2.16141e-67	0.36637	0.707	0.49	3.49413e-63	Path II
ARPC2	3.21824e-76	0.360979	0.841	0.688	5.20261e-72	Path II
GATA3	5.16355e-55	0.360337	0.43	0.227	8.34739e-51	Path II
GBP2	4.09004e-59	0.359101	0.408	0.202	6.61195e-55	Path II
HNRNPLL	3.50204e-78	0.359028	0.259	0.073	5.66139e-74	Path II
SLC9A3R1	1.09568e-54	0.355551	0.66	0.446	1.77128e-50	Path II
GLRX	1.43793e-47	0.353029	0.462	0.277	2.32455e-43	Path II
ELOVL5	1.17433e-59	0.348667	0.471	0.253	1.89842e-55	Path II
STAM	2.29887e-57	0.346202	0.369	0.173	3.71635e-53	Path II
OSTF1	4.89036e-57	0.345227	0.426	0.224	7.90576e-53	Path II
CASP1	7.66896e-65	0.344467	0.296	0.111	1.23976e-60	Path II
MYL12B	2.57367e-69	0.342889	0.838	0.677	4.1606e-65	Path II
EVI2B	4.38447e-43	0.342676	0.422	0.25	7.08794e-39	Path II
ACTN4	7.57719e-71	0.341641	0.284	0.095	1.22493e-66	Path II
CD53	7.72219e-63	0.340577	0.686	0.467	1.24837e-58	Path II
CALM1	9.62519e-94	0.338423	0.966	0.889	1.55601e-89	Path II
ATP2B1	8.60783e-62	0.337956	0.299	0.117	1.39154e-57	Path II
LIME1	1.39415e-47	0.336726	0.684	0.515	2.25378e-43	Path II
SAMSN1	6.94736e-57	0.335209	0.318	0.137	1.12311e-52	Path II
CFLAR	5.78971e-62	0.334895	0.416	0.201	9.35964e-58	Path II
VAMP5	1.63476e-49	0.334192	0.378	0.197	2.64275e-45	Path II
ZYX	2.14206e-42	0.333225	0.633	0.454	3.46285e-38	Path II
CTSA	4.59693e-44	0.331925	0.311	0.152	7.4314e-40	Path II
NDUFA11	2.70383e-49	0.331501	0.443	0.249	4.37101e-45	Path II
TSC22D3	1.20809e-57	0.331287	0.954	0.904	1.953e-53	Path II
PGAM1	4.52708e-51	0.330954	0.518	0.314	7.31847e-47	Path II
ACTG1	2.43985e-59	0.330722	0.987	0.95	3.94427e-55	Path II
RAC2	9.7221e-77	0.330686	0.95	0.862	1.57167e-72	Path II
YWHAQ	5.37836e-46	0.32951	0.436	0.253	8.69466e-42	Path II
DBI	1.16652e-50	0.328638	0.554	0.351	1.88579e-46	Path II
CDC42	1.24298e-55	0.32732	0.736	0.557	2.0094e-51	Path II
SEC61B	5.66101e-49	0.326221	0.57	0.365	9.15159e-45	Path II
CASP8	6.12434e-58	0.32317	0.376	0.178	9.90061e-54	Path II
CD44	2.26812e-63	0.322653	0.784	0.593	3.66665e-59	Path II
NDUFA13	7.67921e-54	0.322076	0.57	0.361	1.24142e-49	Path II
ICOS	7.91208e-54	0.320316	0.291	0.12	1.27907e-49	Path II
EID1	2.86152e-48	0.318498	0.611	0.404	4.62594e-44	Path II
ISG15	9.46089e-39	0.318048	0.323	0.169	1.52945e-34	Path II
PSMB3	1.83466e-52	0.31741	0.516	0.306	2.96591e-48	Path II
OGDH	1.17727e-63	0.317142	0.274	0.096	1.90318e-59	Path II
SYNE2	1.13861e-105	0.316709	0.455	0.177	1.84067e-101	Path II
ACTB	3.394e-92	0.316154	1	0.994	5.48674e-88	Path II
SKAP1	3.27085e-61	0.315847	0.701	0.481	5.28766e-57	Path II
RTKN2	3.42111e-33	0.315035	0.373	0.227	5.53057e-29	Path II
MAP1LC3B	1.5778e-48	0.309042	0.48	0.281	2.55067e-44	Path II
TAP1	1.34765e-45	0.308879	0.468	0.281	2.17861e-41	Path II
PIM2	2.86309e-29	0.306574	0.495	0.346	4.62847e-25	Path II
ATP5F1E	1.03307e-89	0.304154	0.986	0.922	1.67007e-85	Path II
TMEM50A	5.20539e-50	0.304042	0.494	0.289	8.41504e-46	Path II
HMGB2	1.46925e-38	0.303901	0.439	0.263	2.37519e-34	Path II
PTPRCAP	2.62448e-69	0.303774	0.958	0.895	4.24273e-65	Path II
PSME1	7.38208e-52	0.301468	0.857	0.722	1.19339e-47	Path II
SUB1	2.80784e-44	0.300097	0.785	0.654	4.53915e-40	Path II
TRBC1	5.01326e-10	0.299138	0.407	0.341	8.10444e-06	Path II
MYH9	1.50527e-44	0.297953	0.69	0.514	2.43342e-40	Path II
YWHAZ	6.64504e-61	0.296864	0.901	0.794	1.07424e-56	Path II
COX5A	1.44851e-41	0.296424	0.572	0.382	2.34166e-37	Path II
REEP5	4.62286e-49	0.295822	0.358	0.176	7.47331e-45	Path II
CAST	1.29172e-46	0.295387	0.438	0.247	2.0882e-42	Path II
GPR183	3.86444e-41	0.295259	0.302	0.148	6.24726e-37	Path II
UBL5	7.31749e-51	0.294889	0.793	0.628	1.18295e-46	Path II
TPI1	4.63533e-43	0.294332	0.653	0.466	7.49348e-39	Path II
TRBC2	1.81055e-25	0.292848	0.716	0.605	2.92694e-21	Path II
CCDC107	3.24058e-45	0.292346	0.361	0.184	5.23873e-41	Path II
H2AFZ	1.4001e-34	0.291446	0.659	0.495	2.2634e-30	Path II
SELPLG	6.28962e-48	0.291227	0.684	0.506	1.01678e-43	Path II
ALDOA	8.08375e-50	0.291037	0.816	0.674	1.30682e-45	Path II
TNIP1	4.0663e-45	0.288222	0.41	0.222	6.57358e-41	Path II
NDUFB1	7.71269e-36	0.286825	0.504	0.332	1.24683e-31	Path II
PSME2	3.35215e-39	0.285901	0.601	0.424	5.41909e-35	Path II
PET100	5.90941e-37	0.284654	0.542	0.365	9.55316e-33	Path II
TPM3	6.92661e-53	0.284632	0.809	0.662	1.11976e-48	Path II
TMEM173	7.78253e-39	0.284161	0.43	0.258	1.25812e-34	Path II
RHOA	6.2403e-57	0.284015	0.874	0.756	1.00881e-52	Path II
LCP1	1.18874e-51	0.283376	0.695	0.501	1.92172e-47	Path II
TRAPPC1	2.65801e-40	0.283165	0.6	0.421	4.29694e-36	Path II
DEK	3.05374e-39	0.280839	0.427	0.249	4.93668e-35	Path II

## Sheet: non-aGVHD PB
non-aGVHD PB
Gene	P_val	Avg_logFC	Pct.1	Pct.2	P_val_adj	Path
RPL36A	1.9932e-233	0.772348	0.981	0.87	3.04461e-229	Pre
RPS4Y1	2.42171e-50	0.717684	0.441	0.237	3.69916e-46	Pre
RPS12	0	0.679346	1	0.981	0	Pre
RPS17	7.01869e-275	0.679313	0.995	0.936	1.0721e-270	Pre
RPS6	0	0.677745	1	0.982	0	Pre
RPLP2	0	0.619056	1	0.987	0	Pre
RPS18	0	0.617885	1	0.99	0	Pre
RPL32	0	0.615173	1	0.984	0	Pre
RPL12	0	0.610347	1	0.973	0	Pre
RPL34	0	0.606852	1	0.987	0	Pre
RPS21	7.36837e-253	0.597436	0.996	0.94	1.12552e-248	Pre
RPL21	0	0.590528	1	0.987	0	Pre
RPS27	0	0.581345	1	0.993	0	Pre
EEF1B2	1.35757e-117	0.578972	0.898	0.756	2.07369e-113	Pre
RPL13	0	0.575405	1	0.991	0	Pre
RPS5	4.70399e-218	0.571816	0.994	0.948	7.18534e-214	Pre
RPS10	1.94653e-241	0.563803	0.998	0.957	2.97333e-237	Pre
RPL17	1.95872e-126	0.563183	0.948	0.837	2.99195e-122	Pre
RPS8	5.7356e-297	0.560946	1	0.977	8.76113e-293	Pre
RPL10A	2.68429e-265	0.560455	1	0.968	4.10026e-261	Pre
RPS29	0	0.553351	1	0.987	0	Pre
RPL9	2.67729e-289	0.545691	1	0.974	4.08956e-285	Pre
RPL38	1.17745e-237	0.540846	0.998	0.958	1.79855e-233	Pre
RPL36	2.71795e-301	0.539111	1	0.973	4.15167e-297	Pre
RPS27A	0	0.539035	1	0.987	0	Pre
RPS3A	2.31287e-296	0.534739	1	0.982	3.53291e-292	Pre
RPL30	9.72995e-301	0.52618	1	0.976	1.48625e-296	Pre
RPL35	2.13241e-258	0.525704	1	0.971	3.25726e-254	Pre
RPL31	9.59496e-247	0.523223	1	0.97	1.46563e-242	Pre
RPL39	2.93678e-272	0.518804	1	0.972	4.48594e-268	Pre
RPS14	0	0.513431	1	0.982	0	Pre
RPL35A	4.31334e-279	0.511342	1	0.976	6.58863e-275	Pre
RPL18A	0	0.507204	1	0.983	0	Pre
RPL37A	1.72895e-276	0.504162	0.999	0.973	2.64098e-272	Pre
RPL3	8.6527e-274	0.497988	1	0.977	1.3217e-269	Pre
RPS25	1.46297e-282	0.495627	1	0.978	2.23469e-278	Pre
RPL10	0	0.486078	1	0.995	0	Pre
RPL27	5.50102e-210	0.476348	0.999	0.971	8.40281e-206	Pre
RPS9	4.28635e-180	0.474788	0.995	0.942	6.5474e-176	Pre
RPL41	0	0.470025	1	0.989	0	Pre
RPS13	1.21232e-207	0.465166	0.998	0.968	1.85182e-203	Pre
RPS20	1.91924e-195	0.461743	0.997	0.968	2.93163e-191	Pre
RPL23A	2.00753e-281	0.458863	1	0.977	3.0665e-277	Pre
RPS23	8.74742e-234	0.448527	1	0.976	1.33617e-229	Pre
RPL19	1.12431e-276	0.447416	1	0.982	1.71739e-272	Pre
RPS28	1.65245e-268	0.442734	1	0.982	2.52412e-264	Pre
RPS2	4.50316e-226	0.436898	1	0.985	6.87858e-222	Pre
RPL22	6.50564e-163	0.432283	0.994	0.951	9.93737e-159	Pre
RPS16	9.10823e-228	0.431406	1	0.976	1.39128e-223	Pre
RPL5	2.87617e-168	0.429892	0.997	0.96	4.39336e-164	Pre
RPL8	3.65186e-211	0.424598	1	0.974	5.57821e-207	Pre
RPL26	4.87606e-269	0.421807	1	0.979	7.44819e-265	Pre
RPL23	2.27953e-143	0.415584	0.99	0.946	3.48199e-139	Pre
RPS19	4.98636e-155	0.406271	1	0.987	7.61666e-151	Pre
RPL7	5.2744e-190	0.405073	0.999	0.974	8.05665e-186	Pre
RPL11	1.1195e-278	0.40339	1	0.985	1.71004e-274	Pre
RPL6	3.86321e-181	0.401969	1	0.968	5.90106e-177	Pre
RPL27A	9.10789e-258	0.400192	1	0.976	1.39123e-253	Pre
RPS3	2.73261e-241	0.399341	1	0.988	4.17406e-237	Pre
RPL37	6.15099e-201	0.386346	1	0.982	9.39563e-197	Pre
RPS7	1.01739e-160	0.369014	0.998	0.966	1.55407e-156	Pre
RPL29	1.04217e-148	0.366249	0.999	0.966	1.59192e-144	Pre
TOMM7	6.5934e-68	0.366112	0.933	0.832	1.00714e-63	Pre
RPL4	1.77479e-102	0.362796	0.99	0.932	2.71099e-98	Pre
EEF1A1	5.35655e-204	0.351773	1	0.99	8.18213e-200	Pre
JUN	1.75358e-12	0.338196	0.51	0.424	2.67859e-08	Pre
CD69	5.55021e-32	0.335297	0.56	0.411	8.47794e-28	Pre
SNHG8	1.07871e-19	0.331165	0.427	0.315	1.64773e-15	Pre
RPLP0	4.11419e-73	0.32941	0.976	0.91	6.28442e-69	Pre
RPL13A	1.56507e-227	0.329187	1	0.991	2.39065e-223	Pre
RPS15A	8.96371e-207	0.324244	1	0.985	1.36921e-202	Pre
RPS15	1.09509e-187	0.321285	1	0.984	1.67274e-183	Pre
CXCR4	3.9661e-46	0.318969	0.89	0.781	6.05822e-42	Pre
PTGER2	3.17134e-20	0.307879	0.266	0.151	4.84422e-16	Pre
RPL7A	6.65575e-87	0.296382	0.994	0.96	1.01667e-82	Pre
RPL14	2.73582e-123	0.293839	1	0.977	4.17897e-119	Pre
C6orf48	1.58503e-14	0.290108	0.521	0.449	2.42113e-10	Pre
JUNB	4.11152e-17	0.286985	0.783	0.726	6.28035e-13	Pre
ZFAS1	1.9879e-19	0.283566	0.621	0.546	3.03652e-15	Pre
RPL18	6.66651e-110	0.28103	1	0.98	1.01831e-105	Pre
AC058791.1	5.35983e-14	0.585989	0.381	0.283	8.18714e-10	Path I
HLA-DRB1	1.68768e-22	0.497365	0.68	0.566	2.57793e-18	Path I
MALAT1	8.64665e-89	0.493341	1	1	1.32078e-84	Path I
AC016831.5	1.542e-07	0.482574	0.371	0.328	0.0023554	Path I
NEAT1	6.9689e-20	0.441125	0.789	0.719	1.0645e-15	Path I
HLA-DPB1	4.31756e-23	0.435366	0.677	0.563	6.59507e-19	Path I
FOXP3	1.26884e-86	0.430148	1	1	1.93816e-82	Path I
RGS1	1.98554e-06	0.4256	0.558	0.553	0.0303292	Path I
MCL1	2.66694e-10	0.422346	0.476	0.439	4.07376e-06	Path I
CD74	6.01892e-23	0.413042	0.788	0.721	9.1939e-19	Path I
TNFRSF4	0.00093818	0.39233	0.272	0.239	1	Path I
HLA-DPA1	1.10654e-14	0.388697	0.554	0.462	1.69024e-10	Path I
PMAIP1	1.48615e-08	0.388674	0.426	0.358	0.000227009	Path I
HLA-DRA	1.92895e-09	0.388529	0.495	0.417	2.94647e-05	Path I
IL32	2.6558e-59	0.383969	0.979	0.994	4.05673e-55	Path I
HPGD	8.55797e-08	0.373179	0.337	0.265	0.00130723	Path I
HLA-DQA1	2.91433e-10	0.362639	0.256	0.168	4.45164e-06	Path I
B2M	9.58899e-107	0.361833	1	1	1.46472e-102	Path I
TYMP	0.000406147	0.356496	0.336	0.31	1	Path I
RORA	0.000262062	0.352362	0.436	0.436	1	Path I
KLF6	0.00594313	0.349629	0.566	0.617	1	Path I
HLA-A	1.31163e-66	0.345407	0.997	0.999	2.00352e-62	Path I
HLA-DMA	5.90097e-06	0.345293	0.265	0.214	0.0901374	Path I
HERPUD1	3.50552e-05	0.339188	0.43	0.418	0.535469	Path I
ITGB1	1.18088e-07	0.335702	0.576	0.542	0.0018038	Path I
HLA-C	9.39815e-53	0.331795	0.982	0.997	1.43557e-48	Path I
CD2	2.81694e-09	0.323249	0.651	0.634	4.30288e-05	Path I
GBP5	0.000110845	0.323196	0.373	0.349	1	Path I
PRDM1	0.00308226	0.321105	0.281	0.261	1	Path I
IL2RG	1.12863e-11	0.31919	0.705	0.695	1.72398e-07	Path I
XIST	0.000708043	0.318969	0.351	0.328	1	Path I
EPB41	0.00418741	0.312642	0.343	0.343	1	Path I
PTPRC	5.10667e-11	0.298508	0.811	0.819	7.80043e-07	Path I
PCSK7	5.83938e-06	0.296936	0.555	0.567	0.0891965	Path I
CYTOR	5.9155e-07	0.291951	0.545	0.516	0.00903592	Path I
SAMHD1	2.33062e-06	0.291012	0.557	0.56	0.0356001	Path I
PBXIP1	5.41431e-05	0.286047	0.496	0.5	0.827037	Path I
ARGLU1	0.00126337	0.283838	0.521	0.545	1	Path I
NDUFA13	1.25236e-05	0.282094	0.595	0.632	0.191298	Path I
ACTG1	2.80361e-195	0.983738	0.986	0.859	4.28252e-191	Path II
ISG15	7.23288e-92	0.758104	0.834	0.468	1.10482e-87	Path II
HIST1H4C	3.89169e-32	0.755951	0.472	0.254	5.94456e-28	Path II
NEAT11	2.11715e-119	0.716855	0.949	0.659	3.23395e-115	Path II
UCP2	8.49114e-110	0.698967	0.907	0.614	1.29702e-105	Path II
SLC25A5	1.21525e-80	0.642561	0.706	0.374	1.8563e-76	Path II
GBP2	1.75397e-101	0.640431	0.805	0.419	2.67919e-97	Path II
KLRB1	2.43056e-30	0.629309	0.277	0.12	3.71268e-26	Path II
CORO1A	7.74553e-165	0.61843	0.988	0.882	1.18313e-160	Path II
COTL1	1.18462e-83	0.609214	0.828	0.517	1.80951e-79	Path II
SAT11	5.12461e-88	0.602378	0.926	0.625	7.82784e-84	Path II
ARPC5	1.37596e-92	0.5971	0.761	0.387	2.10178e-88	Path II
HLA-DRA1	8.68681e-77	0.596291	0.7	0.34	1.32691e-72	Path II
GAPDH	1.01359e-110	0.583669	0.993	0.91	1.54827e-106	Path II
CD741	7.15011e-88	0.583259	0.928	0.668	1.09218e-83	Path II
MX1	3.16072e-77	0.582881	0.559	0.226	4.82799e-73	Path II
EPSTI1	4.54226e-81	0.568671	0.592	0.235	6.9383e-77	Path II
LIMS1	2.223e-95	0.565392	0.523	0.168	3.39564e-91	Path II
IFI6	1.48116e-67	0.565363	0.697	0.357	2.26247e-63	Path II
LY6E	4.66528e-89	0.560426	0.899	0.609	7.12622e-85	Path II
CLIC1	8.63504e-107	0.559476	0.92	0.605	1.319e-102	Path II
IFI16	1.23725e-88	0.557707	0.728	0.332	1.8899e-84	Path II
DYNLL1	1.41603e-82	0.55213	0.69	0.316	2.16298e-78	Path II
PSMB8	2.08624e-102	0.551507	0.86	0.474	3.18673e-98	Path II
HMGB2	1.07554e-31	0.550404	0.77	0.514	1.64288e-27	Path II
CALM3	2.49443e-87	0.532381	0.851	0.51	3.81025e-83	Path II
TAP1	9.81197e-96	0.531661	0.676	0.271	1.49878e-91	Path II
ACTB	1.77141e-114	0.507394	1	0.992	2.70583e-110	Path II
WDR1	2.98567e-77	0.502368	0.664	0.299	4.56061e-73	Path II
UBE2L6	8.65694e-74	0.501268	0.682	0.313	1.32235e-69	Path II
ISG20	4.10337e-90	0.497599	0.965	0.737	6.2679e-86	Path II
RAC2	1.09312e-89	0.497554	0.925	0.661	1.66974e-85	Path II
MYL6	1.15022e-119	0.497297	0.997	0.899	1.75695e-115	Path II
LGALS1	3.32593e-36	0.495718	0.668	0.421	5.08036e-32	Path II
ABRACL	1.11818e-71	0.491571	0.649	0.312	1.70802e-67	Path II
S1PR4	7.12836e-74	0.491383	0.723	0.366	1.08886e-69	Path II
PPP1CA	6.44301e-82	0.487997	0.858	0.504	9.8417e-78	Path II
STAT1	8.89288e-64	0.48794	0.687	0.341	1.35839e-59	Path II
PSMA4	3.19477e-71	0.483314	0.675	0.327	4.88001e-67	Path II
TUBA1B	0.000621651	0.481151	0.513	0.405	1	Path II
CD21	1.90835e-74	0.478969	0.881	0.555	2.91501e-70	Path II
LIMD2	4.23681e-80	0.475832	0.938	0.686	6.47173e-76	Path II
GBP1	4.74593e-72	0.474041	0.473	0.166	7.24941e-68	Path II
ARPC1B	9.59099e-88	0.473226	0.943	0.693	1.46502e-83	Path II
TIGIT	6.82198e-55	0.470854	0.68	0.348	1.04206e-50	Path II
ARHGDIB	1.64552e-142	0.468018	1	0.939	2.51352e-138	Path II
HLA-DRB11	1.38011e-61	0.461018	0.826	0.506	2.10812e-57	Path II
H2AFV	1.72446e-58	0.460598	0.652	0.323	2.63411e-54	Path II
LSP1	1.22596e-75	0.459448	0.918	0.644	1.87265e-71	Path II
PSMB9	4.29386e-78	0.459079	0.903	0.561	6.55887e-74	Path II
SUB1	1.72279e-82	0.456753	0.95	0.737	2.63157e-78	Path II
ARPC2	1.07773e-88	0.455555	0.958	0.776	1.64623e-84	Path II
OAS1	1.61443e-73	0.453809	0.448	0.145	2.46605e-69	Path II
PPP1R18	1.82415e-70	0.447129	0.688	0.322	2.78639e-66	Path II
TYMP1	1.96402e-67	0.441171	0.564	0.231	3.00004e-63	Path II
LGALS9	3.03058e-73	0.430344	0.383	0.11	4.62921e-69	Path II
CNN2	1.72849e-64	0.429928	0.643	0.304	2.64026e-60	Path II
PFN1	9.12071e-105	0.428148	1	0.978	1.39319e-100	Path II
MIR4435-2HG	5.69338e-76	0.428113	0.598	0.227	8.69663e-72	Path II
CD59	5.24004e-66	0.425333	0.436	0.149	8.00416e-62	Path II
TPM4	5.01412e-74	0.422677	0.452	0.146	7.65907e-70	Path II
SLC25A3	3.12846e-55	0.416931	0.793	0.495	4.77872e-51	Path II
COX5A	1.56866e-53	0.415203	0.74	0.422	2.39613e-49	Path II
LAT	3.90451e-64	0.415157	0.797	0.46	5.96414e-60	Path II
CAP1	1.08527e-57	0.413944	0.78	0.462	1.65774e-53	Path II
CFL1	9.48338e-77	0.409668	0.983	0.932	1.44859e-72	Path II
IL321	4.05253e-85	0.408192	0.998	0.989	6.19024e-81	Path II
CTSC	1.60568e-67	0.40739	0.627	0.263	2.45267e-63	Path II
IDH2	6.74742e-64	0.407145	0.451	0.165	1.03067e-59	Path II
IL2RG1	2.15664e-65	0.407032	0.908	0.627	3.29427e-61	Path II
TRAC1	2.87879e-72	0.405772	0.988	0.931	4.39736e-68	Path II
AP2S1	2.32029e-67	0.405615	0.53	0.204	3.54424e-63	Path II
DECR1	4.11688e-70	0.404183	0.495	0.179	6.28854e-66	Path II
HLA-DRB5	3.9976e-69	0.404096	0.309	0.078	6.10634e-65	Path II
MYO1G	2.48063e-56	0.403624	0.647	0.315	3.78916e-52	Path II
CD53	3.48103e-64	0.402992	0.899	0.623	5.31728e-60	Path II
CAPZB	6.4476e-65	0.402951	0.872	0.571	9.84871e-61	Path II
H3F3A	3.63247e-96	0.402706	0.994	0.925	5.5486e-92	Path II
CLDND11	6.24542e-57	0.402307	0.584	0.261	9.53988e-53	Path II
GIMAP4	1.01102e-41	0.397802	0.631	0.35	1.54433e-37	Path II
SRGN1	1.69283e-53	0.397797	0.907	0.657	2.5858e-49	Path II
PYCARD	4.20154e-64	0.393029	0.484	0.18	6.41786e-60	Path II
TMSB10	1.69347e-132	0.392355	1	0.993	2.58678e-128	Path II
PTTG1	8.55581e-49	0.392328	0.332	0.116	1.3069e-44	Path II
ARPC3	2.86216e-78	0.39212	0.953	0.783	4.37195e-74	Path II
OAZ1	5.07562e-87	0.39185	0.989	0.889	7.75301e-83	Path II
GTF3C6	1.74637e-62	0.391671	0.558	0.233	2.66758e-58	Path II
JPT1	1.43617e-61	0.391398	0.644	0.291	2.19376e-57	Path II
PGAM1	1.80478e-49	0.390092	0.619	0.32	2.7568e-45	Path II
VCP	3.04562e-68	0.385778	0.512	0.189	4.65218e-64	Path II
LCP1	5.56021e-47	0.383746	0.623	0.33	8.49323e-43	Path II
POMP	4.6703e-51	0.38122	0.683	0.363	7.13389e-47	Path II
EMB	1.14257e-63	0.378739	0.55	0.223	1.74528e-59	Path II
RGS10	5.37449e-49	0.378189	0.722	0.403	8.20953e-45	Path II
FKBP1A	2.08442e-53	0.378081	0.735	0.403	3.18394e-49	Path II
COX8A	1.86953e-45	0.377661	0.821	0.545	2.8557e-41	Path II
BRK1	6.14658e-54	0.375983	0.777	0.449	9.3889e-50	Path II
RCSD1	2.97803e-51	0.375912	0.627	0.311	4.54894e-47	Path II
TUBB	9.30716e-13	0.375043	0.485	0.324	1.42167e-08	Path II
ACTR3	5.22012e-44	0.375035	0.739	0.467	7.97373e-40	Path II
GNAI2	9.31602e-49	0.375031	0.553	0.264	1.42302e-44	Path II
EVI2B	2.80251e-42	0.374435	0.715	0.41	4.28084e-38	Path II
CARHSP1	1.5754e-59	0.371212	0.445	0.164	2.40642e-55	Path II
MSN	3.46345e-58	0.370358	0.552	0.234	5.29042e-54	Path II
CHMP2A	9.84303e-60	0.369256	0.584	0.248	1.50352e-55	Path II
GMFG	6.51676e-73	0.369205	0.98	0.842	9.95435e-69	Path II
GLRX	2.28959e-42	0.368241	0.75	0.45	3.49736e-38	Path II
ARHGAP30	2.67933e-57	0.368144	0.596	0.266	4.09268e-53	Path II
AQP3	1.48146e-44	0.365375	0.556	0.277	2.26293e-40	Path II
ATP5F1C	1.21872e-47	0.364808	0.651	0.346	1.86159e-43	Path II
ARL6IP1	6.0267e-41	0.364742	0.664	0.369	9.20578e-37	Path II
SIT1	3.36335e-52	0.363743	0.572	0.26	5.13751e-48	Path II
SLFN5	6.21645e-55	0.360368	0.507	0.21	9.49563e-51	Path II
PPP4C	6.25361e-55	0.359818	0.573	0.255	9.5524e-51	Path II
ITM2A	1.16707e-31	0.358905	0.61	0.36	1.7827e-27	Path II
NOP10	8.95448e-51	0.358091	0.646	0.323	1.3678e-46	Path II
LDHA	1.24081e-32	0.355922	0.734	0.472	1.89534e-28	Path II
LCK	9.06386e-52	0.355133	0.897	0.635	1.38451e-47	Path II
HMGN2	7.80695e-16	0.35387	0.79	0.604	1.19251e-11	Path II
H2AFZ	2.39333e-24	0.353427	0.691	0.454	3.65581e-20	Path II
CLTA	3.46351e-53	0.352913	0.544	0.236	5.29052e-49	Path II
VAMP5	5.68948e-45	0.35291	0.616	0.317	8.69069e-41	Path II
HLA-A1	5.64167e-109	0.352628	1	0.998	8.61765e-105	Path II
PPM1G	4.93115e-48	0.350492	0.629	0.309	7.53233e-44	Path II
HLA-DPA11	2.24025e-39	0.34893	0.692	0.407	3.42199e-35	Path II
SIRPG	7.37695e-62	0.348651	0.381	0.123	1.12683e-57	Path II
MXD4	7.02514e-70	0.348567	0.303	0.073	1.07309e-65	Path II
HNRNPF	3.77705e-43	0.348257	0.686	0.392	5.76944e-39	Path II
FYB1	1.30122e-40	0.347664	0.847	0.585	1.98762e-36	Path II
PARP1	5.35966e-49	0.345901	0.601	0.288	8.18688e-45	Path II
CARD161	2.59294e-39	0.34519	0.752	0.447	3.96072e-35	Path II
SAMD9	2.11018e-50	0.344807	0.429	0.17	3.2233e-46	Path II
CSTB	5.767e-46	0.34421	0.762	0.435	8.80909e-42	Path II
CD27	7.23432e-34	0.343466	0.773	0.56	1.10504e-29	Path II
PSMB6	2.21007e-49	0.34344	0.621	0.297	3.37588e-45	Path II
AES	5.20257e-54	0.343423	0.952	0.821	7.94693e-50	Path II
TBC1D10C	6.40428e-52	0.341734	0.745	0.394	9.78253e-48	Path II
TXNDC17	3.92805e-68	0.341637	0.383	0.113	6.00009e-64	Path II
LAP3	4.05039e-62	0.339616	0.361	0.111	6.18697e-58	Path II
S100A4	9.14683e-59	0.338619	1	0.957	1.39718e-54	Path II
BST2	6.29661e-48	0.338434	0.519	0.231	9.61807e-44	Path II
CASP4	1.30595e-46	0.3379	0.636	0.319	1.99484e-42	Path II
PRDX1	1.07835e-39	0.337382	0.753	0.477	1.64718e-35	Path II
SEM1	8.21275e-41	0.335569	0.588	0.305	1.2545e-36	Path II
CSK	6.28496e-53	0.33488	0.558	0.242	9.60028e-49	Path II
TXN	2.61736e-37	0.334853	0.742	0.461	3.99801e-33	Path II
ATP5F1A	5.33227e-42	0.334252	0.73	0.433	8.14504e-38	Path II
LAPTM5	1.18181e-41	0.334066	0.927	0.715	1.80522e-37	Path II
PTPRC1	3.87153e-52	0.333749	0.95	0.774	5.91377e-48	Path II
ANXA5	1.85863e-44	0.333112	0.587	0.292	2.83906e-40	Path II
SMC4	1.37037e-48	0.332998	0.34	0.119	2.09324e-44	Path II
NAP1L4	3.66977e-51	0.329558	0.591	0.274	5.60558e-47	Path II
MYL12B	2.11738e-47	0.329501	0.909	0.689	3.23429e-43	Path II
SKAP1	1.30267e-44	0.328718	0.728	0.411	1.98983e-40	Path II
YWHAH	5.21365e-54	0.32857	0.456	0.175	7.96385e-50	Path II
IFI35	8.18456e-54	0.328528	0.373	0.129	1.25019e-49	Path II
SAMD3	4.27421e-61	0.326965	0.362	0.111	6.52886e-57	Path II
DBNL	2.89937e-49	0.326473	0.529	0.235	4.42879e-45	Path II
TMEM173	9.57962e-52	0.326138	0.552	0.241	1.46329e-47	Path II
SUMO2	1.80279e-57	0.32596	0.956	0.78	2.75377e-53	Path II
SEC11A	1.74506e-42	0.325733	0.67	0.352	2.66559e-38	Path II
TNFRSF1B	1.34458e-44	0.324967	0.6	0.295	2.05385e-40	Path II
PARK7	6.65567e-45	0.322492	0.801	0.484	1.01665e-40	Path II
SMCHD11	3.66494e-36	0.322429	0.683	0.401	5.59819e-32	Path II
OSTF1	1.33501e-46	0.319547	0.55	0.252	2.03923e-42	Path II
ARL4C	1.06812e-40	0.319242	0.678	0.378	1.63155e-36	Path II
ATP5MC3	2.10824e-38	0.319006	0.721	0.441	3.22034e-34	Path II
PSMD8	4.55893e-45	0.318354	0.634	0.326	6.96377e-41	Path II
MYO1F	5.38648e-58	0.318278	0.604	0.259	8.22786e-54	Path II
GBP51	2.72378e-46	0.3167	0.58	0.278	4.16057e-42	Path II
PSMA5	5.14163e-46	0.316596	0.532	0.245	7.85384e-42	Path II
YWHAE	4.50523e-47	0.315295	0.399	0.156	6.88174e-43	Path II
VASP	3.07726e-50	0.315294	0.468	0.189	4.70051e-46	Path II
AURKAIP1	1.97748e-46	0.313878	0.583	0.28	3.0206e-42	Path II
C4orf48	1.90262e-47	0.31384	0.542	0.245	2.90626e-43	Path II
43714	7.40715e-33	0.3129	0.727	0.464	1.13144e-28	Path II
GALM	1.12981e-58	0.31276	0.413	0.14	1.72578e-54	Path II
ATP5PB	8.08979e-40	0.31225	0.631	0.338	1.23572e-35	Path II
H2AFJ	6.51178e-49	0.312172	0.432	0.171	9.94674e-45	Path II
TMSB4X	1.78498e-127	0.311566	1	0.999	2.72656e-123	Path II
PSMA2	5.97828e-33	0.310461	0.643	0.382	9.13183e-29	Path II
SQOR	1.07388e-58	0.310329	0.411	0.14	1.64035e-54	Path II
PSMA1	1.229e-37	0.310249	0.637	0.346	1.8773e-33	Path II
IRF7	3.98837e-49	0.309873	0.37	0.135	6.09224e-45	Path II
PSMB2	2.80605e-45	0.309696	0.522	0.237	4.28624e-41	Path II
C9orf16	3.50268e-39	0.309476	0.786	0.481	5.35034e-35	Path II
GPSM3	4.07121e-33	0.309108	0.801	0.557	6.21877e-29	Path II
GBP4	1.30195e-54	0.308962	0.364	0.122	1.98873e-50	Path II
ITGB2	5.26325e-38	0.308785	0.784	0.491	8.03961e-34	Path II
FAS	5.47313e-54	0.307967	0.385	0.134	8.36021e-50	Path II
UBXN1	1.06067e-32	0.307829	0.773	0.506	1.62017e-28	Path II
APOBEC3G	1.09084e-58	0.307384	0.365	0.115	1.66625e-54	Path II
PARP9	7.30319e-55	0.307247	0.329	0.102	1.11556e-50	Path II
DOK2	2.73824e-36	0.306918	0.662	0.375	4.18267e-32	Path II
TALDO1	1.49474e-44	0.306637	0.561	0.267	2.28322e-40	Path II
BLOC1S1	8.28928e-41	0.305532	0.634	0.331	1.26619e-36	Path II
HLA-B1	4.31897e-75	0.30553	1	0.994	6.59723e-71	Path II
DEK	1.01239e-32	0.304222	0.598	0.334	1.54642e-28	Path II
HLA-DPB11	4.02872e-36	0.303177	0.792	0.514	6.15387e-32	Path II
SP100	3.95888e-38	0.301864	0.678	0.374	6.04718e-34	Path II
H1FX	3.61499e-37	0.300732	0.562	0.297	5.5219e-33	Path II
SCAND1	6.3054e-32	0.300535	0.75	0.469	9.6315e-28	Path II
SAMD9L	1.16695e-44	0.29998	0.341	0.125	1.78252e-40	Path II
HMGB1	6.33171e-28	0.299724	0.941	0.799	9.67169e-24	Path II
HLA-DQA11	4.87186e-32	0.299593	0.323	0.138	7.44177e-28	Path II
POLR1D	8.72522e-36	0.299162	0.707	0.421	1.33278e-31	Path II
SMS	1.30676e-35	0.298793	0.458	0.217	1.99608e-31	Path II
C12orf75	1.48152e-35	0.298772	0.609	0.332	2.26302e-31	Path II
VIM	1.81089e-21	0.297853	0.918	0.805	2.76613e-17	Path II
GLIPR1	1.50329e-52	0.297509	0.406	0.148	2.29628e-48	Path II
HERC5	1.80722e-32	0.297457	0.342	0.15	2.76053e-28	Path II
DBI	1.91698e-37	0.297284	0.726	0.429	2.92819e-33	Path II
TNFRSF41	1.04017e-26	0.29707	0.391	0.197	1.58885e-22	Path II
LPXN	9.90431e-47	0.296825	0.407	0.159	1.51288e-42	Path II
YWHAB	4.31591e-42	0.29595	0.924	0.695	6.59256e-38	Path II
HCLS1	4.7694e-40	0.295792	0.708	0.389	7.28526e-36	Path II
GNB2	2.94743e-43	0.295154	0.56	0.264	4.5022e-39	Path II
TRAPPC1	3.70061e-43	0.294841	0.783	0.467	5.65268e-39	Path II
ABI1	2.05249e-50	0.294841	0.399	0.147	3.13518e-46	Path II
ZDHHC12	5.02012e-55	0.294777	0.318	0.097	7.66823e-51	Path II
SELPLG	5.01461e-39	0.294193	0.607	0.324	7.65982e-35	Path II
RBX1	2.66989e-38	0.293607	0.72	0.418	4.07826e-34	Path II
HLA-DMA1	2.02657e-46	0.292571	0.412	0.16	3.09559e-42	Path II
ARPC4	6.0433e-37	0.292425	0.772	0.474	9.23114e-33	Path II
SUSD3	1.77179e-43	0.291144	0.443	0.189	2.70642e-39	Path II
VSIR	1.81125e-29	0.291097	0.553	0.306	2.76668e-25	Path II
UQCRC2	1.50562e-40	0.290027	0.584	0.292	2.29983e-36	Path II
LYAR	9.9903e-32	0.289893	0.29	0.119	1.52602e-27	Path II
PPA1	2.34989e-32	0.2892	0.578	0.323	3.58945e-28	Path II
S100A11	3.40764e-35	0.289108	0.805	0.528	5.20516e-31	Path II
ZYX	4.79803e-54	0.287202	0.404	0.142	7.329e-50	Path II
PPP1CC	2.24499e-37	0.287044	0.608	0.32	3.42922e-33	Path II
NDUFA12	2.89e-35	0.286859	0.572	0.304	4.41447e-31	Path II
YWHAQ	5.42049e-34	0.286677	0.62	0.342	8.2798e-30	Path II
CYBA	4.45444e-45	0.286221	0.958	0.808	6.80416e-41	Path II
CORO1B	3.14437e-22	0.286208	0.656	0.426	4.80302e-18	Path II
CASP1	9.35026e-41	0.285601	0.511	0.237	1.42825e-36	Path II
RHOA	2.29433e-32	0.285545	0.778	0.509	3.50458e-28	Path II
TWF2	8.25819e-50	0.285339	0.438	0.171	1.26144e-45	Path II
CYTOR1	6.78218e-42	0.284511	0.775	0.436	1.03598e-37	Path II
FNBP1	4.36007e-35	0.283485	0.698	0.399	6.66e-31	Path II
APOBEC3C	1.49032e-45	0.283347	0.412	0.163	2.27647e-41	Path II
DRAP1	3.14344e-35	0.283273	0.742	0.432	4.8016e-31	Path II
DCTN2	5.42067e-50	0.283	0.385	0.139	8.28007e-46	Path II
CD3D	1.55251e-47	0.282672	0.983	0.892	2.37146e-43	Path II
MRPS15	5.26593e-45	0.281765	0.399	0.156	8.0437e-41	Path II
SHMT2	4.40347e-41	0.281603	0.438	0.189	6.7263e-37	Path II
SLC9A3R1	3.22462e-44	0.281558	0.455	0.19	4.92561e-40	Path II
RHOF	2.99403e-44	0.281249	0.538	0.248	4.57338e-40	Path II
GUK1	2.79026e-35	0.280543	0.797	0.504	4.26213e-31	Path II
HINT1	2.85144e-39	0.280448	0.952	0.815	4.35557e-35	Path II

## Sheet: non-aGVHD BM
non-aGVHD BM
Gene	P_val	Avg_logFC	Pct.1	Pct.2	P_val_adj	Path
RPS4Y1	4.50152e-46	1.00414	0.345	0.122	6.83511e-42	Pre
RPL36A	1.79173e-163	0.789221	0.962	0.893	2.72056e-159	Pre
RPL17	1.36608e-128	0.759894	0.922	0.837	2.07426e-124	Pre
RPS17	3.9901e-193	0.716433	0.983	0.951	6.05857e-189	Pre
RPS6	7.03817e-275	0.695367	0.997	1	1.06868e-270	Pre
RPS27	0	0.694928	0.999	0.999	0	Pre
RPL34	0	0.693271	0.998	0.999	0	Pre
RPL21	0	0.687455	0.997	1	0	Pre
CXCR4	5.29098e-72	0.686368	0.813	0.635	8.03382e-68	Pre
RPL32	4.70407e-296	0.666595	0.996	0.999	7.14266e-292	Pre
RPS18	2.72735e-270	0.658411	0.997	0.998	4.1412e-266	Pre
RPS12	6.05569e-227	0.634763	0.996	0.999	9.19496e-223	Pre
RPL12	1.49988e-212	0.621993	0.996	0.988	2.27742e-208	Pre
IFITM1	1.80483e-44	0.608588	0.661	0.49	2.74046e-40	Pre
RPL13	2.69787e-294	0.603956	0.998	1	4.09644e-290	Pre
RPS29	9.08709e-299	0.594248	0.997	1	1.37978e-294	Pre
RPL36	1.11655e-248	0.589534	0.996	0.998	1.69536e-244	Pre
RPL10A	1.3116e-195	0.579582	0.995	0.988	1.99154e-191	Pre
RPLP2	7.60703e-233	0.578293	0.998	0.998	1.15505e-228	Pre
RPL18A	4.42552e-258	0.573352	0.996	0.999	6.7197e-254	Pre
RPS27A	2.32074e-269	0.569381	0.998	0.999	3.52381e-265	Pre
RPS21	4.28522e-164	0.565489	0.99	0.963	6.50668e-160	Pre
RPL35	7.68969e-200	0.552757	0.994	0.99	1.1676e-195	Pre
RPS14	4.15063e-238	0.549948	0.998	0.999	6.30232e-234	Pre
RPL30	5.21623e-223	0.536528	0.994	0.997	7.92033e-219	Pre
RPS5	2.20731e-132	0.534716	0.988	0.978	3.35157e-128	Pre
RPL35A	7.04992e-209	0.533226	0.998	0.994	1.07046e-204	Pre
RPL9	2.14401e-186	0.531772	0.996	0.997	3.25546e-182	Pre
RPL3	5.55926e-201	0.531737	0.997	0.995	8.44118e-197	Pre
RPL10	2.56527e-278	0.527815	0.998	1	3.89511e-274	Pre
RPL31	6.07875e-167	0.524091	0.998	0.993	9.22997e-163	Pre
RPS3A	1.14876e-198	0.513074	0.996	0.998	1.74428e-194	Pre
EEF1B2	1.18179e-66	0.511427	0.878	0.798	1.79443e-62	Pre
RPL41	2.52465e-307	0.509597	0.998	1	3.83342e-303	Pre
RPS10	2.31568e-142	0.508647	0.994	0.985	3.51613e-138	Pre
RPS25	1.10899e-217	0.505615	0.996	0.999	1.6839e-213	Pre
RPL38	5.46043e-151	0.498879	0.989	0.986	8.29112e-147	Pre
RPS8	1.3562e-175	0.495674	0.998	0.998	2.05925e-171	Pre
RPS13	5.28237e-166	0.493331	0.995	0.993	8.02075e-162	Pre
MIF	2.13178e-33	0.476438	0.599	0.456	3.23689e-29	Pre
RPL23A	1.06748e-220	0.473599	0.998	0.998	1.62087e-216	Pre
RPL19	9.84573e-205	0.45983	0.998	0.998	1.49498e-200	Pre
RPL8	6.4355e-166	0.450621	0.997	0.996	9.77167e-162	Pre
RPL27	1.40488e-138	0.450375	0.992	0.985	2.13317e-134	Pre
RPS28	2.30354e-196	0.445306	0.996	1	3.49769e-192	Pre
JUNB	8.55149e-40	0.444694	0.883	0.839	1.29846e-35	Pre
RPS9	6.64642e-112	0.437027	0.992	0.979	1.00919e-107	Pre
PTGER2	1.11557e-23	0.434107	0.296	0.143	1.69388e-19	Pre
RPS23	9.7382e-161	0.43144	0.995	0.997	1.47865e-156	Pre
RPL37A	9.94435e-147	0.423855	0.997	0.995	1.50995e-142	Pre
RPS20	1.44388e-123	0.422431	0.995	0.995	2.19239e-119	Pre
RPL11	3.04372e-208	0.412132	0.998	0.999	4.62158e-204	Pre
RPL26	1.28792e-187	0.40564	0.998	0.997	1.95558e-183	Pre
ZFP36L2	1.30973e-23	0.392743	0.731	0.662	1.9887e-19	Pre
RPS19	2.19375e-105	0.391803	0.998	0.999	3.33098e-101	Pre
RPL7	1.25251e-138	0.389667	0.996	0.998	1.90182e-134	Pre
RPL6	6.32098e-124	0.385113	0.995	0.994	9.59777e-120	Pre
RPL39	5.84351e-117	0.383234	0.997	0.999	8.87279e-113	Pre
RPS2	1.61509e-135	0.382928	1	1	2.45235e-131	Pre
RPL27A	9.32565e-178	0.381678	0.997	0.998	1.41601e-173	Pre
RPS16	1.81586e-129	0.38117	0.996	0.996	2.7572e-125	Pre
RPS3	1.4905e-157	0.377108	0.997	0.998	2.26318e-153	Pre
RPL5	3.41135e-102	0.376788	0.994	0.987	5.1798e-98	Pre
CD69	3.31037e-12	0.374684	0.49	0.437	5.02647e-08	Pre
TOMM7	2.3309e-48	0.369304	0.896	0.855	3.53924e-44	Pre
RPS7	1.98407e-115	0.362112	0.994	0.995	3.01261e-111	Pre
EEF1G	2.37397e-12	0.360505	0.333	0.251	3.60464e-08	Pre
RPL22	6.11586e-87	0.359287	0.986	0.98	9.28632e-83	Pre
RPL23	2.91313e-80	0.348652	0.985	0.981	4.4233e-76	Pre
RPL29	2.83936e-104	0.342939	0.992	0.991	4.31129e-100	Pre
PFDN5	5.20453e-57	0.341964	0.959	0.943	7.90256e-53	Pre
NOP53	3.99309e-44	0.320882	0.9	0.89	6.06311e-40	Pre
SNHG8	1.36612e-10	0.317786	0.375	0.308	2.07432e-06	Pre
TSC22D3	1.86065e-17	0.3109	0.844	0.819	2.82521e-13	Pre
RPL4	4.33338e-57	0.309936	0.981	0.973	6.5798e-53	Pre
CD7	2.67919e-13	0.306439	0.52	0.443	4.06808e-09	Pre
RPL37	2.4491e-99	0.303626	0.996	0.999	3.71871e-95	Pre
RPL13A	5.55436e-147	0.30219	0.999	0.998	8.43374e-143	Pre
MAL	2.22004e-15	0.302118	0.377	0.254	3.37091e-11	Pre
EEF1A1	1.96089e-123	0.29385	0.998	0.999	2.97742e-119	Pre
RPS15	2.48294e-119	0.293674	0.998	0.999	3.7701e-115	Pre
TMEM123	1.91957e-18	0.292538	0.667	0.626	2.91468e-14	Pre
C6orf48	5.92809e-08	0.286971	0.509	0.492	0.000900121	Pre
NEAT1	2.72387e-124	0.828222	0.932	0.663	4.13593e-120	Path I
ISG15	1.21464e-87	0.816809	0.839	0.555	1.84431e-83	Path I
SAT1	1.62338e-100	0.746223	0.911	0.658	2.46494e-96	Path I
CD74	1.62926e-93	0.66778	0.932	0.704	2.47386e-89	Path I
IFI6	2.62894e-52	0.659874	0.69	0.438	3.99179e-48	Path I
GBP2	4.72589e-84	0.659231	0.802	0.498	7.17579e-80	Path I
TYMP	3.0517e-67	0.649447	0.608	0.302	4.6337e-63	Path I
KLRB1	3.38109e-17	0.64662	0.277	0.153	5.13385e-13	Path I
HLA-DRA	1.80728e-53	0.645417	0.638	0.363	2.74417e-49	Path I
HLA-DRB1	2.72954e-71	0.632448	0.824	0.551	4.14453e-67	Path I
TIGIT	5.47137e-51	0.631058	0.721	0.472	8.30772e-47	Path I
IL32	9.27978e-174	0.626372	1	0.993	1.40904e-169	Path I
CD2	3.80874e-83	0.605173	0.891	0.671	5.7832e-79	Path I
UCP2	9.40225e-77	0.603678	0.886	0.668	1.42764e-72	Path I
MX1	3.7155e-46	0.597865	0.562	0.309	5.64162e-42	Path I
GBP5	6.85423e-66	0.594568	0.637	0.33	1.04075e-61	Path I
STAT1	5.32618e-49	0.58609	0.673	0.431	8.08726e-45	Path I
EPSTI1	2.55865e-55	0.584566	0.572	0.299	3.88505e-51	Path I
CTSC	2.38427e-52	0.538492	0.647	0.378	3.62028e-48	Path I
LY6E	1.90163e-66	0.532233	0.892	0.701	2.88743e-62	Path I
SRGN	1.80776e-63	0.528329	0.894	0.707	2.74491e-59	Path I
TNFRSF4	4.09706e-23	0.526774	0.468	0.298	6.22098e-19	Path I
MCL1	5.78524e-64	0.526403	0.785	0.523	8.78431e-60	Path I
HLA-DQA1	7.4194e-44	0.510635	0.39	0.164	1.12656e-39	Path I
TNFRSF18	3.34544e-33	0.510062	0.416	0.217	5.07972e-29	Path I
ACTG1	5.34075e-70	0.508966	0.972	0.918	8.1094e-66	Path I
ISG20	1.31097e-79	0.508338	0.955	0.814	1.99057e-75	Path I
S1PR4	1.79614e-57	0.506568	0.81	0.567	2.72726e-53	Path I
HLA-DPB1	4.7386e-54	0.504379	0.792	0.538	7.19508e-50	Path I
IL2RG	4.95953e-72	0.497995	0.932	0.753	7.53054e-68	Path I
IL2RA	2.22161e-36	0.495006	0.626	0.413	3.37329e-32	Path I
HLA-A	2.05615e-183	0.491503	1	0.999	3.12206e-179	Path I
SLA	2.72743e-38	0.490149	0.537	0.308	4.14132e-34	Path I
TAP1	7.95056e-44	0.484389	0.687	0.46	1.20721e-39	Path I
CLDND1	1.71458e-32	0.479292	0.486	0.284	2.60342e-28	Path I
GLRX	1.12213e-45	0.478103	0.758	0.527	1.70384e-41	Path I
HLA-DRB5	8.3595e-50	0.472768	0.35	0.124	1.26931e-45	Path I
SAMD9	1.99799e-43	0.472556	0.511	0.26	3.03375e-39	Path I
HLA-DPA1	4.58645e-43	0.47159	0.716	0.462	6.96407e-39	Path I
MIR4435-2HG	4.3832e-43	0.468312	0.527	0.272	6.65545e-39	Path I
CARD16	4.69052e-49	0.464633	0.802	0.576	7.12209e-45	Path I
OAS1	3.81482e-39	0.464419	0.454	0.228	5.79242e-35	Path I
CD53	1.06333e-62	0.462771	0.889	0.707	1.61457e-58	Path I
PIM2	7.13711e-36	0.457681	0.66	0.444	1.0837e-31	Path I
CYTOR	1.18312e-47	0.456183	0.722	0.447	1.79645e-43	Path I
HLA-B	2.25615e-133	0.454677	1	0.999	3.42574e-129	Path I
HLA-DMA	3.06303e-37	0.454505	0.412	0.198	4.65091e-33	Path I
HERC5	2.59439e-34	0.452082	0.325	0.14	3.93932e-30	Path I
DYNLL1	1.21536e-41	0.450667	0.775	0.57	1.8454e-37	Path I
CLIC1	5.50738e-62	0.44916	0.912	0.732	8.36241e-58	Path I
CXCR3	2.12128e-24	0.440814	0.28	0.134	3.22095e-20	Path I
LIMD2	2.75456e-49	0.423803	0.896	0.771	4.18252e-45	Path I
SLFN5	1.88174e-37	0.423564	0.632	0.407	2.85724e-33	Path I
LGALS1	1.55358e-23	0.42128	0.622	0.435	2.35896e-19	Path I
RAC2	5.34225e-59	0.418288	0.929	0.764	8.11168e-55	Path I
MYO1F	1.04123e-35	0.414809	0.558	0.333	1.581e-31	Path I
TMEM173	5.17488e-32	0.413808	0.572	0.366	7.85754e-28	Path I
PSMB9	5.61895e-50	0.413173	0.882	0.692	8.53181e-46	Path I
SYNE2	5.64357e-32	0.413155	0.67	0.456	8.56919e-28	Path I
CD27	3.2689e-36	0.41212	0.816	0.687	4.9635e-32	Path I
TPM4	3.85464e-34	0.412104	0.484	0.271	5.85288e-30	Path I
HSPA1A	1.7559e-31	0.412021	0.378	0.188	2.66615e-27	Path I
CORO1A	6.52581e-83	0.407844	0.984	0.942	9.90879e-79	Path I
TERF2IP	5.02774e-38	0.407787	0.702	0.493	7.63412e-34	Path I
CALM3	3.02874e-39	0.407187	0.819	0.607	4.59883e-35	Path I
SAMD3	2.64817e-33	0.407008	0.379	0.185	4.02099e-29	Path I
UBE2L6	4.48389e-34	0.406105	0.633	0.405	6.80834e-30	Path I
GLIPR1	4.31238e-29	0.405924	0.397	0.211	6.54792e-25	Path I
SAMD9L	1.72761e-27	0.405264	0.382	0.206	2.62321e-23	Path I
GBP1	2.41864e-24	0.401658	0.477	0.295	3.67246e-20	Path I
PPP1R18	2.67925e-38	0.400778	0.69	0.459	4.06817e-34	Path I
RGS1	8.44241e-18	0.399471	0.641	0.505	1.2819e-13	Path I
TNFRSF1B	6.48563e-27	0.398664	0.567	0.386	9.84778e-23	Path I
IFI16	2.79388e-27	0.396975	0.655	0.463	4.24222e-23	Path I
PSMB8	4.95105e-43	0.394766	0.807	0.608	7.51767e-39	Path I
PTPRC	1.05982e-60	0.392128	0.971	0.872	1.60924e-56	Path I
LGALS9	2.59484e-30	0.391786	0.33	0.157	3.94e-26	Path I
ITM2A	6.22503e-20	0.391498	0.605	0.446	9.45208e-16	Path I
SMCHD1	9.92927e-28	0.391032	0.612	0.425	1.50766e-23	Path I
RNF213	1.83214e-32	0.390673	0.702	0.504	2.78193e-28	Path I
SELPLG	2.2566e-30	0.388099	0.598	0.399	3.42643e-26	Path I
LSP1	8.02199e-45	0.38763	0.881	0.716	1.21806e-40	Path I
DOK2	6.25298e-33	0.386797	0.716	0.523	9.49452e-29	Path I
HPGD	1.2191e-20	0.386502	0.369	0.214	1.85108e-16	Path I
LIMS1	2.1822e-27	0.385162	0.476	0.274	3.31345e-23	Path I
ITGB2	1.08211e-35	0.384049	0.783	0.593	1.64308e-31	Path I
SP100	1.53278e-26	0.382496	0.622	0.447	2.32737e-22	Path I
FAS	1.26073e-28	0.382259	0.394	0.208	1.91429e-24	Path I
SUB1	5.40479e-48	0.381067	0.922	0.794	8.20663e-44	Path I
TRAC	6.86822e-58	0.379615	0.994	0.974	1.04287e-53	Path I
TRBC1	1.13945e-07	0.379459	0.623	0.585	0.00173014	Path I
FCMR	9.49413e-29	0.375462	0.598	0.399	1.44159e-24	Path I
CD59	1.44277e-22	0.375148	0.397	0.234	2.1907e-18	Path I
ARPC1B	5.23037e-43	0.372782	0.925	0.782	7.94179e-39	Path I
MX2	2.68565e-18	0.370381	0.303	0.173	4.07789e-14	Path I
MYL6	3.10592e-65	0.369684	0.99	0.935	4.71602e-61	Path I
SIT1	2.29269e-26	0.369527	0.618	0.442	3.48123e-22	Path I
GMFG	1.62343e-56	0.366495	0.967	0.865	2.46502e-52	Path I
EVI2B	2.26594e-29	0.365791	0.672	0.468	3.44061e-25	Path I
XIST	2.03612e-32	0.365384	0.559	0.334	3.09164e-28	Path I
ARPC5	1.81442e-33	0.362266	0.766	0.573	2.75502e-29	Path I
BTG1	3.34228e-56	0.360198	0.994	0.98	5.07491e-52	Path I
HLA-E	3.06617e-82	0.358759	0.997	0.972	4.65568e-78	Path I
CD247	3.29102e-28	0.35862	0.705	0.525	4.99708e-24	Path I
PBXIP1	5.74236e-29	0.358271	0.68	0.487	8.7192e-25	Path I
SEC11A	1.61106e-28	0.356463	0.612	0.403	2.44624e-24	Path I
ARL4C	6.65974e-28	0.355357	0.705	0.541	1.01121e-23	Path I
APOBEC3G	4.75783e-24	0.354974	0.347	0.186	7.22429e-20	Path I
DUSP4	1.38475e-20	0.354561	0.298	0.157	2.10261e-16	Path I
SKAP1	7.02669e-29	0.353993	0.678	0.477	1.06693e-24	Path I
OAZ1	3.71248e-67	0.352655	0.992	0.942	5.63702e-63	Path I
RORA	1.75465e-23	0.352482	0.556	0.374	2.66425e-19	Path I
CCM2	1.3548e-25	0.350148	0.591	0.402	2.05713e-21	Path I
MXD4	5.58149e-30	0.349189	0.273	0.115	8.47494e-26	Path I
CHST12	1.93239e-27	0.348305	0.367	0.187	2.93415e-23	Path I
SPATS2L	4.01782e-20	0.34756	0.309	0.166	6.10066e-16	Path I
CD3D	4.27471e-65	0.346463	0.985	0.949	6.49071e-61	Path I
NT5C3A	6.96823e-16	0.345868	0.368	0.239	1.05806e-11	Path I
ARHGAP30	1.7283e-25	0.34536	0.601	0.414	2.62425e-21	Path I
CAPZB	5.754e-34	0.345158	0.81	0.636	8.73688e-30	Path I
EMB	5.42339e-24	0.344649	0.447	0.27	8.23488e-20	Path I
ARHGDIB	3.10811e-67	0.343945	0.995	0.959	4.71935e-63	Path I
IRF7	1.36582e-20	0.342045	0.355	0.204	2.07386e-16	Path I
FNBP1	4.9177e-29	0.342036	0.67	0.466	7.46704e-25	Path I
VAMP5	1.11523e-24	0.34099	0.574	0.389	1.69336e-20	Path I
SCAND1	3.12422e-24	0.340521	0.666	0.488	4.74382e-20	Path I
TBC1D10C	2.14437e-28	0.339113	0.745	0.56	3.25601e-24	Path I
RHOG	3.74915e-25	0.338748	0.653	0.478	5.69271e-21	Path I
EIF3A	2.38077e-21	0.335583	0.557	0.396	3.61497e-17	Path I
CASP1	2.41158e-26	0.335453	0.517	0.318	3.66175e-22	Path I
CFLAR	1.133e-22	0.334328	0.566	0.389	1.72034e-18	Path I
WDR1	4.58486e-25	0.33389	0.599	0.403	6.96165e-21	Path I
COX5A	5.50902e-26	0.333339	0.688	0.517	8.3649e-22	Path I
ATRX	1.54237e-24	0.333316	0.574	0.381	2.34194e-20	Path I
RCSD1	7.63067e-23	0.332859	0.574	0.405	1.15864e-18	Path I
SH3GLB1	1.27441e-25	0.332632	0.398	0.22	1.93507e-21	Path I
YWHAH	8.36964e-22	0.332379	0.472	0.3	1.27085e-17	Path I
ARL6IP1	4.16092e-29	0.331158	0.665	0.455	6.31794e-25	Path I
PSMA4	4.25938e-25	0.330693	0.66	0.471	6.46744e-21	Path I
HLA-C	7.74722e-97	0.328838	0.999	0.999	1.17634e-92	Path I
ARHGAP25	9.85423e-22	0.32804	0.389	0.228	1.49627e-17	Path I
PPP1CA	6.66674e-33	0.327339	0.831	0.658	1.01228e-28	Path I
RASGRP1	8.605e-23	0.327214	0.449	0.282	1.30658e-18	Path I
NOP10	1.46701e-27	0.326601	0.721	0.522	2.2275e-23	Path I
H3F3A	6.53748e-63	0.326395	0.989	0.955	9.92651e-59	Path I
HACD1	2.65933e-24	0.32624	0.263	0.117	4.03793e-20	Path I
IL10RA	4.53476e-27	0.326102	0.725	0.549	6.88557e-23	Path I
GTF3C6	2.46427e-25	0.326039	0.519	0.324	3.74174e-21	Path I
DYNLRB1	7.91777e-24	0.32555	0.647	0.471	1.20223e-19	Path I
HLA-F	2.79694e-23	0.318616	0.707	0.537	4.24687e-19	Path I
CD52	1.56104e-62	0.318055	0.997	0.993	2.37028e-58	Path I
LCK	7.40008e-38	0.317929	0.902	0.774	1.12363e-33	Path I
XAF1	2.40892e-20	0.316855	0.414	0.253	3.65771e-16	Path I
CAP1	1.56498e-27	0.316675	0.793	0.614	2.37627e-23	Path I
C4orf48	2.2005e-23	0.315903	0.533	0.35	3.34124e-19	Path I
VCP	7.34655e-22	0.315417	0.486	0.313	1.1155e-17	Path I
GBP4	2.91695e-18	0.315206	0.357	0.215	4.4291e-14	Path I
CD84	4.29142e-26	0.314925	0.334	0.164	6.51609e-22	Path I
DRAP1	7.39863e-26	0.314596	0.72	0.56	1.12341e-21	Path I
EIF2AK2	1.22899e-18	0.314065	0.357	0.214	1.86609e-14	Path I
C9orf16	2.42903e-22	0.312537	0.701	0.544	3.68824e-18	Path I
ARPC3	6.63643e-42	0.312213	0.934	0.825	1.00768e-37	Path I
FMNL1	1.75685e-22	0.311728	0.552	0.376	2.66761e-18	Path I
REEP5	5.7047e-20	0.31153	0.501	0.337	8.66202e-16	Path I
GALM	1.94272e-21	0.310865	0.364	0.205	2.94983e-17	Path I
MYO1G	4.9918e-18	0.310815	0.546	0.395	7.57955e-14	Path I
ATP2B1	2.83961e-16	0.310058	0.432	0.29	4.31167e-12	Path I
LAP3	1.20528e-16	0.309794	0.278	0.156	1.8301e-12	Path I
TPGS1	5.40918e-22	0.309439	0.337	0.181	8.2133e-18	Path I
SIRPG	2.05465e-14	0.308921	0.34	0.22	3.11979e-10	Path I
ITGB1	4.68278e-16	0.308135	0.667	0.522	7.11033e-12	Path I
GPR183	4.58054e-19	0.307951	0.566	0.398	6.95509e-15	Path I
NCF4	2.47996e-20	0.307899	0.348	0.197	3.76557e-16	Path I
C15orf53	6.89274e-24	0.30772	0.324	0.163	1.04659e-19	Path I
CASP8	2.07742e-19	0.307509	0.423	0.266	3.15436e-15	Path I
IFI35	6.69207e-16	0.307443	0.348	0.218	1.01612e-11	Path I
SF3B1	1.39831e-23	0.307316	0.559	0.376	2.12319e-19	Path I
VMP1	1.58448e-17	0.307078	0.349	0.213	2.40587e-13	Path I
HPRT1	1.76337e-15	0.306704	0.408	0.274	2.6775e-11	Path I
GABARAPL2	1.82994e-22	0.306532	0.646	0.475	2.77858e-18	Path I
DBNL	2.02571e-17	0.306355	0.456	0.316	3.07585e-13	Path I
CYBA	1.24583e-41	0.306106	0.962	0.889	1.89167e-37	Path I
CASP4	8.14042e-22	0.305807	0.567	0.391	1.23604e-17	Path I
ANXA5	1.01334e-23	0.304558	0.573	0.382	1.53865e-19	Path I
LAT	1.00122e-27	0.304334	0.785	0.602	1.52025e-23	Path I
ABRACL	3.96767e-24	0.304303	0.655	0.453	6.02451e-20	Path I
PYHIN1	2.97747e-20	0.304178	0.457	0.291	4.52099e-16	Path I
MTHFD2	3.74228e-21	0.303568	0.28	0.143	5.68228e-17	Path I
CLEC2D	1.79705e-19	0.303484	0.646	0.487	2.72864e-15	Path I
SQSTM1	5.01085e-20	0.30305	0.458	0.292	7.60848e-16	Path I
RGS10	2.0948e-20	0.302385	0.638	0.474	3.18074e-16	Path I
FYB1	2.77455e-19	0.302345	0.797	0.676	4.21288e-15	Path I
ZYX	1.35753e-20	0.302336	0.344	0.193	2.06127e-16	Path I
ICOS	5.70881e-18	0.301668	0.31	0.174	8.66825e-14	Path I
CHST7	1.4483e-22	0.300837	0.255	0.117	2.19909e-18	Path I
S100A4	2.76058e-44	0.300429	0.997	0.972	4.19167e-40	Path I
BATF	2.21599e-15	0.300218	0.382	0.245	3.36476e-11	Path I
PPM1G	1.90259e-23	0.29978	0.586	0.396	2.8889e-19	Path I
CLTA	1.12286e-20	0.299753	0.537	0.361	1.70495e-16	Path I
DECR1	5.58359e-19	0.299308	0.441	0.285	8.47813e-15	Path I
ARPC2	6.75518e-39	0.298588	0.966	0.856	1.02571e-34	Path I
IRF1	2.1467e-19	0.298368	0.652	0.491	3.25955e-15	Path I
PYCARD	4.48275e-16	0.298204	0.442	0.303	6.80661e-12	Path I
SPOCK2	1.30299e-17	0.298063	0.608	0.46	1.97846e-13	Path I
CSK	3.10456e-18	0.297431	0.536	0.376	4.71396e-14	Path I
CD28	5.63113e-18	0.297191	0.287	0.16	8.5503e-14	Path I
OPTN	4.1736e-20	0.296824	0.563	0.389	6.33719e-16	Path I
MAF	7.13331e-19	0.295946	0.295	0.159	1.08312e-14	Path I
COTL1	1.96207e-17	0.294126	0.737	0.591	2.97921e-13	Path I
TNFSF10	2.6432e-16	0.294013	0.383	0.241	4.01343e-12	Path I
ACP5	1.40124e-18	0.294005	0.277	0.145	2.12764e-14	Path I
LCP1	6.53412e-21	0.293998	0.618	0.434	9.9214e-17	Path I
YPEL3	2.16846e-16	0.291273	0.502	0.351	3.29258e-12	Path I
IQGAP2	1.18701e-15	0.290845	0.387	0.251	1.80236e-11	Path I
UBC	8.87604e-43	0.290082	0.99	0.961	1.34774e-38	Path I
NCOR1	7.51971e-21	0.2893	0.561	0.383	1.14179e-16	Path I
MTIF3	2.05575e-16	0.287895	0.409	0.264	3.12145e-12	Path I
GATA3	3.97386e-17	0.286691	0.471	0.321	6.03391e-13	Path I
TMEM167A	4.49249e-17	0.286546	0.363	0.227	6.8214e-13	Path I
ELOVL5	1.68616e-16	0.284648	0.409	0.266	2.56027e-12	Path I
IFI27L2	2.93217e-19	0.284445	0.469	0.303	4.45221e-15	Path I
SQOR	2.99439e-15	0.284404	0.358	0.229	4.54668e-11	Path I
NABP1	1.15171e-18	0.28424	0.345	0.195	1.74876e-14	Path I
ICA1	9.46265e-11	0.283767	0.295	0.193	1.43681e-06	Path I
SYTL1	1.27374e-17	0.282433	0.489	0.334	1.93404e-13	Path I
TRAF3IP3	2.9714e-20	0.282012	0.815	0.7	4.51177e-16	Path I
MAP1LC3B	1.58789e-17	0.281434	0.494	0.342	2.41105e-13	Path I
PHACTR2	3.08092e-17	0.281338	0.314	0.181	4.67807e-13	Path I
HIST1H4C	2.13303e-41	2.12917	0.824	0.401	3.2388e-37	Path II
STMN1	2.15368e-123	1.962	0.698	0.126	3.27015e-119	Path II
HMGB2	8.80754e-57	1.81943	0.92	0.518	1.33734e-52	Path II
TUBA1B	6.45468e-26	1.70758	0.779	0.501	9.80078e-22	Path II
PCLAF	0	1.62299	0.759	0.027	0	Path II
TUBB	9.84856e-42	1.4039	0.839	0.446	1.4954e-37	Path II
HMGN2	7.42287e-58	1.32372	0.97	0.655	1.12709e-53	Path II
MKI67	8.66702e-301	1.29965	0.543	0.011	1.316e-296	Path II
UBE2C	9.01017e-214	1.12628	0.352	0.004	1.3681e-209	Path II
SLC25A5	5.07937e-80	1.11516	0.94	0.47	7.71252e-76	Path II
TYMS	3.3395e-251	1.0972	0.462	0.009	5.0707e-247	Path II
TK1	1.02479e-280	1.0762	0.523	0.011	1.55603e-276	Path II
GAPDH	5.14101e-96	1.0731	1	0.945	7.80611e-92	Path II
RRM2	3.98802e-287	1.07053	0.447	0.004	6.05541e-283	Path II
TOP2A	2.50346e-220	1.05816	0.397	0.007	3.80126e-216	Path II
H2AFZ	5.24828e-34	1.04868	0.869	0.581	7.96899e-30	Path II
PTTG1	1.54228e-74	1.02954	0.729	0.187	2.3418e-70	Path II
H2AFV	6.27566e-68	0.990305	0.94	0.432	9.52896e-64	Path II
CENPF	3.84259e-276	0.989204	0.497	0.009	5.83459e-272	Path II
DUT	5.90362e-49	0.981993	0.704	0.247	8.96406e-45	Path II
BIRC5	0	0.934097	0.492	0.002	0	Path II
TUBB4B	5.81878e-46	0.910808	0.628	0.195	8.83523e-42	Path II
ACTG11	5.92402e-74	0.89742	1	0.926	8.99504e-70	Path II
CCNB2	0	0.888055	0.503	0.005	0	Path II
NUSAP1	1.0651e-128	0.887059	0.457	0.036	1.61726e-124	Path II
HMGB1	1.04243e-46	0.862317	0.99	0.846	1.58282e-42	Path II
PCNA	1.40053e-49	0.861724	0.513	0.13	2.12657e-45	Path II
CKS2	1.25836e-120	0.856612	0.628	0.081	1.9107e-116	Path II
LIMS11	2.70732e-58	0.854395	0.829	0.29	4.1108e-54	Path II
COTL11	8.44201e-54	0.852693	0.955	0.604	1.28183e-49	Path II
SMC4	1.02888e-59	0.781765	0.673	0.184	1.56226e-55	Path II
LGALS11	1.49421e-14	0.779733	0.739	0.462	2.26881e-10	Path II
KPNA2	5.10963e-61	0.752483	0.412	0.067	7.75846e-57	Path II
TUBA1C	2.56308e-83	0.73569	0.558	0.09	3.89178e-79	Path II
CKS1B	2.04809e-75	0.728439	0.452	0.068	3.10982e-71	Path II
CDT1	1.84107e-278	0.713087	0.472	0.007	2.79548e-274	Path II
MCM7	4.57759e-81	0.71282	0.442	0.061	6.95062e-77	Path II
ZWINT	5.16211e-233	0.706523	0.447	0.01	7.83815e-229	Path II
LDHA	7.20871e-36	0.698366	0.945	0.566	1.09457e-31	Path II
ANP32B	4.85914e-45	0.696961	0.96	0.56	7.37812e-41	Path II
CDK1	2.44821e-143	0.694653	0.312	0.01	3.71737e-139	Path II
CENPM	3.04974e-98	0.685584	0.568	0.08	4.63072e-94	Path II
COX8A	4.68705e-48	0.672459	0.98	0.643	7.11682e-44	Path II
DEK	1.00634e-31	0.665338	0.809	0.423	1.52802e-27	Path II
MT1E	4.00212e-95	0.664667	0.538	0.074	6.07683e-91	Path II
ARPC51	3.78745e-46	0.66389	0.975	0.596	5.75086e-42	Path II
PPIA	5.53479e-50	0.662785	0.99	0.892	8.40403e-46	Path II
VIM	6.92936e-26	0.660774	0.955	0.839	1.05215e-21	Path II
PHF19	7.90215e-96	0.659676	0.543	0.076	1.19986e-91	Path II
AURKB	2.04361e-237	0.646701	0.397	0.005	3.10302e-233	Path II
RPA3	3.79188e-50	0.645394	0.693	0.217	5.75759e-46	Path II
UBE2S	5.27333e-69	0.644167	0.452	0.072	8.00702e-65	Path II
CALM31	3.54338e-37	0.640021	0.96	0.637	5.38026e-33	Path II
CFL1	1.35578e-56	0.639788	1	0.968	2.05862e-52	Path II
PGAM1	1.60648e-43	0.624605	0.91	0.415	2.43928e-39	Path II
IDH2	6.6073e-49	0.621562	0.744	0.24	1.00325e-44	Path II
GNAI2	8.77849e-43	0.617254	0.854	0.347	1.33293e-38	Path II
MAD2L1	1.94545e-95	0.603789	0.472	0.055	2.95397e-91	Path II
ACTB1	3.8001e-52	0.598628	1	0.999	5.77007e-48	Path II
TMSB101	4.61833e-75	0.597608	1	0.999	7.01247e-71	Path II
CD38	4.62384e-181	0.593753	0.467	0.021	7.02084e-177	Path II
TPM41	6.97258e-46	0.588835	0.839	0.288	1.05872e-41	Path II
CCNB1	1.09899e-168	0.584335	0.322	0.007	1.66871e-164	Path II
MCM5	4.29215e-64	0.583199	0.492	0.089	6.51721e-60	Path II
HMGA1	4.51891e-41	0.581178	0.658	0.217	6.86151e-37	Path II
NUDT1	6.71339e-73	0.580915	0.623	0.124	1.01936e-68	Path II
AQP3	1.66106e-31	0.579564	0.834	0.372	2.52215e-27	Path II
PFN1	6.37541e-56	0.576353	1	0.992	9.68042e-52	Path II
ATP5MC3	6.27832e-37	0.574219	0.94	0.54	9.533e-33	Path II
CARHSP11	7.11669e-49	0.573075	0.789	0.258	1.0806e-44	Path II
LMNB1	6.03397e-70	0.572484	0.513	0.089	9.16198e-66	Path II
ANP32E	8.66634e-27	0.571057	0.653	0.283	1.3159e-22	Path II
MT2A	8.53616e-26	0.569892	0.889	0.455	1.29613e-21	Path II
H2AFX	5.31275e-94	0.569262	0.402	0.04	8.06688e-90	Path II
ARL6IP11	3.85619e-17	0.565432	0.854	0.481	5.85524e-13	Path II
TPX2	4.54011e-170	0.56536	0.377	0.012	6.8937e-166	Path II
DECR11	3.52598e-48	0.564195	0.844	0.289	5.35385e-44	Path II
HIST1H1C	1.24654e-89	0.562283	0.588	0.09	1.89274e-85	Path II
CDC20	1.58551e-226	0.559971	0.327	0.001	2.40743e-222	Path II
SLC25A3	1.09672e-38	0.558803	0.965	0.611	1.66526e-34	Path II
HNRNPA2B1	8.51076e-28	0.558638	0.965	0.805	1.29227e-23	Path II
SMC2	6.39213e-108	0.558112	0.467	0.047	9.7058e-104	Path II
TFDP1	3.89271e-101	0.552923	0.613	0.087	5.91069e-97	Path II
RAN	1.85117e-24	0.549033	0.899	0.649	2.81082e-20	Path II
PLK1	1.88966e-178	0.549003	0.266	0.002	2.86927e-174	Path II
CDKN3	6.27686e-149	0.546389	0.382	0.017	9.53079e-145	Path II
WDR11	2.972e-37	0.544453	0.905	0.42	4.51268e-33	Path II
PSMA41	5.88054e-36	0.542812	0.915	0.49	8.92902e-32	Path II
SUB11	3.30411e-42	0.541572	0.995	0.813	5.01697e-38	Path II
IFI161	5.7197e-29	0.541173	0.905	0.483	8.68479e-25	Path II
C12orf75	6.0008e-29	0.533938	0.834	0.403	9.11161e-25	Path II
LSM4	1.01112e-41	0.532833	0.744	0.256	1.53528e-37	Path II
GTSE1	6.29217e-253	0.527725	0.352	0.001	9.55403e-249	Path II
ASPM	1.26489e-134	0.527502	0.291	0.009	1.92061e-130	Path II
CORO1A1	1.15062e-47	0.524216	0.995	0.949	1.7471e-43	Path II
ABRACL1	1.05051e-29	0.519694	0.884	0.476	1.59509e-25	Path II
DDX39A	2.52784e-48	0.517445	0.688	0.201	3.83828e-44	Path II
HNRNPA1	1.27647e-45	0.515528	1	0.949	1.93819e-41	Path II
SNRPF	1.26972e-35	0.511062	0.879	0.381	1.92795e-31	Path II
CLTA1	1.66651e-37	0.510124	0.879	0.372	2.53042e-33	Path II
CD591	5.77969e-40	0.510059	0.734	0.243	8.77588e-36	Path II
FEN1	3.73387e-122	0.508239	0.367	0.022	5.66951e-118	Path II
CNN2	1.88813e-37	0.504979	0.925	0.399	2.86693e-33	Path II
H2AFY	3.41692e-31	0.504339	0.794	0.342	5.18826e-27	Path II
RRM1	8.27491e-79	0.503829	0.533	0.083	1.25646e-74	Path II
FABP5	4.88955e-90	0.502486	0.402	0.042	7.4243e-86	Path II
JPT1	5.91711e-26	0.499552	0.879	0.451	8.98454e-22	Path II
NDUFV2	2.0771e-32	0.499434	0.869	0.398	3.15387e-28	Path II
AP2S1	1.30378e-37	0.498469	0.864	0.34	1.97965e-33	Path II
SNRPG	3.42933e-29	0.493287	0.91	0.5	5.20709e-25	Path II
CCNA2	1.68997e-191	0.49241	0.327	0.005	2.56605e-187	Path II
MYL61	2.11113e-43	0.488837	1	0.944	3.20554e-39	Path II
MT-CO3	1.11144e-32	0.488631	1	0.99	1.68761e-28	Path II
LSM5	1.39535e-36	0.488296	0.774	0.29	2.1187e-32	Path II
MZT2B	3.41804e-29	0.488247	0.95	0.61	5.18995e-25	Path II
CD741	2.24559e-17	0.487617	0.99	0.742	3.40971e-13	Path II
ARPC21	3.50879e-37	0.482513	1	0.874	5.32775e-33	Path II
MCM3	9.04617e-48	0.476564	0.503	0.117	1.37357e-43	Path II
HSPD1	4.22209e-37	0.475909	0.714	0.251	6.41082e-33	Path II
ANXA2	7.32239e-18	0.475582	0.849	0.541	1.11183e-13	Path II
TXNDC17	2.04534e-52	0.475511	0.784	0.221	3.10564e-48	Path II
ASF1B	5.91138e-171	0.474956	0.357	0.01	8.97584e-167	Path II
YBX1	5.39386e-32	0.474703	0.995	0.88	8.19003e-28	Path II
MT-CO2	7.23719e-35	0.470845	1	0.995	1.0989e-30	Path II
RBM3	3.49179e-28	0.469323	0.94	0.566	5.30193e-24	Path II
ATP5F1C	1.96796e-27	0.468699	0.884	0.45	2.98815e-23	Path II
YWHAQ	1.25586e-27	0.466573	0.834	0.408	1.9069e-23	Path II
HNRNPA3	7.53703e-25	0.466071	0.884	0.511	1.14442e-20	Path II
CBX3	7.59517e-29	0.464173	0.879	0.454	1.15325e-24	Path II
PRDX3	5.0935e-47	0.463019	0.673	0.19	7.73397e-43	Path II
ATP5F1B	2.16973e-28	0.461677	0.894	0.482	3.29453e-24	Path II
NUCKS1	7.11021e-19	0.461268	0.729	0.392	1.07961e-14	Path II
EIF3I	1.23841e-27	0.460376	0.829	0.387	1.8804e-23	Path II
H3F3A1	3.72389e-40	0.460263	0.995	0.961	5.65436e-36	Path II
DLGAP5	9.26081e-208	0.459842	0.291	0.001	1.40616e-203	Path II
CENPN	8.33659e-213	0.45909	0.422	0.01	1.26583e-208	Path II
TALDO1	6.92051e-31	0.45534	0.849	0.385	1.05081e-26	Path II
CHCHD2	1.53515e-27	0.455016	0.975	0.776	2.33097e-23	Path II
RANBP1	7.58862e-18	0.45203	0.658	0.336	1.15226e-13	Path II
HMMR	5.75491e-167	0.451327	0.276	0.003	8.73826e-163	Path II
ENO1	1.79907e-18	0.450335	0.965	0.791	2.73171e-14	Path II
NASP	7.28409e-31	0.450273	0.593	0.208	1.10602e-26	Path II
PSMA2	4.19797e-25	0.449333	0.91	0.499	6.3742e-21	Path II
SRSF3	3.13728e-23	0.446305	0.935	0.61	4.76365e-19	Path II
PPP1CA1	2.93615e-28	0.44627	0.965	0.682	4.45826e-24	Path II
TMPO	2.40431e-41	0.445791	0.588	0.166	3.65071e-37	Path II
CENPE	8.72673e-118	0.445381	0.307	0.014	1.32507e-113	Path II
ARHGDIB1	6.29393e-45	0.444778	0.99	0.966	9.5567e-41	Path II
DHFR	6.86445e-109	0.444183	0.467	0.045	1.0423e-104	Path II
AURKA	2.99325e-143	0.44353	0.296	0.008	4.54496e-139	Path II
KIF22	1.16925e-49	0.441506	0.467	0.099	1.77538e-45	Path II
DCTN3	3.70874e-36	0.440981	0.849	0.315	5.63135e-32	Path II
HMGB3	7.70254e-176	0.44056	0.367	0.01	1.16955e-171	Path II
ATP5F1A	1.25843e-25	0.438689	0.935	0.552	1.9108e-21	Path II
CENPA	1.03671e-181	0.433571	0.261	0.001	1.57415e-177	Path II
HSP90AA1	1.03319e-16	0.432565	0.975	0.809	1.5688e-12	Path II
HNRNPD	2.06388e-24	0.431939	0.809	0.368	3.13379e-20	Path II
HMGN1	3.50868e-20	0.430532	0.94	0.633	5.32758e-16	Path II
ARPC1B1	5.69718e-29	0.430238	0.99	0.804	8.6506e-25	Path II
TXN	2.27047e-18	0.428951	0.915	0.572	3.44748e-14	Path II
TMEM167A1	2.6649e-50	0.4287	0.794	0.226	4.04638e-46	Path II
SSRP1	1.77881e-54	0.428274	0.663	0.162	2.70095e-50	Path II
TROAP	4.96445e-219	0.428212	0.317	0.001	7.53801e-215	Path II
POMP	1.35654e-27	0.427757	0.925	0.496	2.05977e-23	Path II
MZT2A	2.79966e-24	0.423047	0.92	0.564	4.25101e-20	Path II
YWHAE	5.78803e-31	0.421091	0.769	0.297	8.78854e-27	Path II
UCP21	6.11104e-19	0.42088	0.95	0.703	9.279e-15	Path II
H2AFJ	2.90159e-46	0.418887	0.678	0.189	4.40578e-42	Path II
PSME2	5.88415e-21	0.414697	0.925	0.634	8.9345e-17	Path II
NOSIP	4.66887e-23	0.414353	0.829	0.383	7.08921e-19	Path II
RAC21	4.24191e-27	0.411742	0.97	0.792	6.44092e-23	Path II
SPC25	1.53426e-211	0.411507	0.296	0.001	2.32962e-207	Path II
CENPW	6.89075e-205	0.410598	0.392	0.008	1.04629e-200	Path II
MZT1	8.43211e-54	0.409432	0.578	0.13	1.28033e-49	Path II
HINT1	1.22512e-32	0.408809	0.995	0.862	1.86022e-28	Path II
COX6C	2.24052e-27	0.407556	0.98	0.778	3.402e-23	Path II
LBR	4.91151e-33	0.406842	0.744	0.268	7.45763e-29	Path II
MRPL51	7.69807e-31	0.404642	0.854	0.346	1.16887e-26	Path II
UQCRH	7.98015e-24	0.404516	0.96	0.641	1.21171e-19	Path II
SNRPE	5.08364e-25	0.404384	0.824	0.404	7.719e-21	Path II
SNRPB	2.55684e-19	0.403902	0.869	0.512	3.8823e-15	Path II
EZH2	1.67766e-78	0.403225	0.503	0.073	2.54735e-74	Path II
HNRNPR	7.6122e-26	0.402874	0.849	0.367	1.15584e-21	Path II
VDAC3	1.09629e-33	0.402865	0.719	0.249	1.66461e-29	Path II
RPLP0	5.59107e-33	0.402	1	0.959	8.48947e-29	Path II
ALYREF	4.51985e-95	0.399691	0.462	0.052	6.86295e-91	Path II
ERH	9.94777e-20	0.399606	0.905	0.584	1.51047e-15	Path II
BAK1	2.80709e-58	0.399377	0.548	0.112	4.26229e-54	Path II
COX5A1	4.36952e-23	0.398951	0.94	0.533	6.63467e-19	Path II
SNRPD1	1.03466e-28	0.398488	0.824	0.344	1.57102e-24	Path II
GMNN	5.78225e-77	0.398135	0.357	0.038	8.77976e-73	Path II
LCP11	1.08713e-23	0.397904	0.889	0.451	1.65069e-19	Path II
PSMB81	3.32887e-23	0.397501	0.98	0.634	5.05455e-19	Path II
PSMB2	6.436e-30	0.396154	0.834	0.335	9.77242e-26	Path II
UBE2T	2.13817e-99	0.395599	0.347	0.026	3.24659e-95	Path II
PKM	1.0942e-12	0.394864	0.874	0.587	1.66143e-08	Path II
YWHAH1	6.46385e-29	0.394721	0.784	0.312	9.81471e-25	Path II
SEM1	4.03396e-24	0.393549	0.899	0.447	6.12517e-20	Path II
PARP1	7.17779e-22	0.388985	0.854	0.42	1.08988e-17	Path II
ARPC31	1.41816e-26	0.388196	0.99	0.842	2.15333e-22	Path II
PSMA3	2.6029e-29	0.38767	0.739	0.283	3.95224e-25	Path II
MRPS15	2.27614e-43	0.385968	0.698	0.198	3.45608e-39	Path II
DTYMK	5.01934e-54	0.385704	0.452	0.085	7.62136e-50	Path II
PSMB6	1.08438e-24	0.384834	0.889	0.415	1.64653e-20	Path II
GLRX5	7.87308e-47	0.384501	0.628	0.162	1.19545e-42	Path II
ADI1	1.36708e-37	0.384249	0.653	0.2	2.07577e-33	Path II
ANAPC15	3.83762e-53	0.383138	0.613	0.142	5.82705e-49	Path II
CACYBP	1.58514e-24	0.379693	0.769	0.329	2.40688e-20	Path II
IFI61	1.26633e-19	0.379468	0.864	0.473	1.9228e-15	Path II
ILF2	2.45835e-31	0.379442	0.739	0.267	3.73276e-27	Path II
LSM3	5.26049e-31	0.378399	0.804	0.304	7.98754e-27	Path II
GLRX3	1.56682e-40	0.377648	0.688	0.203	2.37907e-36	Path II
COX7A2	1.31511e-23	0.376387	0.985	0.768	1.99687e-19	Path II
NDUFA2	3.47885e-24	0.37577	0.859	0.382	5.28229e-20	Path II
COX7B	1.95019e-20	0.375584	0.92	0.547	2.96116e-16	Path II
KIFC1	1.25302e-200	0.375295	0.302	0.002	1.90258e-196	Path II
ATP5PF	6.28469e-19	0.374264	0.884	0.523	9.54267e-15	Path II
GINS2	6.80569e-128	0.373631	0.276	0.008	1.03338e-123	Path II
PSMA5	1.26481e-22	0.373478	0.849	0.399	1.92048e-18	Path II
MRPL10	1.25017e-55	0.372697	0.523	0.105	1.89826e-51	Path II
MIR4435-2HG1	4.90039e-30	0.372407	0.794	0.302	7.44075e-26	Path II
NUF2	4.14631e-146	0.372108	0.302	0.008	6.29576e-142	Path II
SNRNP25	3.13667e-68	0.369085	0.497	0.081	4.76272e-64	Path II
MMADHC	7.95966e-29	0.368668	0.754	0.283	1.2086e-24	Path II
ZDHHC12	5.39592e-41	0.368615	0.613	0.17	8.19317e-37	Path II
HLA-DRA1	1.1486e-15	0.368415	0.759	0.405	1.74404e-11	Path II
TUBA1A	5.38111e-19	0.36799	0.709	0.325	8.17067e-15	Path II
ANAPC11	1.67248e-27	0.367415	0.754	0.297	2.5395e-23	Path II
GSTP1	1.19188e-18	0.364406	0.658	0.309	1.80975e-14	Path II
HNRNPAB	2.47557e-32	0.363681	0.513	0.151	3.75891e-28	Path II
UBE2L31	2.18828e-21	0.36297	0.899	0.462	3.32269e-17	Path II
NONO	2.03847e-30	0.362754	0.794	0.299	3.09521e-26	Path II
TPI1	8.94432e-10	0.362007	0.839	0.62	1.35811e-05	Path II
NUDT21	3.47641e-44	0.361621	0.678	0.189	5.27857e-40	Path II
HINT2	3.28902e-41	0.361053	0.648	0.185	4.99405e-37	Path II
LSP11	1.91804e-19	0.360811	0.99	0.74	2.91235e-15	Path II
CAP11	4.64176e-20	0.360736	0.96	0.637	7.04804e-16	Path II
PSMA1	7.46386e-23	0.360281	0.894	0.434	1.13331e-18	Path II
PSMD81	3.93807e-23	0.359875	0.915	0.444	5.97957e-19	Path II
GTF3C61	2.94845e-26	0.359643	0.814	0.342	4.47693e-22	Path II
CHMP4B	8.761e-36	0.358794	0.714	0.231	1.33027e-31	Path II
DNAJC9	3.44396e-34	0.358133	0.497	0.139	5.2293e-30	Path II
LGALS91	3.81622e-41	0.357814	0.623	0.171	5.79455e-37	Path II
PSMB3	1.32336e-18	0.356886	0.894	0.564	2.0094e-14	Path II
DBI	5.7338e-19	0.356882	0.91	0.526	8.7062e-15	Path II
HNRNPC	1.26834e-18	0.356386	0.95	0.615	1.92585e-14	Path II
MRPL47	3.76438e-41	0.356374	0.678	0.194	5.71583e-37	Path II
COX6A1	4.02449e-22	0.355585	0.98	0.684	6.11079e-18	Path II
VCP1	2.93247e-24	0.355175	0.774	0.327	4.45266e-20	Path II
FKBP1A1	6.34654e-19	0.354793	0.94	0.538	9.63659e-15	Path II
RAD21	1.49261e-20	0.354306	0.729	0.327	2.26638e-16	Path II
CDCA5	1.65706e-211	0.354214	0.302	0.001	2.51608e-207	Path II
PRDX1	5.87795e-14	0.354155	0.92	0.6	8.92508e-10	Path II
ATP5MG	6.01142e-28	0.35333	0.995	0.912	9.12774e-24	Path II
TMSB4X	1.76292e-42	0.351321	1	1	2.67681e-38	Path II
SKA2	4.47645e-36	0.351171	0.573	0.167	6.79704e-32	Path II
PHB2	6.08369e-32	0.351029	0.744	0.26	9.23747e-28	Path II
CDC25B	6.63141e-22	0.350868	0.739	0.325	1.00691e-17	Path II
PSMD4	4.93154e-23	0.350863	0.834	0.377	7.48805e-19	Path II
CDKN2A	1.52022e-63	0.349883	0.417	0.063	2.30829e-59	Path II
SMC3	1.79006e-30	0.349729	0.643	0.22	2.71803e-26	Path II
DNMT1	7.85975e-28	0.349602	0.623	0.224	1.19343e-23	Path II
ATP5MF	2.87072e-20	0.348291	0.955	0.637	4.35891e-16	Path II
GMFG1	5.78544e-23	0.347376	0.985	0.883	8.78461e-19	Path II
ARPC41	3.39928e-19	0.346935	0.93	0.541	5.16146e-15	Path II
HSBP1	3.23507e-43	0.346781	0.648	0.175	4.91212e-39	Path II
NDUFC2	1.37522e-21	0.346501	0.839	0.399	2.08813e-17	Path II
TMEM106C	2.8244e-44	0.345959	0.432	0.092	4.28856e-40	Path II
CLSPN	6.21169e-129	0.345723	0.286	0.009	9.43183e-125	Path II
SMC1A	2.00238e-44	0.344527	0.497	0.115	3.04041e-40	Path II
ANXA51	3.3461e-19	0.344217	0.794	0.403	5.08071e-15	Path II
CYC1	2.11779e-28	0.344172	0.633	0.218	3.21565e-24	Path II
PDIA6	4.72818e-26	0.343766	0.744	0.29	7.17927e-22	Path II
FANCI	3.98823e-155	0.343765	0.327	0.009	6.05573e-151	Path II
HDGF	3.3148e-55	0.343657	0.508	0.101	5.03319e-51	Path II
RALY	1.1536e-20	0.342085	0.829	0.379	1.75162e-16	Path II
ITGA4	7.76433e-45	0.341619	0.528	0.126	1.17894e-40	Path II
MSN1	1.00999e-22	0.341607	0.789	0.341	1.53357e-18	Path II
SLBP	5.19741e-21	0.340735	0.503	0.189	7.89175e-17	Path II
ACOT7	8.83407e-108	0.340617	0.372	0.027	1.34137e-103	Path II
SH2D1A	5.14152e-40	0.340453	0.603	0.167	7.80688e-36	Path II
CDK2AP2	3.6489e-31	0.340096	0.678	0.229	5.54048e-27	Path II
FAM96A	1.40602e-37	0.340081	0.618	0.177	2.13491e-33	Path II
CCDC167	1.65977e-32	0.3381	0.789	0.277	2.5202e-28	Path II
NDUFS2	1.15336e-35	0.338086	0.764	0.248	1.75126e-31	Path II
SEC11A1	3.67203e-21	0.337921	0.869	0.425	5.5756e-17	Path II
VPS29	2.33996e-21	0.33778	0.709	0.312	3.55299e-17	Path II
CAPZB1	3.99605e-19	0.337749	0.955	0.659	6.06761e-15	Path II
S100A6	7.97288e-11	0.337615	0.975	0.943	1.2106e-06	Path II
MXD3	1.72374e-138	0.337476	0.261	0.005	2.61733e-134	Path II
MDH1	2.03199e-22	0.336891	0.744	0.321	3.08537e-18	Path II
NDUFB3	9.16161e-24	0.336148	0.819	0.354	1.3911e-19	Path II
CEP55	2.95359e-178	0.335923	0.327	0.006	4.48473e-174	Path II
SGO1	3.21283e-166	0.334547	0.302	0.005	4.87837e-162	Path II
NDUFB10	1.53185e-18	0.334197	0.869	0.446	2.32597e-14	Path II
S100A41	4.79717e-16	0.334183	1	0.976	7.28403e-12	Path II
CCT5	2.21856e-26	0.334022	0.678	0.255	3.36867e-22	Path II
RHOA	9.41866e-18	0.333937	0.94	0.619	1.43013e-13	Path II
ACTR3	1.51305e-18	0.3339	0.975	0.654	2.29741e-14	Path II
HNRNPF1	3.1282e-14	0.332804	0.91	0.595	4.74986e-10	Path II
MT-CO1	1.30068e-26	0.332042	1	0.999	1.97495e-22	Path II
CENPH	2.21435e-106	0.331887	0.432	0.038	3.36227e-102	Path II
ENSA	1.70824e-22	0.33056	0.839	0.372	2.5938e-18	Path II
EPSTI11	2.25084e-23	0.329844	0.804	0.335	3.41768e-19	Path II
CCDC34	1.06237e-112	0.32948	0.397	0.029	1.6131e-108	Path II
H1FX	3.08832e-21	0.329207	0.698	0.3	4.6893e-17	Path II
VDAC1	1.43266e-26	0.328613	0.729	0.276	2.17535e-22	Path II
PSMC1	6.58207e-34	0.328108	0.734	0.241	9.99422e-30	Path II
ZNF706	2.20023e-18	0.328082	0.794	0.392	3.34083e-14	Path II
NMI	1.08407e-34	0.328014	0.704	0.227	1.64605e-30	Path II
GSTO1	7.0408e-21	0.327939	0.719	0.315	1.06907e-16	Path II
NCAPG	2.4678e-133	0.327522	0.276	0.008	3.74711e-129	Path II
SGO2	9.78935e-83	0.32722	0.276	0.019	1.48641e-78	Path II
CCT8	2.58223e-19	0.327033	0.824	0.391	3.92086e-15	Path II
TRIB2	1.15247e-39	0.326656	0.588	0.16	1.7499e-35	Path II
USP1	1.32436e-28	0.326424	0.528	0.171	2.0109e-24	Path II
DYNLL11	2.28421e-17	0.325656	0.94	0.597	3.46835e-13	Path II
DAZAP1	3.50403e-47	0.325405	0.618	0.154	5.32052e-43	Path II
ATP5PB	9.28309e-18	0.325404	0.864	0.44	1.40954e-13	Path II
GLRX1	2.41952e-17	0.325404	0.93	0.559	3.6738e-13	Path II
PARK7	1.16873e-16	0.324496	0.92	0.621	1.77459e-12	Path II
CHAF1A	1.95271e-94	0.323574	0.347	0.027	2.96499e-90	Path II
HNRNPA1P48	1.05283e-42	0.322594	0.628	0.168	1.59861e-38	Path II
SNF8	1.15196e-31	0.321954	0.678	0.225	1.74914e-27	Path II
FYB11	5.01977e-12	0.32172	0.95	0.689	7.62202e-08	Path II
CDCA7L	1.18178e-61	0.3212	0.397	0.058	1.79441e-57	Path II
FBXO5	4.65274e-92	0.320787	0.302	0.02	7.06473e-88	Path II
MCUB	1.63873e-21	0.320257	0.824	0.374	2.48824e-17	Path II
MRPL22	7.44919e-43	0.319376	0.658	0.178	1.13108e-38	Path II
UQCRQ	4.86426e-15	0.318236	0.869	0.487	7.3859e-11	Path II
BCL2L12	4.03182e-76	0.318031	0.372	0.042	6.12191e-72	Path II
NDUFA12	6.39017e-19	0.317202	0.864	0.412	9.70284e-15	Path II
RBMX	4.52133e-18	0.315944	0.819	0.39	6.86519e-14	Path II
ADA	2.89335e-50	0.315909	0.503	0.106	4.39327e-46	Path II
PSMC3	1.51746e-28	0.312924	0.693	0.246	2.30411e-24	Path II
OAS11	7.21232e-21	0.312694	0.628	0.258	1.09512e-16	Path II
MRPL28	2.1442e-35	0.312656	0.698	0.221	3.25575e-31	Path II
QARS	8.0368e-40	0.312642	0.709	0.207	1.22031e-35	Path II
MRPL27	3.14629e-45	0.312409	0.563	0.135	4.77733e-41	Path II
GBP21	3.61346e-15	0.312031	0.935	0.545	5.48668e-11	Path II
TKT	1.35349e-25	0.311917	0.764	0.299	2.05513e-21	Path II
RPSA	4.50243e-32	0.311443	1	0.99	6.83648e-28	Path II
UQCRFS1	8.41349e-22	0.311422	0.834	0.375	1.2775e-17	Path II
HSD17B10	5.52509e-29	0.311404	0.683	0.239	8.3893e-25	Path II
HAUS1	1.69639e-47	0.311234	0.583	0.139	2.5758e-43	Path II
ATAD2	2.82425e-49	0.310867	0.337	0.053	4.28834e-45	Path II
RTRAF	9.42286e-18	0.310708	0.905	0.496	1.43077e-13	Path II
NDC80	1.11967e-61	0.310689	0.377	0.053	1.70011e-57	Path II
COPE1	1.26501e-16	0.310673	0.935	0.555	1.92079e-12	Path II
LAIR1	1.04029e-43	0.310257	0.387	0.076	1.57958e-39	Path II
NME1	1.85236e-45	0.309388	0.477	0.104	2.81263e-41	Path II
MRPL52	4.24623e-21	0.309249	0.759	0.32	6.44748e-17	Path II
ROMO1	1.91935e-24	0.309109	0.804	0.324	2.91434e-20	Path II
TAGLN2	1.29482e-13	0.309039	0.879	0.59	1.96606e-09	Path II
NEAT11	2.2758e-13	0.308928	0.98	0.709	3.45557e-09	Path II
TUFM	5.49302e-17	0.307162	0.834	0.429	8.3406e-13	Path II
MT-CYB	7.9899e-13	0.306774	0.995	0.955	1.21319e-08	Path II
PSMD14	6.52896e-42	0.306767	0.628	0.168	9.91357e-38	Path II
SRSF2	5.53147e-12	0.306578	0.784	0.471	8.39898e-08	Path II
GGCT	4.87473e-50	0.306081	0.492	0.102	7.40179e-46	Path II
SIRPG1	3.35204e-35	0.305271	0.698	0.22	5.08973e-31	Path II
PSMD7	9.90562e-28	0.304803	0.779	0.291	1.50407e-23	Path II
NDUFA6	2.89425e-21	0.303607	0.804	0.347	4.39464e-17	Path II
TADA3	2.31515e-33	0.303541	0.653	0.203	3.51532e-29	Path II
SRP9	3.82639e-16	0.303403	0.915	0.522	5.80999e-12	Path II
ACAA2	8.56295e-41	0.303354	0.503	0.122	1.3002e-36	Path II
TPM3	2.6807e-13	0.302751	0.92	0.646	4.07038e-09	Path II
HIST1H2AC	5.76692e-39	0.301998	0.266	0.043	8.7565e-35	Path II
BLOC1S1	1.30276e-17	0.301751	0.879	0.441	1.97811e-13	Path II
P4HB	1.43212e-22	0.301255	0.714	0.285	2.17453e-18	Path II
TMEM256	3.09452e-26	0.301205	0.698	0.256	4.69872e-22	Path II
PSMB4	2.4898e-24	0.301018	0.719	0.281	3.78052e-20	Path II
MYBL2	8.54082e-182	0.300688	0.271	0.002	1.29684e-177	Path II
S100A10	8.38297e-12	0.299954	0.975	0.861	1.27287e-07	Path II
PSMG2	4.02933e-25	0.299736	0.739	0.287	6.11814e-21	Path II
CDCA8	1.83478e-178	0.299265	0.271	0.002	2.78592e-174	Path II
NDUFAB1	1.35469e-26	0.298572	0.769	0.289	2.05696e-22	Path II
COX6B1	1.53088e-19	0.298315	0.995	0.803	2.32448e-15	Path II
CHMP2A1	1.53491e-19	0.298299	0.854	0.4	2.33061e-15	Path II
TCP1	7.17599e-30	0.297473	0.663	0.222	1.0896e-25	Path II
GDI2	7.40451e-17	0.297381	0.869	0.447	1.1243e-12	Path II
EWSR1	2.15601e-29	0.29686	0.709	0.245	3.27369e-25	Path II
RPL26L1	1.08646e-51	0.296813	0.538	0.115	1.64967e-47	Path II
FDFT11	1.35425e-22	0.296078	0.704	0.279	2.05629e-18	Path II
PPM1G1	1.18671e-16	0.295046	0.824	0.416	1.8019e-12	Path II
ELOC	2.22887e-20	0.294861	0.744	0.322	3.38432e-16	Path II
NDUFS6	5.76471e-17	0.29446	0.844	0.434	8.75313e-13	Path II
CD281	4.99602e-36	0.293799	0.583	0.165	7.58595e-32	Path II
EIF4A3	1.45004e-31	0.293515	0.518	0.152	2.20174e-27	Path II
AES1	2.82519e-15	0.292962	0.985	0.869	4.28977e-11	Path II
GIMAP4	1.1585e-11	0.292509	0.889	0.523	1.75906e-07	Path II
CDV3	9.47867e-31	0.291937	0.799	0.281	1.43924e-26	Path II
CBX5	1.24568e-44	0.29083	0.482	0.107	1.89144e-40	Path II
ACAT2	6.7441e-46	0.290027	0.513	0.115	1.02402e-41	Path II
TACC3	1.569e-30	0.289347	0.518	0.155	2.38236e-26	Path II
MT-ATP6	2.20106e-09	0.28881	1	0.966	3.34209e-05	Path II
PPP1R181	5.1278e-16	0.288583	0.91	0.488	7.78605e-12	Path II
RGS101	9.87568e-16	0.288063	0.894	0.489	1.49952e-11	Path II
ITGAE	8.22732e-50	0.287722	0.513	0.108	1.24924e-45	Path II
HBB	0.00841271	0.287525	0.774	0.589	1	Path II
HELLS	2.84093e-40	0.287319	0.382	0.079	4.31366e-36	Path II
CD991	5.64461e-12	0.286629	0.935	0.581	8.57078e-08	Path II
OSTC	4.0437e-27	0.286276	0.729	0.263	6.13995e-23	Path II
TXNL4A	5.98109e-31	0.286058	0.618	0.198	9.08168e-27	Path II
SAE1	1.27807e-29	0.286004	0.492	0.146	1.94062e-25	Path II
ATP5IF1	9.02364e-13	0.285431	0.915	0.593	1.37015e-08	Path II
PYCARD1	2.36073e-27	0.285114	0.819	0.306	3.58453e-23	Path II
HIST1H1D	6.16228e-85	0.284676	0.256	0.015	9.35681e-81	Path II
MXD41	4.11471e-37	0.284583	0.503	0.13	6.24777e-33	Path II
MDH2	1.03549e-19	0.284457	0.874	0.418	1.57229e-15	Path II
GUK1	6.36986e-15	0.283935	0.965	0.599	9.672e-11	Path II
DPP3	1.07191e-65	0.282762	0.427	0.063	1.62759e-61	Path II
NAP1L4	3.3097e-16	0.282484	0.794	0.385	5.02545e-12	Path II
MYO1G1	2.35158e-18	0.281811	0.834	0.405	3.57064e-14	Path II
MCM4	3.77642e-94	0.281517	0.266	0.014	5.73411e-90	Path II
SLC25A6	2.50073e-16	0.281481	0.995	0.883	3.79711e-12	Path II
NOP101	7.34269e-14	0.281219	0.93	0.546	1.11491e-09	Path II
MT-ND1	2.12449e-11	0.280905	0.975	0.899	3.22583e-07	Path II
ETFB	1.5061e-23	0.28029	0.774	0.309	2.28686e-19	Path II
SRSF9	3.88895e-17	0.280055	0.814	0.387	5.90498e-13	Path II

## Sheet: aGVHD PB
aGVHD PB
Gene	P_val	Avg_logFC	Pct.1	Pct.2	P_val_adj	Path
RPS12	2.29113e-240	0.569009	1	0.963	3.47953e-236	Pre
EEF1B2	1.69318e-114	0.567079	0.935	0.646	2.57144e-110	Pre
RPS6	9.56517e-287	0.559166	1	0.968	1.45266e-282	Pre
RPS18	8.87719e-270	0.546061	1	0.98	1.34818e-265	Pre
RPL10A	3.16368e-208	0.530455	0.998	0.913	4.80468e-204	Pre
RPS3A	2.65841e-236	0.523435	1	0.934	4.03732e-232	Pre
RPS10	2.82354e-163	0.518433	0.996	0.837	4.28812e-159	Pre
RPL32	1.13063e-260	0.508625	1	0.979	1.71709e-256	Pre
RPL36A	1.77714e-114	0.504898	0.974	0.779	2.69894e-110	Pre
RPL9	1.67247e-211	0.504847	0.998	0.913	2.53998e-207	Pre
RPS2	2.75568e-160	0.504179	1	0.917	4.18506e-156	Pre
RPS5	2.70221e-158	0.502634	0.999	0.857	4.10385e-154	Pre
RPL12	8.02237e-196	0.502632	1	0.915	1.21836e-191	Pre
RPL39	9.81104e-220	0.499649	0.999	0.955	1.49e-215	Pre
RPL3	1.62144e-250	0.498038	1	0.96	2.46248e-246	Pre
RPLP2	5.61572e-237	0.493994	1	0.968	8.52859e-233	Pre
RPL13	1.94154e-270	0.492291	1	0.985	2.94862e-266	Pre
RPL34	1.88028e-264	0.490811	1	0.983	2.85559e-260	Pre
EEF1A1	5.21095e-271	0.482482	1	0.984	7.91388e-267	Pre
RPL21	1.37541e-239	0.480206	1	0.974	2.08884e-235	Pre
RPS8	3.58312e-191	0.477212	1	0.932	5.44168e-187	Pre
RPS13	1.46182e-169	0.474716	0.999	0.903	2.22007e-165	Pre
RPL7	1.20404e-199	0.467392	0.999	0.928	1.82857e-195	Pre
RPL18A	7.31248e-218	0.466893	1	0.961	1.11055e-213	Pre
RPS17	3.62093e-120	0.454662	0.99	0.838	5.4991e-116	Pre
RPS27A	1.27939e-219	0.454365	1	0.963	1.94301e-215	Pre
RPL6	7.75854e-179	0.453556	1	0.911	1.17829e-174	Pre
RPL30	2.62939e-190	0.452713	0.998	0.938	3.99326e-186	Pre
RPL23A	8.88166e-207	0.4513	1	0.942	1.34886e-202	Pre
RPS14	7.49696e-211	0.450815	1	0.968	1.13856e-206	Pre
RPS9	2.25955e-159	0.449767	0.997	0.892	3.43158e-155	Pre
RPS25	1.04924e-182	0.447696	1	0.931	1.59348e-178	Pre
RPL31	8.23031e-152	0.442233	0.997	0.916	1.24994e-147	Pre
RPL5	2.30712e-148	0.437083	0.998	0.881	3.50382e-144	Pre
RPS20	5.89076e-142	0.4367	0.999	0.893	8.9463e-138	Pre
RPL35	2.6819e-162	0.436513	0.999	0.918	4.073e-158	Pre
RPL19	8.26832e-198	0.433748	1	0.95	1.25571e-193	Pre
RPL8	1.81107e-170	0.433442	0.999	0.93	2.75047e-166	Pre
RPL38	4.21259e-125	0.430759	0.996	0.868	6.39766e-121	Pre
RPL41	7.08048e-244	0.426644	1	0.992	1.07531e-239	Pre
RPL4	5.26335e-120	0.424866	0.996	0.862	7.99345e-116	Pre
RPL10	1.25843e-242	0.424728	1	0.996	1.91117e-238	Pre
RPS3	1.17903e-204	0.421487	1	0.965	1.7906e-200	Pre
RPS23	5.61607e-163	0.419786	1	0.923	8.52913e-159	Pre
RPL27A	1.28392e-190	0.413356	0.999	0.949	1.94989e-186	Pre
RPL35A	3.7239e-160	0.411249	0.999	0.927	5.65549e-156	Pre
RPL27	6.81422e-118	0.409195	0.999	0.87	1.03487e-113	Pre
RPL36	6.06829e-149	0.408607	0.999	0.938	9.21592e-145	Pre
RPLP0	1.23587e-87	0.405399	0.985	0.827	1.87692e-83	Pre
RPS16	1.26968e-153	0.405234	1	0.936	1.92826e-149	Pre
RPS7	1.18789e-154	0.40377	0.999	0.91	1.80404e-150	Pre
RPL13A	1.87381e-227	0.403299	1	0.987	2.84576e-223	Pre
RPS27	1.15129e-197	0.401254	1	0.996	1.74846e-193	Pre
RPL23	5.77938e-98	0.399581	0.986	0.828	8.77714e-94	Pre
RPSA	4.86636e-122	0.396545	0.999	0.906	7.39055e-118	Pre
RPL26	2.16732e-180	0.394589	1	0.952	3.29151e-176	Pre
RPS4Y1	5.62899e-26	0.386506	0.564	0.393	8.54874e-22	Pre
RPL22	3.27337e-103	0.385627	0.996	0.849	4.97127e-99	Pre
RPS21	7.18833e-102	0.385056	0.993	0.863	1.09169e-97	Pre
RPS4X	2.03856e-135	0.384903	0.999	0.945	3.09596e-131	Pre
RPL37A	4.74385e-129	0.37728	1	0.929	7.20448e-125	Pre
RPL29	1.85262e-122	0.375305	0.998	0.897	2.81357e-118	Pre
RPL11	3.78362e-183	0.374194	1	0.981	5.74618e-179	Pre
RPL17	8.05035e-58	0.373405	0.953	0.728	1.22261e-53	Pre
RPS29	6.30912e-158	0.372265	1	0.988	9.58166e-154	Pre
RPS28	1.26609e-157	0.368575	1	0.967	1.92282e-153	Pre
RPL14	2.50717e-125	0.364601	1	0.915	3.80763e-121	Pre
GIMAP7	4.78174e-32	0.360007	0.511	0.304	7.26202e-28	Pre
RPL37	1.26511e-121	0.354486	1	0.945	1.92132e-117	Pre
RPS15A	1.97748e-155	0.350452	1	0.983	3.0032e-151	Pre
TOMM7	3.85954e-58	0.34754	0.924	0.682	5.86149e-54	Pre
RPS11	7.81348e-86	0.342234	0.996	0.87	1.18663e-81	Pre
RPL7A	1.40691e-85	0.338995	0.996	0.875	2.13667e-81	Pre
EIF3E	2.58491e-50	0.338425	0.891	0.668	3.9257e-46	Pre
TPT1	1.89394e-107	0.332784	1	0.931	2.87632e-103	Pre
RPL18	1.64218e-109	0.331969	1	0.923	2.49397e-105	Pre
RPL15	3.75718e-111	0.319105	0.999	0.948	5.70603e-107	Pre
PABPC1	2.86402e-50	0.316897	0.942	0.742	4.34959e-46	Pre
RACK1	1.09357e-79	0.315706	0.998	0.878	1.66081e-75	Pre
LDHB	6.25475e-42	0.31467	0.935	0.704	9.49908e-38	Pre
PTGER2	1.30484e-33	0.313712	0.318	0.141	1.98165e-29	Pre
RPS15	2.26391e-124	0.312855	1	0.962	3.4382e-120	Pre
FBL	5.92284e-28	0.312355	0.388	0.214	8.99502e-24	Pre
RPL24	2.15152e-73	0.310977	0.996	0.866	3.26751e-69	Pre
RPS19	3.20626e-111	0.307412	1	0.971	4.86935e-107	Pre
RPLP1	1.93624e-98	0.303777	1	0.982	2.94057e-94	Pre
NACA	2.36193e-59	0.294912	0.988	0.826	3.58706e-55	Pre
NOP53	2.95512e-43	0.286681	0.948	0.747	4.48793e-39	Pre
RPL28	4.82498e-94	0.280766	1	0.975	7.3277e-90	Pre
NEAT1	1.38304e-56	0.974443	0.746	0.726	2.10042e-52	Path I
FOS	5.74966e-38	0.923674	0.443	0.262	8.73201e-34	Path I
JUN	7.73174e-49	0.906819	0.584	0.386	1.17422e-44	Path I
FOSB	5.04707e-20	0.871631	0.266	0.157	7.66498e-16	Path I
CXCR4	4.28658e-55	0.855492	0.743	0.77	6.51002e-51	Path I
DUSP1	8.54999e-36	0.840395	0.63	0.589	1.29849e-31	Path I
IL2RA	1.31129e-16	0.827416	0.464	0.439	1.99145e-12	Path I
MALAT1	1.4173e-236	0.822119	1	1	2.15245e-232	Path I
CD69	1.25986e-14	0.799446	0.419	0.367	1.91335e-10	Path I
FOXP3	1.47276e-237	0.789242	1	1	2.23668e-233	Path I
JUNB	6.44184e-47	0.761082	0.768	0.761	9.78322e-43	Path I
AC114760.2	1.6158e-08	0.705234	0.269	0.22	0.000245392	Path I
GADD45B	5.04956e-10	0.688412	0.353	0.313	7.66876e-06	Path I
TNFRSF18	0.000246736	0.634782	0.267	0.252	1	Path I
IER2	2.21134e-09	0.62372	0.517	0.578	3.35837e-05	Path I
HLA-A	2.13791e-108	0.622415	0.982	0.999	3.24684e-104	Path I
RGS1	4.49988e-05	0.619337	0.399	0.418	0.683397	Path I
HLA-C	2.95508e-92	0.618882	0.967	0.997	4.48787e-88	Path I
RNF213	0.002348	0.607434	0.425	0.506	1	Path I
EIF4A1	0.000605817	0.588898	0.349	0.384	1	Path I
UBC	3.3118e-70	0.587477	0.87	0.957	5.02963e-66	Path I
RORA	0.0049361	0.587014	0.367	0.422	1	Path I
IRF1	0.0013075	0.576057	0.431	0.5	1	Path I
STK4	9.1938e-08	0.573395	0.506	0.602	0.00139626	Path I
AAK1	0.000258563	0.566682	0.459	0.549	1	Path I
RSRP1	0.00564355	0.566513	0.4	0.47	1	Path I
SAT1	4.58203e-13	0.553606	0.596	0.65	6.95872e-09	Path I
MT-CO2	4.68595e-38	0.552988	0.949	0.998	7.11656e-34	Path I
PCSK7	9.15639e-07	0.530046	0.524	0.628	0.0139058	Path I
SRSF7	7.55855e-05	0.528971	0.476	0.578	1	Path I
MT-ND2	6.19784e-31	0.52825	0.889	0.984	9.41266e-27	Path I
PIK3IP1	7.95394e-05	0.516802	0.474	0.564	1	Path I
FUS	0.00205972	0.516311	0.469	0.591	1	Path I
TSC22D3	3.99013e-34	0.500918	0.792	0.892	6.05981e-30	Path I
SON	1.06698e-05	0.488556	0.567	0.724	0.162042	Path I
SRGN	8.19086e-05	0.483648	0.546	0.683	1	Path I
HERPUD1	0.0055279	0.476573	0.423	0.503	1	Path I
PNISR	0.000100556	0.463868	0.52	0.649	1	Path I
DDX5	3.54124e-41	0.437373	0.854	0.964	5.37809e-37	Path I
B2M	5.06563e-61	0.420972	1	1	7.69318e-57	Path I
ITM2B	8.91301e-14	0.420228	0.713	0.896	1.35362e-09	Path I
MT-ND1	2.10346e-14	0.4187	0.81	0.956	3.19452e-10	Path I
CD74	2.22813e-06	0.416915	0.63	0.769	0.0338387	Path I
HLA-B	8.74965e-52	0.40694	0.967	1	1.32881e-47	Path I
MT-ATP6	1.4589e-18	0.403762	0.872	0.979	2.21564e-14	Path I
MT-ND4	1.73121e-16	0.362501	0.903	0.988	2.62919e-12	Path I
MT-CO3	3.48692e-07	0.32466	0.919	0.994	0.00529558	Path I
RNF145	0.00503558	0.321795	0.245	0.356	1	Path I
EPB41	0.00519586	0.319952	0.256	0.374	1	Path I
RSRC2	0.00856301	0.31905	0.217	0.309	1	Path I
DPP7	0.00235481	0.318307	0.274	0.416	1	Path I
RPS26	3.89679e-11	0.315571	0.784	0.9	5.91805e-07	Path I
TNFRSF4	0.000153175	0.314183	0.193	0.299	1	Path I
SRSF11	0.00300916	0.313836	0.263	0.386	1	Path I
MT-CO1	2.99948e-05	0.307426	0.953	0.996	0.455531	Path I
SEC62	4.48708e-05	0.304525	0.27	0.426	0.681453	Path I
MT-ND3	0.000778157	0.301139	0.811	0.951	1	Path I
HLA-E	1.11063e-15	0.300945	0.864	0.978	1.68671e-11	Path I
SLA	0.00763153	0.300288	0.216	0.309	1	Path I
RSBN1	0.00228486	0.295855	0.172	0.251	1	Path I
RSF1	0.00721749	0.295574	0.176	0.252	1	Path I
AKAP13	4.04937e-05	0.284219	0.247	0.388	0.614978	Path I
SF3B1	0.000921149	0.281113	0.27	0.407	1	Path I
LGALS1	1.27387e-49	0.553055	0.758	0.504	1.93462e-45	Path II
ACTG1	2.36045e-67	0.531847	0.95	0.791	3.58482e-63	Path II
UCP2	5.22636e-62	0.506957	0.807	0.524	7.93727e-58	Path II
XIST	1.08965e-50	0.500377	0.371	0.141	1.65484e-46	Path II
HIST1H4C	1.84878e-14	0.485215	0.389	0.253	2.80774e-10	Path II
C12orf75	2.33598e-60	0.46945	0.645	0.344	3.54766e-56	Path II
PPP1CA	2.40769e-69	0.466053	0.78	0.453	3.65656e-65	Path II
COTL1	1.8532e-60	0.464915	0.758	0.465	2.81446e-56	Path II
CRIP1	6.65665e-53	0.439294	0.916	0.695	1.01095e-48	Path II
SUB1	1.70385e-62	0.399521	0.909	0.666	2.58764e-58	Path II
JPT1	1.05609e-50	0.398281	0.526	0.249	1.60388e-46	Path II
ACTR3	6.84449e-51	0.396087	0.702	0.4	1.03947e-46	Path II
IL32	1.25992e-99	0.3942	0.997	0.961	1.91344e-95	Path II
ACTB	3.14599e-77	0.393247	1	0.979	4.77782e-73	Path II
LIMS1	1.61366e-43	0.391811	0.376	0.157	2.45066e-39	Path II
PSMB9	5.84649e-56	0.390202	0.782	0.484	8.87907e-52	Path II
SLC25A5	4.30527e-33	0.382572	0.588	0.366	6.53842e-29	Path II
S100A4	4.53461e-93	0.378166	1	0.959	6.88672e-89	Path II
CORO1A	2.68225e-67	0.373949	0.98	0.813	4.07354e-63	Path II
MIR4435-2HG	6.03813e-36	0.36964	0.473	0.247	9.1701e-32	Path II
ARPC5	2.35023e-43	0.368112	0.618	0.353	3.56929e-39	Path II
RAC2	5.87528e-46	0.366984	0.789	0.533	8.92279e-42	Path II
ARPC1B	1.38598e-53	0.365012	0.879	0.611	2.10488e-49	Path II
CAP1	2.83654e-58	0.363712	0.779	0.458	4.30786e-54	Path II
H3F3A	1.97219e-64	0.362519	0.98	0.81	2.99517e-60	Path II
CLIC1	1.25303e-47	0.361563	0.852	0.587	1.90297e-43	Path II
PPP1R18	7.42748e-45	0.361444	0.545	0.283	1.12801e-40	Path II
GAPDH	1.53348e-39	0.358248	0.982	0.833	2.3289e-35	Path II
S100A11	5.30849e-42	0.354376	0.774	0.489	8.062e-38	Path II
DOK2	8.1215e-46	0.354046	0.636	0.359	1.23341e-41	Path II
ANXA5	3.87451e-44	0.348136	0.623	0.35	5.88423e-40	Path II
OAZ1	8.02611e-56	0.347956	0.97	0.79	1.21892e-51	Path II
GLRX	1.06159e-42	0.347191	0.655	0.38	1.61223e-38	Path II
ABRACL	3.72262e-42	0.34578	0.543	0.285	5.65354e-38	Path II
RCSD1	1.05072e-42	0.343043	0.626	0.356	1.59573e-38	Path II
DYNLL1	2.10777e-36	0.341533	0.574	0.331	3.20107e-32	Path II
CD27	8.03145e-38	0.337176	0.744	0.495	1.21974e-33	Path II
CNN2	5.0986e-39	0.331837	0.494	0.258	7.74324e-35	Path II
PARK7	6.1585e-39	0.329765	0.718	0.462	9.35291e-35	Path II
ARPC2	1.082e-51	0.326894	0.935	0.73	1.64323e-47	Path II
TMSB10	2.24253e-87	0.326025	1	0.992	3.40573e-83	Path II
TMSB4X	4.29854e-119	0.321159	1	0.999	6.5282e-115	Path II
S1PR4	1.79844e-39	0.319075	0.612	0.353	2.73129e-35	Path II
ARPC4	1.25299e-42	0.319004	0.64	0.371	1.90292e-38	Path II
TRBC1	5.6616e-15	0.317208	0.626	0.488	8.59827e-11	Path II
CAPZA1	1.33343e-37	0.315518	0.591	0.339	2.02508e-33	Path II
ANXA2	4.63851e-38	0.315306	0.803	0.545	7.04451e-34	Path II
IL2RG	1.54468e-42	0.312623	0.795	0.513	2.3459e-38	Path II
CYBA	7.36123e-47	0.312401	0.934	0.727	1.11795e-42	Path II
TPM4	3.2639e-33	0.310143	0.411	0.203	4.95689e-29	Path II
STAT1	2.46159e-25	0.307168	0.468	0.279	3.73841e-21	Path II
HMGB2	3.24933e-14	0.302644	0.634	0.455	4.93475e-10	Path II
AP2S1	7.40959e-35	0.302592	0.394	0.185	1.12529e-30	Path II
H2AFZ	1.68642e-26	0.300201	0.7	0.478	2.56116e-22	Path II
PSMB10	3.16207e-34	0.298095	0.522	0.284	4.80224e-30	Path II
MSN	7.53957e-39	0.296269	0.448	0.212	1.14503e-34	Path II
PSMB8	4.68512e-39	0.296063	0.702	0.441	7.11529e-35	Path II
PFN1	4.29204e-45	0.295432	0.996	0.902	6.51832e-41	Path II
LCP1	1.96767e-35	0.295192	0.622	0.377	2.9883e-31	Path II
MYL12A	1.33528e-42	0.293727	0.956	0.777	2.02789e-38	Path II
APOBEC3C	8.19192e-30	0.293418	0.316	0.14	1.24411e-25	Path II
MYL6	4.30084e-43	0.291659	0.978	0.827	6.53168e-39	Path II
VIM	4.66978e-28	0.289505	0.956	0.788	7.09199e-24	Path II
EPSTI1	6.40235e-33	0.287737	0.346	0.156	9.72325e-29	Path II
NOP10	4.49515e-31	0.286972	0.522	0.299	6.82678e-27	Path II
MYH9	5.0409e-33	0.286136	0.446	0.229	7.65561e-29	Path II
LCK	7.99487e-36	0.285227	0.834	0.598	1.21418e-31	Path II
ARF6	4.66026e-34	0.284636	0.614	0.356	7.07753e-30	Path II
SYNE2	1.16977e-34	0.284431	0.707	0.454	1.77653e-30	Path II
UBL5	2.85401e-39	0.283235	0.789	0.527	4.33439e-35	Path II
DECR1	1.01621e-33	0.283032	0.354	0.157	1.54332e-29	Path II
S100A6	1.39151e-38	0.282667	0.983	0.863	2.11329e-34	Path II
CDC42	3.89535e-31	0.282508	0.814	0.592	5.91587e-27	Path II
RHOA	4.03142e-36	0.281483	0.698	0.444	6.12251e-32	Path II
HMGN2	1.56766e-21	0.281075	0.742	0.542	2.38081e-17	Path II

## Sheet: aGVHD BM
aGVDH BM
Gene	P_val	Avg_logFC	Pct.1	Pct.2	P_val_adj	Path
RPS4Y1	5.31959e-64	0.870586	0.708	0.262	7.25219e-60	Pre
RPL36A	7.20634e-113	0.860026	0.997	0.844	9.8244e-109	Pre
RPL17	1.30802e-123	0.797549	1	0.897	1.78322e-119	Pre
RPS17	3.52078e-125	0.730703	0.998	0.908	4.79989e-121	Pre
RPS21	7.79743e-105	0.710996	0.997	0.891	1.06302e-100	Pre
RPS12	1.74729e-134	0.656061	1	0.931	2.38207e-130	Pre
EEF1G	1.77556e-43	0.652307	0.698	0.344	2.42062e-39	Pre
RPLP2	4.10861e-135	0.574862	1	0.961	5.60127e-131	Pre
43617	1.368e-34	0.56307	0.741	0.408	1.865e-30	Pre
RPS29	1.0095e-139	0.551544	1	0.976	1.37625e-135	Pre
RPL38	8.95465e-87	0.547617	1	0.919	1.22079e-82	Pre
RPL12	1.7191e-99	0.539072	1	0.922	2.34365e-95	Pre
RPS10	5.30405e-84	0.534754	1	0.906	7.23101e-80	Pre
RPL9	6.59994e-101	0.514732	1	0.935	8.9977e-97	Pre
EEF1B2	2.89398e-42	0.512268	0.925	0.701	3.94537e-38	Pre
RPL37A	1.92162e-94	0.503977	1	0.953	2.61974e-90	Pre
RPL37	6.30606e-92	0.499085	1	0.947	8.59705e-88	Pre
RPL39	2.35326e-100	0.487671	1	0.938	3.2082e-96	Pre
RPL30	6.47074e-98	0.487168	1	0.944	8.82157e-94	Pre
RPS25	2.78603e-98	0.477232	1	0.938	3.7982e-94	Pre
RPS20	6.05329e-70	0.474537	1	0.909	8.25244e-66	Pre
RPL10A	1.97313e-78	0.473928	1	0.924	2.68997e-74	Pre
RPL5	1.20188e-65	0.467194	1	0.904	1.63853e-61	Pre
RPL27	6.73527e-74	0.463307	0.998	0.915	9.1822e-70	Pre
RPL36	1.59831e-93	0.4615	1	0.94	2.17898e-89	Pre
RPL32	5.0239e-99	0.451678	1	0.961	6.84909e-95	Pre
RPS8	4.70206e-71	0.449685	1	0.944	6.41032e-67	Pre
RPS6	1.27875e-79	0.449551	1	0.967	1.74332e-75	Pre
RPL18A	4.41881e-95	0.448525	1	0.958	6.02416e-91	Pre
RPS13	2.28356e-66	0.446724	1	0.91	3.11318e-62	Pre
TPT1	3.53605e-71	0.443712	1	0.947	4.82069e-67	Pre
RPS27	3.40673e-119	0.443089	1	0.994	4.6444e-115	Pre
IFITM1	2.1932e-30	0.44263	0.913	0.679	2.98999e-26	Pre
RPS5	4.38129e-56	0.43866	0.997	0.907	5.97301e-52	Pre
RPL23A	8.06237e-90	0.4386	1	0.949	1.09914e-85	Pre
JUNB	1.09336e-28	0.437641	0.97	0.849	1.49058e-24	Pre
RPS28	3.97254e-100	0.426886	1	0.965	5.41576e-96	Pre
RPS23	2.95886e-72	0.419282	0.998	0.945	4.03381e-68	Pre
RPL34	2.24186e-90	0.418542	1	0.969	3.05633e-86	Pre
RPL13	1.89023e-101	0.41803	1	0.989	2.57696e-97	Pre
RPL31	1.53809e-65	0.417665	1	0.942	2.09688e-61	Pre
RPS18	1.64027e-69	0.417302	1	0.972	2.23618e-65	Pre
RPL41	8.68e-120	0.417299	1	0.982	1.18334e-115	Pre
RPL35	5.08233e-69	0.416071	0.998	0.94	6.92874e-65	Pre
RPL22	1.00743e-55	0.413649	1	0.898	1.37342e-51	Pre
RPL22L1	3.66192e-18	0.409986	0.402	0.196	4.99229e-14	Pre
RPS15A	2.54172e-96	0.409362	1	0.98	3.46513e-92	Pre
RPS16	2.62504e-69	0.407672	1	0.953	3.57872e-65	Pre
RPL4	1.68562e-49	0.405069	0.993	0.907	2.298e-45	Pre
RPS14	4.71965e-82	0.402778	1	0.955	6.4343e-78	Pre
RPL8	2.97986e-72	0.39908	1	0.957	4.06244e-68	Pre
RPS7	1.21774e-60	0.396912	0.998	0.916	1.66014e-56	Pre
RPL26	9.50819e-79	0.396782	1	0.951	1.29625e-74	Pre
RPL27A	2.39347e-82	0.391374	1	0.957	3.26302e-78	Pre
RPS11	7.58888e-52	0.390525	0.997	0.916	1.03459e-47	Pre
RPL6	2.35046e-61	0.388613	1	0.931	3.20438e-57	Pre
RPL35A	6.17234e-64	0.386193	1	0.939	8.41476e-60	Pre
RPL19	4.74212e-77	0.3847	1	0.965	6.46493e-73	Pre
RPL29	8.09189e-56	0.378957	1	0.93	1.10317e-51	Pre
FOS1	8.59622e-30	0.378532	0.652	0.298	1.17192e-25	Pre
RPL23	4.02501e-41	0.376524	0.991	0.892	5.48729e-37	Pre
RPS3A	4.3242e-63	0.375615	1	0.949	5.89518e-59	Pre
EEF1A1	1.21407e-82	0.375501	1	0.99	1.65514e-78	Pre
RPS27A	3.50134e-73	0.368954	1	0.975	4.77338e-69	Pre
RPL3	4.48781e-67	0.367673	1	0.97	6.11824e-63	Pre
RPLP1	3.72375e-61	0.366379	1	0.967	5.07659e-57	Pre
RPLP0	2.96828e-35	0.363921	0.993	0.869	4.04665e-31	Pre
GADD45B	7.81274e-16	0.362756	0.565	0.346	1.06511e-11	Pre
RPL13A	1.16302e-88	0.361629	1	0.982	1.58555e-84	Pre
RPL11	6.60911e-81	0.361233	1	0.971	9.0102e-77	Pre
IER21	5.71847e-17	0.358935	0.757	0.545	7.79599e-13	Pre
RPL10	9.04022e-70	0.358138	1	0.983	1.23245e-65	Pre
RPL7A	2.17405e-43	0.35686	1	0.912	2.96388e-39	Pre
RPS3	1.0358e-72	0.355499	1	0.965	1.4121e-68	Pre
RPL21	2.49928e-60	0.353684	1	0.982	3.40727e-56	Pre
FAU	7.36125e-53	0.349465	1	0.938	1.00356e-48	Pre
RPSA	2.51149e-45	0.343733	0.995	0.937	3.42391e-41	Pre
RPS19	8.50147e-51	0.340434	1	0.979	1.15901e-46	Pre
DUSP11	2.90807e-20	0.33764	0.86	0.638	3.96457e-16	Pre
RPL28	2.70483e-68	0.334863	1	0.974	3.6875e-64	Pre
TOMM7	8.06361e-24	0.334524	0.934	0.753	1.09931e-19	Pre
RPL24	1.38184e-36	0.33439	0.998	0.902	1.88386e-32	Pre
ALDOA	8.09457e-16	0.333361	0.46	0.249	1.10353e-11	Pre
RPS24	3.74461e-38	0.329879	0.993	0.922	5.10503e-34	Pre
UBA52	4.7071e-42	0.324792	1	0.927	6.41719e-38	Pre
RPS2	2.92528e-46	0.324547	1	0.971	3.98804e-42	Pre
RPL14	2.25548e-50	0.320307	1	0.943	3.07489e-46	Pre
RPL18	4.94457e-44	0.313923	1	0.935	6.74094e-40	Pre
RPS9	1.39795e-37	0.31354	1	0.925	1.90582e-33	Pre
NFKBIA1	1.20148e-16	0.305674	0.626	0.383	1.63797e-12	Pre
ZFAS1	1.13112e-15	0.304482	0.659	0.403	1.54206e-11	Pre
NACA	6.01171e-25	0.296101	0.988	0.861	8.19576e-21	Pre
RPL7	1.76179e-31	0.289211	1	0.926	2.40185e-27	Pre
HBA1	1.57862e-09	1.48603	0.143	0.374	2.15214e-05	Path I
HBA2	1.829e-09	1.47218	0.211	0.469	2.49347e-05	Path I
HBB	4.91573e-12	1.41047	0.245	0.553	6.70161e-08	Path I
MALAT1	4.44684e-84	0.969075	1	1	6.06237e-80	Path I
FOSB	6.58339e-09	0.967837	0.363	0.246	8.97513e-05	Path I
MT-ND1	3.22527e-30	0.958607	0.928	0.949	4.39701e-26	Path I
MT-ND3	1.21446e-27	0.948216	0.928	0.969	1.65567e-23	Path I
NEAT1	6.25981e-22	0.936606	0.814	0.794	8.53399e-18	Path I
MT-CO2	2.17157e-45	0.934164	0.996	1	2.9605e-41	Path I
MT-ND2	1.14251e-35	0.908485	0.979	0.991	1.55758e-31	Path I
MT-ND5	1.53288e-14	0.824124	0.781	0.829	2.08977e-10	Path I
AC114760.2	0.00634639	0.806774	0.363	0.367	1	Path I
MT-ATP6	2.6771e-28	0.793819	0.983	0.984	3.6497e-24	Path I
MT-ND4L	0.00055373	0.792795	0.253	0.194	1	Path I
JUND	0.00212925	0.769157	0.38	0.373	1	Path I
MT-ND4	3.54326e-28	0.750536	0.992	0.995	4.83052e-24	Path I
MT-CO1	1.96215e-30	0.7459	1	1	2.675e-26	Path I
MT-CYB	4.63846e-26	0.744847	0.992	0.99	6.32361e-22	Path I
FOXP3	1.2768e-65	0.73953	1	1	1.74066e-61	Path I
MT-CO3	1.40749e-25	0.73762	0.996	0.998	1.91884e-21	Path I
MDM4	0.00354653	0.674411	0.274	0.232	1	Path I
MIAT	0.000313715	0.663737	0.304	0.243	1	Path I
RSRP1	0.000186453	0.624121	0.456	0.464	1	Path I
RNF213	0.000624205	0.62396	0.519	0.571	1	Path I
ZFP36	0.000404671	0.60842	0.515	0.542	1	Path I
FOS	0.00432288	0.597276	0.447	0.434	1	Path I
NFKBIA	0.00316208	0.595824	0.464	0.481	1	Path I
KLF6	0.00991824	0.595764	0.561	0.665	1	Path I
PRRC2C	0.00345422	0.593198	0.447	0.482	1	Path I
JUN	3.71245e-07	0.583164	0.612	0.524	0.00506118	Path I
SRSF7	3.01108e-05	0.573591	0.586	0.666	0.4105	Path I
SAT1	0.00782093	0.566358	0.612	0.735	1	Path I
IER2	0.001844	0.462909	0.561	0.641	1	Path I
DUSP1	0.000143907	0.449203	0.684	0.733	1	Path I
DDX5	4.17487e-07	0.342862	0.865	0.981	0.00569159	Path I
CYLD	0.00596416	0.311763	0.274	0.482	1	Path I
LGALS1	8.77461e-21	0.608978	0.698	0.503	1.19624e-16	Path II
XIST	8.61918e-37	0.607677	0.398	0.112	1.17505e-32	Path II
PSMB9	1.14062e-49	0.566168	0.877	0.586	1.555e-45	Path II
ISG20	4.86964e-46	0.553211	0.92	0.682	6.63878e-42	Path II
UCP2	3.60031e-34	0.539847	0.824	0.611	4.90831e-30	Path II
SUB1	7.22908e-47	0.516982	0.907	0.689	9.8554e-43	Path II
ANXA2	9.66714e-36	0.506079	0.819	0.576	1.31792e-31	Path II
ACTR3	4.08136e-34	0.498523	0.721	0.455	5.56412e-30	Path II
S100A11	1.04455e-32	0.496198	0.775	0.518	1.42404e-28	Path II
IL32	3.97543e-78	0.490818	1	0.97	5.41971e-74	Path II
ARPC5	5.36265e-27	0.486988	0.614	0.372	7.3109e-23	Path II
HLA-DRB1	1.9505e-32	0.481942	0.868	0.646	2.65912e-28	Path II
UGP2	2.92893e-30	0.481849	0.708	0.436	3.99301e-26	Path II
ACTB	1.53744e-59	0.47024	1	0.979	2.096e-55	Path II
PPP1CA	3.82404e-35	0.470192	0.775	0.509	5.21331e-31	Path II
ACTG1	1.19347e-22	0.45876	0.951	0.848	1.62706e-18	Path II
DYNLL1	2.91718e-22	0.4545	0.576	0.345	3.97699e-18	Path II
ANXA5	1.96276e-27	0.443056	0.651	0.399	2.67584e-23	Path II
NOP10	1.03956e-23	0.442218	0.539	0.304	1.41724e-19	Path II
CAP1	8.09815e-30	0.441195	0.72	0.472	1.10402e-25	Path II
ARHGDIB	4.29312e-57	0.44031	0.995	0.874	5.85281e-53	Path II
CD27	2.40792e-28	0.438782	0.789	0.548	3.28271e-24	Path II
MYL6	1.15856e-45	0.435235	0.983	0.87	1.57947e-41	Path II
CLIC1	6.04654e-37	0.429167	0.884	0.685	8.24325e-33	Path II
CALM2	2.71711e-30	0.424204	0.885	0.679	3.70423e-26	Path II
BRK1	6.79185e-28	0.420082	0.672	0.407	9.25933e-24	Path II
GPR183	6.05069e-16	0.41624	0.489	0.292	8.24891e-12	Path II
RPS27L	6.11143e-23	0.410383	0.726	0.517	8.33171e-19	Path II
S100A4	2.46492e-57	0.410269	1	0.939	3.36043e-53	Path II
SRP9	1.38738e-25	0.400899	0.637	0.391	1.89141e-21	Path II
CORO1A	1.80888e-37	0.400666	0.969	0.88	2.46605e-33	Path II
GLRX	5.63395e-19	0.399751	0.619	0.428	7.68076e-15	Path II
ARPC2	1.59555e-34	0.396563	0.953	0.794	2.17522e-30	Path II
ERH	5.38084e-25	0.393743	0.658	0.424	7.3357e-21	Path II
PFN1	1.70078e-52	0.390037	1	0.933	2.31867e-48	Path II
TRAPPC1	8.64791e-20	0.388155	0.677	0.471	1.17897e-15	Path II
CD52	4.58242e-50	0.387818	0.998	0.949	6.24721e-46	Path II
TMBIM4	6.18672e-19	0.387803	0.536	0.32	8.43436e-15	Path II
SRGN	1.55144e-24	0.386076	0.884	0.693	2.11508e-20	Path II
MYL12A	1.15115e-28	0.37954	0.98	0.823	1.56936e-24	Path II
ATP5MF	9.21015e-24	0.377562	0.715	0.502	1.25562e-19	Path II
C12orf75	8.54475e-17	0.369807	0.593	0.407	1.16491e-12	Path II
PARK7	1.37348e-19	0.368532	0.714	0.535	1.87247e-15	Path II
ATP5F1C	5.71753e-17	0.366076	0.522	0.339	7.7947e-13	Path II
TRAC	4.26893e-33	0.365811	0.979	0.886	5.81983e-29	Path II
JPT1	1.27553e-17	0.354836	0.524	0.321	1.73893e-13	Path II
EMP3	1.44968e-26	0.353546	0.93	0.786	1.97635e-22	Path II
ARPC1B	2.89126e-24	0.352062	0.888	0.731	3.94165e-20	Path II
GTF3C6	1.11702e-15	0.351045	0.441	0.258	1.52283e-11	Path II
BTG1	9.35962e-29	0.349592	0.992	0.938	1.276e-24	Path II
RBX1	3.58728e-18	0.349377	0.599	0.399	4.89055e-14	Path II
ITM2A	5.63065e-19	0.349087	0.587	0.356	7.67627e-15	Path II
DOK2	2.65432e-17	0.348981	0.623	0.43	3.61864e-13	Path II
SNX3	1.02231e-17	0.348082	0.554	0.337	1.39371e-13	Path II
HPGD	2.23863e-13	0.347087	0.392	0.221	3.05192e-09	Path II
EVI2B	1.16346e-13	0.343915	0.553	0.387	1.58614e-09	Path II
RAN	1.44227e-18	0.342887	0.7	0.501	1.96625e-14	Path II
SUMO2	2.13038e-24	0.34234	0.902	0.726	2.90434e-20	Path II
EPSTI1	8.40623e-11	0.340048	0.334	0.195	1.14602e-06	Path II
MIR4435-2HG	6.18775e-14	0.337132	0.472	0.297	8.43576e-10	Path II
GBP2	5.14161e-16	0.334695	0.623	0.438	7.00956e-12	Path II
NDUFA6	1.41677e-13	0.334434	0.469	0.299	1.93148e-09	Path II
CAPZA1	2.69699e-18	0.333913	0.571	0.354	3.67681e-14	Path II
DUSP4	1.84877e-15	0.333733	0.461	0.262	2.52043e-11	Path II
PRR13	3.11422e-17	0.332827	0.718	0.538	4.24561e-13	Path II
GMFG	6.16827e-26	0.332398	0.925	0.787	8.40921e-22	Path II
DYNLT1	1.97006e-16	0.332188	0.404	0.214	2.68578e-12	Path II
ABRACL	3.18106e-13	0.32933	0.519	0.347	4.33674e-09	Path II
CD58	5.12205e-16	0.328734	0.257	0.098	6.9829e-12	Path II
ARPC3	2.93972e-22	0.32725	0.907	0.759	4.00772e-18	Path II
SUMO1	1.16861e-21	0.32637	0.652	0.444	1.59316e-17	Path II
DCK	2.03361e-15	0.326188	0.423	0.246	2.77241e-11	Path II
TRBC1	7.83626e-08	0.324128	0.637	0.518	0.00106832	Path II
MYL12B	1.81117e-21	0.323178	0.862	0.68	2.46917e-17	Path II
PTTG1	4.26673e-12	0.322354	0.28	0.14	5.81684e-08	Path II
PSMB8	9.99426e-19	0.322062	0.712	0.528	1.36252e-14	Path II
PYURF	7.10178e-15	0.321594	0.504	0.329	9.68185e-11	Path II
TMSB10	2.97263e-40	0.320694	1	0.984	4.05259e-36	Path II
SFT2D1	1.13063e-14	0.319721	0.395	0.218	1.54139e-10	Path II
TMSB4X	2.07256e-55	0.318822	1	0.988	2.82553e-51	Path II
CTSC	7.86649e-15	0.318782	0.467	0.282	1.07244e-10	Path II
CYTIP	5.60269e-12	0.318274	0.547	0.386	7.63815e-08	Path II
ANXA6	1.64268e-15	0.316528	0.617	0.434	2.23947e-11	Path II
CD2	2.82883e-19	0.316391	0.755	0.543	3.85655e-15	Path II
UQCR10	5.32544e-17	0.314539	0.686	0.496	7.26017e-13	Path II
RAP1A	6.97229e-15	0.313439	0.59	0.425	9.50532e-11	Path II
ATP5F1A	8.10969e-15	0.311062	0.597	0.439	1.10559e-10	Path II
ECH1	3.74725e-14	0.309341	0.456	0.273	5.10862e-10	Path II
CARD16	1.99988e-18	0.306341	0.7	0.492	2.72644e-14	Path II
SELENOT	1.42293e-15	0.305574	0.518	0.323	1.93988e-11	Path II
JAKMIP1	1.37606e-16	0.305413	0.355	0.167	1.87598e-12	Path II
CAPZB	3.36645e-17	0.302698	0.753	0.588	4.58947e-13	Path II
UBL5	3.81763e-18	0.302289	0.784	0.608	5.20457e-14	Path II
PTPRC	9.86676e-25	0.30224	0.937	0.805	1.34513e-20	Path II
MIEN1	9.01785e-13	0.301042	0.325	0.172	1.2294e-08	Path II
ATP5PB	8.3623e-14	0.300994	0.51	0.331	1.14003e-09	Path II
CFL1	9.84982e-25	0.300651	0.986	0.901	1.34283e-20	Path II
DYNLRB1	5.49044e-12	0.299943	0.534	0.398	7.48512e-08	Path II
C9orf16	1.87675e-13	0.299345	0.631	0.465	2.55857e-09	Path II
GIMAP4	5.95152e-10	0.299311	0.343	0.21	8.11371e-06	Path II
NDUFB3	2.99822e-11	0.298269	0.387	0.235	4.08747e-07	Path II
S100A10	1.50955e-17	0.298243	0.948	0.827	2.05796e-13	Path II
H3F3A	6.0276e-23	0.298122	0.972	0.85	8.21743e-19	Path II
HLA-DPA1	1.68663e-15	0.29812	0.727	0.508	2.29938e-11	Path II
HNRNPF	3.36632e-14	0.297778	0.564	0.377	4.5893e-10	Path II
CLDND1	6.73803e-15	0.29777	0.435	0.24	9.18596e-11	Path II
ARL6IP1	3.84868e-13	0.297314	0.511	0.333	5.24691e-09	Path II
BUB3	2.95806e-13	0.296194	0.528	0.356	4.03272e-09	Path II
RAP1B	4.21757e-14	0.296001	0.597	0.414	5.74981e-10	Path II
KIAA1551	4.65655e-13	0.295457	0.392	0.22	6.34828e-09	Path II
OAZ1	5.84844e-24	0.294884	0.974	0.852	7.97318e-20	Path II
TMEM50A	2.03431e-14	0.294161	0.548	0.371	2.77337e-10	Path II
TRAF3IP3	8.67747e-16	0.293901	0.698	0.52	1.183e-11	Path II
DBI	1.51383e-16	0.292882	0.665	0.452	2.0638e-12	Path II
H2AFZ	4.30652e-11	0.292699	0.609	0.468	5.87108e-07	Path II
ARF6	2.07692e-15	0.292346	0.637	0.439	2.83146e-11	Path II
BLOC1S1	5.38336e-12	0.291463	0.496	0.336	7.33913e-08	Path II
IK	1.88469e-10	0.290967	0.426	0.283	2.5694e-06	Path II
TPM4	2.26983e-13	0.290882	0.401	0.234	3.09446e-09	Path II
IL2RG	7.34596e-17	0.290361	0.812	0.665	1.00147e-12	Path II
ARL6IP5	1.72202e-18	0.289887	0.766	0.555	2.34762e-14	Path II
LPXN	3.06806e-11	0.289447	0.283	0.147	4.18268e-07	Path II
PSMD8	1.76124e-12	0.288884	0.539	0.388	2.4011e-08	Path II
43715	1.95588e-14	0.288015	0.695	0.511	2.66645e-10	Path II
SAMD3	1.53157e-12	0.286997	0.297	0.147	2.08799e-08	Path II
PSMA4	8.74162e-16	0.286541	0.533	0.333	1.19174e-11	Path II
S1PR4	8.3736e-18	0.285279	0.567	0.351	1.14157e-13	Path II
SRI	2.51556e-10	0.283408	0.415	0.278	3.42946e-06	Path II
CYTOR	3.9395e-16	0.283298	0.711	0.53	5.37073e-12	Path II
HLA-DRA	1.15799e-11	0.283252	0.622	0.447	1.57868e-07	Path II
TALDO1	1.28282e-11	0.283206	0.43	0.278	1.74887e-07	Path II
ZNF706	1.23669e-11	0.282621	0.395	0.239	1.68598e-07	Path II
CD3D	1.45117e-21	0.282226	0.965	0.843	1.97838e-17	Path II
GHITM	3.41582e-14	0.281835	0.542	0.356	4.65679e-10	Path II
GABARAPL2	2.34743e-11	0.281415	0.518	0.382	3.20025e-07	Path II
S100A6	1.02866e-23	0.280894	0.983	0.906	1.40237e-19	Path II

## Sheet: Surface genes of HD PB paths
Surface genes of HD PB Treg cell differentiation paths.
gene	pval	qval
PTPRC	0	0
IL7R	5.18004e-280	7.87554e-278
HLA-B	9.09239e-267	1.34567e-264
HLA-A	2.48425e-230	3.35053e-228
CD52	7.39133e-211	9.43608e-209
CD69	7.63293e-204	9.45578e-202
LNPEP	1.10229e-187	1.27135e-185
CXCR4	1.01232e-156	1.00774e-154
SORL1	1.61825e-155	1.59198e-153
TGFBR2	7.22271e-152	6.7861e-150
HLA-E	2.63345e-132	2.18029e-130
SLC2A3	2.9142e-124	2.23565e-122
IL6ST	3.64666e-123	2.78478e-121
SLC38A1	2.04914e-122	1.55772e-120
PIK3IP1	3.32997e-121	2.49733e-119
ADAM10	2.46019e-112	1.73605e-110
CCR7	2.35838e-109	1.63658e-107
SELL	2.09295e-107	1.4171e-105
SERINC5	1.04173e-82	5.76884e-81
FCRL3	1.19139e-81	6.51136e-80
SLC16A7	3.93215e-76	1.98674e-74
EMP3	7.91317e-75	3.93869e-73
IL10RA	4.07988e-73	1.98348e-71
CCR4	3.33725e-69	1.52492e-67
TGOLN2	4.70574e-69	2.13855e-67
P2RY8	9.02211e-66	3.85897e-64
TNFRSF1B	9.51506e-66	4.05943e-64
SLC38A2	2.56218e-65	1.07934e-63
GYPC	1.11368e-64	4.62164e-63
CD48	6.87864e-60	2.68155e-58
SERINC1	2.4706e-59	9.47669e-58
CD44	7.24409e-59	2.75968e-57
ATP1A1	2.9925e-58	1.12859e-56
ITGB7	1.18077e-57	4.40785e-56
HLA-F	1.44279e-56	5.30313e-55
ITGB1	1.5284e-55	5.47344e-54
CD46	8.06878e-54	2.79963e-52
RNF149	1.3003e-52	4.41996e-51
CLSTN1	4.1541e-49	1.32078e-47
SLC12A6	5.33705e-49	1.68728e-47
ITGA6	5.82803e-49	1.83555e-47
CD96	1.12481e-48	3.50303e-47
NUP210	1.24092e-48	3.85748e-47
SELPLG	1.61565e-48	5.00373e-47
CD47	6.98927e-46	2.03284e-44
SIDT1	5.92688e-43	1.65754e-41
HLA-DRB5	7.33726e-42	1.99202e-40
BTN3A1	8.87852e-42	2.39878e-40
TMEM63A	1.1834e-41	3.187e-40
ICOS	1.20794e-41	3.24785e-40
ATP2B4	7.89653e-41	2.07644e-39
ITM2B	1.63903e-40	4.263e-39
CTLA4	2.10003e-40	5.42827e-39
TMEM219	2.38508e-40	6.15557e-39
CD74	5.07831e-39	1.26196e-37
KLRB1	5.28631e-39	1.30975e-37
ANTXR2	7.19223e-38	1.71833e-36
CLEC2D	3.1231e-36	7.1549e-35
ANO6	1.0153e-35	2.29768e-34
IGF1R	3.37106e-35	7.50701e-34
GGT7	4.17078e-35	9.25094e-34
CD28	7.93791e-35	1.73989e-33
LMBRD1	1.13706e-34	2.4793e-33
CD4	1.30923e-34	2.84728e-33
PTGER2	1.68747e-34	3.65086e-33
IGF2R	9.72727e-34	2.05662e-32
CD5	3.52817e-33	7.29359e-32
TNFSF8	9.23223e-33	1.86473e-31
TMEM245	1.1144e-32	2.24545e-31
SPINT2	2.86346e-32	5.70102e-31
SLC8B1	3.32976e-32	6.62152e-31
IL2RA	3.75554e-32	7.4505e-31
ITGA4	4.73346e-32	9.36832e-31
HLA-C	1.71648e-31	3.34963e-30
CD3D	9.03793e-31	1.72349e-29
LAMP1	9.24689e-31	1.75933e-29
UBAC2	2.17495e-30	4.09155e-29
APLP2	3.7352e-30	6.95629e-29
TMEM30A	8.79504e-30	1.61458e-28
CD55	1.13856e-29	2.08102e-28
DPP4	3.59261e-29	6.43974e-28
IL21R	3.43052e-28	5.97625e-27
MFSD8	3.82425e-28	6.63452e-27
GPR183	4.12284e-28	7.13772e-27
ITGAL	5.50372e-28	9.43076e-27
SLC14A1	8.56803e-28	1.45179e-26
SUCO	2.53179e-27	4.20056e-26
TMEM87A	5.79016e-27	9.5029e-26
SLC4A7	6.15543e-27	1.00925e-25
SLC3A2	1.22223e-26	1.97303e-25
TMX4	2.18718e-26	3.49364e-25
ABCA5	2.46672e-26	3.92889e-25
CD6	7.53679e-26	1.18575e-24
HLA-DPB1	1.01094e-25	1.58009e-24
NOTCH2	8.62353e-25	1.31348e-23
LAMP2	1.46023e-24	2.20604e-23
SLC39A10	1.78864e-24	2.69488e-23
GPR174	2.39901e-24	3.59866e-23
FLT3LG	3.83211e-24	5.67655e-23
HLA-DRA	5.12482e-24	7.53804e-23
ECE1	6.12577e-24	8.98661e-23
IL6R	6.24372e-24	9.14361e-23
KCNA3	6.34299e-23	8.80334e-22
SLC6A6	6.72987e-23	9.33254e-22
SLC5A3	1.44644e-22	1.9715e-21
ITGB2	1.99879e-22	2.71109e-21
ANKH	2.20062e-22	2.97279e-21
SLC7A6	3.88134e-22	5.17635e-21
APP	6.06834e-22	8.01002e-21
LDLRAD4	7.00279e-22	9.21437e-21
CEACAM4	7.16964e-22	9.4265e-21
TM9SF3	4.2119e-21	5.34444e-20
RELL1	5.317e-21	6.71613e-20
CD83	8.16144e-21	1.02088e-19
TMEM123	1.43642e-20	1.77814e-19
STT3B	2.31241e-20	2.83732e-19
TM9SF2	2.9574e-20	3.60229e-19
PTPRA	2.99311e-20	3.63784e-19
PILRB	4.6595e-20	5.58605e-19
TNFRSF10A	8.23451e-20	9.68833e-19
SPN	9.27435e-20	1.08769e-18
TGFBR3	1.54089e-19	1.79706e-18
IFNGR1	2.48729e-19	2.86287e-18
SEMA4D	2.62631e-19	3.01458e-18
SLC7A1	3.55243e-19	4.04155e-18
HLA-DPA1	3.93633e-19	4.46616e-18
EDA	5.5494e-19	6.22143e-18
ZFYVE27	1.25936e-18	1.38563e-17
CD84	1.92191e-18	2.08985e-17
LRIG2	1.97528e-18	2.1451e-17
IL2RB	5.63692e-18	5.96657e-17
CD27	6.51738e-18	6.8681e-17
STIM1	6.96584e-18	7.31764e-17
AREG	8.88452e-18	9.28668e-17
IGSF8	8.90636e-18	9.30356e-17
LY6E	1.1666e-17	1.21106e-16
ABCC1	2.56464e-17	2.60261e-16
S1PR4	5.42767e-17	5.41278e-16
SLC38A9	5.71995e-17	5.6873e-16
RNFT1	7.42014e-17	7.33418e-16
TM9SF4	2.06004e-16	1.99145e-15
EVI2B	2.1651e-16	2.09059e-15
OSTM1	2.99351e-16	2.8624e-15
LYSMD3	4.70509e-16	4.45067e-15
TNFRSF14	5.85078e-16	5.48477e-15
LMBRD2	8.5514e-16	7.9452e-15
LY75	1.58463e-15	1.44816e-14
TRAT1	2.02655e-15	1.84196e-14
SLAMF1	2.76758e-15	2.49515e-14
SCARB2	3.45951e-15	3.0956e-14
KLRG1	3.58669e-15	3.20084e-14
PAM	4.38512e-15	3.89181e-14
ADCY7	6.23618e-15	5.49204e-14
DAGLB	6.2765e-15	5.52173e-14
P2RY10	8.56136e-15	7.46119e-14
NOTCH1	9.05712e-15	7.87682e-14
IL2RG	1.22339e-14	1.05409e-13
GABBR1	1.66645e-14	1.42556e-13
ROBO3	1.81677e-14	1.5486e-13
GPR155	2.0744e-14	1.75924e-13
PECAM1	2.12383e-14	1.80025e-13
TCIRG1	2.19843e-14	1.86254e-13
SLC26A2	2.31453e-14	1.95694e-13
EMB	3.32049e-14	2.77798e-13
ATP13A1	4.83132e-14	3.98811e-13
IL17RA	5.38055e-14	4.42618e-13
DGCR2	5.42885e-14	4.46153e-13
ITFG1	9.11666e-14	7.38339e-13
SLC22A5	1.586e-13	1.26246e-12
EPHA4	1.85228e-13	1.46883e-12
LMBR1	2.19673e-13	1.73211e-12
CLDND1	3.97363e-13	3.07947e-12
HLA-DRB1	5.51655e-13	4.234e-12
SPNS3	5.9557e-13	4.55225e-12
HRH2	7.37456e-13	5.60856e-12
LRIG1	1.24726e-12	9.34968e-12
FAS	1.3183e-12	9.85572e-12
SLC44A1	1.93372e-12	1.42906e-11
TMEM154	1.96866e-12	1.45359e-11
VIPR1	2.2144e-12	1.63e-11
SLC40A1	3.05086e-12	2.21741e-11
LY9	3.81004e-12	2.75007e-11
GPR107	4.25147e-12	3.06208e-11
GPR25	4.28647e-12	3.08596e-11
TRABD2A	4.40274e-12	3.16558e-11
ADIPOR2	4.91813e-12	3.52252e-11
IL4R	6.88401e-12	4.85363e-11
NIPAL3	7.66925e-12	5.39136e-11
PGAP1	9.52354e-12	6.63632e-11
SLCO3A1	9.67837e-12	6.7414e-11
GPA33	9.69675e-12	6.75139e-11
ITGA5	1.19362e-11	8.27617e-11
NCSTN	1.75566e-11	1.19843e-10
PIEZO1	2.00366e-11	1.36106e-10
EPHA1	3.05948e-11	2.05242e-10
PTGIR	3.53309e-11	2.36067e-10
CPD	4.46464e-11	2.96296e-10
TMEM62	4.89335e-11	3.23336e-10
SLC44A2	6.67422e-11	4.36355e-10
SLC16A1	9.60943e-11	6.22417e-10
SPPL2A	1.15333e-10	7.41285e-10
ATRN	1.1567e-10	7.43169e-10
IFNAR1	1.15815e-10	7.43526e-10
SLC39A8	1.43185e-10	9.13282e-10
IL18R1	1.518e-10	9.64918e-10
TMEM106B	1.52675e-10	9.70114e-10
GPR171	1.59377e-10	1.01193e-09
TSPAN14	1.67745e-10	1.06385e-09
TMEM87B	1.68778e-10	1.06999e-09
TCTN3	2.1101e-10	1.32866e-09
GDPD5	2.45259e-10	1.53853e-09
PTPRJ	2.96205e-10	1.84565e-09
IL11RA	3.42591e-10	2.12992e-09
GPC2	3.57971e-10	2.22059e-09
SIGIRR	3.65385e-10	2.26574e-09
SSR1	5.72705e-10	3.49814e-09
ANO9	6.06588e-10	3.6997e-09
SPPL2B	6.11398e-10	3.72632e-09
MPZL3	6.93798e-10	4.21317e-09
TNFRSF25	7.50663e-10	4.54529e-09
ACVR1	7.56412e-10	4.57844e-09
ABCC4	9.4082e-10	5.64965e-09
TNFRSF10D	9.83441e-10	5.89289e-09
SLC11A2	1.21316e-09	7.19717e-09
PCSK5	1.39239e-09	8.22839e-09
ADAM19	1.54084e-09	9.08e-09
CLSTN3	1.57352e-09	9.25626e-09
ATP6V0A2	1.79869e-09	1.05216e-08
S1PR1	1.96504e-09	1.14586e-08
SLC41A3	2.28374e-09	1.32477e-08
BMPR2	3.16467e-09	1.81377e-08
RNF130	4.29662e-09	2.43088e-08
ZDHHC5	7.16101e-09	3.96559e-08
CD37	1.54043e-08	8.31575e-08
ABCA1	1.91219e-08	1.02203e-07
FLT4	1.93563e-08	1.03357e-07
M6PR	1.93771e-08	1.03435e-07
FCRL1	1.9705e-08	1.05119e-07
SLC9A6	3.61769e-08	1.8907e-07
EVI2A	4.05694e-08	2.10578e-07
PLXDC1	4.74541e-08	2.44585e-07
RNF13	5.17032e-08	2.6573e-07
TMX3	5.92475e-08	3.01998e-07
CD9	6.90148e-08	3.49759e-07
SIRPB1	6.99919e-08	3.54603e-07
SIT1	8.45474e-08	4.24999e-07
NPC1	9.1281e-08	4.56241e-07
SCAP	9.32976e-08	4.65764e-07
NCR1	1.04645e-07	5.20239e-07
FCGRT	1.281e-07	6.30103e-07
ADAM8	1.28788e-07	6.32558e-07
HM13	1.41274e-07	6.91041e-07
ACVR2B	1.54166e-07	7.51465e-07
SLC12A7	1.5794e-07	7.68514e-07
PSEN1	1.64734e-07	8.00177e-07
BTN2A1	2.32175e-07	1.11194e-06
MFAP3	2.59521e-07	1.23618e-06
CASD1	2.83588e-07	1.34584e-06
SUSD1	3.53084e-07	1.65684e-06
CD59	3.81113e-07	1.77938e-06
BMPR1A	3.94892e-07	1.84166e-06
CD70	4.10083e-07	1.90824e-06
CCR10	5.38435e-07	2.47998e-06
AGER	5.59409e-07	2.57233e-06
PRNP	5.83005e-07	2.67568e-06
MR1	6.03191e-07	2.76302e-06
SLC36A4	6.10521e-07	2.79429e-06
SEMA4C	6.13931e-07	2.80683e-06
AMN	6.45524e-07	2.94563e-06
LPAR6	6.89688e-07	3.14116e-06
VSIG8	7.74261e-07	3.51105e-06
TP53I13	8.40733e-07	3.79601e-06
ATP13A3	8.47844e-07	3.82502e-06
SLC2A1	8.65441e-07	3.90125e-06
GLIPR1	9.12702e-07	4.10213e-06
ABCA7	9.75905e-07	4.37914e-06
CCR6	1.01095e-06	4.52548e-06
ADORA2A	1.13676e-06	5.06155e-06
TMEM116	1.7353e-06	7.57733e-06
FKRP	1.74397e-06	7.61319e-06
ITGAV	1.97285e-06	8.55209e-06
TSPAN3	2.15296e-06	9.2943e-06
GPR180	2.17699e-06	9.39077e-06
ADAM17	2.28067e-06	9.80763e-06
BTN3A3	2.30141e-06	9.88921e-06
SLC22A17	2.43099e-06	1.04086e-05
CSF1	2.65495e-06	1.13009e-05
RELT	2.73959e-06	1.16405e-05
SLC29A2	2.78796e-06	1.1831e-05
TTYH2	2.90359e-06	1.22936e-05
PODXL2	3.12855e-06	1.3176e-05
DPEP2	3.2272e-06	1.35778e-05
P2RX4	3.85507e-06	1.60379e-05
SERINC3	4.10396e-06	1.70225e-05
SYPL1	4.38334e-06	1.81005e-05
CD7	5.3877e-06	2.20627e-05
RECK	5.56606e-06	2.27318e-05
SLC39A14	5.59041e-06	2.28257e-05
PTGER4	5.78847e-06	2.35915e-05
SLC17A9	6.049e-06	2.45841e-05
GRAMD1B	6.34425e-06	2.57215e-05
TMED7	6.91065e-06	2.78692e-05
LPAR2	8.15995e-06	3.26398e-05
NAGPA	1.28512e-05	5.02275e-05
MFSD6	1.46147e-05	5.6754e-05
TPCN1	1.50851e-05	5.84936e-05
NPTN	1.57792e-05	6.10295e-05
IL1RAP	1.58768e-05	6.13928e-05
SLC26A6	1.69538e-05	6.52615e-05
SLC39A6	1.86675e-05	7.13915e-05
ACVR2A	1.88126e-05	7.1897e-05
CXCR3	1.90381e-05	7.27422e-05
QSOX1	2.17508e-05	8.25041e-05
HLA-DQA2	2.38457e-05	8.98795e-05
SLC22A23	2.65451e-05	9.94936e-05
