# Supplementary material for: Single-cell transcriptomic analysis reveals disparate effector differentiation pathways in human Treg compartment
Source: Nat Commun. 2021 Jun 23;12:3913. doi: 10.1038/s41467-021-24213-6 (PMC8222404; doi:10.1038/s41467-021-24213-6)
Supplement: Supplementary file 3 — Supplementary Data 1-11 [file 41467_2021_24213_MOESM3_ESM.zip › Supplementary Data 1-11/Supplementary Data 9.xlsx]

## Sheet: HD PB Pre-branch
Supplementary Data 9. GO analysis of HD PB and BM and Treg cell differentiation paths.
HD PB pre-branch
Term	Count	%	PValue	Genes	List Total	Fold Enrichment	Bonferroni	Benjamini	FDR\
GO:0006614~SRP-dependent cotranslational protein targeting to membrane	62	63.2653	3.25455e-126	RPL4, RPL5, RPL30, RPL3, RPL32, RPL31, RPL34, RPLP0, RPL10A, RPL8, RPL9, RPL6, RPL7, RPS4X, RPS15, RPS14, RPS16, RPS19, RPL18A, RPS18, RPL36, RPLP2, RPL35, RPL38, RPL37, RPL39, RPS10, RPS13, RPS12, RPS9, RPL21, RPS8, RPS5, RPL22, RPS6, RPS3A, RPSA, RPL37A, RPL29, RPL10, RPL12, RPL11, RPL36A, RPS15A, RPS3, RPL14, RPL13, RPS2, RPS27A, RPL18, RPL17, RPL19, RPL35A, RPS25, RPS28, RPS27, RPS29, RPL27A,…	88	122.195	6.94521e-123	6.94521e-123	6.649044924252405E-123\
GO:0006613~cotranslational protein targeting to membrane	62	63.2653	2.36406e-123	RPL4, RPL5, RPL30, RPL3, RPL32, RPL31, RPL34, RPLP0, RPL10A, RPL8, RPL9, RPL6, RPL7, RPS4X, RPS15, RPS14, RPS16, RPS19, RPL18A, RPS18, RPL36, RPLP2, RPL35, RPL38, RPL37, RPL39, RPS10, RPS13, RPS12, RPS9, RPL21, RPS8, RPS5, RPL22, RPS6, RPS3A, RPSA, RPL37A, RPL29, RPL10, RPL12, RPL11, RPL36A, RPS15A, RPS3, RPL14, RPL13, RPS2, RPS27A, RPL18, RPL17, RPL19, RPL35A, RPS25, RPS28, RPS27, RPS29, RPL27A,…	88	113.89	5.04489e-120	2.52245e-120	2.414882953097159E-120\
GO:0045047~protein targeting to ER	62	63.2653	5.70873e-123	RPL4, RPL5, RPL30, RPL3, RPL32, RPL31, RPL34, RPLP0, RPL10A, RPL8, RPL9, RPL6, RPL7, RPS4X, RPS15, RPS14, RPS16, RPS19, RPL18A, RPS18, RPL36, RPLP2, RPL35, RPL38, RPL37, RPL39, RPS10, RPS13, RPS12, RPS9, RPL21, RPS8, RPS5, RPL22, RPS6, RPS3A, RPSA, RPL37A, RPL29, RPL10, RPL12, RPL11, RPL36A, RPS15A, RPS3, RPL14, RPL13, RPS2, RPS27A, RPL18, RPL17, RPL19, RPL35A, RPS25, RPS28, RPS27, RPS29, RPL27A,…	88	112.795	1.21824e-119	4.06081e-120	3.8876465597515494E-120\
GO:0000184~nuclear-transcribed mRNA catabolic process, nonsense-mediated decay	64	65.3061	2.89906e-122	RPL4, RPL5, RPL30, RPL3, RPL32, RPL31, RPL34, RPLP0, RPL10A, RPL8, RPL9, RPL6, RPL7, RPS4X, RPS15, RPS14, RPS16, RPS19, RPL18A, RPS18, RPL36, RPLP2, RPL35, RPL38, RPL37, RPL39, RPS10, RPS13, RPS12, RPS9, RPL21, RPS8, RPS5, RPL22, RPS6, RPS3A, RPSA, RPL37A, PABPC1, RPL29, RPL10, RPL12, RPL11, RPL36A, RPS15A, RPS3, RPL14, RPL13, RPS2, RPS27A, RPL18, RPL17, RPL19, RPL35A, RPS25, RPS28, RPS27, RPS29,…	88	98.4479	6.1866e-119	1.54665e-119	1.4806972091396648E-119\
GO:0072599~establishment of protein localization to endoplasmic reticulum	62	63.2653	1.70447e-121	RPL4, RPL5, RPL30, RPL3, RPL32, RPL31, RPL34, RPLP0, RPL10A, RPL8, RPL9, RPL6, RPL7, RPS4X, RPS15, RPS14, RPS16, RPS19, RPL18A, RPS18, RPL36, RPLP2, RPL35, RPL38, RPL37, RPL39, RPS10, RPS13, RPS12, RPS9, RPL21, RPS8, RPS5, RPL22, RPS6, RPS3A, RPSA, RPL37A, RPL29, RPL10, RPL12, RPL11, RPL36A, RPS15A, RPS3, RPL14, RPL13, RPS2, RPS27A, RPL18, RPL17, RPL19, RPL35A, RPS25, RPS28, RPS27, RPS29, RPL27A,…	88	108.617	3.63734e-118	7.27468e-119	6.964463823959011E-119\
GO:0070972~protein localization to endoplasmic reticulum	62	63.2653	3.40956e-115	RPL4, RPL5, RPL30, RPL3, RPL32, RPL31, RPL34, RPLP0, RPL10A, RPL8, RPL9, RPL6, RPL7, RPS4X, RPS15, RPS14, RPS16, RPS19, RPL18A, RPS18, RPL36, RPLP2, RPL35, RPL38, RPL37, RPL39, RPS10, RPS13, RPS12, RPS9, RPL21, RPS8, RPS5, RPL22, RPS6, RPS3A, RPSA, RPL37A, RPL29, RPL10, RPL12, RPL11, RPL36A, RPS15A, RPS3, RPL14, RPL13, RPS2, RPS27A, RPL18, RPL17, RPL19, RPL35A, RPS25, RPS28, RPS27, RPS29, RPL27A,…	88	91.646	7.27601e-112	1.21267e-112	1.1609564439507155E-112\
GO:0006413~translational initiation	65	66.3265	1.11377e-109	RPL4, RPL5, RPL30, RPL3, RPL32, RPL31, RPL34, RPLP0, RPL10A, RPL8, RPL9, RPL6, RPL7, RPS4X, RPS15, RPS14, RPS16, RPS19, RPL18A, RPS18, RPL36, RPLP2, RPL35, RPL38, RPL37, RPL39, RPS10, RPS13, RPS12, RPS9, RPL21, RPS8, RPS5, RPL22, RPS6, RPS3A, RPSA, RPL37A, PABPC1, RPL29, RPL10, RPL12, RPL11, RPL36A, RPS15A, RPS3, RPL14, RPL13, RPS2, RPS27A, RPL18, RPL17, RPL19, NPM1, RPL35A, RPS25, RPS28, RPS27, …	88	65.0703	2.37678e-106	3.3954e-107	3.2506107423577203E-107\
GO:0019083~viral transcription	63	64.2857	4.93392e-106	RPL4, RPL5, RPL30, RPL3, RPL32, RPL31, RPL34, RPLP0, RPL10A, RPL8, RPL9, RPL6, RPL7, RPS4X, RPS15, RPS14, RPS16, RPS19, RPL18A, RPS18, RPL36, RPLP2, RPL35, RPL38, RPL37, RPL39, RPS10, RPS13, RPS12, RPS9, RPL21, RPS8, RPS5, RPL22, RPS6, RPS3A, RPSA, RPL37A, RPL29, RPL10, RPL12, LEF1, RPL11, RPL36A, RPS15A, RPS3, RPL14, RPL13, RPS2, RPS27A, RPL18, RPL17, RPL19, RPL35A, RPS25, RPS28, RPS27, RPS29, R…	88	65.8557	1.0529e-102	1.31612e-103	1.2599985964145244E-103\
GO:0000956~nuclear-transcribed mRNA catabolic process	64	65.3061	2.55684e-104	RPL4, RPL5, RPL30, RPL3, RPL32, RPL31, RPL34, RPLP0, RPL10A, RPL8, RPL9, RPL6, RPL7, RPS4X, RPS15, RPS14, RPS16, RPS19, RPL18A, RPS18, RPL36, RPLP2, RPL35, RPL38, RPL37, RPL39, RPS10, RPS13, RPS12, RPS9, RPL21, RPS8, RPS5, RPL22, RPS6, RPS3A, RPSA, RPL37A, PABPC1, RPL29, RPL10, RPL12, RPL11, RPL36A, RPS15A, RPS3, RPL14, RPL13, RPS2, RPS27A, RPL18, RPL17, RPL19, RPL35A, RPS25, RPS28, RPS27, RPS29,…	88	58.782	5.45631e-101	6.06256e-102	5.8040379303329E-102\
GO:0019080~viral gene expression	63	64.2857	4.08344e-104	RPL4, RPL5, RPL30, RPL3, RPL32, RPL31, RPL34, RPLP0, RPL10A, RPL8, RPL9, RPL6, RPL7, RPS4X, RPS15, RPS14, RPS16, RPS19, RPL18A, RPS18, RPL36, RPLP2, RPL35, RPL38, RPL37, RPL39, RPS10, RPS13, RPS12, RPS9, RPL21, RPS8, RPS5, RPL22, RPS6, RPS3A, RPSA, RPL37A, RPL29, RPL10, RPL12, LEF1, RPL11, RPL36A, RPS15A, RPS3, RPL14, RPL13, RPS2, RPS27A, RPL18, RPL17, RPL19, RPL35A, RPS25, RPS28, RPS27, RPS29, R…	88	62.0827	8.71406e-101	8.71406e-102	8.342464010533115E-102\
GO:0006402~mRNA catabolic process	64	65.3061	4.68898e-102	RPL4, RPL5, RPL30, RPL3, RPL32, RPL31, RPL34, RPLP0, RPL10A, RPL8, RPL9, RPL6, RPL7, RPS4X, RPS15, RPS14, RPS16, RPS19, RPL18A, RPS18, RPL36, RPLP2, RPL35, RPL38, RPL37, RPL39, RPS10, RPS13, RPS12, RPS9, RPL21, RPS8, RPS5, RPL22, RPS6, RPS3A, RPSA, RPL37A, PABPC1, RPL29, RPL10, RPL12, RPL11, RPL36A, RPS15A, RPS3, RPL14, RPL13, RPS2, RPS27A, RPL18, RPL17, RPL19, RPL35A, RPS25, RPS28, RPS27, RPS29,…	88	54.7923	1.00063e-98	9.09662e-100	8.708715285651295E-100\
GO:0006612~protein targeting to membrane	62	63.2653	5.6904e-102	RPL4, RPL5, RPL30, RPL3, RPL32, RPL31, RPL34, RPLP0, RPL10A, RPL8, RPL9, RPL6, RPL7, RPS4X, RPS15, RPS14, RPS16, RPS19, RPL18A, RPS18, RPL36, RPLP2, RPL35, RPL38, RPL37, RPL39, RPS10, RPS13, RPS12, RPS9, RPL21, RPS8, RPS5, RPL22, RPS6, RPS3A, RPSA, RPL37A, RPL29, RPL10, RPL12, RPL11, RPL36A, RPS15A, RPS3, RPL14, RPL13, RPS2, RPS27A, RPL18, RPL17, RPL19, RPL35A, RPS25, RPS28, RPS27, RPS29, RPL27A,…	88	61.7404	1.21433e-98	1.01194e-99	9.687912040825139E-100\
GO:0044033~multi-organism metabolic process	63	64.2857	1.1837e-100	RPL4, RPL5, RPL30, RPL3, RPL32, RPL31, RPL34, RPLP0, RPL10A, RPL8, RPL9, RPL6, RPL7, RPS4X, RPS15, RPS14, RPS16, RPS19, RPL18A, RPS18, RPL36, RPLP2, RPL35, RPL38, RPL37, RPL39, RPS10, RPS13, RPS12, RPS9, RPL21, RPS8, RPS5, RPL22, RPS6, RPS3A, RPSA, RPL37A, RPL29, RPL10, RPL12, LEF1, RPL11, RPL36A, RPS15A, RPS3, RPL14, RPL13, RPS2, RPS27A, RPL18, RPL17, RPL19, RPL35A, RPS25, RPS28, RPS27, RPS29, R…	88	55.7004	2.52601e-97	1.94309e-98	1.860228679496044E-98\
GO:0006401~RNA catabolic process	64	65.3061	2.78699e-98	RPL4, RPL5, RPL30, RPL3, RPL32, RPL31, RPL34, RPLP0, RPL10A, RPL8, RPL9, RPL6, RPL7, RPS4X, RPS15, RPS14, RPS16, RPS19, RPL18A, RPS18, RPL36, RPLP2, RPL35, RPL38, RPL37, RPL39, RPS10, RPS13, RPS12, RPS9, RPL21, RPS8, RPS5, RPL22, RPS6, RPS3A, RPSA, RPL37A, PABPC1, RPL29, RPL10, RPL12, RPL11, RPL36A, RPS15A, RPS3, RPL14, RPL13, RPS2, RPS27A, RPL18, RPL17, RPL19, RPL35A, RPS25, RPS28, RPS27, RPS29,…	88	48.6309	5.94744e-95	4.24817e-96	4.067015071534171E-96\
GO:0006364~rRNA processing	64	65.3061	7.07134e-96	RPL4, RPL5, RPL30, RPL3, RPL32, RPL31, RPL34, RPLP0, RPL10A, RPL8, RPL9, RPL6, RPL7, RPS4X, RPS15, FBL, RPS14, RPS16, RPS19, RPL18A, RPS18, RPL36, RPLP2, RPL35, RPL38, RPL37, RPL39, RPS10, RPS13, RPS12, RPS9, RPL21, RPS8, RPS5, RPL22, RPS6, RPS3A, RPSA, RPL37A, RPL29, RPL10, RPL12, RPL11, RPL36A, RPS15A, RPS3, RPL14, RPL13, RPS2, RPS27A, RPL18, RPL17, RPL19, RPL35A, RSL1D1, RPS25, RPS28, RPS27, R…	88	45.0152	1.50902e-92	1.00602e-93	9.63117164913816E-94\
GO:0016072~rRNA metabolic process	64	65.3061	4.39242e-95	RPL4, RPL5, RPL30, RPL3, RPL32, RPL31, RPL34, RPLP0, RPL10A, RPL8, RPL9, RPL6, RPL7, RPS4X, RPS15, FBL, RPS14, RPS16, RPS19, RPL18A, RPS18, RPL36, RPLP2, RPL35, RPL38, RPL37, RPL39, RPS10, RPS13, RPS12, RPS9, RPL21, RPS8, RPS5, RPL22, RPS6, RPS3A, RPSA, RPL37A, RPL29, RPL10, RPL12, RPL11, RPL36A, RPS15A, RPS3, RPL14, RPL13, RPS2, RPS27A, RPL18, RPL17, RPL19, RPL35A, RSL1D1, RPS25, RPS28, RPS27, R…	88	43.8735	9.37342e-92	5.85839e-93	5.608568774325299E-93\
GO:0042254~ribosome biogenesis	65	66.3265	2.14725e-91	RPL4, RPL5, RPL30, RPL3, RPL32, RPL31, RPL34, RPLP0, RPL10A, RPL8, RPL9, RPL6, RPL7, RPS4X, RPS15, FBL, RPS14, RPS16, RPS19, RPL18A, RPS18, RPL36, RPLP2, RPL35, RPL38, RPL37, RPL39, RPS10, RPS13, RPS12, RPS9, RPL21, RPS8, RPS5, RPL22, RPS6, RPS3A, RPSA, RPL37A, RPL29, RPL10, RPL12, RPL11, RPL36A, RPS15A, RPS3, RPL14, RPL13, RPS2, RPS27A, RPL18, RPL17, RPL19, NPM1, RPL35A, RSL1D1, RPS25, RPS28, RP…	88	36.7113	4.58223e-88	2.69543e-89	2.5804871989487936E-89\
GO:0034655~nucleobase-containing compound catabolic process	64	65.3061	1.97374e-85	RPL4, RPL5, RPL30, RPL3, RPL32, RPL31, RPL34, RPLP0, RPL10A, RPL8, RPL9, RPL6, RPL7, RPS4X, RPS15, RPS14, RPS16, RPS19, RPL18A, RPS18, RPL36, RPLP2, RPL35, RPL38, RPL37, RPL39, RPS10, RPS13, RPS12, RPS9, RPL21, RPS8, RPS5, RPL22, RPS6, RPS3A, RPSA, RPL37A, PABPC1, RPL29, RPL10, RPL12, RPL11, RPL36A, RPS15A, RPS3, RPL14, RPL13, RPS2, RPS27A, RPL18, RPL17, RPL19, RPL35A, RPS25, RPS28, RPS27, RPS29,…	88	31.866	4.21196e-82	2.33998e-83	2.2401951474125197E-83\
GO:0090150~establishment of protein localization to membrane	63	64.2857	2.94919e-84	RPL4, RPL5, RPL30, RPL3, RPL32, RPL31, RPL34, RPLP0, RPL10A, RPL8, RPL9, RPL6, RPL7, RPS4X, RPS15, RPS14, RPS16, RPS19, RPL18A, RPS18, RPL36, RPLP2, RPL35, RPL38, RPL37, RPL39, RPS10, RPS13, RPS12, RPS9, RPL21, RPS8, RPS5, RPL22, RPS6, RPS3A, RPSA, RPL37A, RPL29, RPL10, RPL12, RPL11, RPL36A, RPS15A, RPS3, RPL14, RPL13, RPS2, RPS27A, RPL18, RPL17, RPL19, RPL35A, RPS25, RPS28, RPS27, RPS29, RPL27A,…	88	32.391	6.29357e-81	3.3124e-82	3.171153613074005E-82\
GO:0006412~translation	71	72.449	6.03709e-84	RPL4, RPL5, RPL30, RPL3, RPL32, RPL31, RPL34, RPLP0, HSPB1, RPL10A, RPL8, RPL9, RPL6, RPL7, EEF1B2, RPS4X, RPS15, RPS14, RPS16, RPS19, RPL18A, RPS18, RPL36, RPLP2, RPL35, RPL38, RPL37, RPL39, RPS10, RPS13, RPS12, RPS9, RPL21, RPS8, RPS5, RPL22, RPS6, RPS3A, RPSA, EEF1G, EEF1A1, RPL37A, PABPC1, RPL29, RPL10, RPL12, RPL11, RPL36A, RPS15A, RPS3, RPL14, RPL13, RPS2, RPS27A, RPL18, RPL17, RPL19, NPM1,…	88	20.9571	1.28831e-80	6.44157e-82	6.166882467996256E-82\
GO:0046700~heterocycle catabolic process	64	65.3061	4.07006e-83	RPL4, RPL5, RPL30, RPL3, RPL32, RPL31, RPL34, RPLP0, RPL10A, RPL8, RPL9, RPL6, RPL7, RPS4X, RPS15, RPS14, RPS16, RPS19, RPL18A, RPS18, RPL36, RPLP2, RPL35, RPL38, RPL37, RPL39, RPS10, RPS13, RPS12, RPS9, RPL21, RPS8, RPS5, RPL22, RPS6, RPS3A, RPSA, RPL37A, PABPC1, RPL29, RPL10, RPL12, RPL11, RPL36A, RPS15A, RPS3, RPL14, RPL13, RPS2, RPS27A, RPL18, RPL17, RPL19, RPL35A, RPS25, RPS28, RPS27, RPS29,…	88	29.4625	8.68551e-80	3.94796e-81	3.7796057976317225E-81\
GO:0034470~ncRNA processing	64	65.3061	4.07006e-83	RPL4, RPL5, RPL30, RPL3, RPL32, RPL31, RPL34, RPLP0, RPL10A, RPL8, RPL9, RPL6, RPL7, RPS4X, RPS15, FBL, RPS14, RPS16, RPS19, RPL18A, RPS18, RPL36, RPLP2, RPL35, RPL38, RPL37, RPL39, RPS10, RPS13, RPS12, RPS9, RPL21, RPS8, RPS5, RPL22, RPS6, RPS3A, RPSA, RPL37A, RPL29, RPL10, RPL12, RPL11, RPL36A, RPS15A, RPS3, RPL14, RPL13, RPS2, RPS27A, RPL18, RPL17, RPL19, RPL35A, RSL1D1, RPS25, RPS28, RPS27, R…	88	29.4625	8.68551e-80	3.94796e-81	3.7796057976317225E-81\
GO:0043043~peptide biosynthetic process	71	72.449	1.1124e-82	RPL4, RPL5, RPL30, RPL3, RPL32, RPL31, RPL34, RPLP0, HSPB1, RPL10A, RPL8, RPL9, RPL6, RPL7, EEF1B2, RPS4X, RPS15, RPS14, RPS16, RPS19, RPL18A, RPS18, RPL36, RPLP2, RPL35, RPL38, RPL37, RPL39, RPS10, RPS13, RPS12, RPS9, RPL21, RPS8, RPS5, RPL22, RPS6, RPS3A, RPSA, EEF1G, EEF1A1, RPL37A, PABPC1, RPL29, RPL10, RPL12, RPL11, RPL36A, RPS15A, RPS3, RPL14, RPL13, RPS2, RPS27A, RPL18, RPL17, RPL19, NPM1,…	88	20.1402	2.37387e-79	1.03212e-80	9.881052633105056E-81\
GO:0022613~ribonucleoprotein complex biogenesis	66	67.3469	1.21653e-82	RPL4, RPL5, RPL30, RPL3, RPL32, RPL31, RPL34, RPLP0, RPL10A, RPL8, RPL9, RPL6, RPL7, RPS4X, RPS15, FBL, RPS14, RPS16, RPS19, RPL18A, RPS18, RPL36, RPLP2, RPL35, RPL38, RPL37, RPL39, RPS10, RPS13, RPS12, RPS9, RPL21, RPS8, RPS5, RPL22, RPS6, RPS3A, RPSA, RPL37A, RPL29, RPL10, RPL12, RPL11, RPL36A, RPS15A, RPS3, RPL14, RPL13, RPS2, RPS27A, RPL18, RPL17, RPL19, NPM1, RPL35A, RSL1D1, RPS25, RPS28, RP…	88	26.0156	2.59609e-79	1.0817e-80	1.0355752199383987E-80\
GO:0044270~cellular nitrogen compound catabolic process	64	65.3061	1.27543e-82	RPL4, RPL5, RPL30, RPL3, RPL32, RPL31, RPL34, RPLP0, RPL10A, RPL8, RPL9, RPL6, RPL7, RPS4X, RPS15, RPS14, RPS16, RPS19, RPL18A, RPS18, RPL36, RPLP2, RPL35, RPL38, RPL37, RPL39, RPS10, RPS13, RPS12, RPS9, RPL21, RPS8, RPS5, RPL22, RPS6, RPS3A, RPSA, RPL37A, PABPC1, RPL29, RPL10, RPL12, RPL11, RPL36A, RPS15A, RPS3, RPL14, RPL13, RPS2, RPS27A, RPL18, RPL17, RPL19, RPL35A, RPS25, RPS28, RPS27, RPS29,…	88	28.9691	2.72176e-79	1.0887e-80	1.04227866183824E-80\
GO:0019439~aromatic compound catabolic process	64	65.3061	2.84736e-82	RPL4, RPL5, RPL30, RPL3, RPL32, RPL31, RPL34, RPLP0, RPL10A, RPL8, RPL9, RPL6, RPL7, RPS4X, RPS15, RPS14, RPS16, RPS19, RPL18A, RPS18, RPL36, RPLP2, RPL35, RPL38, RPL37, RPL39, RPS10, RPS13, RPS12, RPS9, RPL21, RPS8, RPS5, RPL22, RPS6, RPS3A, RPSA, RPL37A, PABPC1, RPL29, RPL10, RPL12, RPL11, RPL36A, RPS15A, RPS3, RPL14, RPL13, RPS2, RPS27A, RPL18, RPL17, RPL19, RPL35A, RPS25, RPS28, RPS27, RPS29,…	88	28.6267	6.07626e-79	2.33702e-80	2.2373664353687695E-80\
GO:1901361~organic cyclic compound catabolic process	64	65.3061	8.6566e-81	RPL4, RPL5, RPL30, RPL3, RPL32, RPL31, RPL34, RPLP0, RPL10A, RPL8, RPL9, RPL6, RPL7, RPS4X, RPS15, RPS14, RPS16, RPS19, RPL18A, RPS18, RPL36, RPLP2, RPL35, RPL38, RPL37, RPL39, RPS10, RPS13, RPS12, RPS9, RPL21, RPS8, RPS5, RPL22, RPS6, RPS3A, RPSA, RPL37A, PABPC1, RPL29, RPL10, RPL12, RPL11, RPL36A, RPS15A, RPS3, RPL14, RPL13, RPS2, RPS27A, RPL18, RPL17, RPL19, RPL35A, RPS25, RPS28, RPS27, RPS29,…	88	27.2114	1.84732e-77	6.84192e-79	6.550160274119437E-79\
GO:0019058~viral life cycle	64	65.3061	3.84743e-80	RPL4, RPL5, RPL30, RPL3, RPL32, RPL31, RPL34, RPLP0, RPL10A, RPL8, RPL9, RPL6, RPL7, RPS4X, RPS15, RPS14, RPS16, RPS19, RPL18A, RPS18, RPL36, RPLP2, RPL35, RPL38, RPL37, RPL39, RPS10, RPS13, RPS12, RPS9, RPL21, RPS8, RPS5, RPL22, RPS6, RPS3A, RPSA, RPL37A, PABPC1, RPL29, RPL10, RPL12, LEF1, RPL11, RPL36A, RPS15A, RPS3, RPL14, RPL13, RPS2, RPS27A, RPL18, RPL17, RPL19, RPL35A, RPS25, RPS28, RPS27, …	88	26.6134	8.21041e-77	2.93229e-78	2.807249532739178E-78\
GO:0043604~amide biosynthetic process	71	72.449	1.46188e-79	RPL4, RPL5, RPL30, RPL3, RPL32, RPL31, RPL34, RPLP0, HSPB1, RPL10A, RPL8, RPL9, RPL6, RPL7, EEF1B2, RPS4X, RPS15, RPS14, RPS16, RPS19, RPL18A, RPS18, RPL36, RPLP2, RPL35, RPL38, RPL37, RPL39, RPS10, RPS13, RPS12, RPS9, RPL21, RPS8, RPS5, RPL22, RPS6, RPS3A, RPSA, EEF1G, EEF1A1, RPL37A, PABPC1, RPL29, RPL10, RPL12, RPL11, RPL36A, RPS15A, RPS3, RPL14, RPL13, RPS2, RPS27A, RPL18, RPL17, RPL19, NPM1,…	88	18.2521	3.11965e-76	1.07574e-77	1.0298675197995013E-77\
GO:0006518~peptide metabolic process	71	72.449	3.09064e-76	RPL4, RPL5, RPL30, RPL3, RPL32, RPL31, RPL34, RPLP0, HSPB1, RPL10A, RPL8, RPL9, RPL6, RPL7, EEF1B2, RPS4X, RPS15, RPS14, RPS16, RPS19, RPL18A, RPS18, RPL36, RPLP2, RPL35, RPL38, RPL37, RPL39, RPS10, RPS13, RPS12, RPS9, RPL21, RPS8, RPS5, RPL22, RPS6, RPS3A, RPSA, EEF1G, EEF1A1, RPL37A, PABPC1, RPL29, RPL10, RPL12, RPL11, RPL36A, RPS15A, RPS3, RPL14, RPL13, RPS2, RPS27A, RPL18, RPL17, RPL19, NPM1,…	88	16.4224	6.59543e-73	2.19848e-74	2.1047266449793253E-74\
GO:0072657~protein localization to membrane	63	64.2857	4.53033e-76	RPL4, RPL5, RPL30, RPL3, RPL32, RPL31, RPL34, RPLP0, RPL10A, RPL8, RPL9, RPL6, RPL7, RPS4X, RPS15, RPS14, RPS16, RPS19, RPL18A, RPS18, RPL36, RPLP2, RPL35, RPL38, RPL37, RPL39, RPS10, RPS13, RPS12, RPS9, RPL21, RPS8, RPS5, RPL22, RPS6, RPS3A, RPSA, RPL37A, RPL29, RPL10, RPL12, RPL11, RPL36A, RPS15A, RPS3, RPL14, RPL13, RPS2, RPS27A, RPL18, RPL17, RPL19, RPL35A, RPS25, RPS28, RPS27, RPS29, RPL27A,…	88	24.376	9.66772e-73	3.11862e-74	2.9856328073449633E-74\
GO:0034660~ncRNA metabolic process	64	65.3061	1.2204e-73	RPL4, RPL5, RPL30, RPL3, RPL32, RPL31, RPL34, RPLP0, RPL10A, RPL8, RPL9, RPL6, RPL7, RPS4X, RPS15, FBL, RPS14, RPS16, RPS19, RPL18A, RPS18, RPL36, RPLP2, RPL35, RPL38, RPL37, RPL39, RPS10, RPS13, RPS12, RPS9, RPL21, RPS8, RPS5, RPL22, RPS6, RPS3A, RPSA, RPL37A, RPL29, RPL10, RPL12, RPL11, RPL36A, RPS15A, RPS3, RPL14, RPL13, RPS2, RPS27A, RPL18, RPL17, RPL19, RPL35A, RSL1D1, RPS25, RPS28, RPS27, R…	88	21.244	2.60432e-70	8.13851e-72	7.791464891101873E-72\
GO:0016032~viral process	71	72.449	4.82727e-71	RPL4, RPL5, RPL30, RPL3, RPL32, RPL31, RPL34, RPLP0, HSPB1, RPL10A, RPL8, RPL9, RPL6, RPL7, RPS4X, RPS15, RPS14, RPS16, RPS19, RPL18A, RPS18, MYC, RPL36, RPLP2, RPL35, RPL38, RPL37, RPL39, RPS10, RPS13, RPS12, RPS9, RPL21, RPS8, RPS5, RPL22, RPS6, RPS3A, RPSA, EEF1G, RPL37A, PABPC1, RPL29, RPL10, SATB1, RPL12, LEF1, RPL11, RPL36A, RPS15A, RPS3, RPL14, RPL13, RPS2, RPS27A, RPL18, RPL17, RPL19, ATF…	88	13.9063	1.03014e-67	3.12163e-69	2.9885178567730397E-69\
GO:0044764~multi-organism cellular process	71	72.449	8.093e-71	RPL4, RPL5, RPL30, RPL3, RPL32, RPL31, RPL34, RPLP0, HSPB1, RPL10A, RPL8, RPL9, RPL6, RPL7, RPS4X, RPS15, RPS14, RPS16, RPS19, RPL18A, RPS18, MYC, RPL36, RPLP2, RPL35, RPL38, RPL37, RPL39, RPS10, RPS13, RPS12, RPS9, RPL21, RPS8, RPS5, RPL22, RPS6, RPS3A, RPSA, EEF1G, RPL37A, PABPC1, RPL29, RPL10, SATB1, RPL12, LEF1, RPL11, RPL36A, RPS15A, RPS3, RPL14, RPL13, RPS2, RPS27A, RPL18, RPL17, RPL19, ATF…	88	13.8063	1.72705e-67	5.07955e-69	4.862940249937479E-69\
GO:0043603~cellular amide metabolic process	71	72.449	3.72617e-70	RPL4, RPL5, RPL30, RPL3, RPL32, RPL31, RPL34, RPLP0, HSPB1, RPL10A, RPL8, RPL9, RPL6, RPL7, EEF1B2, RPS4X, RPS15, RPS14, RPS16, RPS19, RPL18A, RPS18, RPL36, RPLP2, RPL35, RPL38, RPL37, RPL39, RPS10, RPS13, RPS12, RPS9, RPL21, RPS8, RPS5, RPL22, RPS6, RPS3A, RPSA, EEF1G, EEF1A1, RPL37A, PABPC1, RPL29, RPL10, RPL12, RPL11, RPL36A, RPS15A, RPS3, RPL14, RPL13, RPS2, RPS27A, RPL18, RPL17, RPL19, NPM1,…	88	13.5146	7.95164e-67	2.2719e-68	2.1750171941064803E-68\
GO:0044419~interspecies interaction between organisms	71	72.449	4.96481e-70	RPL4, RPL5, RPL30, RPL3, RPL32, RPL31, RPL34, RPLP0, HSPB1, RPL10A, RPL8, RPL9, RPL6, RPL7, RPS4X, RPS15, RPS14, RPS16, RPS19, RPL18A, RPS18, MYC, RPL36, RPLP2, RPL35, RPL38, RPL37, RPL39, RPS10, RPS13, RPS12, RPS9, RPL21, RPS8, RPS5, RPL22, RPS6, RPS3A, RPSA, EEF1G, RPL37A, PABPC1, RPL29, RPL10, SATB1, RPL12, LEF1, RPL11, RPL36A, RPS15A, RPS3, RPL14, RPL13, RPS2, RPS27A, RPL18, RPL17, RPL19, ATF…	88	13.4604	1.05949e-66	2.86349e-68	2.741379689625682E-68\
GO:0044403~symbiosis, encompassing mutualism through parasitism	71	72.449	4.96481e-70	RPL4, RPL5, RPL30, RPL3, RPL32, RPL31, RPL34, RPLP0, HSPB1, RPL10A, RPL8, RPL9, RPL6, RPL7, RPS4X, RPS15, RPS14, RPS16, RPS19, RPL18A, RPS18, MYC, RPL36, RPLP2, RPL35, RPL38, RPL37, RPL39, RPS10, RPS13, RPS12, RPS9, RPL21, RPS8, RPS5, RPL22, RPS6, RPS3A, RPSA, EEF1G, RPL37A, PABPC1, RPL29, RPL10, SATB1, RPL12, LEF1, RPL11, RPL36A, RPS15A, RPS3, RPL14, RPL13, RPS2, RPS27A, RPL18, RPL17, RPL19, ATF…	88	13.4604	1.05949e-66	2.86349e-68	2.741379689625682E-68\
GO:0016071~mRNA metabolic process	64	65.3061	5.84331e-69	RPL4, RPL5, RPL30, RPL3, RPL32, RPL31, RPL34, RPLP0, RPL10A, RPL8, RPL9, RPL6, RPL7, RPS4X, RPS15, RPS14, RPS16, RPS19, RPL18A, RPS18, RPL36, RPLP2, RPL35, RPL38, RPL37, RPL39, RPS10, RPS13, RPS12, RPS9, RPL21, RPS8, RPS5, RPL22, RPS6, RPS3A, RPSA, RPL37A, PABPC1, RPL29, RPL10, RPL12, RPL11, RPL36A, RPS15A, RPS3, RPL14, RPL13, RPS2, RPS27A, RPL18, RPL17, RPL19, RPL35A, RPS25, RPS28, RPS27, RPS29,…	88	18.0195	1.24696e-65	3.28148e-67	3.14154722252606E-67\
GO:0072594~establishment of protein localization to organelle	63	64.2857	2.16996e-67	RPL4, RPL5, RPL30, RPL3, RPL32, RPL31, RPL34, RPLP0, RPL10A, RPL8, RPL9, RPL6, RPL7, RPS4X, RPS15, RPS14, RPS16, RPS19, RPL18A, RPS18, RPL36, RPLP2, RPL35, RPL38, RPL37, RPL39, RPS10, RPS13, RPS12, RPS9, RPL21, RPS8, RPS5, RPL22, RPS6, RPS3A, RPSA, RPL37A, RPL29, RPL10, RPL12, RPL11, RPL36A, RPS15A, RPS3, RPL14, RPL13, RPS2, RPS27A, RPL18, RPL17, RPL19, RPL35A, RPS25, RPS28, RPS27, RPS29, RPL27A,…	88	17.8977	4.63069e-64	1.18736e-65	1.1367230789350184E-65\
GO:1902582~single-organism intracellular transport	63	64.2857	3.30489e-66	RPL4, RPL5, RPL30, RPL3, RPL32, RPL31, RPL34, RPLP0, RPL10A, RPL8, RPL9, RPL6, RPL7, RPS4X, RPS15, RPS14, RPS16, RPS19, RPL18A, RPS18, RPL36, RPLP2, RPL35, RPL38, RPL37, RPL39, RPS10, RPS13, RPS12, RPS9, RPL21, RPS8, RPS5, RPL22, RPS6, RPS3A, RPSA, RPL37A, RPL29, RPL10, RPL12, RPL11, RPL36A, RPS15A, RPS3, RPL14, RPL13, RPS2, RPS27A, RPL18, RPL17, RPL19, RPL35A, RPS25, RPS28, RPS27, RPS29, RPL27A,…	88	17.1509	7.05263e-63	1.76316e-64	1.6879723648959602E-64\
GO:0006605~protein targeting	63	64.2857	5.71847e-66	RPL4, RPL5, RPL30, RPL3, RPL32, RPL31, RPL34, RPLP0, RPL10A, RPL8, RPL9, RPL6, RPL7, RPS4X, RPS15, RPS14, RPS16, RPS19, RPL18A, RPS18, RPL36, RPLP2, RPL35, RPL38, RPL37, RPL39, RPS10, RPS13, RPS12, RPS9, RPL21, RPS8, RPS5, RPL22, RPS6, RPS3A, RPSA, RPL37A, RPL29, RPL10, RPL12, RPL11, RPL36A, RPS15A, RPS3, RPL14, RPL13, RPS2, RPS27A, RPL18, RPL17, RPL19, RPL35A, RPS25, RPS28, RPS27, RPS29, RPL27A,…	88	17.0041	1.22032e-62	2.97639e-64	2.8494709614502462E-64\
GO:0044802~single-organism membrane organization	65	66.3265	1.44251e-63	RPL4, RPL5, RPL30, RPL3, RPL32, RPL31, RPL34, RPLP0, RPL10A, ALKBH7, RPL8, RPL9, RPL6, RPL7, RPS4X, RPS15, RPS14, RPS16, RPS19, RPL18A, RPS18, MYC, RPL36, RPLP2, RPL35, RPL38, RPL37, RPL39, RPS10, RPS13, RPS12, RPS9, RPL21, RPS8, RPS5, RPL22, RPS6, RPS3A, RPSA, RPL37A, RPL29, RPL10, RPL12, RPL11, RPL36A, RPS15A, RPS3, RPL14, RPL13, RPS2, RPS27A, RPL18, RPL17, RPL19, RPL35A, RPS25, RPS28, RPS27, R…	88	14.2013	3.07833e-60	7.32935e-62	7.016801671361203E-62\
GO:0006396~RNA processing	65	66.3265	3.63136e-62	RPL4, RPL5, RPL30, RPL3, RPL32, RPL31, RPL34, RPLP0, RPL10A, RPL8, RPL9, RPL6, RPL7, RPS4X, RPS15, FBL, RPS14, RPS16, RPS19, RPL18A, RPS18, RPL36, RPLP2, RPL35, RPL38, RPL37, RPL39, RPS10, RPS13, RPS12, RPS9, RPL21, RPS8, RPS5, RPL22, RPS6, RPS3A, RPSA, RPL37A, PABPC1, RPL29, RPL10, RPL12, RPL11, RPL36A, RPS15A, RPS3, RPL14, RPL13, RPS2, RPS27A, RPL18, RPL17, RPL19, RPL35A, RSL1D1, RPS25, RPS28, …	88	13.5146	7.74933e-59	1.80217e-60	1.725319290448323E-60\
GO:1901566~organonitrogen compound biosynthetic process	72	73.4694	7.40232e-62	RPL4, RPL5, RPL30, RPL3, RPL32, RPL31, RPL34, RPLP0, HSPB1, RPL10A, RPL8, RPL9, RPL6, RPL7, EEF1B2, RPS4X, RPS15, RPS14, RPS16, RPS19, RPL18A, RPS18, MYC, RPL36, RPLP2, RPL35, RPL38, RPL37, RPL39, RPS10, RPS13, RPS12, RPS9, RPL21, RPS8, RPS5, RPL22, RPS6, RPS3A, RPSA, EEF1G, EEF1A1, RPL37A, PABPC1, RPL29, RPL10, RPL12, RPL11, RPL36A, RPS15A, RPS3, RPL14, RPL13, RPS2, RPS27A, RPL18, RPL17, RPL19, …	88	9.90744	1.57966e-58	3.59013e-60	3.437032250190195E-60\
GO:0033365~protein localization to organelle	63	64.2857	4.8222e-59	RPL4, RPL5, RPL30, RPL3, RPL32, RPL31, RPL34, RPLP0, RPL10A, RPL8, RPL9, RPL6, RPL7, RPS4X, RPS15, RPS14, RPS16, RPS19, RPL18A, RPS18, RPL36, RPLP2, RPL35, RPL38, RPL37, RPL39, RPS10, RPS13, RPS12, RPS9, RPL21, RPS8, RPS5, RPL22, RPS6, RPS3A, RPSA, RPL37A, RPL29, RPL10, RPL12, RPL11, RPL36A, RPS15A, RPS3, RPL14, RPL13, RPS2, RPS27A, RPL18, RPL17, RPL19, RPL35A, RPS25, RPS28, RPS27, RPS29, RPL27A,…	88	13.215	1.02906e-55	2.2868e-57	2.1892801519432755E-57\
GO:0061024~membrane organization	65	66.3265	9.1626e-59	RPL4, RPL5, RPL30, RPL3, RPL32, RPL31, RPL34, RPLP0, RPL10A, ALKBH7, RPL8, RPL9, RPL6, RPL7, RPS4X, RPS15, RPS14, RPS16, RPS19, RPL18A, RPS18, MYC, RPL36, RPLP2, RPL35, RPL38, RPL37, RPL39, RPS10, RPS13, RPS12, RPS9, RPL21, RPS8, RPS5, RPL22, RPS6, RPS3A, RPSA, RPL37A, RPL29, RPL10, RPL12, RPL11, RPL36A, RPS15A, RPS3, RPL14, RPL13, RPS2, RPS27A, RPL18, RPL17, RPL19, RPL35A, RPS25, RPS28, RPS27, R…	88	11.975	1.9553e-55	4.25065e-57	4.069390859250842E-57\
GO:0044265~cellular macromolecule catabolic process	64	65.3061	1.55736e-58	RPL4, RPL5, RPL30, RPL3, RPL32, RPL31, RPL34, RPLP0, RPL10A, RPL8, RPL9, RPL6, RPL7, RPS4X, RPS15, RPS14, RPS16, RPS19, RPL18A, RPS18, RPL36, RPLP2, RPL35, RPL38, RPL37, RPL39, RPS10, RPS13, RPS12, RPS9, RPL21, RPS8, RPS5, RPL22, RPS6, RPS3A, RPSA, RPL37A, PABPC1, RPL29, RPL10, RPL12, RPL11, RPL36A, RPS15A, RPS3, RPL14, RPL13, RPS2, RPS27A, RPL18, RPL17, RPL19, RPL35A, RPS25, RPS28, RPS27, RPS29,…	88	12.4069	3.32341e-55	7.07109e-57	6.769558074757646E-57\
GO:0006886~intracellular protein transport	64	65.3061	2.56254e-57	RPL4, RPL5, RPL30, RPL3, RPL32, RPL31, RPL34, RPLP0, RPL10A, RPL8, RPL9, RPL6, RPL7, RPS4X, RPS15, RPS14, RPS16, RPS19, RPL18A, RPS18, RPL36, RPLP2, RPL35, RPL38, RPL37, RPL39, RPS10, RPS13, RPS12, RPS9, RPL21, RPS8, RPS5, RPL22, RPS6, RPS3A, RPSA, RPL37A, RPL29, RPL10, RPL12, RPL11, RPL36A, RPS15A, RPS3, RPL14, RPL13, RPS2, RPS27A, RPL18, RPL17, RPL19, NPM1, RPL35A, RPS25, RPS28, RPS27, RPS29, R…	88	11.8717	5.46846e-54	1.13926e-55	1.090681769221304E-55\
GO:1902580~single-organism cellular localization	63	64.2857	1.28596e-53	RPL4, RPL5, RPL30, RPL3, RPL32, RPL31, RPL34, RPLP0, RPL10A, RPL8, RPL9, RPL6, RPL7, RPS4X, RPS15, RPS14, RPS16, RPS19, RPL18A, RPS18, RPL36, RPLP2, RPL35, RPL38, RPL37, RPL39, RPS10, RPS13, RPS12, RPS9, RPL21, RPS8, RPS5, RPL22, RPS6, RPS3A, RPSA, RPL37A, RPL29, RPL10, RPL12, RPL11, RPL36A, RPS15A, RPS3, RPL14, RPL13, RPS2, RPS27A, RPL18, RPL17, RPL19, RPL35A, RPS25, RPS28, RPS27, RPS29, RPL27A,…	88	10.8166	2.74423e-50	5.60047e-52	5.361651791008173E-52\
GO:0009057~macromolecule catabolic process	64	65.3061	7.70617e-53	RPL4, RPL5, RPL30, RPL3, RPL32, RPL31, RPL34, RPLP0, RPL10A, RPL8, RPL9, RPL6, RPL7, RPS4X, RPS15, RPS14, RPS16, RPS19, RPL18A, RPS18, RPL36, RPLP2, RPL35, RPL38, RPL37, RPL39, RPS10, RPS13, RPS12, RPS9, RPL21, RPS8, RPS5, RPL22, RPS6, RPS3A, RPSA, RPL37A, PABPC1, RPL29, RPL10, RPL12, RPL11, RPL36A, RPS15A, RPS3, RPL14, RPL13, RPS2, RPS27A, RPL18, RPL17, RPL19, RPL35A, RPS25, RPS28, RPS27, RPS29,…	88	10.0825	1.6445e-49	3.28899e-51	3.148739102063636E-51\
GO:0044248~cellular catabolic process	65	66.3265	3.15672e-46	RPL4, RPL5, RPL30, RPL3, RPL32, RPL31, RPL34, RPLP0, RPL10A, RPL8, RPL9, RPL6, RPL7, RPS4X, RPS15, RPS14, RPS16, RPS19, RPL18A, RPS18, MYC, RPL36, RPLP2, RPL35, RPL38, RPL37, RPL39, RPS10, RPS13, RPS12, RPS9, RPL21, RPS8, RPS5, RPL22, RPS6, RPS3A, RPSA, RPL37A, PABPC1, RPL29, RPL10, RPL12, RPL11, RPL36A, RPS15A, RPS3, RPL14, RPL13, RPS2, RPS27A, RPL18, RPL17, RPL19, RPL35A, RPS25, RPS28, RPS27, R…	88	7.61033	6.73644e-43	1.32087e-44	1.26454498447019E-44\
GO:0046907~intracellular transport	64	65.3061	3.49315e-45	RPL4, RPL5, RPL30, RPL3, RPL32, RPL31, RPL34, RPLP0, RPL10A, RPL8, RPL9, RPL6, RPL7, RPS4X, RPS15, RPS14, RPS16, RPS19, RPL18A, RPS18, RPL36, RPLP2, RPL35, RPL38, RPL37, RPL39, RPS10, RPS13, RPS12, RPS9, RPL21, RPS8, RPS5, RPL22, RPS6, RPS3A, RPSA, RPL37A, RPL29, RPL10, RPL12, RPL11, RPL36A, RPS15A, RPS3, RPL14, RPL13, RPS2, RPS27A, RPL18, RPL17, RPL19, NPM1, RPL35A, RPS25, RPS28, RPS27, RPS29, R…	88	7.59667	7.45438e-42	1.43353e-43	1.3724037224235247E-43\
GO:0034613~cellular protein localization	64	65.3061	4.40457e-45	RPL4, RPL5, RPL30, RPL3, RPL32, RPL31, RPL34, RPLP0, RPL10A, RPL8, RPL9, RPL6, RPL7, RPS4X, RPS15, RPS14, RPS16, RPS19, RPL18A, RPS18, RPL36, RPLP2, RPL35, RPL38, RPL37, RPL39, RPS10, RPS13, RPS12, RPS9, RPL21, RPS8, RPS5, RPL22, RPS6, RPS3A, RPSA, RPL37A, RPL29, RPL10, RPL12, RPL11, RPL36A, RPS15A, RPS3, RPL14, RPL13, RPS2, RPS27A, RPL18, RPL17, RPL19, NPM1, RPL35A, RPS25, RPS28, RPS27, RPS29, R…	88	7.56818	9.39934e-42	1.77346e-43	1.6978354828378207E-43\
GO:0070727~cellular macromolecule localization	64	65.3061	7.25574e-45	RPL4, RPL5, RPL30, RPL3, RPL32, RPL31, RPL34, RPLP0, RPL10A, RPL8, RPL9, RPL6, RPL7, RPS4X, RPS15, RPS14, RPS16, RPS19, RPL18A, RPS18, RPL36, RPLP2, RPL35, RPL38, RPL37, RPL39, RPS10, RPS13, RPS12, RPS9, RPL21, RPS8, RPS5, RPL22, RPS6, RPS3A, RPSA, RPL37A, RPL29, RPL10, RPL12, RPL11, RPL36A, RPS15A, RPS3, RPL14, RPL13, RPS2, RPS27A, RPL18, RPL17, RPL19, NPM1, RPL35A, RPS25, RPS28, RPS27, RPS29, R…	88	7.50719	1.54838e-41	2.86736e-43	2.745089079204664E-43\
GO:0015031~protein transport	66	67.3469	8.93126e-44	RPL4, RPL5, RPL30, RPL3, RPL32, RPL31, RPL34, RPLP0, RPL10A, RPL8, RPL9, RPL6, RPL7, RPS4X, RPS15, RPS14, RPS16, RPS19, RPL18A, RPS18, RPL36, RPLP2, RPL35, RPL38, CCR7, RPL37, RPL39, RPS10, RPS13, RPS12, RPS9, RPL21, RPS8, RPS5, RPL22, RPS6, RPS3A, RPSA, RPL37A, RPL29, RPL10, RPL12, RPL11, RPL36A, RPS15A, RPS3, RPL14, RPL13, RPS2, RPS27A, RPL18, RPL17, RPL19, NPM1, RPL35A, RPS25, RPS28, RPS27, NA…	88	6.71371	1.90593e-40	3.46533e-42	3.317557067712906E-42\
GO:0045184~establishment of protein localization	66	67.3469	1.69551e-41	RPL4, RPL5, RPL30, RPL3, RPL32, RPL31, RPL34, RPLP0, RPL10A, RPL8, RPL9, RPL6, RPL7, RPS4X, RPS15, RPS14, RPS16, RPS19, RPL18A, RPS18, RPL36, RPLP2, RPL35, RPL38, CCR7, RPL37, RPL39, RPS10, RPS13, RPS12, RPS9, RPL21, RPS8, RPS5, RPL22, RPS6, RPS3A, RPSA, RPL37A, RPL29, RPL10, RPL12, RPL11, RPL36A, RPS15A, RPS3, RPL14, RPL13, RPS2, RPS27A, RPL18, RPL17, RPL19, NPM1, RPL35A, RPS25, RPS28, RPS27, NA…	88	6.17887	3.61821e-38	6.46109e-40	6.185574653731065E-40\
GO:0051649~establishment of localization in cell	65	66.3265	2.1209e-40	RPL4, RPL5, RPL30, RPL3, RPL32, RPL31, RPL34, RPLP0, RPL10A, RPL8, RPL9, RPL6, RPL7, RPS4X, RPS15, RPS14, RPS16, RPS19, RPL18A, RPS18, RPL36, RPLP2, RPL35, RPL38, CCR7, RPL37, RPL39, RPS10, RPS13, RPS12, RPS9, RPL21, RPS8, RPS5, RPL22, RPS6, RPS3A, RPSA, RPL37A, RPL29, RPL10, RPL12, RPL11, RPL36A, RPS15A, RPS3, RPL14, RPL13, RPS2, RPS27A, RPL18, RPL17, RPL19, NPM1, RPL35A, RPS25, RPS28, RPS27, RP…	88	6.13687	4.52601e-37	7.94036e-39	7.601762120329159E-39\
GO:0044085~cellular component biogenesis	73	74.4898	2.39206e-40	RPL4, RPL5, RPL30, RPL3, RPL32, RPL31, RPL34, RPLP0, RPL10A, RPL8, RPL9, RPL6, RPL7, RPS4X, RPS15, FBL, RPS14, RPS16, RPS19, RPL18A, RPS18, MYC, RPL36, RPLP2, RPL35, RPL38, CCR7, RPL37, RPL39, RPS10, RPS13, RPS12, RPS9, RPL21, RPS8, RPS5, ACTN1, RPL22, RPS6, RPS3A, RPSA, RPL37A, RPL29, RPL10, RPL12, TCF7, LEF1, RPL11, RPL36A, RPS15A, RPS3, RPL14, RPL13, RPS2, RPS27A, RPL18, RPL17, RPL19, ATF7IP, …	88	4.73985	5.10466e-37	8.80113e-39	8.425827905271591E-39\
GO:0008104~protein localization	66	67.3469	2.73215e-36	RPL4, RPL5, RPL30, RPL3, RPL32, RPL31, RPL34, RPLP0, RPL10A, RPL8, RPL9, RPL6, RPL7, RPS4X, RPS15, RPS14, RPS16, RPS19, RPL18A, RPS18, RPL36, RPLP2, RPL35, RPL38, CCR7, RPL37, RPL39, RPS10, RPS13, RPS12, RPS9, RPL21, RPS8, RPS5, RPL22, RPS6, RPS3A, RPSA, RPL37A, RPL29, RPL10, RPL12, RPL11, RPL36A, RPS15A, RPS3, RPL14, RPL13, RPS2, RPS27A, RPL18, RPL17, RPL19, NPM1, RPL35A, RPS25, RPS28, RPS27, NA…	88	5.1011	5.83041e-33	9.88205e-35	9.460651997789016E-35\
GO:0051641~cellular localization	65	66.3265	4.42658e-34	RPL4, RPL5, RPL30, RPL3, RPL32, RPL31, RPL34, RPLP0, RPL10A, RPL8, RPL9, RPL6, RPL7, RPS4X, RPS15, RPS14, RPS16, RPS19, RPL18A, RPS18, RPL36, RPLP2, RPL35, RPL38, CCR7, RPL37, RPL39, RPS10, RPS13, RPS12, RPS9, RPL21, RPS8, RPS5, RPL22, RPS6, RPS3A, RPSA, RPL37A, RPL29, RPL10, RPL12, RPL11, RPL36A, RPS15A, RPS3, RPL14, RPL13, RPS2, RPS27A, RPL18, RPL17, RPL19, NPM1, RPL35A, RPS25, RPS28, RPS27, RP…	88	4.83994	9.44633e-31	1.57439e-32	1.5072513349405772E-32\
GO:0033036~macromolecule localization	67	68.3673	1.04618e-33	RPL4, RPL5, RPL30, RPL3, RPL32, RPL31, RPL34, RPLP0, RPL10A, RPL8, RPL9, RPL6, RPL7, RPS4X, RPS15, FBL, RPS14, RPS16, RPS19, RPL18A, RPS18, RPL36, RPLP2, RPL35, RPL38, CCR7, RPL37, RPL39, RPS10, RPS13, RPS12, RPS9, RPL21, RPS8, RPS5, RPL22, RPS6, RPS3A, RPSA, RPL37A, RPL29, RPL10, RPL12, RPL11, RPL36A, RPS15A, RPS3, RPL14, RPL13, RPS2, RPS27A, RPL18, RPL17, RPL19, NPM1, RPL35A, RPS25, RPS28, RPS2…	88	4.50007	2.23255e-30	3.65991e-32	3.503841764576512E-32\
GO:0034645~cellular macromolecule biosynthetic process	80	81.6327	1.44495e-32	RPL4, RPL5, RPL30, RPL3, RPL32, RPL31, RPL34, RPLP0, HSPB1, RPL10A, RPL8, RPL9, RPL6, RPL7, EEF1B2, RPS4X, RPS15, RPS14, RPS16, RPS19, RPL18A, RPS18, MYC, RPL36, RPLP2, RPL35, RPL38, CCR7, RPL37, RPL39, RPS10, RPS13, RPS12, RPS9, RPL21, RPS8, RPS5, RPL22, RPS6, RPS3A, RPSA, EEF1G, EEF1A1, RPL37A, PABPC1, RPL29, RPL10, SATB1, RPL12, TXK, TCF7, LEF1, RPL11, RPL36A, PLAC8, RPS15A, RPS3, RPL14, RPL13…	88	3.02002	3.08352e-29	4.97341e-31	4.761330882255295E-31\
GO:0032774~RNA biosynthetic process	73	74.4898	1.38756e-31	RPL4, RPL5, RPL30, RPL3, RPL32, RPL31, RPL34, RPLP0, RPL10A, RPL8, RPL9, RPL6, RPL7, RPS4X, RPS15, RPS14, RPS16, RPS19, RPL18A, RPS18, MYC, RPL36, RPLP2, RPL35, RPL38, RPL37, RPL39, RPS10, RPS13, RPS12, RPS9, RPL21, RPS8, RPS5, ACTN1, RPL22, RPS6, RPS3A, RPSA, EEF1A1, RPL37A, RPL29, RPL10, SATB1, RPL12, TXK, TCF7, LEF1, RPL11, RPL36A, PLAC8, RPS15A, RPS3, RPL14, RPL13, RPS2, RPS27A, RPL18, RPL17,…	88	3.53699	2.96105e-28	4.70008e-30	4.499658225731596E-30\
GO:0016070~RNA metabolic process	77	78.5714	3.94662e-31	RPL4, RPL5, RPL30, RPL3, RPL32, RPL31, RPL34, RPLP0, RPL10A, RPL8, RPL9, RPL6, RPL7, RPS4X, RPS15, FBL, RPS14, RPS16, RPS19, RPL18A, RPS18, MYC, RPL36, RPLP2, RPL35, RPL38, RPL37, RPL39, RPS10, RPS13, RPS12, RPS9, RPL21, RPS8, RPS5, ACTN1, RPL22, RPS6, RPS3A, RPSA, EEF1A1, RPL37A, PABPC1, RPL29, RPL10, SATB1, RPL12, TXK, TCF7, LEF1, RPL11, RPL36A, PLAC8, RPS15A, RPS3, RPL14, RPL13, RPS2, RPS27A, …	88	3.13441	8.42208e-28	1.31595e-29	1.2598343758179987E-29\
GO:0010467~gene expression	79	80.6122	2.09469e-29	RPL4, RPL5, RPL30, RPL3, RPL32, RPL31, RPL34, RPLP0, HSPB1, RPL10A, RPL8, RPL9, RPL6, RPL7, EEF1B2, RPS4X, RPS15, FBL, RPS14, RPS16, RPS19, RPL18A, RPS18, MYC, RPL36, RPLP2, RPL35, RPL38, RPL37, RPL39, RPS10, RPS13, RPS12, RPS9, RPL21, RPS8, RPS5, RPL22, RPS6, RPS3A, RPSA, EEF1G, EEF1A1, RPL37A, PABPC1, RPL29, RPL10, SATB1, RPL12, TXK, TCF7, LEF1, RPL11, RPL36A, PLAC8, RPS15A, RPS3, RPL14, RPL13,…	88	2.81703	4.47006e-26	6.87702e-28	6.583765914324043E-28\
GO:0034654~nucleobase-containing compound biosynthetic process	73	74.4898	2.29888e-28	RPL4, RPL5, RPL30, RPL3, RPL32, RPL31, RPL34, RPLP0, RPL10A, RPL8, RPL9, RPL6, RPL7, RPS4X, RPS15, RPS14, RPS16, RPS19, RPL18A, RPS18, MYC, RPL36, RPLP2, RPL35, RPL38, RPL37, RPL39, RPS10, RPS13, RPS12, RPS9, RPL21, RPS8, RPS5, ACTN1, RPL22, RPS6, RPS3A, RPSA, EEF1A1, RPL37A, RPL29, RPL10, SATB1, RPL12, TXK, TCF7, LEF1, RPL11, RPL36A, PLAC8, RPS15A, RPS3, RPL14, RPL13, RPS2, RPS27A, RPL18, RPL17,…	88	3.17006	4.90581e-25	7.43304e-27	7.116074733348229E-27\
GO:0018130~heterocycle biosynthetic process	73	74.4898	5.26184e-28	RPL4, RPL5, RPL30, RPL3, RPL32, RPL31, RPL34, RPLP0, RPL10A, RPL8, RPL9, RPL6, RPL7, RPS4X, RPS15, RPS14, RPS16, RPS19, RPL18A, RPS18, MYC, RPL36, RPLP2, RPL35, RPL38, RPL37, RPL39, RPS10, RPS13, RPS12, RPS9, RPL21, RPS8, RPS5, ACTN1, RPL22, RPS6, RPS3A, RPSA, EEF1A1, RPL37A, RPL29, RPL10, SATB1, RPL12, TXK, TCF7, LEF1, RPL11, RPL36A, PLAC8, RPS15A, RPS3, RPL14, RPL13, RPS2, RPS27A, RPL18, RPL17,…	88	3.13125	1.12288e-24	1.67594e-26	1.6044685990568588E-26\
GO:0019438~aromatic compound biosynthetic process	73	74.4898	6.41178e-28	RPL4, RPL5, RPL30, RPL3, RPL32, RPL31, RPL34, RPLP0, RPL10A, RPL8, RPL9, RPL6, RPL7, RPS4X, RPS15, RPS14, RPS16, RPS19, RPL18A, RPS18, MYC, RPL36, RPLP2, RPL35, RPL38, RPL37, RPL39, RPS10, RPS13, RPS12, RPS9, RPL21, RPS8, RPS5, ACTN1, RPL22, RPS6, RPS3A, RPSA, EEF1A1, RPL37A, RPL29, RPL10, SATB1, RPL12, TXK, TCF7, LEF1, RPL11, RPL36A, PLAC8, RPS15A, RPS3, RPL14, RPL13, RPS2, RPS27A, RPL18, RPL17,…	88	3.12205	1.36827e-24	2.01217e-26	1.9263621166415283E-26\
GO:0042255~ribosome assembly	16	16.3265	7.2332e-22	RPL5, NPM1, RPL3, RPL10, RPS5, RPL12, RPL11, RPSA, RPL6, RPS15, RPS14, RPS28, RPS27, RPS19, RPL38, RPS10	88	50.4545	1.54356e-18	2.23705e-20	2.1416558786510143E-20\
GO:0042274~ribosomal small subunit biogenesis	14	14.2857	2.07856e-17	RPS8, RPS5, RPS6, RPSA, RPS15, RPS14, RPS28, RPS16, RPS27, RPS19, RPL38, RPS21, RPS10, RPS24	88	38.9539	4.43565e-14	6.33664e-16	6.066426102204436E-16\
GO:0042273~ribosomal large subunit biogenesis	13	13.2653	8.78616e-16	RPL5, RPL3, RPL10, RPL12, RPL11, RPL35A, RPL10A, RPL6, RPL7, RSL1D1, RPL14, RPL35, RPL38	88	36.7113	1.89537e-12	2.6408e-14	2.5281851723508644E-14\
GO:0002181~cytoplasmic translation	12	12.2449	2.58676e-15	RPL31, RPL22, RPLP0, RPL36, RPL36A, RPL35A, RPLP2, RPL8, RPL29, RPL9, RPL6, RPL7	88	42.8388	5.4492e-12	7.66686e-14	7.339918718221918E-14\
GO:0022618~ribonucleoprotein complex assembly	17	17.3469	1.43782e-14	RPL5, NPM1, RPL3, RPL10, RPS5, RPL12, RPL11, RPSA, RPL6, RPS15, RPS14, RPS28, RPS27, RPS19, RPL38, EIF3E, RPS10	88	15.1721	3.07998e-11	4.20317e-13	4.023932667966363E-13\
GO:0071826~ribonucleoprotein complex subunit organization	17	17.3469	3.19106e-14	RPL5, NPM1, RPL3, RPL10, RPS5, RPL12, RPL11, RPSA, RPL6, RPS15, RPS14, RPS28, RPS27, RPS19, RPL38, EIF3E, RPS10	88	14.4237	6.79965e-11	9.20233e-13	8.80991773406333E-13\
GO:0000028~ribosomal small subunit assembly	9	9.18367	7.69859e-14	RPS15, RPS14, RPS28, RPS27, RPS19, RPS5, RPSA, RPL38, RPS10	88	81.0877	1.64187e-10	2.1905e-12	2.097094626397471E-12\
GO:0000027~ribosomal large subunit assembly	7	7.14286	2.79416e-09	RPL5, RPL3, RPL10, RPL12, RPL11, RPL38, RPL6	88	52.9773	5.96271e-06	7.8457e-08	7.511132629479134E-8\
GO:0030490~maturation of SSU-rRNA	8	8.16327	5.14947e-09	RPS14, RPS28, RPS16, RPS19, RPS8, RPSA, RPS21, RPS24	88	31.5341	1.09889e-05	1.42714e-07	1.3662808827850774E-7\
GO:0000462~maturation of SSU-rRNA from tricistronic rRNA transcript (SSU-rRNA, 5.8S rRNA, LSU-rRNA)	7	7.14286	3.48858e-08	RPS14, RPS16, RPS19, RPS8, RPSA, RPS21, RPS24	88	35.7955	7.44436e-05	9.54441e-07	9.137403666532693E-7\
GO:0070925~organelle assembly	17	17.3469	2.31095e-07	RPL5, NPM1, RPL3, RPL10, RPS5, RPL12, RPL11, RPSA, RPL6, RPS15, RPS14, RPS28, RPS27, RPS19, RPS3, RPL38, RPS10	88	4.92569	0.000493036	6.2425e-06	5.9763000563135174E-6\
GO:0034622~cellular macromolecular complex assembly	20	20.4082	7.88488e-07	RPL5, NPM1, RPL3, RPL10, RPS5, RPL12, RPL11, RPSA, RPL6, RPS15, RPS14, RPS28, RPS27, RPS19, RPS3, CCR7, RPL38, EIF3E, RPS27A, RPS10	88	3.76901	0.00168122	2.10329e-05	2.0136002096812715E-5\
GO:0065003~macromolecular complex assembly	25	25.5102	4.56966e-06	RPL5, RPL3, RPL10, RPL12, TCF7, LEF1, RPL11, RPL6, RPS15, RPS14, RPS19, MYC, RPS3, CCR7, RPL38, RPS27A, RPS10, ATF7IP, NPM1, ST13, RPS5, RPSA, RPS28, RPS27, EIF3E	88	2.76615	0.00970428	0.000120391	1.1525693179473273E-4\
GO:0097421~liver regeneration	5	5.10204	1.49473e-05	RPS16, RPL32, MYC, RPS24, RPL19	88	32.6215	0.0313944	0.000388995	3.7240675471597785E-4\
GO:0098609~cell-cell adhesion	19	19.3878	2.64069e-05	SATB1, RPL34, ACTN1, RPL22, LEF1, RPS6, TCF7, HSPB1, RPSA, RPL6, TGFBR2, EEF1G, RSL1D1, CCND3, RPL14, CCR7, EIF3E, RPS2, RPL29	88	3.08839	0.0547945	0.000678942	6.499903188872046E-4\
GO:0031099~regeneration	8	8.16327	2.78722e-05	RPS16, RPL32, NACA, MYC, TXK, RPS24, TGFBR2, RPL19	88	9.00974	0.0577457	0.000708086	6.778914024726992E-4\
GO:0031100~organ regeneration	6	6.12245	4.78657e-05	RPS16, RPL32, MYC, RPS24, TGFBR2, RPL19	88	14.9372	0.0971039	0.00120171	0.001150465153124537\
GO:0006417~regulation of translation	10	10.2041	7.5153e-05	RPS4X, RPS14, NPM1, RPS9, RPS5, RPS3, HSPB1, RPL38, EIF3E, PABPC1	88	5.51617	0.148182	0.00186484	0.00178532172159099\
GO:0034248~regulation of cellular amide metabolic process	10	10.2041	0.000144866	RPS4X, RPS14, NPM1, RPS9, RPS5, RPS3, HSPB1, RPL38, EIF3E, PABPC1	88	5.05895	0.265942	0.00355338	0.0034018555001652023\
GO:0010608~posttranscriptional regulation of gene expression	11	11.2245	0.000173003	RPS4X, RPS14, NPM1, RPS9, RPS5, RPS3, HSPB1, RPL38, EIF3E, PABPC1, RPS27A	88	4.40943	0.308727	0.00419533	0.004016424754315804\
GO:0043933~macromolecular complex subunit organization	27	27.551	0.000238741	RPL5, RPL3, RPL10, SATB1, RPL12, TCF7, LEF1, RPL11, RPL6, RPS15, RPS14, FBL, RPS19, MYC, RPS3, CCR7, RPL38, RPS27A, RPS10, ATF7IP, NPM1, ST13, RPS5, RPSA, RPS28, RPS27, EIF3E	88	2.07579	0.399225	0.00572442	0.005480315735975595\
GO:0000470~maturation of LSU-rRNA	4	4.08163	0.000291643	RSL1D1, RPL35, RPL10A, RPL7	88	30.2727	0.463376	0.00691518	0.006620298709572422\
GO:0071353~cellular response to interleukin-4	4	4.08163	0.000456392	RPL3, TCF7, LEF1, RPLP0	88	26.0972	0.622492	0.0107026	0.01024625009041933\
GO:0070670~response to interleukin-4	4	4.08163	0.000612546	RPL3, TCF7, LEF1, RPLP0	88	23.6506	0.729525	0.0142084	0.013602523301628191\
GO:0030217~T cell differentiation	7	7.14286	0.000696197	SATB1, RPL22, RPS6, TCF7, LEF1, CCR7, TGFBR2	88	6.49231	0.77377	0.0159751	0.015293878186832893\
GO:0006414~translational elongation	6	6.12245	0.000729888	EEF1G, EEF1A1, EEF1B2, RPS9, RPS5, RPLP2	88	8.34726	0.789475	0.01657	0.015863411436988967\
GO:0046632~alpha-beta T cell differentiation	5	5.10204	0.00111267	SATB1, RPL22, TCF7, LEF1, TGFBR2	88	10.8738	0.907056	0.0249941	0.023928257744686886\
GO:0022607~cellular component assembly	26	26.5306	0.00149203	RPL5, RPL3, RPL10, RPL12, TCF7, LEF1, RPL11, RPL6, RPS15, RPS14, RPS19, MYC, RPS3, CCR7, RPL38, RPS27A, RPS10, ATF7IP, NPM1, ST13, ACTN1, RPS5, RPSA, RPS28, RPS27, EIF3E	88	1.87904	0.958679	0.0331666	0.031752313456343516\
GO:0030099~myeloid cell differentiation	8	8.16327	0.00211232	RPS14, RPS19, MYC, ACTN1, RPS6, LEF1, CCR7, TGFBR2	88	4.41293	0.989029	0.0464711	0.04448946912803828\
GO:0007155~cell adhesion	19	19.3878	0.00266154	SATB1, RPL34, ACTN1, RPL22, LEF1, RPS6, TCF7, HSPB1, RPSA, RPL6, TGFBR2, EEF1G, RSL1D1, CCND3, RPL14, CCR7, EIF3E, RPS2, RPL29	88	2.11588	0.996611	0.0579565	0.055485054219113206\
GO:0022610~biological adhesion	19	19.3878	0.00276592	SATB1, RPL34, ACTN1, RPL22, LEF1, RPS6, TCF7, HSPB1, RPSA, RPL6, TGFBR2, EEF1G, RSL1D1, CCND3, RPL14, CCR7, EIF3E, RPS2, RPL29	88	2.10844	0.99729	0.059621	0.057078550436282856\
GO:0046631~alpha-beta T cell activation	5	5.10204	0.00299829	SATB1, RPL22, TCF7, LEF1, TGFBR2	88	8.29844	0.998352	0.0639835	0.061255084256079166\
GO:0016337~single organismal cell-cell adhesion	11	11.2245	0.00447306	CCND3, SATB1, ACTN1, RPL22, RPS6, TCF7, LEF1, HSPB1, RPSA, CCR7, TGFBR2	88	2.87069	0.99993	0.09451	0.0904797727821642\
GO:0001889~liver development	5	5.10204	0.00479226	RPS16, RPL32, MYC, RPS24, RPL19	88	7.2771	0.999965	0.100262	0.09598616368460021\
GO:0030097~hemopoiesis	11	11.2245	0.00510984	RPS14, RPS19, SATB1, MYC, ACTN1, RPL22, RPS6, TCF7, LEF1, CCR7, TGFBR2	88	2.81631	0.999982	0.105868	0.10135349415352912\
GO:0061008~hepaticobiliary system development	5	5.10204	0.00519412	RPS16, RPL32, MYC, RPS24, RPL19	88	7.11295	0.999985	0.106579	0.10203440782011829\
GO:0030098~lymphocyte differentiation	7	7.14286	0.00567584	SATB1, RPL22, RPS6, TCF7, LEF1, CCR7, TGFBR2	88	4.27236	0.999995	0.115355	0.11043559412029094\
GO:0043628~ncRNA 3'-end processing	3	3.06122	0.00635857	FBL, RPSA, RPS21	88	24.6789	0.999999	0.128011	0.12255236791198919\
GO:0048732~gland development	8	8.16327	0.00647633	RPS16, RPL32, MYC, LEF1, RPLP0, RPS24, TGFBR2, RPL19	88	3.59534	0.999999	0.129164	0.12365562477873968\
GO:0048534~hematopoietic or lymphoid organ development	11	11.2245	0.00726619	RPS14, RPS19, SATB1, MYC, ACTN1, RPL22, RPS6, TCF7, LEF1, CCR7, TGFBR2	88	2.67513	1	0.143498	0.13737864549301093\
GO:0098602~single organism cell adhesion	11	11.2245	0.00732955	CCND3, SATB1, ACTN1, RPL22, RPS6, TCF7, LEF1, HSPB1, RPSA, CCR7, TGFBR2	88	2.67169	1	0.143498	0.13737864549301093\
GO:0070489~T cell aggregation	8	8.16327	0.00876458	CCND3, SATB1, RPL22, RPS6, TCF7, LEF1, CCR7, TGFBR2	88	3.3938	1	0.168501	0.16131558443319477\
GO:0042110~T cell activation	8	8.16327	0.00876458	CCND3, SATB1, RPL22, RPS6, TCF7, LEF1, CCR7, TGFBR2	88	3.3938	1	0.168501	0.16131558443319477\
GO:0071593~lymphocyte aggregation	8	8.16327	0.00886705	CCND3, SATB1, RPL22, RPS6, TCF7, LEF1, CCR7, TGFBR2	88	3.38621	1	0.168949	0.16174448640752218\
GO:0070486~leukocyte aggregation	8	8.16327	0.00960928	CCND3, SATB1, RPL22, RPS6, TCF7, LEF1, CCR7, TGFBR2	88	3.334	1	0.181471	0.17373247070315367\
GO:0043066~negative regulation of apoptotic process	11	11.2245	0.010155	PLAC8, NPM1, NACA, MYC, RPS6, TCF7, LEF1, HSPB1, CCR7, RPS3A, RPS27A	88	2.54432	1	0.190095	0.18198901263845998\
GO:0002520~immune system development	11	11.2245	0.0104028	RPS14, RPS19, SATB1, MYC, ACTN1, RPL22, RPS6, TCF7, LEF1, CCR7, TGFBR2	88	2.53502	1	0.191756	0.18357869072079314\
GO:0000461~endonucleolytic cleavage to generate mature 3'-end of SSU-rRNA from (SSU-rRNA, 5.8S rRNA, LSU-rRNA)	2	2.04082	0.0104235	RPSA, RPS21	88	189.205	1	0.191756	0.18357869072079314\
GO:0043069~negative regulation of programmed cell death	11	11.2245	0.0110861	PLAC8, NPM1, NACA, MYC, RPS6, TCF7, LEF1, HSPB1, CCR7, RPS3A, RPS27A	88	2.51055	1	0.20212	0.19350135443161903\
GO:0097305~response to alcohol	5	5.10204	0.0111763	EEF1B2, RPS4X, MYC, RPL10A, TGFBR2	88	5.69893	1	0.20212	0.19350135443161903\
GO:0002521~leukocyte differentiation	8	8.16327	0.0119813	SATB1, MYC, RPL22, RPS6, TCF7, LEF1, CCR7, TGFBR2	88	3.19333	1	0.214857	0.20569519163189773\
GO:0007159~leukocyte cell-cell adhesion	8	8.16327	0.01431	CCND3, SATB1, RPL22, RPS6, TCF7, LEF1, CCR7, TGFBR2	88	3.08276	1	0.25448	0.243628004651644\
GO:0045727~positive regulation of translation	4	4.08163	0.0154845	RPS4X, NPM1, RPS9, PABPC1	88	7.56818	1	0.27309	0.261444195138523\
GO:0034101~erythrocyte homeostasis	4	4.08163	0.0176214	RPS14, RPS19, RPS6, RPS24	88	7.20779	1	0.30823	0.29508573540797556\
GO:0060548~negative regulation of cell death	11	11.2245	0.0183632	PLAC8, NPM1, NACA, MYC, RPS6, TCF7, LEF1, HSPB1, CCR7, RPS3A, RPS27A	88	2.32023	1	0.318594	0.30500793520173547\
GO:0001775~cell activation	11	11.2245	0.0200848	CCND3, SATB1, ACTN1, TXK, RPL22, RPS6, TCF7, LEF1, HSPB1, CCR7, TGFBR2	88	2.28709	1	0.345653	0.33091317625163164\
GO:1904837~beta-catenin-TCF complex assembly	3	3.06122	0.0221517	MYC, TCF7, LEF1	88	12.9003	1	0.378175	0.3620481206295029\
GO:0031123~RNA 3'-end processing	4	4.08163	0.0223656	FBL, RPSA, PABPC1, RPS21	88	6.58103	1	0.378795	0.3626417584323294\
GO:0034250~positive regulation of cellular amide metabolic process	4	4.08163	0.0239116	RPS4X, NPM1, RPS9, PABPC1	88	6.41371	1	0.40179	0.3846561076359294\
GO:0072132~mesenchyme morphogenesis	3	3.06122	0.0250596	MYC, LEF1, TGFBR2	88	12.0769	1	0.417791	0.3999752801471358\
GO:0033153~T cell receptor V(D)J recombination	2	2.04082	0.0258576	TCF7, LEF1	88	75.6818	1	0.421222	0.4032600191346585\
GO:0002568~somatic diversification of T cell receptor genes	2	2.04082	0.0258576	TCF7, LEF1	88	75.6818	1	0.421222	0.4032600191346585\
GO:0002681~somatic recombination of T cell receptor gene segments	2	2.04082	0.0258576	TCF7, LEF1	88	75.6818	1	0.421222	0.4032600191346585\
GO:0002262~myeloid cell homeostasis	4	4.08163	0.0271735	RPS14, RPS19, RPS6, RPS24	88	6.10337	1	0.439305	0.42057193337237825\
GO:0012501~programmed cell death	17	17.3469	0.0293127	NPM1, SATB1, ACTN1, LEF1, RPS6, TCF7, HSPB1, RPS3A, ALKBH7, TGFBR2, PLAC8, RSL1D1, NACA, MYC, RPS3, CCR7, RPS27A	88	1.73676	1	0.469037	0.44903589486375106\
GO:0042981~regulation of apoptotic process	14	14.2857	0.0294522	NPM1, ACTN1, LEF1, RPS6, TCF7, HSPB1, RPS3A, PLAC8, RSL1D1, NACA, MYC, RPS3, CCR7, RPS27A	88	1.89205	1	0.469037	0.44903589486375106\
GO:0048872~homeostasis of number of cells	5	5.10204	0.0298461	RPS14, RPS19, RPS6, CCR7, RPS24	88	4.22332	1	0.471789	0.4516709747367845\
GO:0045471~response to ethanol	4	4.08163	0.0306615	EEF1B2, RPS4X, MYC, RPL10A	88	5.82168	1	0.481115	0.4605989650839487\
GO:0043067~regulation of programmed cell death	14	14.2857	0.0314388	NPM1, ACTN1, LEF1, RPS6, TCF7, HSPB1, RPS3A, PLAC8, RSL1D1, NACA, MYC, RPS3, CCR7, RPS27A	88	1.87464	1	0.489712	0.46882892215835087\
GO:0045787~positive regulation of cell cycle	6	6.12245	0.0323806	CCND3, NPM1, RPS15A, MYC, LEF1, RPS27A	88	3.34875	1	0.497505	0.4762900986761984\
GO:0042246~tissue regeneration	3	3.06122	0.0324054	NACA, TXK, TGFBR2	88	10.5114	1	0.497505	0.4762900986761984\
GO:1904628~cellular response to phorbol 13-acetate 12-myristate	2	2.04082	0.0360146	MYC, RPLP0	88	54.0584	1	0.545072	0.5218281218491505\
GO:1904627~response to phorbol 13-acetate 12-myristate	2	2.04082	0.0360146	MYC, RPLP0	88	54.0584	1	0.545072	0.5218281218491505\
GO:0032071~regulation of endodeoxyribonuclease activity	2	2.04082	0.0410537	NPM1, RPS3	88	47.3011	1	0.612648	0.5865228541945272\
GO:0000447~endonucleolytic cleavage in ITS1 to separate SSU-rRNA from 5.8S rRNA and LSU-rRNA from tricistronic rRNA transcript (SSU-rRNA, 5.8S rRNA, LSU-rRNA)	2	2.04082	0.0410537	RPSA, RPS21	88	47.3011	1	0.612648	0.5865228541945272\
GO:0008219~cell death	17	17.3469	0.0455612	NPM1, SATB1, ACTN1, LEF1, RPS6, TCF7, HSPB1, RPS3A, ALKBH7, TGFBR2, PLAC8, RSL1D1, NACA, MYC, RPS3, CCR7, RPS27A	88	1.64274	1	0.675192	0.6463998693648146\
GO:0032070~regulation of deoxyribonuclease activity	2	2.04082	0.0460668	NPM1, RPS3	88	42.0455	1	0.677977	0.6490660011635571\
GO:0010941~regulation of cell death	14	14.2857	0.049258	NPM1, ACTN1, LEF1, RPS6, TCF7, HSPB1, RPS3A, PLAC8, RSL1D1, NACA, MYC, RPS3, CCR7, RPS27A	88	1.75538	1	0.719976	0.6892740467450285\
GO:0046649~lymphocyte activation	8	8.16327	0.0509577	CCND3, SATB1, RPL22, RPS6, TCF7, LEF1, CCR7, TGFBR2	88	2.35402	1	0.736144	0.7047529930854102\
GO:0000463~maturation of LSU-rRNA from tricistronic rRNA transcript (SSU-rRNA, 5.8S rRNA, LSU-rRNA)	2	2.04082	0.0510541	RPL35, RPL7	88	37.8409	1	0.736144	0.7047529930854102\
GO:0007219~Notch signaling pathway	4	4.08163	0.0530039	RPS19, MYC, RPS27A, TGFBR2	88	4.67172	1	0.759129	0.7267579020105224\
GO:0071428~rRNA-containing ribonucleoprotein complex export from nucleus	2	2.04082	0.0609513	RPS15, RPSA	88	31.5341	1	0.867134	0.8301565406002754\
GO:0031125~rRNA 3'-end processing	2	2.04082	0.0658616	RPSA, RPS21	88	29.1084	1	0.924662	0.8852314673831208\
GO:0000479~endonucleolytic cleavage of tricistronic rRNA transcript (SSU-rRNA, 5.8S rRNA, LSU-rRNA)	2	2.04082	0.0658616	RPSA, RPS21	88	29.1084	1	0.924662	0.8852314673831208\
GO:0051272~positive regulation of cellular component movement	6	6.12245	0.0689151	RPS19, MYC, LEF1, HSPB1, CCR7, TGFBR2	88	2.70292	1	0.961208	0.9202189494904919\
GO:0006446~regulation of translational initiation	3	3.06122	0.0699869	NPM1, HSPB1, EIF3E	88	6.83872	1	0.969819	0.9284628898334552\
GO:0000478~endonucleolytic cleavage involved in rRNA processing	2	2.04082	0.0707465	RPSA, RPS21	88	27.0292	1	0.974019	0.9324840588298277\
GO:0008284~positive regulation of cell proliferation	9	9.18367	0.0755627	PLAC8, RPS4X, NPM1, RPS9, RPS15A, NACA, MYC, LEF1, TGFBR2	88	2.0057	1	1	0.9578059071729957\
GO:0071345~cellular response to cytokine stimulus	8	8.16327	0.0759277	RPL3, MYC, TXK, TCF7, LEF1, RPLP0, CCR7, RPS27A	88	2.14396	1	1	0.9578059071729957\
GO:0002573~myeloid leukocyte differentiation	4	4.08163	0.08224	MYC, LEF1, CCR7, TGFBR2	88	3.88112	1	1	0.9578059071729957\
GO:0001649~osteoblast differentiation	4	4.08163	0.08224	RPS15, FBL, RSL1D1, LEF1	88	3.88112	1	1	0.9578059071729957\
GO:0033151~V(D)J recombination	2	2.04082	0.0852502	TCF7, LEF1	88	22.2594	1	1	0.9578059071729957\
GO:0030218~erythrocyte differentiation	3	3.06122	0.0898539	RPS14, RPS19, RPS6	88	5.91264	1	1	0.9578059071729957\
GO:0006450~regulation of translational fidelity	2	2.04082	0.0900348	RPS9, RPS5	88	21.0227	1	1	0.9578059071729957\
GO:0060438~trachea development	2	2.04082	0.0947947	LEF1, TGFBR2	88	19.9163	1	1	0.9578059071729957\
GO:0045321~leukocyte activation	8	8.16327	0.0954938	CCND3, SATB1, RPL22, RPS6, TCF7, LEF1, CCR7, TGFBR2	88	2.02629	1	1	0.9578059071729957\
GO:0000122~negative regulation of transcription from RNA polymerase II promoter	8	8.16327	0.0960035	ATF7IP, RPS14, SATB1, NACA, MYC, TCF7, LEF1, RPS27A	88	2.02358	1	1	0.9578059071729957\
GO:0071363~cellular response to growth factor stimulus	7	7.14286	0.0995797	EEF1A1, MYC, LEF1, HSPB1, RPL8, RPS27A, TGFBR2	88	2.1712	1	1	0.9578059071729957}

## Sheet: HD PB Path I
HD PB Path I
Term	Count	%	PValue	Genes	List Total	Fold Enrichment	Bonferroni	Benjamini	FDR\
GO:0048585~negative regulation of response to stimulus	18	28.125	1.4438e-06	CSNK1A1, VPS13C, PDE3B, HLA-B, RORA, ASH1L, STK4, SAMSN1, SORL1, FOXP3, GLG1, HLA-E, CASP8, RNF213, PTPRC, RNF149, IL7R, CD44	57	3.84068	0.0027913	0.0027952	0.002669587039680582\
GO:0002707~negative regulation of lymphocyte mediated immunity	5	7.8125	4.93672e-06	PTPRC, HLA-B, IL7R, FOXP3, HLA-E	57	42.9567	0.00951198	0.0043865	0.0041893774647878326\
GO:0008380~RNA splicing	10	15.625	6.79726e-06	RBM39, DDX5, MBNL1, SON, FUS, CELF2, HNRNPA2B1, SRSF7, SF3B1, SF1	57	7.30263	0.0130733	0.0043865	0.0041893774647878326\
GO:0002250~adaptive immune response	10	15.625	1.00597e-05	ITK, PTPRC, CAMK4, HLA-B, RORA, IL7R, SAMSN1, FOXP3, PAG1, HLA-E	57	6.95489	0.0192873	0.0048689	0.004650097188328766\
GO:0001911~negative regulation of leukocyte mediated cytotoxicity	4	6.25	1.27781e-05	PTPRC, HLA-B, IL7R, HLA-E	57	83.4586	0.0244351	0.00494769	0.00472534899415191\
GO:0002704~negative regulation of leukocyte mediated immunity	5	7.8125	1.54307e-05	PTPRC, HLA-B, IL7R, FOXP3, HLA-E	57	32.4561	0.0294323	0.00497898	0.004755233334465621\
GO:0070486~leukocyte aggregation	10	15.625	1.86925e-05	ITK, CASP8, PTPRC, CAMK4, RORA, IL7R, FOXP3, PAG1, CD44, HLA-E	57	6.43404	0.035542	0.00514822	0.00491686451710531\
GO:0031342~negative regulation of cell killing	4	6.25	2.37009e-05	PTPRC, HLA-B, IL7R, HLA-E	57	68.7307	0.0448486	0.00514822	0.00491686451710531\
GO:0006397~mRNA processing	10	15.625	2.49804e-05	RBM39, DDX5, MBNL1, SON, FUS, CELF2, HNRNPA2B1, SRSF7, SF3B1, SF1	57	6.20181	0.0472119	0.00514822	0.00491686451710531\
GO:0002709~regulation of T cell mediated immunity	5	7.8125	2.75521e-05	PTPRC, HLA-B, IL7R, FOXP3, HLA-E	57	28.087	0.0519439	0.00514822	0.00491686451710531\
GO:0030097~hemopoiesis	12	18.75	2.92512e-05	ITK, CASP8, PTPRC, KMT2A, CAMK4, HLA-B, PRRC2C, RORA, STK4, IL7R, N4BP2L2, FOXP3	57	4.74325	0.0550575	0.00514822	0.00491686451710531\
GO:0007159~leukocyte cell-cell adhesion	10	15.625	3.46049e-05	ITK, CASP8, PTPRC, CAMK4, RORA, IL7R, FOXP3, PAG1, CD44, HLA-E	57	5.94919	0.0648013	0.00558293	0.005332043007689702\
GO:0048534~hematopoietic or lymphoid organ development	12	18.75	4.68062e-05	ITK, CASP8, PTPRC, KMT2A, CAMK4, HLA-B, PRRC2C, RORA, STK4, IL7R, N4BP2L2, FOXP3	57	4.50548	0.0866343	0.00679394	0.00648863462440691\
GO:0030155~regulation of cell adhesion	11	17.1875	4.91297e-05	MACF1, PTPRC, CAMK4, SPOCK2, PDE3B, ADAM10, IL7R, FOXP3, PAG1, CD44, HLA-E	57	4.99714	0.0907339	0.00679394	0.00648863462440691\
GO:0050777~negative regulation of immune response	6	9.375	5.73028e-05	PTPRC, HLA-B, IL7R, SAMSN1, FOXP3, HLA-E	57	14.249	0.105009	0.00736277	0.007031897916593087\
GO:0001914~regulation of T cell mediated cytotoxicity	4	6.25	6.08493e-05	PTPRC, HLA-B, IL7R, HLA-E	57	50.8009	0.111133	0.00736277	0.007031897916593087\
GO:0002819~regulation of adaptive immune response	6	9.375	6.92753e-05	PTPRC, HLA-B, IL7R, SAMSN1, FOXP3, HLA-E	57	13.6924	0.125516	0.00764817	0.0073044752059613395\
GO:0016071~mRNA metabolic process	11	17.1875	7.1109e-05	RBM39, DDX6, DDX5, MBNL1, SON, FUS, CELF2, HNRNPA2B1, SRSF7, SF3B1, SF1	57	4.78148	0.128615	0.00764817	0.0073044752059613395\
GO:0002520~immune system development	12	18.75	7.60805e-05	ITK, CASP8, PTPRC, KMT2A, CAMK4, HLA-B, PRRC2C, RORA, STK4, IL7R, N4BP2L2, FOXP3	57	4.2695	0.136963	0.00775221	0.0074038370874908175\
GO:0042110~T cell activation	9	14.0625	0.000114484	ITK, CASP8, PTPRC, CAMK4, RORA, IL7R, FOXP3, PAG1, HLA-E	57	5.8945	0.198807	0.00998316	0.009534536052705139\
GO:0070489~T cell aggregation	9	14.0625	0.000114484	ITK, CASP8, PTPRC, CAMK4, RORA, IL7R, FOXP3, PAG1, HLA-E	57	5.8945	0.198807	0.00998316	0.009534536052705139\
GO:0071593~lymphocyte aggregation	9	14.0625	0.000116269	ITK, CASP8, PTPRC, CAMK4, RORA, IL7R, FOXP3, PAG1, HLA-E	57	5.88131	0.201572	0.00998316	0.009534536052705139\
GO:0009892~negative regulation of metabolic process	21	32.8125	0.000118602	ATF7IP, DDX5, PDE3B, PBXIP1, ASH1L, N4BP2L2, SAMSN1, SORL1, FOXP3, GLG1, CNST, CASP8, PTPRC, RNF149, SPOCK2, HNRNPA2B1, TXNIP, EPC1, SRSF7, CD44, SF1	57	2.43228	0.205169	0.00998316	0.009534536052705139\
GO:0001913~T cell mediated cytotoxicity	4	6.25	0.000137187	PTPRC, HLA-B, IL7R, HLA-E	57	38.9474	0.233264	0.0106447	0.010166357833709989\
GO:0031324~negative regulation of cellular metabolic process	20	31.25	0.000142359	ATF7IP, DDX5, PBXIP1, ASH1L, N4BP2L2, SAMSN1, SORL1, FOXP3, GLG1, CNST, CASP8, PTPRC, RNF149, SPOCK2, HNRNPA2B1, TXNIP, EPC1, SRSF7, CD44, SF1	57	2.4913	0.240904	0.0106447	0.010166357833709989\
GO:0002456~T cell mediated immunity	5	7.8125	0.000142956	PTPRC, HLA-B, IL7R, FOXP3, HLA-E	57	18.4877	0.24178	0.0106447	0.010166357833709989\
GO:0045321~leukocyte activation	11	17.1875	0.000170085	ITK, CASP8, PTPRC, CAMK4, ADAM10, RORA, IL7R, SAMSN1, FOXP3, PAG1, HLA-E	57	4.30142	0.280582	0.0121957	0.011647654063260092\
GO:0002820~negative regulation of adaptive immune response	4	6.25	0.000237836	PTPRC, IL7R, SAMSN1, FOXP3	57	32.4561	0.369035	0.0164447	0.015705673139255683\
GO:0046649~lymphocyte activation	10	15.625	0.000269493	ITK, CASP8, PTPRC, CAMK4, RORA, IL7R, SAMSN1, FOXP3, PAG1, HLA-E	57	4.54285	0.406554	0.017991	0.017182531848511113\
GO:0002683~negative regulation of immune system process	8	12.5	0.000306628	PTPRC, HLA-B, IL7R, N4BP2L2, SAMSN1, FOXP3, PAG1, HLA-E	57	6.02279	0.447732	0.0197877	0.018898479772379812\
GO:0002698~negative regulation of immune effector process	5	7.8125	0.000354079	PTPRC, HLA-B, IL7R, FOXP3, HLA-E	57	14.6053	0.496221	0.0221128	0.02111909611931625\
GO:0002480~antigen processing and presentation of exogenous peptide antigen via MHC class I, TAP-independent	3	4.6875	0.00039398	HLA-B, LNPEP, HLA-E	57	97.3684	0.533686	0.0238358	0.022764662485074066\
GO:0010605~negative regulation of macromolecule metabolic process	19	29.6875	0.00040776	ATF7IP, DDX5, PBXIP1, ASH1L, N4BP2L2, SAMSN1, SORL1, FOXP3, GLG1, CASP8, PTPRC, RNF149, SPOCK2, HNRNPA2B1, TXNIP, EPC1, SRSF7, CD44, SF1	57	2.38607	0.545967	0.0239219	0.0228469157054527\
GO:0045595~regulation of cell differentiation	15	23.4375	0.000456902	DDX17, MACF1, DDX6, DDX5, HLA-B, RORA, STK4, N4BP2L2, SORL1, FOXP3, GLG1, CASP8, CAMK4, SPOCK2, IL7R	57	2.83781	0.587189	0.0250268	0.023902155288999406\
GO:0018193~peptidyl-amino acid modification	13	20.3125	0.000476471	ITK, KMT2A, CSNK1A1, ASH1L, STK4, SAMSN1, FOXP3, TTN, CAMK4, SPOCK2, EPC1, CD44, NKTR	57	3.20453	0.602543	0.0250268	0.023902155288999406\
GO:0000377~RNA splicing, via transesterification reactions with bulged adenosine as nucleophile	7	10.9375	0.00048711	DDX5, FUS, CELF2, HNRNPA2B1, SRSF7, SF3B1, SF1	57	6.83858	0.610649	0.0250268	0.023902155288999406\
GO:0000398~mRNA splicing, via spliceosome	7	10.9375	0.00048711	DDX5, FUS, CELF2, HNRNPA2B1, SRSF7, SF3B1, SF1	57	6.83858	0.610649	0.0250268	0.023902155288999406\
GO:0043484~regulation of RNA splicing	5	7.8125	0.000491229	DDX5, MBNL1, SON, HNRNPA2B1, SRSF7	57	13.3993	0.613743	0.0250268	0.023902155288999406\
GO:0000375~RNA splicing, via transesterification reactions	7	10.9375	0.000522488	DDX5, FUS, CELF2, HNRNPA2B1, SRSF7, SF3B1, SF1	57	6.74831	0.636437	0.0253863	0.024245525493190107\
GO:0002682~regulation of immune system process	14	21.875	0.000524511	ITK, HLA-B, ADAM10, RORA, SAMHD1, N4BP2L2, SAMSN1, FOXP3, HLA-E, CASP8, PTPRC, CAMK4, IL7R, PAG1	57	2.96769	0.637858	0.0253863	0.024245525493190107\
GO:0030217~T cell differentiation	6	9.375	0.000604694	ITK, PTPRC, CAMK4, RORA, IL7R, FOXP3	57	8.59133	0.689956	0.0271957	0.025973598445650017\
GO:0010467~gene expression	31	48.4375	0.000612745	DDX6, USP15, DDX5, KMT2A, CELF2, ZNF292, RORA, PBXIP1, IKZF2, N4BP2L2, GLG1, SMCHD1, CASP8, EPC1, SF3B1, DDX17, ATF7IP, RBM39, MBNL1, FUS, ADAM10, ASH1L, SORL1, FOXP3, SON, CAMK4, HNRNPA2B1, TXNIP, IL7R, SRSF7, SF1	57	1.70661	0.694754	0.0271957	0.025973598445650017\
GO:1903037~regulation of leukocyte cell-cell adhesion	7	10.9375	0.000619738	PTPRC, CAMK4, IL7R, FOXP3, PAG1, CD44, HLA-E	57	6.53271	0.698862	0.0271957	0.025973598445650017\
GO:0002706~regulation of lymphocyte mediated immunity	5	7.8125	0.000621333	PTPRC, HLA-B, IL7R, FOXP3, HLA-E	57	12.5907	0.69979	0.0271957	0.025973598445650017\
GO:0002822~regulation of adaptive immune response based on somatic recombination of immune receptors built from immunoglobulin superfamily domains	5	7.8125	0.00064173	PTPRC, HLA-B, IL7R, FOXP3, HLA-E	57	12.4831	0.711421	0.0271957	0.025973598445650017\
GO:0016337~single organismal cell-cell adhesion	10	15.625	0.000646179	ITK, CASP8, PTPRC, CAMK4, RORA, IL7R, FOXP3, PAG1, CD44, HLA-E	57	4.02904	0.713898	0.0271957	0.025973598445650017\
GO:0001910~regulation of leukocyte mediated cytotoxicity	4	6.25	0.000669363	PTPRC, HLA-B, IL7R, HLA-E	57	22.9102	0.726464	0.0275721	0.026333023124337\
GO:0001775~cell activation	11	17.1875	0.000813036	ITK, CASP8, PTPRC, CAMK4, ADAM10, RORA, IL7R, SAMSN1, FOXP3, PAG1, HLA-E	57	3.53094	0.792926	0.0315336	0.030116538739494943\
GO:0006396~RNA processing	11	17.1875	0.000813036	DDX17, RBM39, DDX5, MBNL1, SON, FUS, CELF2, HNRNPA2B1, SRSF7, SF3B1, SF1	57	3.53094	0.792926	0.0315336	0.030116538739494943\
GO:0010468~regulation of gene expression	27	42.1875	0.000814401	DDX6, USP15, DDX5, KMT2A, ZNF292, RORA, PBXIP1, IKZF2, N4BP2L2, GLG1, SMCHD1, EPC1, SF3B1, DDX17, ATF7IP, RBM39, MBNL1, ASH1L, FOXP3, TAPBP, SON, CAMK4, HNRNPA2B1, TXNIP, IL7R, SRSF7, SF1	57	1.81515	0.793473	0.0315336	0.030116538739494943\
GO:0009968~negative regulation of signal transduction	12	18.75	0.000870253	CASP8, RNF213, PTPRC, RNF149, CSNK1A1, PDE3B, RORA, ASH1L, STK4, SORL1, CD44, GLG1	57	3.21879	0.814656	0.0330355	0.03155092615516031\
GO:0002694~regulation of leukocyte activation	8	12.5	0.000934756	PTPRC, CAMK4, RORA, IL7R, SAMSN1, FOXP3, PAG1, HLA-E	57	4.99325	0.836433	0.0348017	0.03323776302472509\
GO:0002521~leukocyte differentiation	8	12.5	0.00100678	ITK, CASP8, PTPRC, CAMK4, HLA-B, RORA, IL7R, FOXP3	57	4.93005	0.857741	0.0367759	0.03512330485830189\
GO:0098602~single organism cell adhesion	10	15.625	0.00107628	ITK, CASP8, PTPRC, CAMK4, RORA, IL7R, FOXP3, PAG1, CD44, HLA-E	57	3.74975	0.875667	0.0385268	0.03679547607332921\
GO:0031341~regulation of cell killing	4	6.25	0.00112964	PTPRC, HLA-B, IL7R, HLA-E	57	19.1544	0.887883	0.0385268	0.03679547607332921\
GO:0002710~negative regulation of T cell mediated immunity	3	4.6875	0.00113431	PTPRC, IL7R, FOXP3	57	58.4211	0.888894	0.0385268	0.03679547607332921\
GO:0002483~antigen processing and presentation of endogenous peptide antigen	3	4.6875	0.00113431	HLA-B, TAPBP, HLA-E	57	58.4211	0.888894	0.0385268	0.03679547607332921\
GO:0007155~cell adhesion	15	23.4375	0.00118481	MACF1, ITK, DDX6, PDE3B, ADAM10, RORA, FOXP3, HLA-E, CASP8, PTPRC, CAMK4, SPOCK2, IL7R, CD44, PAG1	57	2.57892	0.899253	0.0395481	0.03777085433553168\
GO:0022610~biological adhesion	15	23.4375	0.00122619	MACF1, ITK, DDX6, PDE3B, ADAM10, RORA, FOXP3, HLA-E, CASP8, PTPRC, CAMK4, SPOCK2, IL7R, CD44, PAG1	57	2.56984	0.907019	0.0402356	0.03842746916587639\
GO:0050865~regulation of cell activation	8	12.5	0.00138697	PTPRC, CAMK4, RORA, IL7R, SAMSN1, FOXP3, PAG1, HLA-E	57	4.66436	0.931917	0.0447528	0.04274166824928304\
GO:0019883~antigen processing and presentation of endogenous antigen	3	4.6875	0.00146288	HLA-B, TAPBP, HLA-E	57	51.548	0.941235	0.0464283	0.0443419240788215\
GO:0098609~cell-cell adhesion	12	18.75	0.00149741	ITK, DDX6, MACF1, CASP8, PTPRC, CAMK4, RORA, IL7R, FOXP3, PAG1, CD44, HLA-E	57	3.01139	0.94504	0.0467577	0.044656504099660904\
GO:0032269~negative regulation of cellular protein metabolic process	11	17.1875	0.00156509	CASP8, PTPRC, RNF149, SPOCK2, HNRNPA2B1, ASH1L, SAMSN1, SORL1, FOXP3, CD44, GLG1	57	3.23907	0.951799	0.0478147	0.04566604135853999\
GO:0006955~immune response	14	21.875	0.00158065	ITK, HLA-B, RORA, SAMHD1, SAMSN1, FOXP3, TAPBP, HLA-E, CASP8, PTPRC, CAMK4, IL7R, CD44, PAG1	57	2.63667	0.953232	0.0478147	0.04566604135853999\
GO:0048024~regulation of mRNA splicing, via spliceosome	4	6.25	0.00168184	DDX5, SON, HNRNPA2B1, SRSF7	57	16.6917	0.961565	0.0496779	0.04744545608279448\
GO:0010648~negative regulation of cell communication	12	18.75	0.00169356	CASP8, RNF213, PTPRC, RNF149, CSNK1A1, PDE3B, RORA, ASH1L, STK4, SORL1, CD44, GLG1	57	2.96554	0.962429	0.0496779	0.04744545608279448\
GO:0023057~negative regulation of signaling	12	18.75	0.00173991	CASP8, RNF213, PTPRC, RNF149, CSNK1A1, PDE3B, RORA, ASH1L, STK4, SORL1, CD44, GLG1	57	2.95553	0.965659	0.0502757	0.048016445680330755\
GO:0031348~negative regulation of defense response	5	7.8125	0.00177928	HLA-B, RORA, ASH1L, FOXP3, HLA-E	57	9.48394	0.968183	0.0506572	0.04838073842166394\
GO:0022407~regulation of cell-cell adhesion	7	10.9375	0.00182358	PTPRC, CAMK4, IL7R, FOXP3, PAG1, CD44, HLA-E	57	5.29725	0.970803	0.051166	0.048866722223859356\
GO:0002703~regulation of leukocyte mediated immunity	5	7.8125	0.00186521	PTPRC, HLA-B, IL7R, FOXP3, HLA-E	57	9.36235	0.973067	0.0515862	0.04926806258422859\
GO:0070887~cellular response to chemical stimulus	19	29.6875	0.00192312	DDX17, USP15, DDX5, KMT2A, FUS, PDE3B, HLA-B, ADAM10, RORA, SAMHD1, GLG1, HLA-E, CASP8, PTPRC, RNF149, HNRNPA2B1, CD69, IL7R, CD44	57	2.09592	0.975929	0.0524387	0.05008225019899635\
GO:0007166~cell surface receptor signaling pathway	19	29.6875	0.00210558	MACF1, ITK, USP15, CSNK1A1, HLA-B, ADAM10, LNPEP, STK4, SAMHD1, FOXP3, GLG1, HLA-E, CASP8, RNF213, PTPRC, TXNIP, IL7R, CD44, PAG1	57	2.07943	0.983104	0.0566167	0.054072491842925244\
GO:0006366~transcription from RNA polymerase II promoter	15	23.4375	0.00229066	ATF7IP, DDX17, USP15, DDX5, KMT2A, ZNF292, RORA, ASH1L, IKZF2, N4BP2L2, FOXP3, HNRNPA2B1, TXNIP, EPC1, SRSF7	57	2.40746	0.988202	0.0607496	0.058019628529713756\
GO:0051248~negative regulation of protein metabolic process	11	17.1875	0.00236682	CASP8, PTPRC, RNF149, SPOCK2, HNRNPA2B1, ASH1L, SAMSN1, SORL1, FOXP3, CD44, GLG1	57	3.06307	0.989823	0.06169	0.05891777497080014\
GO:0002440~production of molecular mediator of immune response	5	7.8125	0.00238985	PTPRC, CAMK4, IL7R, FOXP3, HLA-E	57	8.74567	0.990268	0.06169	0.05891777497080014\
GO:0051249~regulation of lymphocyte activation	7	10.9375	0.002498	PTPRC, CAMK4, IL7R, SAMSN1, FOXP3, PAG1, HLA-E	57	4.97503	0.99211	0.0636334	0.06077379533904774\
GO:0001909~leukocyte mediated cytotoxicity	4	6.25	0.00264461	PTPRC, HLA-B, IL7R, HLA-E	57	14.249	0.994064	0.0664932	0.06350510343111425\
GO:0002460~adaptive immune response based on somatic recombination of immune receptors built from immunoglobulin superfamily domains	6	9.375	0.00269755	PTPRC, HLA-B, RORA, IL7R, FOXP3, HLA-E	57	6.12808	0.994644	0.0669545	0.063945693879837\
GO:0050776~regulation of immune response	10	15.625	0.00317101	ITK, CASP8, PTPRC, HLA-B, SAMHD1, IL7R, SAMSN1, FOXP3, PAG1, HLA-E	57	3.20291	0.997864	0.075809	0.0724022752317678\
GO:0033081~regulation of T cell differentiation in thymus	3	4.6875	0.00317176	CAMK4, IL7R, FOXP3	57	35.0526	0.997867	0.075809	0.0724022752317678\
GO:2000398~regulation of thymocyte aggregation	3	4.6875	0.00317176	CAMK4, IL7R, FOXP3	57	35.0526	0.997867	0.075809	0.0724022752317678\
GO:0050863~regulation of T cell activation	6	9.375	0.00326476	PTPRC, CAMK4, IL7R, FOXP3, PAG1, HLA-E	57	5.86164	0.99822	0.0770801	0.0736162493587561\
GO:0002474~antigen processing and presentation of peptide antigen via MHC class I	4	6.25	0.00366238	HLA-B, LNPEP, TAPBP, HLA-E	57	12.7002	0.999178	0.0854262	0.08158732147533082\
GO:0030098~lymphocyte differentiation	6	9.375	0.0038082	ITK, PTPRC, CAMK4, RORA, IL7R, FOXP3	57	5.65365	0.999381	0.08777	0.0838257546578108\
GO:2000026~regulation of multicellular organismal development	14	21.875	0.00397227	DDX17, MACF1, DDX6, DDX5, PDE3B, HLA-B, STK4, N4BP2L2, SORL1, FOXP3, GLG1, CASP8, CAMK4, IL7R	57	2.37622	0.99955	0.0904742	0.08640847541475738\
GO:1902532~negative regulation of intracellular signal transduction	7	10.9375	0.00407794	CASP8, RNF149, PDE3B, RORA, ASH1L, SORL1, CD44	57	4.50383	0.999633	0.0918011	0.0876757001159825\
GO:0002377~immunoglobulin production	4	6.25	0.00412768	PTPRC, IL7R, FOXP3, HLA-E	57	12.1711	0.999667	0.0918527	0.08772501336370137\
GO:0002684~positive regulation of immune system process	10	15.625	0.00445064	ITK, CASP8, PTPRC, HLA-B, ADAM10, IL7R, N4BP2L2, FOXP3, PAG1, HLA-E	57	3.04276	0.999822	0.0976845	0.09329477218233925\
GO:0010604~positive regulation of macromolecule metabolic process	19	29.6875	0.00449066	ATF7IP, DDX17, DDX5, KMT2A, CSNK1A1, ZNF292, RORA, ASH1L, STK4, IKZF2, SORL1, FOXP3, CASP8, PTPRC, CAMK4, EPC1, IL7R, SF3B1, CD44	57	1.94328	0.999836	0.0976845	0.09329477218233925\
GO:1903706~regulation of hemopoiesis	6	9.375	0.0048335	CASP8, CAMK4, HLA-B, IL7R, N4BP2L2, FOXP3	57	5.34339	0.999916	0.103974	0.09930160365005906\
GO:0034097~response to cytokine	9	14.0625	0.00511661	CASP8, PTPRC, HLA-B, ADAM10, RORA, SAMHD1, IL7R, CD44, HLA-E	57	3.27799	0.999951	0.107533	0.10270054610013261\
GO:0050684~regulation of mRNA processing	4	6.25	0.00516228	DDX5, SON, HNRNPA2B1, SRSF7	57	11.2348	0.999956	0.107533	0.10270054610013261\
GO:0032633~interleukin-4 production	3	4.6875	0.00516558	ITK, FOXP3, HLA-E	57	27.3849	0.999956	0.107533	0.10270054610013261\
GO:0002823~negative regulation of adaptive immune response based on somatic recombination of immune receptors built from immunoglobulin superfamily domains	3	4.6875	0.00548703	PTPRC, IL7R, FOXP3	57	26.555	0.999976	0.11182	0.10679493240300228\
GO:0002711~positive regulation of T cell mediated immunity	3	4.6875	0.00548703	HLA-B, FOXP3, HLA-E	57	26.555	0.999976	0.11182	0.10679493240300228\
GO:0051171~regulation of nitrogen compound metabolic process	25	39.0625	0.00566148	DDX6, USP15, DDX5, KMT2A, ZNF292, RORA, PBXIP1, IKZF2, N4BP2L2, EPC1, DDX17, ATF7IP, RBM39, MBNL1, FUS, ASH1L, SORL1, FOXP3, SON, CAMK4, HNRNPA2B1, TXNIP, IL7R, SRSF7, SF1	57	1.65818	0.999983	0.114173	0.10904248127577389\
GO:0043933~macromolecular complex subunit organization	17	26.5625	0.00581857	ATF7IP, DDX6, USP15, KMT2A, CSNK1A1, CELF2, ASH1L, SAMHD1, SORL1, FOXP3, TTN, TAPBP, CASP8, RNF213, EPC1, SF3B1, SF1	57	2.01779	0.999988	0.116131	0.11091273887227177\
GO:1903039~positive regulation of leukocyte cell-cell adhesion	5	7.8125	0.00616952	PTPRC, IL7R, FOXP3, CD44, HLA-E	57	6.69966	0.999994	0.121879	0.11640244538446796\
GO:0007162~negative regulation of cell adhesion	5	7.8125	0.00626881	PTPRC, PDE3B, ADAM10, FOXP3, PAG1	57	6.66907	0.999995	0.12259	0.11708104940036974\
GO:0001906~cell killing	4	6.25	0.00634017	PTPRC, HLA-B, IL7R, HLA-E	57	10.4323	0.999996	0.122746	0.11722980012182302\
GO:0046631~alpha-beta T cell activation	4	6.25	0.00665762	ITK, RORA, FOXP3, HLA-E	57	10.2493	0.999998	0.127615	0.12188061682234896\
GO:0002443~leukocyte mediated immunity	6	9.375	0.00679877	PTPRC, CAMK4, HLA-B, IL7R, FOXP3, HLA-E	57	4.92312	0.999998	0.128536	0.12275980075449668\
GO:0006357~regulation of transcription from RNA polymerase II promoter	14	21.875	0.00683843	ATF7IP, DDX17, USP15, DDX5, KMT2A, ZNF292, RORA, ASH1L, IKZF2, N4BP2L2, FOXP3, HNRNPA2B1, TXNIP, EPC1	57	2.2286	0.999998	0.128536	0.12275980075449668\
GO:0051252~regulation of RNA metabolic process	22	34.375	0.00828351	ATF7IP, DDX17, RBM39, USP15, DDX5, MBNL1, KMT2A, FUS, ZNF292, PBXIP1, RORA, ASH1L, IKZF2, N4BP2L2, FOXP3, SON, CAMK4, HNRNPA2B1, TXNIP, EPC1, SRSF7, SF1	57	1.70822	1	0.154201	0.1472711726377679\
GO:0032268~regulation of cellular protein metabolic process	16	25	0.00905949	DDX6, KMT2A, CSNK1A1, ASH1L, STK4, SAMSN1, SORL1, FOXP3, GLG1, TTN, CASP8, PTPRC, RNF149, SPOCK2, HNRNPA2B1, CD44	57	1.99219	1	0.163484	0.15613735542646434\
GO:0009893~positive regulation of metabolic process	19	29.6875	0.00909947	ATF7IP, DDX17, DDX5, KMT2A, CSNK1A1, ZNF292, RORA, ASH1L, STK4, IKZF2, SORL1, FOXP3, CASP8, PTPRC, CAMK4, EPC1, IL7R, SF3B1, CD44	57	1.81848	1	0.163484	0.15613735542646434\
GO:1902105~regulation of leukocyte differentiation	5	7.8125	0.00910802	CASP8, CAMK4, HLA-B, IL7R, FOXP3	57	5.98576	1	0.163484	0.15613735542646434\
GO:0071345~cellular response to cytokine stimulus	8	12.5	0.00911998	CASP8, PTPRC, HLA-B, RORA, SAMHD1, IL7R, CD44, HLA-E	57	3.30997	1	0.163484	0.15613735542646434\
GO:0042113~B cell activation	5	7.8125	0.00936598	CASP8, PTPRC, IL7R, SAMSN1, FOXP3	57	5.9371	1	0.164582	0.15718576340035295\
GO:0045785~positive regulation of cell adhesion	6	9.375	0.00936672	PTPRC, SPOCK2, IL7R, FOXP3, CD44, HLA-E	57	4.55229	1	0.164582	0.15718576340035295\
GO:0010628~positive regulation of gene expression	13	20.3125	0.00943625	ATF7IP, DDX17, DDX5, KMT2A, ZNF292, RORA, ASH1L, IKZF2, FOXP3, CAMK4, EPC1, IL7R, SF3B1	57	2.24431	1	0.164582	0.15718576340035295\
GO:0010501~RNA secondary structure unwinding	3	4.6875	0.00960148	DDX17, DDX6, DDX5	57	19.9163	1	0.164965	0.1575522548447188\
GO:0022409~positive regulation of cell-cell adhesion	5	7.8125	0.00962867	PTPRC, IL7R, FOXP3, CD44, HLA-E	57	5.88922	1	0.164965	0.1575522548447188\
GO:1903311~regulation of mRNA metabolic process	4	6.25	0.0101477	DDX5, SON, HNRNPA2B1, SRSF7	57	8.78512	1	0.172214	0.16447527805133752\
GO:0065003~macromolecular complex assembly	13	20.3125	0.0102297	ATF7IP, DDX6, KMT2A, CSNK1A1, CELF2, SAMHD1, SORL1, TTN, TAPBP, CASP8, RNF213, SF3B1, SF1	57	2.22068	1	0.172214	0.16447527805133752\
GO:0019221~cytokine-mediated signaling pathway	7	10.9375	0.0104816	CASP8, PTPRC, HLA-B, SAMHD1, IL7R, CD44, HLA-E	57	3.69086	1	0.174935	0.1670734551421236\
GO:0019219~regulation of nucleobase-containing compound metabolic process	23	35.9375	0.0107947	ATF7IP, DDX17, RBM39, USP15, DDX5, MBNL1, KMT2A, FUS, ZNF292, PBXIP1, RORA, ASH1L, IKZF2, N4BP2L2, FOXP3, SON, CAMK4, HNRNPA2B1, TXNIP, EPC1, IL7R, SRSF7, SF1	57	1.63704	1	0.17862	0.17059290387738088\
GO:0018209~peptidyl-serine modification	5	7.8125	0.0111596	CSNK1A1, CAMK4, SPOCK2, STK4, CD44	57	5.6391	1	0.183093	0.1748647438683328\
GO:0016070~RNA metabolic process	25	39.0625	0.0115084	DDX6, USP15, DDX5, KMT2A, CELF2, ZNF292, RORA, PBXIP1, IKZF2, N4BP2L2, EPC1, SF3B1, DDX17, ATF7IP, RBM39, MBNL1, FUS, ASH1L, FOXP3, SON, CAMK4, HNRNPA2B1, TXNIP, SRSF7, SF1	57	1.57113	1	0.187229	0.17881547615830445\
GO:0002252~immune effector process	8	12.5	0.0117879	PTPRC, CAMK4, HLA-B, RORA, SAMHD1, IL7R, FOXP3, HLA-E	57	3.14938	1	0.190179	0.18163259158738967\
GO:1903508~positive regulation of nucleic acid-templated transcription	11	17.1875	0.0135612	ATF7IP, DDX17, DDX5, KMT2A, ZNF292, CAMK4, EPC1, RORA, ASH1L, IKZF2, FOXP3	57	2.38188	1	0.215201	0.20553035711147902\
GO:0045893~positive regulation of transcription, DNA-templated	11	17.1875	0.0135612	ATF7IP, DDX17, DDX5, KMT2A, ZNF292, CAMK4, EPC1, RORA, ASH1L, IKZF2, FOXP3	57	2.38188	1	0.215201	0.20553035711147902\
GO:0043124~negative regulation of I-kappaB kinase/NF-kappaB signaling	3	4.6875	0.0137191	CASP8, RORA, ASH1L	57	16.5343	1	0.215936	0.2062321459578433\
GO:1902680~positive regulation of RNA biosynthetic process	11	17.1875	0.0149215	ATF7IP, DDX17, DDX5, KMT2A, ZNF292, CAMK4, EPC1, RORA, ASH1L, IKZF2, FOXP3	57	2.34708	1	0.232967	0.22249831296907677\
GO:0000245~spliceosomal complex assembly	3	4.6875	0.0152338	CELF2, SF3B1, SF1	57	15.6485	1	0.234989	0.2244287484741114\
GO:0002449~lymphocyte mediated immunity	5	7.8125	0.0153813	PTPRC, HLA-B, IL7R, FOXP3, HLA-E	57	5.12465	1	0.234989	0.2244287484741114\
GO:0048584~positive regulation of response to stimulus	14	21.875	0.0154151	DDX17, MACF1, ITK, DDX5, KMT2A, HLA-B, ADAM10, STK4, FOXP3, HLA-E, CASP8, PTPRC, CD44, PAG1	57	2.01452	1	0.234989	0.2244287484741114\
GO:0051246~regulation of protein metabolic process	16	25	0.0165394	DDX6, KMT2A, CSNK1A1, ASH1L, STK4, SAMSN1, SORL1, FOXP3, GLG1, TTN, CASP8, PTPRC, RNF149, SPOCK2, HNRNPA2B1, CD44	57	1.86054	1	0.246893	0.23579785876973502\
GO:0045053~protein retention in Golgi apparatus	2	3.125	0.0167061	VPS13C, SORL1	57	116.842	1	0.246893	0.23579785876973502\
GO:0001915~negative regulation of T cell mediated cytotoxicity	2	3.125	0.0167061	PTPRC, IL7R	57	116.842	1	0.246893	0.23579785876973502\
GO:0042270~protection from natural killer cell mediated cytotoxicity	2	3.125	0.0167061	HLA-B, HLA-E	57	116.842	1	0.246893	0.23579785876973502\
GO:1903708~positive regulation of hemopoiesis	4	6.25	0.0174821	CASP8, IL7R, N4BP2L2, FOXP3	57	7.16823	1	0.256405	0.24488249981537052\
GO:0051254~positive regulation of RNA metabolic process	11	17.1875	0.0184405	ATF7IP, DDX17, DDX5, KMT2A, ZNF292, CAMK4, EPC1, RORA, ASH1L, IKZF2, FOXP3	57	2.27078	1	0.266999	0.25500105341450957\
GO:0006468~protein phosphorylation	13	20.3125	0.0184803	ITK, USP15, CSNK1A1, ADAM10, ASH1L, STK4, SAMSN1, SORL1, TTN, PTPRC, RNF149, CAMK4, CD44	57	2.05041	1	0.266999	0.25500105341450957\
GO:0050852~T cell receptor signaling pathway	4	6.25	0.0186339	ITK, PTPRC, FOXP3, PAG1	57	6.99653	1	0.267224	0.25521506002681227\
GO:0001816~cytokine production	7	10.9375	0.0188557	ITK, CAMK4, HLA-B, RORA, ASH1L, FOXP3, HLA-E	57	3.24047	1	0.268417	0.25635461628529566\
GO:0010038~response to metal ion	5	7.8125	0.0198608	CASP8, KMT2A, FUS, TXNIP, TTN	57	4.74197	1	0.276768	0.26433087541217787\
GO:0002667~regulation of T cell anergy	2	3.125	0.0200142	HLA-B, FOXP3	57	97.3684	1	0.276768	0.26433087541217787\
GO:0002911~regulation of lymphocyte anergy	2	3.125	0.0200142	HLA-B, FOXP3	57	97.3684	1	0.276768	0.26433087541217787\
GO:0002249~lymphocyte anergy	2	3.125	0.0200142	HLA-B, FOXP3	57	97.3684	1	0.276768	0.26433087541217787\
GO:0042590~antigen processing and presentation of exogenous peptide antigen via MHC class I	3	4.6875	0.0207702	HLA-B, LNPEP, HLA-E	57	13.2775	1	0.285186	0.27237009824299735\
GO:0051253~negative regulation of RNA metabolic process	10	15.625	0.02169	ATF7IP, DDX5, HNRNPA2B1, TXNIP, EPC1, PBXIP1, SRSF7, N4BP2L2, FOXP3, SF1	57	2.35569	1	0.2953	0.2820295495064472\
GO:0045861~negative regulation of proteolysis	5	7.8125	0.0218119	CASP8, SPOCK2, SORL1, CD44, GLG1	57	4.60734	1	0.2953	0.2820295495064472\
GO:0048002~antigen processing and presentation of peptide antigen	4	6.25	0.0223377	HLA-B, LNPEP, TAPBP, HLA-E	57	6.52749	1	0.298474	0.28506075318964946\
GO:0045944~positive regulation of transcription from RNA polymerase II promoter	9	14.0625	0.0223547	DDX17, DDX5, KMT2A, ZNF292, EPC1, RORA, ASH1L, IKZF2, FOXP3	57	2.52541	1	0.298474	0.28506075318964946\
GO:0071594~thymocyte aggregation	3	4.6875	0.0225717	CAMK4, IL7R, FOXP3	57	12.7002	1	0.299307	0.2858567265067164\
GO:0002697~regulation of immune effector process	5	7.8125	0.0236421	PTPRC, HLA-B, IL7R, FOXP3, HLA-E	57	4.49393	1	0.311368	0.2973758088300101\
GO:0035690~cellular response to drug	3	4.6875	0.0238074	KMT2A, RNF149, CD69	57	12.3425	1	0.311426	0.2974315749069601\
GO:0031347~regulation of defense response	7	10.9375	0.0254526	CASP8, HLA-B, RORA, ASH1L, SAMHD1, FOXP3, HLA-E	57	3.02476	1	0.327489	0.3127726421361387\
GO:0002708~positive regulation of lymphocyte mediated immunity	3	4.6875	0.025712	HLA-B, FOXP3, HLA-E	57	11.8421	1	0.327489	0.3127726421361387\
GO:0071357~cellular response to type I interferon	3	4.6875	0.025712	HLA-B, SAMHD1, HLA-E	57	11.8421	1	0.327489	0.3127726421361387\
GO:0060337~type I interferon signaling pathway	3	4.6875	0.025712	HLA-B, SAMHD1, HLA-E	57	11.8421	1	0.327489	0.3127726421361387\
GO:0002824~positive regulation of adaptive immune response based on somatic recombination of immune receptors built from immunoglobulin superfamily domains	3	4.6875	0.0263602	HLA-B, FOXP3, HLA-E	57	11.6842	1	0.333552	0.31856267532652915\
GO:0080134~regulation of response to stress	10	15.625	0.0266175	DDX5, CASP8, VPS13C, HLA-B, RORA, ASH1L, SAMHD1, FOXP3, CD44, HLA-E	57	2.27319	1	0.334357	0.31933143000584513\
GO:0050778~positive regulation of immune response	7	10.9375	0.0267693	ITK, CASP8, PTPRC, HLA-B, FOXP3, PAG1, HLA-E	57	2.98938	1	0.334357	0.31933143000584513\
GO:0071310~cellular response to organic substance	14	21.875	0.0269853	DDX17, USP15, DDX5, PDE3B, HLA-B, RORA, SAMHD1, GLG1, HLA-E, CASP8, PTPRC, HNRNPA2B1, IL7R, CD44	57	1.87076	1	0.334895	0.3198451095047258\
GO:0051172~negative regulation of nitrogen compound metabolic process	11	17.1875	0.0271818	ATF7IP, DDX5, HNRNPA2B1, TXNIP, EPC1, PBXIP1, SRSF7, N4BP2L2, SORL1, FOXP3, SF1	57	2.13357	1	0.335184	0.32012178109818035\
GO:0034340~response to type I interferon	3	4.6875	0.0283446	HLA-B, SAMHD1, HLA-E	57	11.2348	1	0.347311	0.3317031805836125\
GO:0006952~defense response	11	17.1875	0.0285271	ITK, CASP8, PTPRC, CAMK4, HLA-B, RORA, ASH1L, SAMHD1, FOXP3, CD44, HLA-E	57	2.1167	1	0.347349	0.3317396114812292\
GO:0002821~positive regulation of adaptive immune response	3	4.6875	0.029019	HLA-B, FOXP3, HLA-E	57	11.0926	1	0.35113	0.3353509756258494\
GO:0060333~interferon-gamma-mediated signaling pathway	3	4.6875	0.0296999	HLA-B, CD44, HLA-E	57	10.9539	1	0.357136	0.34108746371808535\
GO:0009966~regulation of signal transduction	16	25	0.032714	DDX17, MACF1, DDX5, CSNK1A1, PDE3B, RORA, ASH1L, STK4, SORL1, GLG1, CASP8, RNF213, PTPRC, RNF149, CD44, PAG1	57	1.71323	1	0.390952	0.3733833474004698\
GO:0033148~positive regulation of intracellular estrogen receptor signaling pathway	2	3.125	0.0331379	DDX17, DDX5	57	58.4211	1	0.393589	0.37590220971562893\
GO:0050870~positive regulation of T cell activation	4	6.25	0.0336351	PTPRC, IL7R, FOXP3, HLA-E	57	5.56391	1	0.397059	0.379215752830288\
GO:0022618~ribonucleoprotein complex assembly	4	6.25	0.0344492	DDX6, CELF2, SF3B1, SF1	57	5.51142	1	0.404013	0.3858578354524393\
GO:0046632~alpha-beta T cell differentiation	3	4.6875	0.0346416	ITK, RORA, FOXP3	57	10.0726	1	0.404013	0.3858578354524393\
GO:0010563~negative regulation of phosphorus metabolic process	6	9.375	0.0356372	CNST, PTPRC, RNF149, ASH1L, SAMSN1, SORL1	57	3.22175	1	0.407252	0.3889505912477004\
GO:0045936~negative regulation of phosphate metabolic process	6	9.375	0.0356372	CNST, PTPRC, RNF149, ASH1L, SAMSN1, SORL1	57	3.22175	1	0.407252	0.3889505912477004\
GO:0002705~positive regulation of leukocyte mediated immunity	3	4.6875	0.0361086	HLA-B, FOXP3, HLA-E	57	9.84624	1	0.407252	0.3889505912477004\
GO:2000400~positive regulation of thymocyte aggregation	2	3.125	0.0363918	IL7R, FOXP3	57	53.11	1	0.407252	0.3889505912477004\
GO:0045953~negative regulation of natural killer cell mediated cytotoxicity	2	3.125	0.0363918	HLA-B, HLA-E	57	53.11	1	0.407252	0.3889505912477004\
GO:0033089~positive regulation of T cell differentiation in thymus	2	3.125	0.0363918	IL7R, FOXP3	57	53.11	1	0.407252	0.3889505912477004\
GO:0002664~regulation of T cell tolerance induction	2	3.125	0.0363918	HLA-B, FOXP3	57	53.11	1	0.407252	0.3889505912477004\
GO:0032507~maintenance of protein location in cell	3	4.6875	0.036851	VPS13C, SORL1, SYNE2	57	9.73684	1	0.409464	0.3910634831577792\
GO:0010646~regulation of cell communication	17	26.5625	0.0370125	DDX17, MACF1, DDX5, KMT2A, CSNK1A1, PDE3B, RORA, ASH1L, STK4, SORL1, GLG1, CASP8, RNF213, PTPRC, RNF149, CD44, PAG1	57	1.6443	1	0.409464	0.3910634831577792\
GO:0045934~negative regulation of nucleobase-containing compound metabolic process	10	15.625	0.0381872	ATF7IP, DDX5, HNRNPA2B1, TXNIP, EPC1, PBXIP1, SRSF7, N4BP2L2, FOXP3, SF1	57	2.1306	1	0.42006	0.4011830365264595\
GO:0010557~positive regulation of macromolecule biosynthetic process	11	17.1875	0.0386117	ATF7IP, DDX17, DDX5, KMT2A, ZNF292, CAMK4, EPC1, RORA, ASH1L, IKZF2, FOXP3	57	2.012	1	0.42233	0.40335095577798546\
GO:0000122~negative regulation of transcription from RNA polymerase II promoter	7	10.9375	0.0389668	ATF7IP, DDX5, HNRNPA2B1, TXNIP, EPC1, N4BP2L2, FOXP3	57	2.73361	1	0.422835	0.40383349374101707\
GO:0071826~ribonucleoprotein complex subunit organization	4	6.25	0.0391089	DDX6, CELF2, SF3B1, SF1	57	5.23956	1	0.422835	0.40383349374101707\
GO:0002517~T cell tolerance induction	2	3.125	0.0396349	HLA-B, FOXP3	57	48.6842	1	0.422835	0.40383349374101707\
GO:0002716~negative regulation of natural killer cell mediated immunity	2	3.125	0.0396349	HLA-B, HLA-E	57	48.6842	1	0.422835	0.40383349374101707\
GO:0006464~cellular protein modification process	20	31.25	0.0399684	ITK, USP15, KMT2A, CSNK1A1, ADAM10, LNPEP, ASH1L, STK4, SAMSN1, SORL1, FOXP3, TTN, RNF213, PTPRC, RNF149, CAMK4, SPOCK2, EPC1, CD44, NKTR	57	1.53015	1	0.422835	0.40383349374101707\
GO:0036211~protein modification process	20	31.25	0.0399684	ITK, USP15, KMT2A, CSNK1A1, ADAM10, LNPEP, ASH1L, STK4, SAMSN1, SORL1, FOXP3, TTN, RNF213, PTPRC, RNF149, CAMK4, SPOCK2, EPC1, CD44, NKTR	57	1.53015	1	0.422835	0.40383349374101707\
GO:0019882~antigen processing and presentation	4	6.25	0.0408793	HLA-B, LNPEP, TAPBP, HLA-E	57	5.14723	1	0.430122	0.4107929983515124\
GO:0050851~antigen receptor-mediated signaling pathway	4	6.25	0.0413283	ITK, PTPRC, FOXP3, PAG1	57	5.12465	1	0.432495	0.41305922135620177\
GO:1903507~negative regulation of nucleic acid-templated transcription	9	14.0625	0.0420914	ATF7IP, DDX5, HNRNPA2B1, TXNIP, EPC1, PBXIP1, N4BP2L2, FOXP3, SF1	57	2.2336	1	0.433569	0.4140856706351929\
GO:0016032~viral process	8	12.5	0.0422217	ATF7IP, DDX6, DDX5, CASP8, PTPRC, HLA-B, SAMHD1, FOXP3	57	2.41909	1	0.433569	0.4140856706351929\
GO:0023051~regulation of signaling	17	26.5625	0.0423082	DDX17, MACF1, DDX5, KMT2A, CSNK1A1, PDE3B, RORA, ASH1L, STK4, SORL1, GLG1, CASP8, RNF213, PTPRC, RNF149, CD44, PAG1	57	1.61752	1	0.433569	0.4140856706351929\
GO:0010033~response to organic substance	16	25	0.0426472	DDX17, USP15, DDX5, PDE3B, HLA-B, ADAM10, RORA, SAMHD1, GLG1, HLA-E, CASP8, PTPRC, HNRNPA2B1, TXNIP, IL7R, CD44	57	1.65616	1	0.433569	0.4140856706351929\
GO:0001933~negative regulation of protein phosphorylation	5	7.8125	0.0429573	PTPRC, RNF149, ASH1L, SAMSN1, SORL1	57	3.71635	1	0.433569	0.4140856706351929\
GO:0042102~positive regulation of T cell proliferation	3	4.6875	0.0429986	PTPRC, FOXP3, HLA-E	57	8.942	1	0.433569	0.4140856706351929\
GO:0045185~maintenance of protein location	3	4.6875	0.0429986	VPS13C, SORL1, SYNE2	57	8.942	1	0.433569	0.4140856706351929\
GO:0044764~multi-organism cellular process	8	12.5	0.0436249	ATF7IP, DDX6, DDX5, CASP8, PTPRC, HLA-B, SAMHD1, FOXP3	57	2.40169	1	0.435978	0.41638555455596477\
GO:0006796~phosphate-containing compound metabolic process	17	26.5625	0.0437727	ITK, USP15, CSNK1A1, PDE3B, ADAM10, RORA, ASH1L, STK4, SAMHD1, SAMSN1, SORL1, TTN, CNST, PTPRC, RNF149, CAMK4, CD44	57	1.6107	1	0.435978	0.41638555455596477\
GO:0031400~negative regulation of protein modification process	6	9.375	0.044368	PTPRC, RNF149, ASH1L, SAMSN1, SORL1, FOXP3	57	3.03223	1	0.435978	0.41638555455596477\
GO:0006793~phosphorus metabolic process	17	26.5625	0.0444611	ITK, USP15, CSNK1A1, PDE3B, ADAM10, RORA, ASH1L, STK4, SAMHD1, SAMSN1, SORL1, TTN, CNST, PTPRC, RNF149, CAMK4, CD44	57	1.60757	1	0.435978	0.41638555455596477\
GO:0010951~negative regulation of endopeptidase activity	4	6.25	0.0445408	CASP8, SPOCK2, SORL1, CD44	57	4.972	1	0.435978	0.41638555455596477\
GO:0031325~positive regulation of cellular metabolic process	16	25	0.0446576	ATF7IP, DDX17, DDX5, KMT2A, CSNK1A1, ZNF292, RORA, ASH1L, STK4, IKZF2, FOXP3, CASP8, PTPRC, CAMK4, EPC1, CD44	57	1.64624	1	0.435978	0.41638555455596477\
GO:0006351~transcription, DNA-templated	19	29.6875	0.0448138	ATF7IP, DDX17, RBM39, USP15, DDX5, KMT2A, ZNF292, PBXIP1, RORA, ASH1L, IKZF2, N4BP2L2, FOXP3, CAMK4, HNRNPA2B1, TXNIP, EPC1, SRSF7, SF1	57	1.53953	1	0.435978	0.41638555455596477\
GO:1902679~negative regulation of RNA biosynthetic process	9	14.0625	0.0451893	ATF7IP, DDX5, HNRNPA2B1, TXNIP, EPC1, PBXIP1, N4BP2L2, FOXP3, SF1	57	2.2018	1	0.437432	0.4177749067468466\
GO:0051346~negative regulation of hydrolase activity	5	7.8125	0.0456799	CNST, CASP8, SPOCK2, SORL1, CD44	57	3.64221	1	0.439982	0.42020998797684195\
GO:0019885~antigen processing and presentation of endogenous peptide antigen via MHC class I	2	3.125	0.046089	HLA-B, TAPBP	57	41.7293	1	0.441724	0.42187407891963624\
GO:0002244~hematopoietic progenitor cell differentiation	3	4.6875	0.047022	PTPRC, PRRC2C, N4BP2L2	57	8.50792	1	0.446291	0.42623581822146284\
GO:1903506~regulation of nucleic acid-templated transcription	19	29.6875	0.0470266	ATF7IP, DDX17, RBM39, USP15, DDX5, KMT2A, FUS, ZNF292, PBXIP1, RORA, ASH1L, IKZF2, N4BP2L2, FOXP3, CAMK4, HNRNPA2B1, TXNIP, EPC1, SF1	57	1.53103	1	0.446291	0.42623581822146284\
GO:0061061~muscle structure development	6	9.375	0.047447	DDX17, DDX5, MBNL1, EPC1, RORA, TTN	57	2.97561	1	0.448085	0.42794872207771456\
GO:0045935~positive regulation of nucleobase-containing compound metabolic process	11	17.1875	0.0479537	ATF7IP, DDX17, DDX5, KMT2A, ZNF292, CAMK4, EPC1, RORA, ASH1L, IKZF2, FOXP3	57	1.93797	1	0.448098	0.42796147450568556\
GO:0022607~cellular component assembly	15	23.4375	0.0481757	ATF7IP, MACF1, DDX6, KMT2A, CSNK1A1, CELF2, SAMHD1, SORL1, TTN, TAPBP, CASP8, RNF213, SPOCK2, SF3B1, SF1	57	1.67364	1	0.448098	0.42796147450568556\
GO:0044419~interspecies interaction between organisms	8	12.5	0.048885	ATF7IP, DDX6, DDX5, CASP8, PTPRC, HLA-B, SAMHD1, FOXP3	57	2.34153	1	0.448098	0.42796147450568556\
GO:0044403~symbiosis, encompassing mutualism through parasitism	8	12.5	0.048885	ATF7IP, DDX6, DDX5, CASP8, PTPRC, HLA-B, SAMHD1, FOXP3	57	2.34153	1	0.448098	0.42796147450568556\
GO:0032774~RNA biosynthetic process	20	31.25	0.049088	ATF7IP, DDX17, RBM39, USP15, DDX5, KMT2A, FUS, ZNF292, PBXIP1, RORA, ASH1L, IKZF2, N4BP2L2, FOXP3, CAMK4, HNRNPA2B1, TXNIP, EPC1, SRSF7, SF1	57	1.49606	1	0.448098	0.42796147450568556\
GO:2001141~regulation of RNA biosynthetic process	19	29.6875	0.0492029	ATF7IP, DDX17, RBM39, USP15, DDX5, KMT2A, FUS, ZNF292, PBXIP1, RORA, ASH1L, IKZF2, N4BP2L2, FOXP3, CAMK4, HNRNPA2B1, TXNIP, EPC1, SF1	57	1.52305	1	0.448098	0.42796147450568556\
GO:0072539~T-helper 17 cell differentiation	2	3.125	0.0493001	RORA, FOXP3	57	38.9474	1	0.448098	0.42796147450568556\
GO:0033145~positive regulation of intracellular steroid hormone receptor signaling pathway	2	3.125	0.0493001	DDX17, DDX5	57	38.9474	1	0.448098	0.42796147450568556\
GO:0018105~peptidyl-serine phosphorylation	4	6.25	0.0498344	CSNK1A1, CAMK4, STK4, CD44	57	4.74968	1	0.450839	0.4305787255087563\
GO:0010466~negative regulation of peptidase activity	4	6.25	0.0503304	CASP8, SPOCK2, SORL1, CD44	57	4.73045	1	0.453207	0.43284124895937975\
GO:0051651~maintenance of location in cell	3	4.6875	0.0511781	VPS13C, SORL1, SYNE2	57	8.11404	1	0.458708	0.4380942812923693\
GO:0001916~positive regulation of T cell mediated cytotoxicity	2	3.125	0.0525005	HLA-B, HLA-E	57	36.5132	1	0.466243	0.44529079835731805\
GO:0018027~peptidyl-lysine dimethylation	2	3.125	0.0525005	KMT2A, ASH1L	57	36.5132	1	0.466243	0.44529079835731805\
GO:0050728~negative regulation of inflammatory response	3	4.6875	0.0528765	RORA, ASH1L, FOXP3	57	7.96651	1	0.467438	0.4464323442316859\
GO:0045580~regulation of T cell differentiation	3	4.6875	0.0554616	CAMK4, IL7R, FOXP3	57	7.75501	1	0.483482	0.46175528064848054\
GO:0042326~negative regulation of phosphorylation	5	7.8125	0.0555721	PTPRC, RNF149, ASH1L, SAMSN1, SORL1	57	3.41244	1	0.483482	0.46175528064848054\
GO:0072538~T-helper 17 type immune response	2	3.125	0.0556903	RORA, FOXP3	57	34.3653	1	0.483482	0.46175528064848054\
GO:0002643~regulation of tolerance induction	2	3.125	0.0556903	HLA-B, FOXP3	57	34.3653	1	0.483482	0.46175528064848054\
GO:0030522~intracellular receptor signaling pathway	4	6.25	0.057527	DDX17, DDX5, CASP8, RORA	57	4.47671	1	0.497198	0.4748548890344614\
GO:0010629~negative regulation of gene expression	10	15.625	0.0583628	ATF7IP, DDX5, HNRNPA2B1, TXNIP, EPC1, PBXIP1, SRSF7, N4BP2L2, FOXP3, GLG1	57	1.96704	1	0.499721	0.47726419528973063\
GO:0046651~lymphocyte proliferation	4	6.25	0.0585933	PTPRC, IL7R, FOXP3, HLA-E	57	4.44267	1	0.499721	0.47726419528973063\
GO:0040029~regulation of gene expression, epigenetic	4	6.25	0.0585933	SMCHD1, HNRNPA2B1, EPC1, SF3B1	57	4.44267	1	0.499721	0.47726419528973063\
GO:2001014~regulation of skeletal muscle cell differentiation	2	3.125	0.0588696	DDX17, DDX5	57	32.4561	1	0.499876	0.4774120974469356\
GO:0032943~mononuclear cell proliferation	4	6.25	0.0596689	PTPRC, IL7R, FOXP3, HLA-E	57	4.40914	1	0.503924	0.4812790252071615\
GO:0051592~response to calcium ion	3	4.6875	0.0598671	FUS, TXNIP, TTN	57	7.4264	1	0.503924	0.4812790252071615\
GO:0016570~histone modification	5	7.8125	0.060315	USP15, KMT2A, EPC1, ASH1L, FOXP3	57	3.31938	1	0.505497	0.482780766565166\
GO:0031328~positive regulation of cellular biosynthetic process	11	17.1875	0.060661	ATF7IP, DDX17, DDX5, KMT2A, ZNF292, CAMK4, EPC1, RORA, ASH1L, IKZF2, FOXP3	57	1.85839	1	0.506206	0.4834577366530863\
GO:0043086~negative regulation of catalytic activity	7	10.9375	0.0617134	CNST, CASP8, PTPRC, SPOCK2, TXNIP, SORL1, CD44	57	2.43711	1	0.512777	0.48973396531654984\
GO:0051604~protein maturation	4	6.25	0.0629519	CASP8, ADAM10, SORL1, GLG1	57	4.31152	1	0.520833	0.497427764672388\
GO:0051250~negative regulation of lymphocyte activation	3	4.6875	0.0634759	SAMSN1, FOXP3, PAG1	57	7.18292	1	0.522933	0.4994338018535666\
GO:0016310~phosphorylation	13	20.3125	0.0641883	ITK, USP15, CSNK1A1, ADAM10, ASH1L, STK4, SAMSN1, SORL1, TTN, PTPRC, RNF149, CAMK4, CD44	57	1.70362	1	0.526561	0.5028988374806111\
GO:0035162~embryonic hemopoiesis	2	3.125	0.0651967	KMT2A, STK4	57	29.2105	1	0.532578	0.5086445732426296\
GO:0097659~nucleic acid-templated transcription	19	29.6875	0.0656973	ATF7IP, DDX17, RBM39, USP15, DDX5, KMT2A, ZNF292, PBXIP1, RORA, ASH1L, IKZF2, N4BP2L2, FOXP3, CAMK4, HNRNPA2B1, TXNIP, EPC1, SRSF7, SF1	57	1.47176	1	0.534412	0.5103962398224113\
GO:0009891~positive regulation of biosynthetic process	11	17.1875	0.0668548	ATF7IP, DDX17, DDX5, KMT2A, ZNF292, CAMK4, EPC1, RORA, ASH1L, IKZF2, FOXP3	57	1.82566	1	0.541552	0.5172154890420205\
GO:0070661~leukocyte proliferation	4	6.25	0.0680318	PTPRC, IL7R, FOXP3, HLA-E	57	4.17293	1	0.544507	0.5200377155923414\
GO:0050864~regulation of B cell activation	3	4.6875	0.0680883	PTPRC, SAMSN1, FOXP3	57	6.90012	1	0.544507	0.5200377155923414\
GO:0051173~positive regulation of nitrogen compound metabolic process	11	17.1875	0.0683089	ATF7IP, DDX17, DDX5, KMT2A, ZNF292, CAMK4, EPC1, RORA, ASH1L, IKZF2, FOXP3	57	1.81843	1	0.544507	0.5200377155923414\
GO:0048025~negative regulation of mRNA splicing, via spliceosome	2	3.125	0.0683446	HNRNPA2B1, SRSF7	57	27.8195	1	0.544507	0.5200377155923414\
GO:0032753~positive regulation of interleukin-4 production	2	3.125	0.0714821	FOXP3, HLA-E	57	26.555	1	0.565198	0.5397989437468053\
GO:1902107~positive regulation of leukocyte differentiation	3	4.6875	0.0718564	CASP8, IL7R, FOXP3	57	6.68943	1	0.565198	0.5397989437468053\
GO:0009607~response to biotic stimulus	7	10.9375	0.0719069	CASP8, PTPRC, HLA-B, TXNIP, SAMHD1, FOXP3, HLA-E	57	2.3422	1	0.565198	0.5397989437468053\
GO:0051251~positive regulation of lymphocyte activation	4	6.25	0.0721094	PTPRC, IL7R, FOXP3, HLA-E	57	4.07115	1	0.565198	0.5397989437468053\
GO:0010035~response to inorganic substance	5	7.8125	0.0726443	CASP8, KMT2A, FUS, TXNIP, TTN	57	3.11413	1	0.565382	0.5399748330189837\
GO:0050671~positive regulation of lymphocyte proliferation	3	4.6875	0.0728089	PTPRC, FOXP3, HLA-E	57	6.63876	1	0.565382	0.5399748330189837\
GO:0042127~regulation of cell proliferation	10	15.625	0.073009	ITK, PTPRC, KMT2A, TXNIP, ADAM10, STK4, N4BP2L2, FOXP3, SF1, HLA-E	57	1.88212	1	0.565382	0.5399748330189837\
GO:0032946~positive regulation of mononuclear cell proliferation	3	4.6875	0.0737655	PTPRC, FOXP3, HLA-E	57	6.58884	1	0.567665	0.542155337135506\
GO:0051235~maintenance of location	4	6.25	0.0738903	PTPRC, VPS13C, SORL1, SYNE2	57	4.02904	1	0.567665	0.542155337135506\
GO:0044092~negative regulation of molecular function	8	12.5	0.074497	CNST, CASP8, PTPRC, SPOCK2, TXNIP, SORL1, FOXP3, CD44	57	2.1244	1	0.568674	0.543119200733216\
GO:0002507~tolerance induction	2	3.125	0.0746091	HLA-B, FOXP3	57	25.4005	1	0.568674	0.543119200733216\
GO:0071346~cellular response to interferon-gamma	3	4.6875	0.0756911	HLA-B, CD44, HLA-E	57	6.49123	1	0.574659	0.548834736410935\
GO:0010556~regulation of macromolecule biosynthetic process	20	31.25	0.076089	ATF7IP, DDX17, RBM39, DDX6, USP15, DDX5, KMT2A, FUS, ZNF292, PBXIP1, RORA, ASH1L, IKZF2, N4BP2L2, FOXP3, CAMK4, HNRNPA2B1, TXNIP, EPC1, SF1	57	1.42248	1	0.575423	0.5495645488047165\
GO:0070665~positive regulation of leukocyte proliferation	3	4.6875	0.0795902	PTPRC, FOXP3, HLA-E	57	6.30443	1	0.599559	0.5726159714230508\
GO:0045619~regulation of lymphocyte differentiation	3	4.6875	0.0805748	CAMK4, IL7R, FOXP3	57	6.2594	1	0.604337	0.5771797373736658\
GO:0006355~regulation of transcription, DNA-templated	18	28.125	0.0808489	ATF7IP, DDX17, RBM39, USP15, DDX5, KMT2A, ZNF292, PBXIP1, RORA, ASH1L, IKZF2, N4BP2L2, FOXP3, CAMK4, HNRNPA2B1, TXNIP, EPC1, SF1	57	1.45931	1	0.604337	0.5771797373736658\
GO:0002695~negative regulation of leukocyte activation	3	4.6875	0.0825554	SAMSN1, FOXP3, PAG1	57	6.17124	1	0.61472	0.5870956679652497\
GO:0045892~negative regulation of transcription, DNA-templated	8	12.5	0.0833247	ATF7IP, DDX5, HNRNPA2B1, TXNIP, EPC1, PBXIP1, N4BP2L2, FOXP3	57	2.068	1	0.618071	0.5902963061747724\
GO:0060706~cell differentiation involved in embryonic placenta development	2	3.125	0.0839284	CASP8, STK4	57	22.4696	1	0.620173	0.5923040266481442\
GO:0016573~histone acetylation	3	4.6875	0.0855544	KMT2A, EPC1, FOXP3	57	6.04356	1	0.629785	0.6014834677448955\
GO:0002757~immune response-activating signal transduction	5	7.8125	0.0861723	ITK, CASP8, PTPRC, FOXP3, PAG1	57	2.93278	1	0.63193	0.6035326091808644\
GO:0002696~positive regulation of leukocyte activation	4	6.25	0.0868994	PTPRC, IL7R, FOXP3, HLA-E	57	3.75698	1	0.633307	0.6048476873457121\
GO:0033119~negative regulation of RNA splicing	2	3.125	0.0870143	HNRNPA2B1, SRSF7	57	21.6374	1	0.633307	0.6048476873457121\
GO:0022411~cellular component disassembly	5	7.8125	0.0881299	CASP8, CSNK1A1, VPS13C, ADAM10, CD44	57	2.90941	1	0.639024	0.6103075730033751\
GO:0030162~regulation of proteolysis	6	9.375	0.0887999	CASP8, CSNK1A1, SPOCK2, SORL1, CD44, GLG1	57	2.47547	1	0.64148	0.6126529523273561\
GO:0043409~negative regulation of MAPK cascade	3	4.6875	0.0896043	RNF149, ASH1L, SORL1	57	5.88131	1	0.6439	0.6149640689642955\
GO:0043516~regulation of DNA damage response, signal transduction by p53 class mediator	2	3.125	0.09009	DDX5, CD44	57	20.8647	1	0.6439	0.6149640689642955\
GO:0030111~regulation of Wnt signaling pathway	4	6.25	0.0901326	MACF1, RNF213, CSNK1A1, STK4	57	3.69753	1	0.6439	0.6149640689642955\
GO:0018393~internal peptidyl-lysine acetylation	3	4.6875	0.0906257	KMT2A, EPC1, FOXP3	57	5.84211	1	0.645042	0.6160546520659188\
GO:0042129~regulation of T cell proliferation	3	4.6875	0.0916505	PTPRC, FOXP3, HLA-E	57	5.80342	1	0.649947	0.620739264396442\
GO:0050867~positive regulation of cell activation	4	6.25	0.0927557	PTPRC, IL7R, FOXP3, HLA-E	57	3.65132	1	0.655383	0.6259315671474549\
GO:0006376~mRNA splice site selection	2	3.125	0.0931555	CELF2, SF1	57	20.1452	1	0.655815	0.6263438899960186\
GO:0033146~regulation of intracellular estrogen receptor signaling pathway	2	3.125	0.0962109	DDX17, DDX5	57	19.4737	1	0.670015	0.6399062852182198\
GO:0050869~negative regulation of B cell activation	2	3.125	0.0962109	SAMSN1, FOXP3	57	19.4737	1	0.670015	0.6399062852182198\
GO:0032673~regulation of interleukin-4 production	2	3.125	0.0962109	FOXP3, HLA-E	57	19.4737	1	0.670015	0.6399062852182198\
GO:0006475~internal protein amino acid acetylation	3	4.6875	0.096826	KMT2A, EPC1, FOXP3	57	5.61741	1	0.671882	0.6416888450442322\
GO:0071407~cellular response to organic cyclic compound	5	7.8125	0.0972065	DDX17, DDX5, CASP8, HNRNPA2B1, RORA	57	2.8087	1	0.672114	0.6419100759696956\
GO:0050686~negative regulation of mRNA processing	2	3.125	0.0992562	HNRNPA2B1, SRSF7	57	18.8455	1	0.678854	0.6483479093869887\
GO:0044085~cellular component biogenesis	15	23.4375	0.0997483	ATF7IP, MACF1, DDX6, KMT2A, CSNK1A1, CELF2, SAMHD1, SORL1, TTN, TAPBP, CASP8, RNF213, SPOCK2, SF3B1, SF1	57	1.50363	1	0.678854	0.6483479093869887\
GO:0007167~enzyme linked receptor protein signaling pathway	7	10.9375	0.0999269	ITK, USP15, TXNIP, ADAM10, LNPEP, PAG1, GLG1	57	2.14333	1	0.678854	0.6483479093869887\
GO:0050866~negative regulation of cell activation	3	4.6875	0.0999709	SAMSN1, FOXP3, PAG1	57	5.51142	1	0.678854	0.6483479093869887}

## Sheet: HD PB Path II
HD PB Path II
Term	Count	%	PValue	Genes	List Total	Pop Hits	Bonferroni	Benjamini	FDR\
GO:0006955~immune response	83	30.5147	1.26605e-25	ARPC1B, NCF4, HMGB2, BRK1, ICAM3, HMGB1, PRDM1, CD3D, ACTB, ACTG1, PYCARD, PSMD8, LGALS3, MT2A, LGALS1, SIT1, RGS1, FTH1, CASP4, TRBC1, RAC2, CTLA4, CCR6, B2M, TNFRSF4, CTSC, HLA-DPA1, ACTR3, GBP5, ANXA1, HLA-C, TAP1, CYBA, HLA-A, LIME1, PSMA5, VAMP8, LCK, PSME1, PSME2, LCP1, EZR, GAPDH, HLA-DQB1, SASH3, GATA3, CST7, CORO1A, CRIP1, PSMA7, PSMB10, PSMB6, UBB, PSMB3, PRDX1, UBC, CSK, CD59, CD58, GB…	250	3.56402	5.98461e-22	5.98461e-22	5.123699169877868E-22\
GO:0002684~positive regulation of immune system process	64	23.5294	3.12237e-24	ARPC1B, HMGB2, BRK1, ICAM3, HMGB1, PRDM1, CD3D, AQP3, ACTB, ACTG1, PYCARD, PSMD8, LGALS3, LGALS1, TRBC1, RAC2, CTLA4, CCR6, B2M, TNFRSF4, HLA-DPA1, ACTR3, GBP5, ANXA1, TAP1, CYBA, HLA-A, LIME1, PSMA5, VAMP8, LCK, PSME1, PSME2, HCLS1, EZR, HLA-DQB1, SASH3, GATA3, CORO1A, PSMA7, PSMB10, PSMB6, UBB, PSMB3, UBC, CSK, CD59, GBP1, CD74, HLA-DRB5, TGFB1, ISG15, ARPC5, PSMB8, PSMB9, CD2, ARPC2, ARPC3, HL…	250	4.44	1.47595e-20	7.37973e-21	6.3181256804352295E-21\
GO:0002682~regulation of immune system process	75	27.5735	2.53054e-23	ITGB1, ARPC1B, HMGB2, BRK1, ICAM3, HMGB1, PRDM1, CD3D, AQP3, ACTB, ACTG1, PYCARD, PSMD8, LGALS3, LGALS1, SIT1, TRBC1, RAC2, CTLA4, CCR6, B2M, TNFRSF4, AP2M1, HLA-DPA1, ACTR3, GBP5, ANXA1, TSC22D3, HLA-C, TAP1, CYBA, HLA-A, LIME1, PSMA5, VAMP8, LCK, PSME1, PSME2, HCLS1, EZR, HLA-DQB1, SASH3, GATA3, CORO1A, PSMA7, PSMB10, PSMB6, UBB, PSMB3, UBC, CSK, CD59, TIGIT, GBP1, CD74, HLA-DRB5, TGFB1, STAT1,…	250	3.62482	1.19619e-19	3.98729e-20	3.413701430317556E-20\
GO:0050778~positive regulation of immune response	53	19.4853	8.77538e-23	ARPC1B, HMGB2, BRK1, ICAM3, HMGB1, CD3D, ACTB, ACTG1, PYCARD, PSMD8, LGALS3, TRBC1, CTLA4, B2M, HLA-DPA1, ACTR3, GBP5, ANXA1, CYBA, HLA-A, LIME1, PSMA5, VAMP8, LCK, PSME1, PSME2, EZR, HLA-DQB1, SASH3, GATA3, PSMA7, PSMB10, PSMB6, UBB, PSMB3, UBC, CSK, CD59, GBP1, CD74, HLA-DRB5, TGFB1, ARPC5, PSMB8, PSMB9, ARPC2, ARPC3, HLA-DPB1, HLA-DRA, BAX, LAT, HLA-DRB1, MYO1G	250	5.16053	4.14812e-19	1.03703e-19	8.878486224364895E-20\
GO:0098609~cell-cell adhesion	68	25	1.22795e-22	ITGB1, YWHAB, ICAM3, PARK7, HMGB1, PRDM1, CD3D, ACTB, ACTG1, PYCARD, LGALS3, LGALS1, CAPZB, SIT1, TRBC1, RAC2, CTLA4, CCR6, LRRFIP1, CLIC1, SPTAN1, B2M, TNFRSF4, HLA-DPA1, ANXA1, ANXA2, HLA-A, YWHAZ, PKM, LCK, MYH9, TAGLN2, LCP1, EZR, PFN1, ALDOA, HLA-DQB1, SASH3, AHNAK, TWF2, GATA3, CORO1A, PSMB10, CORO1B, PSMB6, CNN2, LDHA, PRDX1, FLNA, CSK, CD59, CD58, TIGIT, S100A11, CD74, HSPA8, HLA-DRB5, TG…	250	3.89072	5.80451e-19	1.1609e-19	9.939015834743798E-20\
GO:0002429~immune response-activating cell surface receptor signaling pathway	40	14.7059	2.77875e-22	ARPC1B, BRK1, ICAM3, GATA3, CD3D, PSMB10, PSMA7, ACTB, ACTG1, PSMD8, PSMB6, LGALS3, UBB, PSMB3, UBC, TRBC1, CTLA4, CSK, GBP1, HLA-DPA1, ACTR3, HLA-DRB5, ARPC5, LIME1, PSMB8, PSMB9, PSMA5, ARPC2, LCK, ARPC3, PSME1, HLA-DPB1, BAX, PSME2, HLA-DRA, EZR, LAT, HLA-DRB1, MYO1G, HLA-DQB1	250	7.25886	1.31352e-18	2.18919e-19	1.8742674581259374E-19\
GO:0002768~immune response-regulating cell surface receptor signaling pathway	41	15.0735	6.69702e-22	ARPC1B, BRK1, ICAM3, GATA3, CD3D, PSMB10, PSMA7, ACTB, ACTG1, PSMD8, PSMB6, LGALS3, UBB, PSMB3, UBC, TRBC1, CTLA4, CSK, GBP1, HLA-DPA1, ACTR3, HLA-DRB5, ARPC5, LIME1, PSMB8, PSMB9, PSMA5, ARPC2, LCK, ARPC3, PSME1, HLA-DPB1, BAX, PSME2, HLA-DRA, EZR, CALM1, LAT, HLA-DRB1, MYO1G, HLA-DQB1	250	6.84361	3.16568e-18	4.5224e-19	3.8718359089755703E-19\
GO:0050776~regulation of immune response	59	21.6912	1.38317e-21	ITGB1, ARPC1B, HMGB2, BRK1, ICAM3, HMGB1, CD3D, ACTB, ACTG1, PYCARD, PSMD8, LGALS3, TRBC1, RAC2, CTLA4, B2M, HLA-DPA1, ACTR3, GBP5, ANXA1, HLA-C, CYBA, HLA-A, LIME1, PSMA5, VAMP8, LCK, PSME1, PSME2, EZR, HLA-DQB1, SASH3, GATA3, PSMA7, PSMB10, PSMB6, UBB, PSMB3, UBC, CSK, CD59, GBP1, CD74, HLA-DRB5, TGFB1, STAT1, ARPC5, PSMB8, PSMB9, FKBP1A, ARPC2, ARPC3, HLA-DPB1, HLA-DRA, BAX, CALM1, LAT, HLA-DR…	250	4.30855	6.53824e-18	8.1728e-19	6.997108115972425E-19\
GO:0048584~positive regulation of response to stimulus	87	31.9853	1.76552e-20	YWHAB, ARPC1B, HMGB2, BRK1, ICAM3, SLA, PARK7, HMGB1, CD3D, ACTB, ACTG1, HERPUD1, PYCARD, PSMD8, LGALS3, LGALS1, YWHAQ, GLIPR2, TRBC1, CASP1, RAC2, CTLA4, CCR6, B2M, TNFRSF4, CTSC, HLA-DPA1, YWHAH, ACTR3, GBP5, ANXA1, PARP1, CYBA, HLA-A, ACTN4, DYNLL1, LIME1, YWHAZ, RHOA, PSMA5, VAMP8, LCK, PSME1, PSME2, HCLS1, S100A4, EZR, HLA-DQB1, SASH3, GATA3, TXN, PSMA7, PSMB10, GNAI2, PSMB6, SLC9A3R1, SH3BG…	250	2.85429	8.34561e-17	8.25113e-18	7.064170793125343E-18\
GO:0007155~cell adhesion	79	29.0441	1.82564e-20	ITGB1, YWHAB, ICAM3, PARK7, HMGB1, PRDM1, CD3D, ACTB, ACTG1, PYCARD, LGALS3, LGALS1, CAPZB, SIT1, ARHGDIB, TRBC1, RAC2, CTLA4, CCR6, LRRFIP1, CLIC1, SPTAN1, B2M, TNFRSF4, HLA-DPA1, ANXA1, ANXA2, HLA-A, ACTN4, YWHAZ, PKM, LCK, MYH9, TAGLN2, LCP1, EZR, PFN1, ALDOA, HLA-DQB1, SASH3, SELPLG, AHNAK, TWF2, GATA3, CORO1A, PSMB10, CORO1B, PSMB6, CNN2, LDHA, PRDX1, FLNA, CSK, CD59, CD58, TIGIT, GBP1, S100…	250	3.09676	8.62982e-17	8.25113e-18	7.064170793125343E-18\
GO:0050852~T cell receptor signaling pathway	28	10.2941	1.92009e-20	GATA3, CD3D, PSMB10, PSMA7, PSMD8, PSMB6, LGALS3, UBB, PSMB3, UBC, TRBC1, CSK, GBP1, HLA-DPA1, HLA-DRB5, LIME1, PSMB8, PSMB9, PSMA5, LCK, PSME1, HLA-DPB1, PSME2, HLA-DRA, EZR, LAT, HLA-DRB1, HLA-DQB1	250	11.1665	9.07625e-17	8.25113e-18	7.064170793125343E-18\
GO:0022610~biological adhesion	79	29.0441	2.25757e-20	ITGB1, YWHAB, ICAM3, PARK7, HMGB1, PRDM1, CD3D, ACTB, ACTG1, PYCARD, LGALS3, LGALS1, CAPZB, SIT1, ARHGDIB, TRBC1, RAC2, CTLA4, CCR6, LRRFIP1, CLIC1, SPTAN1, B2M, TNFRSF4, HLA-DPA1, ANXA1, ANXA2, HLA-A, ACTN4, YWHAZ, PKM, LCK, MYH9, TAGLN2, LCP1, EZR, PFN1, ALDOA, HLA-DQB1, SASH3, SELPLG, AHNAK, TWF2, GATA3, CORO1A, PSMB10, CORO1B, PSMB6, CNN2, LDHA, PRDX1, FLNA, CSK, CD59, CD58, TIGIT, GBP1, S100…	250	3.08587	1.06715e-16	8.89293e-18	7.613644043805692E-18\
GO:0098602~single organism cell adhesion	52	19.1176	1.68542e-19	ITGB1, ICAM3, HMGB1, PRDM1, CD3D, ACTB, ACTG1, PYCARD, LGALS3, LGALS1, SIT1, TRBC1, RAC2, CTLA4, CCR6, CLIC1, B2M, TNFRSF4, HLA-DPA1, ANXA1, HLA-A, ACTN4, LCK, MYH9, LCP1, EZR, HLA-DQB1, SASH3, GATA3, CORO1A, PSMB10, FLNA, CSK, CD59, CD58, TIGIT, GBP1, S100A10, CD74, HLA-DRB5, TGFB1, BATF, CD2, FKBP1A, ARPC2, HLA-DPB1, HLA-DRA, BAX, FAS, LAT, HLA-DRB1, LIMS1	250	4.4457	7.96697e-16	6.12844e-17	5.246833506407844E-17\
GO:0002253~activation of immune response	44	16.1765	2.49541e-19	ARPC1B, BRK1, ICAM3, GATA3, HMGB1, CD3D, PSMB10, PSMA7, ACTB, ACTG1, PSMD8, PYCARD, PSMB6, LGALS3, UBB, PSMB3, UBC, TRBC1, CTLA4, CD59, CSK, GBP1, HLA-DPA1, ACTR3, HLA-DRB5, CYBA, ARPC5, LIME1, PSMB8, PSMB9, PSMA5, ARPC2, LCK, ARPC3, PSME1, HLA-DPB1, BAX, PSME2, HLA-DRA, EZR, LAT, HLA-DRB1, MYO1G, HLA-DQB1	250	5.328	1.17958e-15	8.42556e-17	7.213505289663153E-17\
GO:0002757~immune response-activating signal transduction	42	15.4412	2.90451e-19	ARPC1B, BRK1, ICAM3, GATA3, HMGB1, CD3D, PSMB10, PSMA7, ACTB, ACTG1, PSMD8, PSMB6, LGALS3, UBB, PSMB3, UBC, TRBC1, CTLA4, CSK, GBP1, HLA-DPA1, ACTR3, HLA-DRB5, CYBA, ARPC5, LIME1, PSMB8, PSMB9, PSMA5, ARPC2, LCK, ARPC3, PSME1, HLA-DPB1, BAX, PSME2, HLA-DRA, EZR, LAT, HLA-DRB1, MYO1G, HLA-DQB1	250	5.61687	1.37296e-15	9.04674e-17	7.745322288434899E-17\
GO:0030036~actin cytoskeleton organization	44	16.1765	3.06215e-19	ITGB1, WDR1, ARPC1B, GMFG, TWF2, BRK1, IQGAP2, CORO1A, CORO1B, ACTG1, CNN2, PYCARD, SLC9A3R1, CAPZB, TMSB4X, ARHGDIB, CFL1, RAC2, FLNA, SH3BGRL3, TMSB10, SPTAN1, S100A10, ACTR3, CAP1, TGFB1, ANXA1, TPM4, TPM3, RHOG, CFLAR, ACTN4, ARPC5, DYNLL1, RHOA, ARPC2, ARPC3, ZYX, MYH9, HCLS1, LCP1, EZR, PFN1, ALDOA	250	5.2991	1.44748e-15	9.04674e-17	7.745322288434899E-17\
GO:0002764~immune response-regulating signaling pathway	43	15.8088	4.46488e-19	ARPC1B, BRK1, ICAM3, GATA3, HMGB1, CD3D, PSMB10, PSMA7, ACTB, ACTG1, PSMD8, PSMB6, LGALS3, UBB, PSMB3, UBC, TRBC1, CTLA4, CSK, GBP1, HLA-DPA1, ACTR3, HLA-DRB5, CYBA, ARPC5, LIME1, PSMB8, PSMB9, PSMA5, ARPC2, LCK, ARPC3, PSME1, HLA-DPB1, BAX, PSME2, HLA-DRA, EZR, CALM1, LAT, HLA-DRB1, MYO1G, HLA-DQB1	250	5.39322	2.11055e-15	1.2415e-16	1.0629047940552253E-16\
GO:0050851~antigen receptor-mediated signaling pathway	30	11.0294	6.45422e-19	GATA3, CD3D, PSMB10, PSMA7, PSMD8, PSMB6, LGALS3, UBB, PSMB3, UBC, TRBC1, CTLA4, CSK, GBP1, HLA-DPA1, HLA-DRB5, LIME1, PSMB8, PSMB9, PSMA5, LCK, PSME1, HLA-DPB1, BAX, PSME2, HLA-DRA, EZR, LAT, HLA-DRB1, HLA-DQB1	250	8.76316	3.05091e-15	1.69495e-16	1.4511232321665455E-16\
GO:0007159~leukocyte cell-cell adhesion	41	15.0735	1.20466e-18	ITGB1, SASH3, GATA3, HMGB1, PRDM1, CORO1A, CD3D, PSMB10, PYCARD, LGALS3, LGALS1, SIT1, TRBC1, RAC2, CTLA4, CD59, CSK, CCR6, TIGIT, B2M, TNFRSF4, HLA-DPA1, CD74, HLA-DRB5, TGFB1, ANXA1, HLA-A, BATF, CD2, FKBP1A, LCK, HLA-DPB1, BAX, MYH9, FAS, HLA-DRA, LCP1, EZR, LAT, HLA-DRB1, HLA-DQB1	250	5.5613	5.69443e-15	2.99707e-16	2.565924854430526E-16\
GO:0048002~antigen processing and presentation of peptide antigen	27	9.92647	1.59875e-18	NCF4, DCTN3, PSMB10, PSMA7, PSMD8, PYCARD, PSMB6, PSMB3, B2M, AP2M1, HLA-DPA1, CD74, HLA-DRB5, HLA-C, TAP1, CYBA, HLA-A, DYNLL1, PSMB8, PSMB9, PSMA5, PSME1, HLA-DPB1, PSME2, HLA-DRA, HLA-DRB1, HLA-DQB1	250	10.0458	7.5573e-15	3.77683e-16	3.2335178569620366E-16\
GO:0002478~antigen processing and presentation of exogenous peptide antigen	26	9.55882	1.67788e-18	NCF4, DCTN3, PSMB10, PSMA7, PSMD8, PSMB6, PSMB3, B2M, AP2M1, HLA-DPA1, CD74, HLA-DRB5, HLA-C, TAP1, CYBA, HLA-A, DYNLL1, PSMB8, PSMB9, PSMA5, PSME1, HLA-DPB1, PSME2, HLA-DRA, HLA-DRB1, HLA-DQB1	250	10.6889	7.93135e-15	3.77683e-16	3.2335178569620366E-16\
GO:0019884~antigen processing and presentation of exogenous antigen	26	9.55882	4.78055e-18	NCF4, DCTN3, PSMB10, PSMA7, PSMD8, PSMB6, PSMB3, B2M, AP2M1, HLA-DPA1, CD74, HLA-DRB5, HLA-C, TAP1, CYBA, HLA-A, DYNLL1, PSMB8, PSMB9, PSMA5, PSME1, HLA-DPB1, PSME2, HLA-DRA, HLA-DRB1, HLA-DQB1	250	10.2462	2.25976e-14	1.02717e-15	8.794031127878394E-16\
GO:0007015~actin filament organization	34	12.5	5.83444e-18	ITGB1, WDR1, ARPC1B, GMFG, TWF2, BRK1, IQGAP2, CORO1A, CORO1B, PYCARD, CAPZB, TMSB4X, CFL1, RAC2, FLNA, SH3BGRL3, TMSB10, SPTAN1, S100A10, ACTR3, CAP1, TPM4, TPM3, ACTN4, ARPC5, RHOA, ARPC2, ARPC3, ZYX, HCLS1, LCP1, EZR, PFN1, ALDOA	250	6.7594	2.75794e-14	1.1991e-15	1.0266070078178392E-15\
GO:0030029~actin filament-based process	46	16.9118	1.31549e-17	ITGB1, WDR1, ARPC1B, GMFG, TWF2, BRK1, IQGAP2, CORO1A, CORO1B, ACTG1, CNN2, PYCARD, SLC9A3R1, CAPZB, TMSB4X, ARHGDIB, CFL1, RAC2, FLNA, SH3BGRL3, TMSB10, SPTAN1, S100A10, ACTR3, CAP1, TGFB1, ANXA1, TPM4, TPM3, RHOG, CFLAR, ACTN4, ARPC5, DYNLL1, RHOA, MYL6, ARPC2, ARPC3, ZYX, MYH9, HCLS1, VIM, LCP1, EZR, PFN1, ALDOA	250	4.55893	6.21832e-14	2.59097e-15	2.2182455711583564E-15\
GO:0042110~T cell activation	38	13.9706	1.48327e-17	SASH3, GATA3, HMGB1, PRDM1, CORO1A, CD3D, PSMB10, PYCARD, LGALS3, LGALS1, TRBC1, RAC2, CTLA4, CD59, CSK, CCR6, TIGIT, B2M, TNFRSF4, HLA-DPA1, CD74, HLA-DRB5, TGFB1, ANXA1, HLA-A, BATF, CD2, FKBP1A, LCK, HLA-DPB1, BAX, MYH9, FAS, HLA-DRA, LCP1, LAT, HLA-DRB1, HLA-DQB1	250	5.67444	7.01143e-14	2.6967e-15	2.3087698916766606E-15\
GO:0070489~T cell aggregation	38	13.9706	1.48327e-17	SASH3, GATA3, HMGB1, PRDM1, CORO1A, CD3D, PSMB10, PYCARD, LGALS3, LGALS1, TRBC1, RAC2, CTLA4, CD59, CSK, CCR6, TIGIT, B2M, TNFRSF4, HLA-DPA1, CD74, HLA-DRB5, TGFB1, ANXA1, HLA-A, BATF, CD2, FKBP1A, LCK, HLA-DPB1, BAX, MYH9, FAS, HLA-DRA, LCP1, LAT, HLA-DRB1, HLA-DQB1	250	5.67444	7.01143e-14	2.6967e-15	2.3087698916766606E-15\
GO:0071593~lymphocyte aggregation	38	13.9706	1.59597e-17	SASH3, GATA3, HMGB1, PRDM1, CORO1A, CD3D, PSMB10, PYCARD, LGALS3, LGALS1, TRBC1, RAC2, CTLA4, CD59, CSK, CCR6, TIGIT, B2M, TNFRSF4, HLA-DPA1, CD74, HLA-DRB5, TGFB1, ANXA1, HLA-A, BATF, CD2, FKBP1A, LCK, HLA-DPB1, BAX, MYH9, FAS, HLA-DRA, LCP1, LAT, HLA-DRB1, HLA-DQB1	250	5.66174	7.54416e-14	2.79413e-15	2.3921832604967098E-15\
GO:0070486~leukocyte aggregation	38	13.9706	2.64983e-17	SASH3, GATA3, HMGB1, PRDM1, CORO1A, CD3D, PSMB10, PYCARD, LGALS3, LGALS1, TRBC1, RAC2, CTLA4, CD59, CSK, CCR6, TIGIT, B2M, TNFRSF4, HLA-DPA1, CD74, HLA-DRB5, TGFB1, ANXA1, HLA-A, BATF, CD2, FKBP1A, LCK, HLA-DPB1, BAX, MYH9, FAS, HLA-DRA, LCP1, LAT, HLA-DRB1, HLA-DQB1	250	5.57445	1.25257e-13	4.47348e-15	3.829949449669037E-15\
GO:0016337~single organismal cell-cell adhesion	47	17.2794	4.3467e-17	ITGB1, SASH3, ICAM3, GATA3, HMGB1, PRDM1, CORO1A, CD3D, PSMB10, ACTB, ACTG1, PYCARD, LGALS3, LGALS1, SIT1, TRBC1, RAC2, FLNA, CTLA4, CD59, CSK, CD58, CCR6, TIGIT, CLIC1, B2M, TNFRSF4, HLA-DPA1, CD74, HLA-DRB5, TGFB1, ANXA1, HLA-A, BATF, CD2, FKBP1A, LCK, HLA-DPB1, BAX, MYH9, FAS, HLA-DRA, LCP1, EZR, LAT, HLA-DRB1, HLA-DQB1	250	4.31752	2.05469e-13	7.08512e-15	6.065897612314928E-15\
GO:0001775~cell activation	51	18.75	6.41377e-16	ITGB1, HMGB1, PRDM1, CD3D, ACTB, ACTG1, PYCARD, LGALS3, LGALS1, SIT1, TRBC1, RAC2, CTLA4, CCR6, CLIC1, B2M, TNFRSF4, HLA-DPA1, ANXA1, RHOG, HLA-A, YWHAZ, RHOA, VAMP8, LCK, MYH9, HPRT1, LCP1, HLA-DQB1, SASH3, SELPLG, GATA3, CORO1A, PSMB10, FLNA, CSK, CD59, TIGIT, CD74, HLA-DRB5, TGFB1, BATF, CD2, FKBP1A, KLF6, HLA-DPB1, HLA-DRA, BAX, FAS, LAT, HLA-DRB1	250	3.73253	3.14881e-12	9.85373e-14	8.436225129310545E-14\
GO:0007166~cell surface receptor signaling pathway	93	34.1912	6.46214e-16	ITGB1, CD82, ARPC1B, NCF4, HMGB2, BRK1, ICAM3, PARK7, PRDM1, CD3D, ACTB, ACTG1, PYCARD, PSMD8, LGALS3, MT2A, TRBC1, CTLA4, CCR6, B2M, TNFRSF4, AP2M1, HLA-DPA1, CD53, ACTR3, ANXA1, PARP1, HLA-C, CYBA, HLA-A, LIME1, RHOA, AES, RBX1, PSMA5, DOK2, LCK, SUB1, PSME1, MYH9, PSME2, EZR, PFN1, HLA-DQB1, LY6E, RGS19, HPGD, GATA3, CORO1A, PSMA7, PSMB10, GNAI2, PSMB6, SLC9A3R1, RAP1A, UBB, PSMB3, UBC, LMNA, …	250	2.32064	3.14881e-12	9.85373e-14	8.436225129310545E-14\
GO:0019882~antigen processing and presentation	27	9.92647	7.19319e-16	NCF4, DCTN3, PSMB10, PSMA7, PSMD8, PYCARD, PSMB6, PSMB3, B2M, AP2M1, HLA-DPA1, CD74, HLA-DRB5, HLA-C, TAP1, CYBA, HLA-A, DYNLL1, PSMB8, PSMB9, PSMA5, PSME1, HLA-DPB1, PSME2, HLA-DRA, HLA-DRB1, HLA-DQB1	250	7.92159	3.14881e-12	1.06257e-13	9.097135034260348E-14\
GO:0046649~lymphocyte activation	42	15.4412	2.86129e-15	ITGB1, SASH3, GATA3, HMGB1, PRDM1, CORO1A, CD3D, PSMB10, PYCARD, LGALS3, LGALS1, SIT1, TRBC1, RAC2, CTLA4, CD59, CSK, CCR6, TIGIT, B2M, TNFRSF4, HLA-DPA1, CD74, HLA-DRB5, TGFB1, ANXA1, HLA-A, BATF, CD2, FKBP1A, KLF6, LCK, HLA-DPB1, BAX, MYH9, FAS, HLA-DRA, LCP1, HPRT1, LAT, HLA-DRB1, HLA-DQB1	250	4.35023	1.36449e-11	3.98061e-13	3.407983767270247E-13\
GO:0006952~defense response	66	24.2647	2.86314e-15	ITGB1, HMGB2, ICAM3, PARK7, HMGB1, LSP1, PRDM1, PYCARD, PSMD8, LGALS3, MT2A, CASP4, CASP1, COTL1, CCR6, B2M, TNFRSF4, AP2M1, HLA-DPA1, GBP5, ANXA1, HLA-C, TAP1, CYBA, HLA-A, PSMA5, VAMP8, LCK, PSME1, PSME2, PTPRCAP, GAPDH, OPTN, HLA-DQB1, GATA3, CORO1A, PSMA7, PSMB10, PSMB6, UBB, PSMB3, PRDX1, UBC, PMAIP1, CSK, CD59, CD58, GBP2, GBP1, IL32, CD74, HLA-DRB5, TGFB1, STAT1, ISG15, PSMB8, BATF, PSMB9,…	250	2.89565	1.36449e-11	3.98061e-13	3.407983767270247E-13\
GO:0050863~regulation of T cell activation	29	10.6618	9.02573e-15	SASH3, GATA3, HMGB1, PRDM1, CORO1A, CD3D, PYCARD, LGALS3, LGALS1, SIT1, TRBC1, RAC2, CTLA4, CD59, CSK, TIGIT, HLA-DPA1, CD74, HLA-DRB5, TGFB1, ANXA1, HLA-A, CD2, LCK, HLA-DPB1, HLA-DRA, LAT, HLA-DRB1, HLA-DQB1	250	6.45953	4.2509e-11	1.21899e-12	1.0436319798299328E-12\
GO:0045321~leukocyte activation	44	16.1765	2.00546e-14	ITGB1, SASH3, SELPLG, GATA3, HMGB1, PRDM1, CORO1A, CD3D, PSMB10, PYCARD, LGALS3, LGALS1, SIT1, TRBC1, RAC2, CTLA4, CD59, CSK, CCR6, TIGIT, B2M, TNFRSF4, HLA-DPA1, CD74, HLA-DRB5, TGFB1, ANXA1, HLA-A, BATF, CD2, VAMP8, FKBP1A, KLF6, LCK, HLA-DPB1, BAX, MYH9, FAS, HLA-DRA, LCP1, HPRT1, LAT, HLA-DRB1, HLA-DQB1	250	3.92289	9.49892e-11	2.63328e-12	2.2544723975381776E-12\
GO:1903037~regulation of leukocyte cell-cell adhesion	29	10.6618	2.8906e-14	SASH3, GATA3, HMGB1, PRDM1, CORO1A, CD3D, PYCARD, LGALS3, LGALS1, SIT1, TRBC1, RAC2, CTLA4, CD59, CSK, TIGIT, HLA-DPA1, CD74, HLA-DRB5, TGFB1, ANXA1, HLA-A, CD2, LCK, HLA-DPB1, HLA-DRA, LAT, HLA-DRB1, HLA-DQB1	250	6.17061	1.36449e-10	3.69294e-12	3.1616916545192162E-12\
GO:0010033~response to organic substance	92	33.8235	6.06975e-14	ITGB1, HMGB2, PARK7, HMGB1, PRDM1, AQP3, HERPUD1, PYCARD, PSMD8, MT2A, LGALS1, CASP4, CAPN2, CASP1, TSPO, SEC61B, CCR6, B2M, TNFRSF4, CTSC, HLA-DPA1, YWHAH, GBP5, ANXA1, PARP1, ANXA2, H2AFZ, ANXA5, HLA-C, CYBA, HLA-A, RHOA, AES, PSMA5, PKM, PSME1, PSME2, HCLS1, HPRT1, EZR, PFN1, GAPDH, HLA-DQB1, SELPLG, RGS19, HPGD, TWF2, GATA3, CORO1A, CRIP1, PSMA7, PSMB10, CORO1B, GNAI2, PSMB6, LDHA, RAP1A, UBB…	250	2.17123	2.87067e-10	7.55045e-12	6.464285714154018E-12\
GO:0071345~cellular response to cytokine stimulus	42	15.4412	6.62684e-14	SELPLG, GATA3, CORO1A, PSMB10, PSMA7, PSMD8, PYCARD, PSMB6, MT2A, UBB, PSMB3, UBC, CD58, CCR6, GBP2, GBP1, B2M, TNFRSF4, HLA-DPA1, CD74, GBP5, HLA-DRB5, STAT1, IL10RA, HLA-C, ISG15, CYBA, HLA-A, PSMB8, PSMB9, ISG20, FKBP1A, PSMA5, PSME1, HLA-DPB1, PSME2, FAS, HLA-DRA, HCLS1, GAPDH, HLA-DRB1, HLA-DQB1	250	3.96204	3.13307e-10	8.03207e-12	6.876619219632324E-12\
GO:0002252~immune effector process	43	15.8088	7.49039e-14	SASH3, WDR1, ARPC1B, BRK1, GATA3, HMGB1, CORO1A, ACTB, ACTG1, PYCARD, LGALS3, LGALS1, PRDX1, RAC2, PMAIP1, CD59, CCR6, GBP1, B2M, TNFRSF4, AP2M1, CTSC, ACTR3, CD74, HLA-DRB5, TGFB1, ANXA1, STAT1, ISG15, HLA-A, ARPC5, BATF, ISG20, VAMP8, ARPC2, LCK, ARPC3, FAS, LCP1, LAT, HLA-DRB1, MYO1G, HLA-DQB1	250	3.85957	3.54242e-10	8.85177e-12	7.578404524096123E-12\
GO:0070887~cellular response to chemical stimulus	88	32.3529	1.01001e-13	ITGB1, HMGB2, PARK7, HMGB1, PRDM1, HERPUD1, PYCARD, PSMD8, LGALS3, MT2A, LGALS1, CASP4, CAPN2, CASP1, RAC2, TSPO, SEC61B, CCR6, B2M, TNFRSF4, HLA-DPA1, YWHAH, GBP5, ANXA1, PARP1, H2AFZ, RHOG, HLA-C, CYBA, HLA-A, RHOA, RBX1, PSMA5, PSME1, PSME2, HCLS1, EZR, PFN1, GAPDH, HLA-DQB1, SELPLG, RGS19, HPGD, TWF2, GATA3, TXN, CORO1A, CRIP1, PSMA7, PSMB10, CORO1B, GNAI2, PSMB6, RAP1A, UBB, GNG5, PSMB3, PRD…	250	2.21329	4.7757e-10	1.16447e-11	9.96955849578659E-12\
GO:0051128~regulation of cellular component organization	81	29.7794	1.32088e-13	ITGB1, WDR1, YWHAB, GMFG, ARPC1B, BRK1, PARK7, HMGB1, PYCARD, PSMD8, UBL5, LGALS3, MAP1LC3B, LGALS1, CAPZB, YWHAQ, GLIPR2, TMSB4X, ARHGDIB, CFL1, CAPN2, RAC2, TSPO, SH3BGRL3, SPTAN1, B2M, TMSB10, AP2M1, YWHAH, CD53, ACTR3, GBP5, ANXA1, PARP1, ANXA2, RHOG, CYBA, ACTN4, DYNLL1, YWHAZ, RHOA, RBX1, VAMP8, EID1, MYH9, HCLS1, LCP1, EZR, SLC25A5, PFN1, ALDOA, TWF2, GATA3, IQGAP2, CORO1A, CORO1B, MYL12B,…	250	2.32226	6.24515e-10	1.48662e-11	1.2727655518716414E-11\
GO:0045087~innate immune response	45	16.5441	2.22232e-13	HMGB2, ICAM3, GATA3, HMGB1, PRDM1, CORO1A, PSMB10, PSMA7, PSMD8, PYCARD, PSMB6, LGALS3, MT2A, UBB, PSMB3, PRDX1, CASP4, UBC, CSK, CD58, GBP2, GBP1, B2M, HLA-DPA1, GBP5, HLA-DRB5, TGFB1, ANXA1, STAT1, HLA-C, ISG15, CYBA, HLA-A, PSMB8, PSMB9, ISG20, PSMA5, LCK, PSME1, HLA-DPB1, PSME2, HLA-DRA, GAPDH, HLA-DRB1, HLA-DQB1	250	3.58493	1.05065e-09	2.44301e-11	2.0915692031155617E-11\
GO:0034097~response to cytokine	44	16.1765	2.32206e-13	SELPLG, GATA3, CORO1A, PSMB10, PSMA7, PSMD8, PYCARD, PSMB6, MT2A, UBB, PSMB3, UBC, CD58, CCR6, GBP2, GBP1, B2M, TNFRSF4, HLA-DPA1, CD74, GBP5, HLA-DRB5, ANXA1, STAT1, IL10RA, HLA-C, ISG15, CYBA, HLA-A, PSMB8, PSMB9, AES, ISG20, FKBP1A, PSMA5, PSME1, HLA-DPB1, PSME2, FAS, HLA-DRA, HCLS1, GAPDH, HLA-DRB1, HLA-DQB1	250	3.65387	1.09789e-09	2.49463e-11	2.1357684041832425E-11\
GO:0002479~antigen processing and presentation of exogenous peptide antigen via MHC class I, TAP-dependent	15	5.51471	3.78423e-13	NCF4, HLA-C, CYBA, HLA-A, PSMB8, PSMB10, PSMA7, PSMB9, PSMD8, PSMA5, PSMB6, PSMB3, PSME1, PSME2, B2M	250	15.8571	1.78905e-09	3.97513e-11	3.403287792625843E-11\
GO:0071310~cellular response to organic substance	77	28.3088	4.37699e-13	ITGB1, HMGB2, PARK7, PRDM1, HERPUD1, PYCARD, PSMD8, MT2A, LGALS1, CASP4, CAPN2, CASP1, TSPO, SEC61B, CCR6, B2M, TNFRSF4, HLA-DPA1, YWHAH, GBP5, ANXA1, PARP1, H2AFZ, HLA-C, CYBA, HLA-A, RHOA, PSMA5, PSME1, PSME2, HCLS1, EZR, PFN1, GAPDH, HLA-DQB1, SELPLG, RGS19, HPGD, TWF2, GATA3, CORO1A, PSMA7, PSMB10, CORO1B, PSMB6, RAP1A, UBB, GNG5, PSMB3, UBC, LMNA, UCP2, CSK, CD58, GBP2, GBP1, OSBPL8, CD74, H…	250	2.34593	2.06877e-09	4.45556e-11	3.814607341058434E-11\
GO:0002474~antigen processing and presentation of peptide antigen via MHC class I	17	6.25	4.43011e-13	NCF4, HLA-C, TAP1, CYBA, HLA-A, PSMB8, PSMB10, PSMA7, PSMB9, PSMD8, PSMA5, PSMB6, PSMB3, PSME1, PSME2, B2M, HLA-DQB1	250	12.3065	2.09396e-09	4.45556e-11	3.814607341058434E-11\
GO:0043254~regulation of protein complex assembly	30	11.0294	6.10432e-13	ARPC1B, GMFG, TWF2, BRK1, HMGB1, PARK7, IQGAP2, CORO1A, CORO1B, PYCARD, CAPZB, TMSB4X, PMAIP1, TMSB10, SPTAN1, ACTR3, ATF7IP, GBP5, HSPA8, TGFB1, PARP1, ARPC5, RBX1, ARPC2, ARPC3, BAX, FAS, HCLS1, LCP1, PFN1	250	5.24409	2.88536e-09	6.01148e-11	5.146701015518427E-11\
GO:0051249~regulation of lymphocyte activation	31	11.3971	6.98844e-13	SASH3, GATA3, HMGB1, PRDM1, CORO1A, CD3D, PYCARD, LGALS3, LGALS1, SIT1, TRBC1, RAC2, CTLA4, CD59, CSK, TIGIT, TNFRSF4, HLA-DPA1, CD74, HLA-DRB5, TGFB1, ANXA1, HLA-A, CD2, LCK, HLA-DPB1, FAS, HLA-DRA, LAT, HLA-DRB1, HLA-DQB1	250	5.02336	3.30363e-09	6.74171e-11	5.771881903710487E-11\
GO:0042590~antigen processing and presentation of exogenous peptide antigen via MHC class I	15	5.51471	7.53007e-13	NCF4, HLA-C, CYBA, HLA-A, PSMB8, PSMB10, PSMA7, PSMB9, PSMD8, PSMA5, PSMB6, PSMB3, PSME1, PSME2, B2M	250	15.1364	3.55921e-09	7.11893e-11	6.094838871621092E-11\
GO:0008154~actin polymerization or depolymerization	22	8.08824	8.55437e-13	ACTR3, CAP1, WDR1, ARPC1B, GMFG, TWF2, BRK1, ARPC5, IQGAP2, CORO1A, CORO1B, PYCARD, CAPZB, ARPC2, ARPC3, TMSB4X, CFL1, HCLS1, SH3BGRL3, PFN1, TMSB10, SPTAN1	250	7.75238	4.0436e-09	7.92873e-11	6.788147375402024E-11\
GO:0032970~regulation of actin filament-based process	28	10.2941	1.04806e-12	WDR1, ARPC1B, GMFG, TWF2, BRK1, IQGAP2, CORO1A, CORO1B, CNN2, PYCARD, CAPZB, TMSB4X, ARHGDIB, FLNA, SH3BGRL3, TMSB10, SPTAN1, S100A10, ACTR3, TGFB1, ARPC5, RHOA, ARPC2, ARPC3, MYH9, HCLS1, EZR, PFN1	250	5.56657	4.95413e-09	9.52728e-11	8.156737427184794E-11\
GO:0002694~regulation of leukocyte activation	32	11.7647	3.57383e-12	SASH3, GATA3, HMGB1, PRDM1, CORO1A, CD3D, PYCARD, LGALS3, LGALS1, SIT1, TRBC1, RAC2, CTLA4, CD59, CSK, TIGIT, TNFRSF4, HLA-DPA1, CD74, HLA-DRB5, TGFB1, ANXA1, HLA-A, CD2, VAMP8, LCK, HLA-DPB1, FAS, HLA-DRA, LAT, HLA-DRB1, HLA-DQB1	250	4.55385	1.68934e-08	3.18745e-10	2.728923006105855E-10\
GO:0022407~regulation of cell-cell adhesion	29	10.6618	5.00621e-12	SASH3, GATA3, HMGB1, PRDM1, CORO1A, CD3D, PYCARD, LGALS3, LGALS1, SIT1, TRBC1, RAC2, CTLA4, CD59, CSK, TIGIT, HLA-DPA1, CD74, HLA-DRB5, TGFB1, ANXA1, HLA-A, CD2, LCK, HLA-DPB1, HLA-DRA, LAT, HLA-DRB1, HLA-DQB1	250	5.00363	2.36644e-08	4.38229e-10	3.7518747186984873E-10\
GO:1902589~single-organism organelle organization	62	22.7941	5.86234e-12	ITGB1, ARL6IP1, WDR1, YWHAB, GMFG, ARPC1B, BRK1, PARK7, ACTG1, PYCARD, CAPZB, YWHAQ, TMSB4X, ARHGDIB, CFL1, RAC2, TSPO, SH3BGRL3, SPTAN1, TMSB10, YWHAH, ACTR3, CAP1, GABARAPL2, ANXA1, TPM4, ANXA2, TPM3, RHOG, ACTN4, DYNLL1, YWHAZ, RHOA, VAMP8, MYH9, HCLS1, LCP1, EZR, SLC25A5, PFN1, ALDOA, GAPDH, VAMP5, OPTN, TWF2, IQGAP2, CORO1A, CORO1B, CNN2, SLC9A3R1, LMNA, FLNA, PMAIP1, S100A10, TGFB1, CFLAR, …	250	2.56154	2.77111e-08	5.03842e-10	4.3136194612225075E-10\
GO:0050870~positive regulation of T cell activation	22	8.08824	6.66101e-12	SASH3, CD74, HLA-DRB5, TGFB1, ANXA1, HLA-A, GATA3, HMGB1, CORO1A, CD3D, PYCARD, LGALS1, LCK, TRBC1, HLA-DPB1, HLA-DRA, CTLA4, CSK, CD59, HLA-DRB1, HLA-DPA1, HLA-DQB1	250	6.97714	3.14866e-08	5.58753e-10	4.783738940064283E-10\
GO:0032880~regulation of protein localization	46	16.9118	6.73766e-12	ITGB1, RGS19, YWHAB, GATA3, HMGB1, PARK7, TXN, OAZ1, PSMD8, PYCARD, UBL5, SLC9A3R1, RAP1A, YWHAQ, PRDX1, LMNA, UCP2, CASP1, RAC2, FLNA, PMAIP1, CSK, CD58, GBP1, TNFRSF4, AP2M1, YWHAH, SRGN, HSPA8, HLA-DRB5, TGFB1, ANXA1, PARP1, RHOG, DYNLL1, YWHAZ, RHOA, CD2, VAMP8, FKBP1A, HCLS1, LCP1, EZR, SLC25A5, PPIA, HLA-DRB1	250	3.18462	3.18487e-08	5.58753e-10	4.783738940064283E-10\
GO:0002696~positive regulation of leukocyte activation	26	9.55882	8.05034e-12	SASH3, GATA3, HMGB1, PRDM1, CORO1A, CD3D, PYCARD, LGALS1, TRBC1, CTLA4, CD59, CSK, TNFRSF4, HLA-DPA1, CD74, HLA-DRB5, TGFB1, ANXA1, HLA-A, CD2, VAMP8, LCK, HLA-DPB1, HLA-DRA, HLA-DRB1, HLA-DQB1	250	5.56785	3.80539e-08	6.56103e-10	5.617192363157817E-10\
GO:0070201~regulation of establishment of protein localization	42	15.4412	8.45912e-12	ITGB1, RGS19, YWHAB, GATA3, HMGB1, PARK7, TXN, OAZ1, PSMD8, PYCARD, UBL5, SLC9A3R1, RAP1A, YWHAQ, PRDX1, UCP2, CASP1, RAC2, FLNA, PMAIP1, CSK, CD58, GBP1, TNFRSF4, YWHAH, SRGN, HSPA8, HLA-DRB5, TGFB1, ANXA1, PARP1, RHOG, DYNLL1, YWHAZ, RHOA, CD2, HCLS1, LCP1, EZR, SLC25A5, PPIA, HLA-DRB1	250	3.41122	3.99863e-08	6.77733e-10	5.802379457797729E-10\
GO:0008064~regulation of actin polymerization or depolymerization	20	7.35294	9.78647e-12	ACTR3, WDR1, ARPC1B, GMFG, TWF2, BRK1, ARPC5, IQGAP2, CORO1A, CORO1B, PYCARD, CAPZB, ARPC2, ARPC3, TMSB4X, HCLS1, SH3BGRL3, PFN1, TMSB10, SPTAN1	250	7.83529	4.62608e-08	7.7101e-10	6.600970956453339E-10\
GO:0030832~regulation of actin filament length	20	7.35294	1.08556e-11	ACTR3, WDR1, ARPC1B, GMFG, TWF2, BRK1, ARPC5, IQGAP2, CORO1A, CORO1B, PYCARD, CAPZB, ARPC2, ARPC3, TMSB4X, HCLS1, SH3BGRL3, PFN1, TMSB10, SPTAN1	250	7.78947	5.13147e-08	8.41221e-10	7.202073455601053E-10\
GO:0019221~cytokine-mediated signaling pathway	34	12.5	1.21728e-11	PSMB10, PSMA7, PSMD8, PYCARD, PSMB6, MT2A, UBB, PSMB3, UBC, CCR6, GBP2, GBP1, B2M, TNFRSF4, HLA-DPA1, CD74, HLA-DRB5, STAT1, IL10RA, HLA-C, ISG15, HLA-A, PSMB8, PSMB9, ISG20, FKBP1A, PSMA5, PSME1, HLA-DPB1, PSME2, FAS, HLA-DRA, HLA-DRB1, HLA-DQB1	250	4.08736	5.75404e-08	9.28074e-10	7.945667081568033E-10\
GO:1903039~positive regulation of leukocyte cell-cell adhesion	22	8.08824	1.36498e-11	SASH3, CD74, HLA-DRB5, TGFB1, ANXA1, HLA-A, GATA3, HMGB1, CORO1A, CD3D, PYCARD, LGALS1, LCK, TRBC1, HLA-DPB1, HLA-DRA, CTLA4, CSK, CD59, HLA-DRB1, HLA-DPA1, HLA-DQB1	250	6.7211	6.45229e-08	1.02417e-09	8.768374066342117E-10\
GO:0050867~positive regulation of cell activation	26	9.55882	1.5008e-11	SASH3, GATA3, HMGB1, PRDM1, CORO1A, CD3D, PYCARD, LGALS1, TRBC1, CTLA4, CD59, CSK, TNFRSF4, HLA-DPA1, CD74, HLA-DRB5, TGFB1, ANXA1, HLA-A, CD2, VAMP8, LCK, HLA-DPB1, HLA-DRA, HLA-DRB1, HLA-DQB1	250	5.41125	7.09428e-08	1.09444e-09	9.369961473658874E-10\
GO:0038093~Fc receptor signaling pathway	23	8.45588	1.50494e-11	ACTR3, ARPC1B, BRK1, ARPC5, PSMB8, PSMB10, PSMA7, ACTB, PSMB9, ACTG1, PSMD8, PSMA5, PSMB6, UBB, ARPC2, ARPC3, PSMB3, UBC, PSME1, PSME2, CALM1, LAT, MYO1G	250	6.3037	7.11385e-08	1.09444e-09	9.369961473658874E-10\
GO:0032956~regulation of actin cytoskeleton organization	25	9.19118	1.55865e-11	WDR1, ARPC1B, GMFG, TWF2, BRK1, IQGAP2, CORO1A, CORO1B, PYCARD, CAPZB, TMSB4X, ARHGDIB, SH3BGRL3, TMSB10, SPTAN1, S100A10, ACTR3, TGFB1, ARPC5, RHOA, ARPC2, ARPC3, HCLS1, EZR, PFN1	250	5.66327	7.3677e-08	1.11632e-09	9.55733130137579E-10\
GO:0001738~morphogenesis of a polarized epithelium	18	6.61765	1.82081e-11	WDR1, PSMB8, PSMB10, RHOA, PSMA7, PSMB9, PSMD8, PSMA5, PSMB6, SLC9A3R1, UBB, PSMB3, UBC, PSME1, PSME2, PFN1, EZR, AP2M1	250	8.88	8.60697e-08	1.28462e-09	1.0998240069312945E-9\
GO:0050865~regulation of cell activation	32	11.7647	2.07512e-11	SASH3, GATA3, HMGB1, PRDM1, CORO1A, CD3D, PYCARD, LGALS3, LGALS1, SIT1, TRBC1, RAC2, CTLA4, CD59, CSK, TIGIT, TNFRSF4, HLA-DPA1, CD74, HLA-DRB5, TGFB1, ANXA1, HLA-A, CD2, VAMP8, LCK, HLA-DPB1, FAS, HLA-DRA, LAT, HLA-DRB1, HLA-DQB1	250	4.25389	9.80908e-08	1.44251e-09	1.2349997092683518E-9\
GO:0071822~protein complex subunit organization	62	22.7941	2.8571e-11	WDR1, YWHAB, GMFG, ARPC1B, HMGB2, BRK1, PARK7, HMGB1, PYCARD, MRPL41, PSMD8, CAPZB, TMSB4X, CFL1, ANXA6, SH3BGRL3, SPTAN1, TMSB10, CTSC, ACTR3, GBP5, PARP1, ANXA2, CYBA, RBX1, HCLS1, HPRT1, LCP1, PFN1, ALDOA, AHNAK, POMP, TWF2, UQCR10, IQGAP2, CORO1A, CORO1B, SLC9A3R1, ZNHIT1, PMAIP1, CD59, S100A10, ATF7IP, CD74, HSPA8, HLA-DRB5, TGFB1, TRAPPC1, H3F3A, NDUFA1, ARPC5, PPP1CA, FKBP1A, ARPC2, ARPC3,…	250	2.46667	1.35055e-07	1.95732e-09	1.6757513679090796E-9\
GO:0030155~regulation of cell adhesion	36	13.2353	3.37969e-11	SASH3, GATA3, HMGB1, PRDM1, CORO1A, CD3D, PYCARD, LGALS3, LGALS1, SIT1, ARHGDIB, TRBC1, RAC2, FLNA, CTLA4, CD59, CSK, TIGIT, GBP1, S100A10, HLA-DPA1, CD74, HLA-DRB5, TGFB1, ANXA1, ACTN4, HLA-A, CD2, ARPC2, LCK, HLA-DPB1, HLA-DRA, LAT, HLA-DRB1, LIMS1, HLA-DQB1	250	3.72877	1.59758e-07	2.28226e-09	1.9539435737824686E-9\
GO:0051251~positive regulation of lymphocyte activation	24	8.82353	6.13417e-11	SASH3, CD74, HLA-DRB5, TGFB1, ANXA1, HLA-A, GATA3, HMGB1, PRDM1, CORO1A, CD3D, PYCARD, LGALS1, LCK, TRBC1, HLA-DPB1, HLA-DRA, CTLA4, CSK, CD59, TNFRSF4, HLA-DRB1, HLA-DPA1, HLA-DQB1	250	5.56934	2.89962e-07	4.08398e-09	3.496479446570484E-9\
GO:0033043~regulation of organelle organization	49	18.0147	6.97702e-11	WDR1, YWHAB, GMFG, ARPC1B, BRK1, PARK7, PYCARD, PSMD8, UBL5, MAP1LC3B, CAPZB, YWHAQ, TMSB4X, ARHGDIB, CAPN2, RAC2, TSPO, SH3BGRL3, SPTAN1, TMSB10, YWHAH, ACTR3, ANXA1, PARP1, ANXA2, DYNLL1, YWHAZ, RHOA, EID1, HCLS1, LCP1, EZR, SLC25A5, PFN1, TWF2, GATA3, IQGAP2, CORO1A, CORO1B, ZNHIT1, LMNA, PMAIP1, S100A10, TGFB1, H3F3A, ARPC5, ARPC2, ARPC3, BAX	250	2.83281	3.29804e-07	4.58061e-09	3.9216681581127695E-9\
GO:0030833~regulation of actin filament polymerization	18	6.61765	1.23293e-10	ACTR3, ARPC1B, GMFG, TWF2, BRK1, ARPC5, IQGAP2, CORO1A, CORO1B, PYCARD, CAPZB, ARPC2, ARPC3, TMSB4X, HCLS1, PFN1, TMSB10, SPTAN1	250	7.88684	5.82806e-07	7.98365e-09	6.835163020705064E-9\
GO:0022409~positive regulation of cell-cell adhesion	22	8.08824	1.56052e-10	SASH3, CD74, HLA-DRB5, TGFB1, ANXA1, HLA-A, GATA3, HMGB1, CORO1A, CD3D, PYCARD, LGALS1, LCK, TRBC1, HLA-DPB1, HLA-DRA, CTLA4, CSK, CD59, HLA-DRB1, HLA-DPA1, HLA-DQB1	250	5.90806	7.37658e-07	9.96836e-09	8.53436788009432E-9\
GO:0007010~cytoskeleton organization	48	17.6471	1.83884e-10	ITGB1, WDR1, ARPC1B, GMFG, TWF2, BRK1, IQGAP2, CORO1A, CORO1B, ACTB, ACTG1, CNN2, PYCARD, SLC9A3R1, CAPZB, TMSB4X, ARHGDIB, LMNA, CFL1, RAC2, FLNA, SH3BGRL3, TMSB10, SPTAN1, S100A10, ACTR3, CAP1, TGFB1, ANXA1, TPM4, TPM3, RHOG, CFLAR, ACTN4, ARPC5, DYNLL1, RHOA, ARPC2, ARPC3, ZYX, MYH9, HCLS1, VIM, LCP1, EZR, PFN1, ALDOA, GAPDH	250	2.79441	8.69219e-07	1.15896e-08	9.922379325089615E-9\
GO:0030041~actin filament polymerization	18	6.61765	2.06246e-10	ACTR3, ARPC1B, GMFG, TWF2, BRK1, ARPC5, IQGAP2, CORO1A, CORO1B, PYCARD, CAPZB, ARPC2, ARPC3, TMSB4X, HCLS1, PFN1, TMSB10, SPTAN1	250	7.63567	9.74924e-07	1.2828e-08	1.0982593743132055E-8\
GO:0006461~protein complex assembly	55	20.2206	2.11226e-10	YWHAB, GMFG, ARPC1B, HMGB2, BRK1, PARK7, HMGB1, PYCARD, PSMD8, CAPZB, TMSB4X, ANXA6, SPTAN1, TMSB10, CTSC, ACTR3, GBP5, PARP1, ANXA2, CYBA, RBX1, HCLS1, HPRT1, LCP1, PFN1, ALDOA, AHNAK, POMP, TWF2, UQCR10, IQGAP2, CORO1A, CORO1B, SLC9A3R1, PMAIP1, CD59, S100A10, ATF7IP, CD74, HLA-DRB5, TGFB1, TRAPPC1, H3F3A, NDUFA1, ARPC5, FKBP1A, ARPC2, ARPC3, ALOX5AP, HLA-DRA, BAX, FAS, HIST1H4C, HLA-DRB1, LIMS1	250	2.53495	9.98464e-07	1.29671e-08	1.1101702446772208E-8\
GO:0070271~protein complex biogenesis	55	20.2206	2.16687e-10	YWHAB, GMFG, ARPC1B, HMGB2, BRK1, PARK7, HMGB1, PYCARD, PSMD8, CAPZB, TMSB4X, ANXA6, SPTAN1, TMSB10, CTSC, ACTR3, GBP5, PARP1, ANXA2, CYBA, RBX1, HCLS1, HPRT1, LCP1, PFN1, ALDOA, AHNAK, POMP, TWF2, UQCR10, IQGAP2, CORO1A, CORO1B, SLC9A3R1, PMAIP1, CD59, S100A10, ATF7IP, CD74, HLA-DRB5, TGFB1, TRAPPC1, H3F3A, NDUFA1, ARPC5, FKBP1A, ARPC2, ARPC3, ALOX5AP, HLA-DRA, BAX, FAS, HIST1H4C, HLA-DRB1, LIMS1	250	2.5332	1.02428e-06	1.31318e-08	1.1242697771191354E-8\
GO:0051050~positive regulation of transport	42	15.4412	2.94473e-10	ARL6IP1, YWHAB, GLRX, GATA3, HMGB1, PARK7, OAZ1, PSMD8, PYCARD, UBL5, LGALS3, RAP1A, SCP2, YWHAQ, CASP1, RAC2, TSPO, FLNA, PMAIP1, CD58, B2M, TNFRSF4, YWHAH, OSBPL8, HLA-DRB5, TGFB1, ANXA1, PARP1, ANXA2, CYBA, ACTN4, DYNLL1, YWHAZ, RHOA, CD2, VAMP8, BAX, HCLS1, EZR, CALM1, PPIA, HLA-DRB1	250	3.04043	1.39197e-06	1.76199e-08	1.508522772268149E-8\
GO:0016032~viral process	43	15.8088	3.67407e-10	ITGB1, SELPLG, YWHAB, GATA3, PSMB10, PSMA7, PYCARD, PSMB6, LGALS1, UBB, PSMB3, UBC, CFL1, PMAIP1, GBP1, B2M, TNFRSF4, AP2M1, ATF7IP, HSPA8, TGFB1, STAT1, HLA-C, TAP1, ISG15, CFLAR, HLA-A, DEK, DYNLL1, PSMB8, RHOA, PSMB9, RBX1, ISG20, VAMP8, LCK, ZYX, BAX, HLA-DRA, VIM, PFN1, SLC25A5, PPIA	250	2.9646	1.73673e-06	2.17092e-08	1.858620641092024E-8\
GO:0045184~establishment of protein localization	67	24.6324	4.04136e-10	ITGB1, ARL6IP1, YWHAB, PARK7, HMGB1, SRP14, HERPUD1, PYCARD, PSMD8, UBL5, YWHAQ, GUK1, CFL1, CASP1, RAC2, TSPO, SEC61B, TNFRSF4, AP2M1, YWHAH, SRGN, GBP5, GABARAPL2, ANXA1, PARP1, ANXA2, RHOG, TAP1, ACTN4, DYNLL1, YWHAZ, RHOA, VAMP8, MYH9, HCLS1, LCP1, EZR, SLC25A5, VAMP5, PPIA, OPTN, ARF5, RGS19, GATA3, TXN, OAZ1, SLC9A3R1, RAP1A, PRDX1, LMNA, UCP2, FLNA, PMAIP1, CSK, CD58, GBP1, S100A10, CTSA, …	250	2.20792	1.91035e-06	2.32092e-08	1.9870439877556454E-8\
GO:0007164~establishment of tissue polarity	16	5.88235	4.07523e-10	WDR1, PSMB8, PSMB10, RHOA, PSMA7, PSMB9, PSMD8, PSMA5, PSMB6, UBB, PSMB3, UBC, PSME1, PSME2, PFN1, AP2M1	250	8.73443	1.92636e-06	2.32092e-08	1.9870439877556454E-8\
GO:0001736~establishment of planar polarity	16	5.88235	4.07523e-10	WDR1, PSMB8, PSMB10, RHOA, PSMA7, PSMB9, PSMD8, PSMA5, PSMB6, UBB, PSMB3, UBC, PSME1, PSME2, PFN1, AP2M1	250	8.73443	1.92636e-06	2.32092e-08	1.9870439877556454E-8\
GO:0044764~multi-organism cellular process	43	15.8088	4.58021e-10	ITGB1, SELPLG, YWHAB, GATA3, PSMB10, PSMA7, PYCARD, PSMB6, LGALS1, UBB, PSMB3, UBC, CFL1, PMAIP1, GBP1, B2M, TNFRSF4, AP2M1, ATF7IP, HSPA8, TGFB1, STAT1, HLA-C, TAP1, ISG15, CFLAR, HLA-A, DEK, DYNLL1, PSMB8, RHOA, PSMB9, RBX1, ISG20, VAMP8, LCK, ZYX, BAX, HLA-DRA, VIM, PFN1, SLC25A5, PPIA	250	2.94327	2.16506e-06	2.57103e-08	2.201179556120744E-8\
GO:0046651~lymphocyte proliferation	22	8.08824	4.62318e-10	SASH3, CD74, HLA-DRB5, TGFB1, ANXA1, HLA-A, HMGB1, PRDM1, CORO1A, PSMB10, FKBP1A, PYCARD, LGALS3, HLA-DPB1, RAC2, BAX, CTLA4, CD59, HPRT1, TNFRSF4, HLA-DRB1, HLA-DPA1	250	5.5711	2.18538e-06	2.57103e-08	2.201179556120744E-8\
GO:0044093~positive regulation of molecular function	63	23.1618	4.7322e-10	ITGB1, YWHAB, GMFG, NCF4, HMGB2, PARK7, HMGB1, HERPUD1, PYCARD, PSMD8, RGS1, ARHGDIB, CASP1, SH3BGRL3, SEC61B, LRRFIP1, SPTAN1, B2M, CAP1, GABARAPL2, PARP1, ANXA2, RHOG, CYBA, ACTN4, RHOA, PSMA5, LCK, PSME1, PSME2, PFN1, RGS19, RPS27L, GLRX, GATA3, TXN, PSMA7, PSMB10, GNAI2, PSMB6, RAP1A, UBB, PSMB3, UBC, PMAIP1, CSK, S1PR4, S100A10, CTSA, OSBPL8, CD74, TGFB1, TRAPPC1, CFLAR, PSMB8, PSMB9, FKBP1A…	250	2.28033	2.23691e-06	2.60106e-08	2.2268862470368068E-8\
GO:0006928~movement of cell or subcellular component	62	22.7941	4.88425e-10	ITGB1, WDR1, ARPC1B, HMGB2, BRK1, HMGB1, LSP1, ACTB, ACTG1, PYCARD, LGALS3, CAPZB, GLIPR2, ARHGDIB, RAC2, TSPO, SH3BGRL3, CCR6, SPTAN1, AP2M1, ACTR3, CAP1, ANXA1, TPM4, TPM3, RHOG, ACTN4, DYNLL1, RHOA, MYL6, DOK2, LCK, MYH9, LCP1, EZR, PFN1, PPIA, SELPLG, GATA3, TXN, CORO1A, CORO1B, CNN2, SLC9A3R1, UBB, LMNA, FLNA, CSK, CD58, OSBPL8, CD74, TGFB1, STAT1, ARPC5, CD2, ARPC2, ARPC3, OGDH, BAX, VIM, D…	250	2.30039	2.30878e-06	2.65377e-08	2.2720160947673106E-8\
GO:0032943~mononuclear cell proliferation	22	8.08824	5.29899e-10	SASH3, CD74, HLA-DRB5, TGFB1, ANXA1, HLA-A, HMGB1, PRDM1, CORO1A, PSMB10, FKBP1A, PYCARD, LGALS3, HLA-DPB1, RAC2, BAX, CTLA4, CD59, HPRT1, TNFRSF4, HLA-DRB1, HLA-DPA1	250	5.52906	2.50483e-06	2.8464e-08	2.4369349027326805E-8\
GO:0051130~positive regulation of cellular component organization	48	17.6471	5.58901e-10	ITGB1, WDR1, YWHAB, ARPC1B, GMFG, TWF2, BRK1, GATA3, PARK7, IQGAP2, CORO1A, CORO1B, PSMD8, PYCARD, UBL5, RAP1A, YWHAQ, GLIPR2, RAC2, FLNA, PMAIP1, B2M, S100A10, YWHAH, CD53, ACTR3, GBP5, TGFB1, ANXA1, PARP1, ANXA2, RHOG, CYBA, ACTN4, ARPC5, DYNLL1, YWHAZ, RHOA, RBX1, ARPC2, ARPC3, BAX, FAS, HCLS1, LCP1, EZR, PFN1, LIMS1	250	2.70228	2.64192e-06	2.96846e-08	2.541431300277751E-8\
GO:0060071~Wnt signaling pathway, planar cell polarity pathway	15	5.51471	6.86806e-10	PSMB8, PSMB10, RHOA, PSMA7, PSMB9, PSMD8, PSMA5, PSMB6, UBB, PSMB3, UBC, PSME1, PSME2, PFN1, AP2M1	250	9.33645	3.24652e-06	3.56762e-08	3.054397721977682E-8\
GO:0038061~NIK/NF-kappaB signaling	15	5.51471	6.86806e-10	HMGB1, ACTN4, PSMB8, PSMB10, PSMA7, PSMB9, PSMD8, PSMA5, PSMB6, PPP4C, UBB, PSMB3, UBC, PSME1, PSME2	250	9.33645	3.24652e-06	3.56762e-08	3.054397721977682E-8\
GO:0046034~ATP metabolic process	21	7.72059	7.16688e-10	COX8A, HSPA8, COX7B, TGFB1, TPI1, PARP1, PGAM1, NDUFA1, UQCR11, UQCR10, PARK7, COX5B, COX6A1, COX5A, LDHA, PKM, GUK1, OGDH, TSPO, ALDOA, GAPDH	250	5.75556	3.38778e-06	3.68237e-08	3.1526461504882245E-8\
GO:0045785~positive regulation of cell adhesion	26	9.55882	7.67313e-10	SASH3, GATA3, HMGB1, CORO1A, CD3D, PYCARD, LGALS1, TRBC1, FLNA, CTLA4, CD59, CSK, S100A10, HLA-DPA1, CD74, HLA-DRB5, TGFB1, ANXA1, HLA-A, ARPC2, LCK, HLA-DPB1, HLA-DRA, HLA-DRB1, LIMS1, HLA-DQB1	250	4.49766	3.62708e-06	3.90009e-08	3.339047370711263E-8\
GO:0060341~regulation of cellular localization	39	14.3382	7.79084e-10	ITGB1, RGS19, YWHAB, PARK7, TXN, CORO1A, OAZ1, PSMD8, UBL5, SLC9A3R1, RAP1A, SCP2, YWHAQ, PRDX1, LMNA, UCP2, RAC2, FLNA, PMAIP1, CSK, GBP1, AP2M1, YWHAH, HLA-DRB5, TGFB1, PARP1, RHOG, CYBA, DYNLL1, YWHAZ, RHOA, VAMP8, FKBP1A, BAX, HCLS1, LCP1, EZR, CALM1, HLA-DRB1	250	3.11439	3.68272e-06	3.9178e-08	3.354206056943413E-8\
GO:0033238~regulation of cellular amine metabolic process	13	4.77941	9.27743e-10	PARK7, OAZ1, PSMB8, PSMB10, PSMA7, PSMB9, PSMD8, PSMA5, PSMB6, PSMB3, PSME1, PSME2, HPRT1	250	11.7	4.38543e-06	4.61626e-08	3.952186507641591E-8\
GO:0044403~symbiosis, encompassing mutualism through parasitism	43	15.8088	9.85892e-10	ITGB1, SELPLG, YWHAB, GATA3, PSMB10, PSMA7, PYCARD, PSMB6, LGALS1, UBB, PSMB3, UBC, CFL1, PMAIP1, GBP1, B2M, TNFRSF4, AP2M1, ATF7IP, HSPA8, TGFB1, STAT1, HLA-C, TAP1, ISG15, CFLAR, HLA-A, DEK, DYNLL1, PSMB8, RHOA, PSMB9, RBX1, ISG20, VAMP8, LCK, ZYX, BAX, HLA-DRA, VIM, PFN1, SLC25A5, PPIA	250	2.86954	4.6603e-06	4.80445e-08	4.113304356540887E-8\
GO:0044419~interspecies interaction between organisms	43	15.8088	9.85892e-10	ITGB1, SELPLG, YWHAB, GATA3, PSMB10, PSMA7, PYCARD, PSMB6, LGALS1, UBB, PSMB3, UBC, CFL1, PMAIP1, GBP1, B2M, TNFRSF4, AP2M1, ATF7IP, HSPA8, TGFB1, STAT1, HLA-C, TAP1, ISG15, CFLAR, HLA-A, DEK, DYNLL1, PSMB8, RHOA, PSMB9, RBX1, ISG20, VAMP8, LCK, ZYX, BAX, HLA-DRA, VIM, PFN1, SLC25A5, PPIA	250	2.86954	4.6603e-06	4.80445e-08	4.113304356540887E-8\
GO:0090175~regulation of establishment of planar polarity	15	5.51471	9.96956e-10	PSMB8, PSMB10, RHOA, PSMA7, PSMB9, PSMD8, PSMA5, PSMB6, UBB, PSMB3, UBC, PSME1, PSME2, PFN1, AP2M1	250	9.08182	4.7126e-06	4.80878e-08	4.117019592163002E-8\
GO:0044087~regulation of cellular component biogenesis	38	13.9706	1.1354e-09	ARPC1B, GMFG, TWF2, BRK1, HMGB1, PARK7, IQGAP2, CORO1A, CORO1B, PYCARD, RAP1A, CAPZB, TMSB4X, RAC2, PMAIP1, TMSB10, SPTAN1, S100A10, ACTR3, ATF7IP, GBP5, HSPA8, TGFB1, PARP1, H3F3A, RHOG, ARPC5, RHOA, RBX1, ARPC2, ARPC3, BAX, FAS, HCLS1, LCP1, EZR, PFN1, LIMS1	250	3.13606	5.36701e-06	5.42124e-08	4.641368396147018E-8\
GO:0031334~positive regulation of protein complex assembly	20	7.35294	1.16976e-09	ACTR3, GBP5, TGFB1, PARP1, ARPC1B, GMFG, BRK1, ARPC5, IQGAP2, CORO1A, CORO1B, RBX1, PYCARD, ARPC2, ARPC3, FAS, BAX, PMAIP1, LCP1, PFN1	250	5.94643	5.52945e-06	5.52947e-08	4.734028182934726E-8\
GO:0023056~positive regulation of signaling	56	20.5882	1.27178e-09	YWHAB, SLA, PARK7, HMGB1, PYCARD, PSMD8, LGALS1, YWHAQ, GLIPR2, CASP1, TNFRSF4, CTSC, YWHAH, PARP1, ANXA2, CYBA, ACTN4, DYNLL1, YWHAZ, RHOA, PSMA5, VAMP8, LCK, PSME1, PSME2, HCLS1, S100A4, GATA3, TXN, PSMA7, PSMB10, GNAI2, PSMB6, SLC9A3R1, SH3BGRL, RAP1A, UBB, PSMB3, UBC, FLNA, PMAIP1, CSK, OSBPL8, CD74, HLA-DRB5, TGFB1, CFLAR, PSMB8, PSMB9, PPP1CA, FKBP1A, BAX, FAS, CALM1, LAT, HLA-DRB1	250	2.38618	6.0117e-06	5.95219e-08	5.095944338307702E-8\
GO:0051049~regulation of transport	61	22.4265	1.37822e-09	ARL6IP1, WDR1, YWHAB, PARK7, HMGB1, PYCARD, PSMD8, UBL5, LGALS3, SCP2, YWHAQ, CASP1, RAC2, TSPO, CLIC1, B2M, TNFRSF4, YWHAH, SRGN, ANXA1, PARP1, ANXA2, CYBA, ACTN4, DYNLL1, YWHAZ, RHOA, VAMP8, HCLS1, LCP1, EZR, SLC25A5, PPIA, RGS19, AHNAK, GLRX, GATA3, TXN, CORO1A, OAZ1, GNAI2, CNN2, SLC9A3R1, RAP1A, PRDX1, UCP2, FLNA, PMAIP1, CSK, CD58, GBP1, OSBPL8, CD74, HSPA8, HLA-DRB5, TGFB1, CD2, FKBP1A, BA…	250	2.26203	6.51484e-06	6.38712e-08	5.4683066721792405E-8\
GO:0022603~regulation of anatomical structure morphogenesis	44	16.1765	1.427e-09	WDR1, TWF2, GATA3, HMGB1, CORO1A, PSMB10, CORO1B, PSMA7, MYL12B, PSMD8, PSMB6, SLC9A3R1, RAP1A, CAPZB, UBB, GNG5, GLIPR2, PSMB3, UBC, CFL1, FLNA, GBP1, AP2M1, S100A10, YWHAH, CD53, TGFB1, ANXA1, STAT1, CFLAR, ACTN4, PSMB8, RHOA, PSMB9, PSMA5, ARPC2, PSME1, BAX, MYH9, PSME2, EZR, PFN1, ALDOA, LIMS1	250	2.7882	6.74541e-06	6.5465e-08	5.604755093177698E-8\
GO:0070661~leukocyte proliferation	22	8.08824	1.44031e-09	SASH3, CD74, HLA-DRB5, TGFB1, ANXA1, HLA-A, HMGB1, PRDM1, CORO1A, PSMB10, FKBP1A, PYCARD, LGALS3, HLA-DPB1, RAC2, BAX, CTLA4, CD59, HPRT1, TNFRSF4, HLA-DRB1, HLA-DPA1	250	5.23286	6.80833e-06	6.5465e-08	5.604755093177698E-8\
GO:0071346~cellular response to interferon-gamma	16	5.88235	1.71309e-09	GBP5, HLA-DRB5, STAT1, HLA-C, HLA-A, MT2A, HLA-DPB1, HLA-DRA, CD58, GBP2, GAPDH, GBP1, B2M, HLA-DRB1, HLA-DPA1, HLA-DQB1	250	7.89333	8.09776e-06	7.71218e-08	6.602747743466325E-8\
GO:0010638~positive regulation of organelle organization	32	11.7647	1.7906e-09	WDR1, YWHAB, ARPC1B, GMFG, BRK1, GATA3, PARK7, IQGAP2, CORO1A, CORO1B, PSMD8, PYCARD, UBL5, YWHAQ, RAC2, PMAIP1, S100A10, YWHAH, ACTR3, TGFB1, ANXA1, ANXA2, ARPC5, DYNLL1, YWHAZ, RHOA, ARPC2, ARPC3, BAX, HCLS1, LCP1, PFN1	250	3.552	8.46412e-06	7.98505e-08	6.836367215513206E-8\
GO:0009167~purine ribonucleoside monophosphate metabolic process	22	8.08824	1.98936e-09	COX8A, HSPA8, COX7B, TGFB1, TPI1, PARP1, PGAM1, NDUFA1, UQCR11, UQCR10, PARK7, COX5B, COX6A1, COX5A, LDHA, PKM, GUK1, OGDH, TSPO, HPRT1, ALDOA, GAPDH	250	5.14105	9.40365e-06	8.7885e-08	7.524232537670024E-8\
GO:0032271~regulation of protein polymerization	18	6.61765	2.07239e-09	ACTR3, ARPC1B, GMFG, TWF2, BRK1, ARPC5, IQGAP2, CORO1A, CORO1B, PYCARD, CAPZB, ARPC2, ARPC3, TMSB4X, HCLS1, PFN1, TMSB10, SPTAN1	250	6.58681	9.79613e-06	9.07054e-08	7.76570027856967E-8\
GO:0009126~purine nucleoside monophosphate metabolic process	22	8.08824	2.12698e-09	COX8A, HSPA8, COX7B, TGFB1, TPI1, PARP1, PGAM1, NDUFA1, UQCR11, UQCR10, PARK7, COX5B, COX6A1, COX5A, LDHA, PKM, GUK1, OGDH, TSPO, HPRT1, ALDOA, GAPDH	250	5.12308	1.00542e-05	9.22407e-08	7.897144087602156E-8\
GO:0065009~regulation of molecular function	82	30.1471	2.23053e-09	ITGB1, ARL6IP1, YWHAB, GMFG, NCF4, HMGB2, PARK7, HMGB1, COX6A1, HERPUD1, PYCARD, PSMD8, RGS1, ARHGDIB, CASP1, RAC2, SH3BGRL3, SEC61B, LRRFIP1, SPTAN1, B2M, TNFRSF4, YWHAH, DUSP4, CAP1, GABARAPL2, ANXA1, PARP1, ANXA2, ANXA5, RHOG, CYBA, ACTN4, RHOA, AES, PSMA5, LCK, PSME1, PSME2, CARD16, PFN1, CSTB, RGS19, AHNAK, RPS27L, GLRX, GATA3, TXN, IQGAP2, CST7, OAZ1, PSMA7, PSMB10, GNAI2, PSMB6, SLC9A3R1, …	250	1.90751	1.05436e-05	9.58518e-08	8.206305461489313E-8\
GO:0060333~interferon-gamma-mediated signaling pathway	13	4.77941	2.35298e-09	HLA-DRB5, STAT1, HLA-C, HLA-A, MT2A, HLA-DPB1, HLA-DRA, GBP2, GBP1, B2M, HLA-DRB1, HLA-DPA1, HLA-DQB1	250	10.8225	1.11225e-05	9.93082e-08	8.502225892921142E-8\
GO:0051444~negative regulation of ubiquitin-protein transferase activity	13	4.77941	2.35298e-09	PARK7, PSMB8, PSMB10, PSMA7, PSMB9, PSMD8, PSMA5, PSMB6, UBB, PSMB3, UBC, PSME1, PSME2	250	10.8225	1.11225e-05	9.93082e-08	8.502225892921142E-8\
GO:0033209~tumor necrosis factor-mediated signaling pathway	16	5.88235	2.57872e-09	STAT1, PSMB8, PSMB10, PSMA7, PSMB9, PSMD8, PYCARD, PSMA5, PSMB6, UBB, PSMB3, UBC, PSME1, FAS, PSME2, TNFRSF4	250	7.66619	1.21895e-05	1.07873e-07	9.235473940104694E-8\
GO:0022607~cellular component assembly	77	28.3088	2.82227e-09	ITGB1, ARL6IP1, WDR1, YWHAB, GMFG, ARPC1B, HMGB2, BRK1, PARK7, HMGB1, ACTB, ACTG1, PYCARD, PSMD8, MAP1LC3B, CAPZB, TMSB4X, ANXA6, RAC2, SPTAN1, TMSB10, CTSC, ACTR3, GBP5, GABARAPL2, PARP1, ANXA2, RHOG, CYBA, ACTN4, EMP3, YWHAZ, RHOA, RBX1, HCLS1, HPRT1, LCP1, EZR, PFN1, ALDOA, PPIA, AHNAK, POMP, TWF2, RPS27L, UQCR10, IQGAP2, CORO1A, CORO1B, SLC9A3R1, RAP1A, UBB, UBC, FLNA, PMAIP1, CD59, S100A10, …	250	1.95882	1.33408e-05	1.1683e-07	1.0002386904995208E-7\
GO:0001817~regulation of cytokine production	31	11.3971	2.84229e-09	SASH3, HMGB2, UBE2L6, GATA3, HMGB1, PARK7, PYCARD, UBB, UBC, CASP1, TSPO, CSK, CD58, LRRFIP1, TIGIT, GBP1, B2M, HLA-DPA1, SRGN, CD74, GBP5, HLA-DRB5, TGFB1, ANXA1, ISG15, CYBA, HLA-A, CD2, HLA-DPB1, EZR, HLA-DRB1	250	3.57816	1.34354e-05	1.1683e-07	1.0002386904995208E-7\
GO:0010647~positive regulation of cell communication	55	20.2206	2.99147e-09	YWHAB, SLA, PARK7, HMGB1, PYCARD, PSMD8, LGALS1, YWHAQ, GLIPR2, CASP1, TNFRSF4, CTSC, YWHAH, PARP1, CYBA, ACTN4, DYNLL1, YWHAZ, RHOA, PSMA5, VAMP8, LCK, PSME1, PSME2, HCLS1, S100A4, GATA3, TXN, PSMA7, PSMB10, GNAI2, PSMB6, SLC9A3R1, SH3BGRL, RAP1A, UBB, PSMB3, UBC, FLNA, PMAIP1, CSK, OSBPL8, CD74, HLA-DRB5, TGFB1, CFLAR, PSMB8, PSMB9, PPP1CA, FKBP1A, BAX, FAS, CALM1, LAT, HLA-DRB1	250	2.35563	1.41406e-05	1.21902e-07	1.0436616116714472E-7\
GO:0009967~positive regulation of signal transduction	52	19.1176	3.5811e-09	YWHAB, SLA, PARK7, HMGB1, PYCARD, PSMD8, LGALS1, YWHAQ, GLIPR2, CASP1, TNFRSF4, CTSC, YWHAH, PARP1, CYBA, ACTN4, DYNLL1, YWHAZ, RHOA, PSMA5, LCK, PSME1, PSME2, HCLS1, S100A4, GATA3, TXN, PSMA7, PSMB10, GNAI2, PSMB6, SLC9A3R1, SH3BGRL, RAP1A, UBB, PSMB3, UBC, FLNA, PMAIP1, CSK, OSBPL8, CD74, TGFB1, CFLAR, PSMB8, PSMB9, PPP1CA, FKBP1A, BAX, FAS, CALM1, LAT	250	2.42521	1.69277e-05	1.44683e-07	1.238693547997803E-7\
GO:0009205~purine ribonucleoside triphosphate metabolic process	21	7.72059	3.69186e-09	COX8A, HSPA8, COX7B, TGFB1, TPI1, PARP1, PGAM1, NDUFA1, UQCR11, UQCR10, PARK7, COX5B, COX6A1, COX5A, LDHA, PKM, GUK1, OGDH, TSPO, ALDOA, GAPDH	250	5.2382	1.74512e-05	1.47893e-07	1.2661813032632807E-7\
GO:0032535~regulation of cellular component size	24	8.82353	3.74975e-09	ACTR3, WDR1, ARPC1B, GMFG, TWF2, BRK1, ARPC5, IQGAP2, AQP3, CORO1A, CORO1B, PYCARD, SLC9A3R1, CAPZB, ARPC2, ARPC3, TMSB4X, CFL1, HCLS1, SH3BGRL3, PFN1, EZR, TMSB10, SPTAN1	250	4.51525	1.77249e-05	1.4895e-07	1.2752299109998675E-7\
GO:0009161~ribonucleoside monophosphate metabolic process	22	8.08824	4.16453e-09	COX8A, HSPA8, COX7B, TGFB1, TPI1, PARP1, PGAM1, NDUFA1, UQCR11, UQCR10, PARK7, COX5B, COX6A1, COX5A, LDHA, PKM, GUK1, OGDH, TSPO, HPRT1, ALDOA, GAPDH	250	4.93333	1.96855e-05	1.64048e-07	1.404486161594288E-7\
GO:0065003~macromolecular complex assembly	58	21.3235	4.36478e-09	YWHAB, GMFG, ARPC1B, HMGB2, BRK1, PARK7, HMGB1, PYCARD, PSMD8, CAPZB, TMSB4X, ANXA6, SPTAN1, TMSB10, CTSC, ACTR3, GBP5, PARP1, ANXA2, CYBA, RBX1, HCLS1, HPRT1, LCP1, PFN1, ALDOA, AHNAK, POMP, TWF2, RPS27L, UQCR10, IQGAP2, CORO1A, CORO1B, SLC9A3R1, UBB, UBC, PMAIP1, CD59, S100A10, ATF7IP, CD74, HLA-DRB5, TGFB1, TRAPPC1, H3F3A, NDUFA1, ARPC5, FKBP1A, ARPC2, ARPC3, ALOX5AP, HLA-DRA, BAX, FAS, HIST1H…	250	2.25895	2.06321e-05	1.69671e-07	1.4526340880158547E-7\
GO:0051641~cellular localization	75	27.5735	4.37908e-09	ITGB1, ARL6IP1, YWHAB, PARK7, SRP14, HERPUD1, PSMD8, UBL5, SCP2, YWHAQ, FTH1, TMSB4X, CFL1, RAC2, TSPO, SEC61B, SPTAN1, TMSB10, AP2M1, CTSC, YWHAH, SRGN, ACTR3, PARP1, ANXA2, RHOG, TAP1, CYBA, ACTN4, DYNLL1, YWHAZ, RHOA, VAMP8, LCK, MYH9, HCLS1, LCP1, EZR, VAMP5, OPTN, RGS19, DCTN3, TWF2, TXN, COX5B, CORO1A, OAZ1, CORO1B, SLC9A3R1, RAP1A, UBB, PRDX1, UBC, LMNA, UCP2, FLNA, PMAIP1, CSK, CD59, GBP1…	250	1.96576	2.06997e-05	1.69671e-07	1.4526340880158547E-7\
GO:0051129~negative regulation of cellular component organization	32	11.7647	4.50721e-09	GMFG, TWF2, HMGB1, PARK7, CORO1A, CORO1B, CNN2, LGALS3, LGALS1, CAPZB, TMSB4X, LMNA, TSPO, CSK, GBP1, TMSB10, SPTAN1, B2M, AP2M1, YWHAH, HSPA8, TGFB1, PARP1, ANXA2, STAT1, H3F3A, CFLAR, ACTN4, RHOA, VIM, PFN1, SLC25A5	250	3.41538	2.13054e-05	1.73216e-07	1.482981992179191E-7\
GO:0045862~positive regulation of proteolysis	24	8.82353	4.62809e-09	RPS27L, HMGB1, PSMB8, PSMB10, PSMA7, PSMB9, HERPUD1, PSMD8, PYCARD, PSMA5, PSMB6, UBB, PSMB3, LCK, UBC, SUMO2, CASP1, PSME1, FAS, BAX, MYH9, PMAIP1, PSME2, CTSC	250	4.4648	2.18767e-05	1.76427e-07	1.5104726230210194E-7\
GO:0051493~regulation of cytoskeleton organization	26	9.55882	5.00787e-09	WDR1, ARPC1B, GMFG, TWF2, BRK1, IQGAP2, CORO1A, CORO1B, PYCARD, CAPZB, TMSB4X, ARHGDIB, CAPN2, SH3BGRL3, TMSB10, SPTAN1, S100A10, ACTR3, TGFB1, ARPC5, RHOA, ARPC2, ARPC3, HCLS1, EZR, PFN1	250	4.10332	2.36719e-05	1.89378e-07	1.6213492002054427E-7\
GO:0008104~protein localization	73	26.8382	5.09739e-09	ITGB1, ARL6IP1, YWHAB, PARK7, HMGB1, SRP14, HERPUD1, PYCARD, PSMD8, UBL5, SCP2, YWHAQ, GUK1, TMSB4X, CFL1, CASP1, RAC2, TSPO, SEC61B, TMSB10, TNFRSF4, AP2M1, YWHAH, SRGN, GBP5, GABARAPL2, ANXA1, PARP1, ANXA2, RHOG, TAP1, ACTN4, DYNLL1, YWHAZ, RHOA, VAMP8, MYH9, HCLS1, LCP1, EZR, SLC25A5, VAMP5, PPIA, OPTN, ARF5, RGS19, TWF2, GATA3, TXN, OAZ1, CORO1B, SLC9A3R1, RAP1A, PRDX1, LMNA, UCP2, FLNA, PMAI…	250	1.98603	2.40951e-05	1.91233e-07	1.637233765840567E-7\
GO:0042981~regulation of apoptotic process	51	18.75	5.28571e-09	ITGB1, ARL6IP1, YWHAB, HMGB2, PARK7, HMGB1, HERPUD1, PYCARD, LGALS3, LGALS1, YWHAQ, CFL1, CASP4, CASP1, TSPO, CTLA4, TNFRSF4, CTSC, YWHAH, ANXA1, PARP1, TSC22D3, ANXA5, ACTN4, DYNLL1, YWHAZ, AES, LCK, HCLS1, CARD16, SLC25A5, RPS27L, GATA3, CORO1A, SLC9A3R1, LDHA, UBB, UBC, LMNA, UCP2, FLNA, PMAIP1, CD59, CD74, TGFB1, STAT1, CFLAR, HIGD2A, PPP1CA, BAX, FAS	250	2.42614	2.49852e-05	1.96736e-07	1.6843503149862703E-7\
GO:0009199~ribonucleoside triphosphate metabolic process	21	7.72059	5.43512e-09	COX8A, HSPA8, COX7B, TGFB1, TPI1, PARP1, PGAM1, NDUFA1, UQCR11, UQCR10, PARK7, COX5B, COX6A1, COX5A, LDHA, PKM, GUK1, OGDH, TSPO, ALDOA, GAPDH	250	5.12308	2.56915e-05	2.00717e-07	1.718431079712403E-7\
GO:0009144~purine nucleoside triphosphate metabolic process	21	7.72059	5.75145e-09	COX8A, HSPA8, COX7B, TGFB1, TPI1, PARP1, PGAM1, NDUFA1, UQCR11, UQCR10, PARK7, COX5B, COX6A1, COX5A, LDHA, PKM, GUK1, OGDH, TSPO, ALDOA, GAPDH	250	5.10438	2.71867e-05	2.10753e-07	1.8043510295784893E-7\
GO:0001816~cytokine production	32	11.7647	5.88162e-09	SASH3, HMGB2, UBE2L6, GATA3, HMGB1, PARK7, PYCARD, UBB, UBC, CASP1, TSPO, CSK, CD58, LRRFIP1, TIGIT, GBP1, B2M, HLA-DPA1, SRGN, CD74, GBP5, HLA-DRB5, TGFB1, ANXA1, ISG15, CYBA, HLA-A, BATF, CD2, HLA-DPB1, EZR, HLA-DRB1	250	3.3775	2.7802e-05	2.13865e-07	1.830994342741889E-7\
GO:0006521~regulation of cellular amino acid metabolic process	11	4.04412	6.27539e-09	PSMD8, PSMA5, PSMB6, PSMB3, PSME1, PSME2, OAZ1, PSMB8, PSMB10, PSMA7, PSMB9	250	13.5667	2.96633e-05	2.26441e-07	1.9386633219876916E-7\
GO:0006909~phagocytosis	21	7.72059	6.93004e-09	ACTR3, TGFB1, ANXA1, ARPC1B, BRK1, ANXA11, ICAM3, CYBA, HMGB1, ARPC5, CORO1A, ACTB, ACTG1, CNN2, PYCARD, RAP1A, ARPC2, ARPC3, MYH9, CSK, MYO1G	250	5.0491	3.27578e-05	2.48169e-07	2.124686695705229E-7\
GO:0043067~regulation of programmed cell death	51	18.75	7.17087e-09	ITGB1, ARL6IP1, YWHAB, HMGB2, PARK7, HMGB1, HERPUD1, PYCARD, LGALS3, LGALS1, YWHAQ, CFL1, CASP4, CASP1, TSPO, CTLA4, TNFRSF4, CTSC, YWHAH, ANXA1, PARP1, TSC22D3, ANXA5, ACTN4, DYNLL1, YWHAZ, AES, LCK, HCLS1, CARD16, SLC25A5, RPS27L, GATA3, CORO1A, SLC9A3R1, LDHA, UBB, UBC, LMNA, UCP2, FLNA, PMAIP1, CD59, CD74, TGFB1, STAT1, CFLAR, HIGD2A, PPP1CA, BAX, FAS	250	2.40382	3.38961e-05	2.54863e-07	2.1819939471088424E-7\
GO:0048585~negative regulation of response to stimulus	50	18.3824	7.25393e-09	ITGB1, YWHAB, HMGB2, PARK7, PRDM1, HERPUD1, PYCARD, PSMD8, LGALS3, RGS1, CTLA4, AP2M1, DUSP4, ANXA1, ANXA2, HLA-A, AES, RBX1, PSMA5, PSME1, PSME2, EZR, SLC25A5, OPTN, RGS19, GATA3, TXN, PSMA7, PSMB10, CORO1B, PSMB6, SLC9A3R1, UBB, PSMB3, UBC, LMNA, UCP2, CSK, CD59, GBP1, CD74, TGFB1, STAT1, CFLAR, PSMB8, PSMB9, FKBP1A, BAX, FAS, CALM1	250	2.43243	3.42888e-05	2.55891e-07	2.190796542165695E-7\
GO:0050670~regulation of lymphocyte proliferation	18	6.61765	7.48373e-09	SASH3, CD74, HLA-DRB5, TGFB1, ANXA1, HLA-A, HMGB1, PRDM1, CORO1A, PYCARD, LGALS3, HLA-DPB1, RAC2, CTLA4, CD59, TNFRSF4, HLA-DRB1, HLA-DPA1	250	6.05455	3.53749e-05	2.62041e-07	2.2434547511961923E-7\
GO:0051436~negative regulation of ubiquitin-protein ligase activity involved in mitotic cell cycle	12	4.41176	7.79106e-09	PSMD8, PSMA5, PSMB6, UBB, PSMB3, UBC, PSME1, PSME2, PSMB8, PSMB10, PSMA7, PSMB9	250	11.2563	3.68277e-05	2.70189e-07	2.3132120462313147E-7\
GO:0042098~T cell proliferation	17	6.25	7.83074e-09	SASH3, HLA-DRB5, TGFB1, ANXA1, HLA-A, HMGB1, CORO1A, PSMB10, FKBP1A, PYCARD, HLA-DPB1, BAX, CTLA4, CD59, TNFRSF4, HLA-DRB1, HLA-DPA1	250	6.5069	3.70152e-05	2.70189e-07	2.3132120462313147E-7\
GO:0031347~regulation of defense response	33	12.1324	7.96588e-09	HMGB2, ICAM3, GATA3, HMGB1, PARK7, PSMB10, PSMA7, PSMD8, PYCARD, PSMB6, UBB, PSMB3, CASP4, UBC, CASP1, CD59, B2M, AP2M1, GBP5, TGFB1, ANXA1, STAT1, CYBA, HLA-A, PSMB8, PSMB9, VAMP8, PSMA5, LCK, ALOX5AP, PSME1, ZYX, PSME2	250	3.25118	3.7654e-05	2.7286e-07	2.3360800620429043E-7\
GO:0032944~regulation of mononuclear cell proliferation	18	6.61765	8.09584e-09	SASH3, CD74, HLA-DRB5, TGFB1, ANXA1, HLA-A, HMGB1, PRDM1, CORO1A, PYCARD, LGALS3, HLA-DPB1, RAC2, CTLA4, CD59, TNFRSF4, HLA-DRB1, HLA-DPA1	250	6.02412	3.82683e-05	2.75317e-07	2.357113046420899E-7\
GO:0031397~negative regulation of protein ubiquitination	15	5.51471	8.22864e-09	ISG15, PARK7, PSMB8, PSMB10, PSMA7, PSMB9, PSMD8, PSMA5, PSMB6, UBB, PSMB3, UBC, PSME1, TSPO, PSME2	250	7.74419	3.8896e-05	2.7726e-07	2.373745430126848E-7\
GO:2000027~regulation of organ morphogenesis	20	7.35294	8.27028e-09	TGFB1, STAT1, GATA3, PSMB8, PSMB10, RHOA, PSMA7, PSMB9, PSMD8, PSMA5, PSMB6, GNG5, UBB, PSMB3, UBC, PSME1, BAX, PSME2, PFN1, AP2M1	250	5.28571	3.90928e-05	2.7726e-07	2.373745430126848E-7\
GO:0043085~positive regulation of catalytic activity	54	19.8529	9.04416e-09	ITGB1, YWHAB, GMFG, NCF4, HMGB2, PARK7, HMGB1, PYCARD, PSMD8, RGS1, ARHGDIB, CASP1, SH3BGRL3, SEC61B, SPTAN1, CAP1, GABARAPL2, RHOG, CYBA, RHOA, PSMA5, LCK, PSME1, PSME2, PFN1, RGS19, RPS27L, TXN, PSMA7, PSMB10, GNAI2, PSMB6, RAP1A, UBB, PSMB3, UBC, PMAIP1, CSK, S1PR4, S100A10, CTSA, OSBPL8, CD74, TGFB1, TRAPPC1, CFLAR, PSMB8, PSMB9, ALOX5AP, BAX, FAS, CALM1, LAT, LIMS1	250	2.30686	4.27508e-05	3.00007e-07	2.5684982557588407E-7\
GO:0051439~regulation of ubiquitin-protein ligase activity involved in mitotic cell cycle	12	4.41176	9.07574e-09	PSMD8, PSMA5, PSMB6, UBB, PSMB3, UBC, PSME1, PSME2, PSMB8, PSMB10, PSMA7, PSMB9	250	11.1	4.29001e-05	3.00007e-07	2.5684982557588407E-7\
GO:0009123~nucleoside monophosphate metabolic process	22	8.08824	9.39997e-09	COX8A, HSPA8, COX7B, TGFB1, TPI1, PARP1, PGAM1, NDUFA1, UQCR11, UQCR10, PARK7, COX5B, COX6A1, COX5A, LDHA, PKM, GUK1, OGDH, TSPO, HPRT1, ALDOA, GAPDH	250	4.71125	4.44326e-05	3.08567e-07	2.641781891217964E-7\
GO:1904667~negative regulation of ubiquitin protein ligase activity	12	4.41176	1.05462e-08	PSMD8, PSMA5, PSMB6, UBB, PSMB3, UBC, PSME1, PSME2, PSMB8, PSMB10, PSMA7, PSMB9	250	10.9479	4.98507e-05	3.43806e-07	2.943483960038589E-7\
GO:0035567~non-canonical Wnt signaling pathway	16	5.88235	1.16202e-08	PSMB8, PSMB10, RHOA, PSMA7, PSMB9, PSMD8, PSMA5, PSMB6, UBB, PSMB3, UBC, PSME1, PSME2, PFN1, CALM1, AP2M1	250	6.87484	5.49271e-05	3.76223e-07	3.2210167284689656E-7\
GO:0015031~protein transport	60	22.0588	1.36251e-08	ARL6IP1, YWHAB, PARK7, HMGB1, SRP14, HERPUD1, PYCARD, PSMD8, UBL5, YWHAQ, CFL1, CASP1, RAC2, TSPO, SEC61B, TNFRSF4, AP2M1, YWHAH, SRGN, GBP5, GABARAPL2, ANXA1, PARP1, ANXA2, TAP1, ACTN4, DYNLL1, YWHAZ, RHOA, VAMP8, MYH9, HCLS1, LCP1, EZR, SLC25A5, VAMP5, PPIA, OPTN, ARF5, RGS19, GATA3, TXN, OAZ1, SLC9A3R1, RAP1A, PRDX1, LMNA, UCP2, FLNA, CSK, CD58, GBP1, CTSA, CD74, HSPA8, HLA-DRB5, TGFB1, CD2, H…	250	2.14839	6.44036e-05	4.38134e-07	3.7510608997685936E-7\
GO:0008219~cell death	62	22.7941	1.40634e-08	ITGB1, ARL6IP1, YWHAB, HMGB2, PARK7, HMGB1, HERPUD1, PYCARD, MRPL41, LGALS3, LGALS1, YWHAQ, CFL1, CASP4, ANXA6, CASP1, TSPO, CTLA4, TNFRSF4, CTSC, YWHAH, SRGN, ANXA1, PARP1, TSC22D3, ANXA5, ACTN4, EMP3, DYNLL1, YWHAZ, AES, PKM, LCK, HCLS1, CARD16, SLC25A5, GAPDH, OPTN, RGS19, RPS27L, GATA3, TXN, CORO1A, CRIP1, SLC9A3R1, LDHA, UBB, UBC, LMNA, UCP2, FLNA, PMAIP1, CD59, CD74, TGFB1, STAT1, CFLAR, HI…	250	2.10889	6.64756e-05	4.49175e-07	3.845589316820523E-7\
GO:0097190~apoptotic signaling pathway	30	11.0294	1.42619e-08	YWHAB, HMGB2, RPS27L, PARK7, CRIP1, HERPUD1, PYCARD, SLC9A3R1, LGALS3, UBB, YWHAQ, CASP4, LMNA, ANXA6, PMAIP1, TNFRSF4, CTSC, YWHAH, SRGN, CD74, TGFB1, PARP1, CFLAR, DYNLL1, YWHAZ, PPP1CA, LCK, BAX, FAS, SLC25A5	250	3.4271	6.74139e-05	4.52457e-07	3.873692198001806E-7\
GO:0050790~regulation of catalytic activity	70	25.7353	1.47782e-08	ITGB1, ARL6IP1, YWHAB, GMFG, NCF4, HMGB2, PARK7, HMGB1, COX6A1, HERPUD1, PYCARD, PSMD8, RGS1, ARHGDIB, CASP1, RAC2, SH3BGRL3, SEC61B, SPTAN1, DUSP4, CAP1, GABARAPL2, ANXA1, ANXA2, ANXA5, RHOG, CYBA, RHOA, PSMA5, LCK, PSME1, PSME2, CARD16, PFN1, CSTB, RGS19, RPS27L, TXN, IQGAP2, CST7, OAZ1, PSMA7, PSMB10, GNAI2, PSMB6, SLC9A3R1, RAP1A, UBB, PSMB3, UBC, PMAIP1, CSK, S1PR4, S100A10, CTSA, OSBPL8, CD…	250	1.97794	6.98539e-05	4.65709e-07	3.9871457335985E-7\
GO:0010648~negative regulation of cell communication	45	16.5441	1.56601e-08	ITGB1, RGS19, YWHAB, HMGB2, GATA3, PARK7, PRDM1, PSMB10, PSMA7, GNAI2, HERPUD1, PSMD8, PYCARD, PSMB6, SLC9A3R1, LGALS3, RAP1A, UBB, RGS1, PSMB3, UBC, LMNA, UCP2, CSK, GBP1, AP2M1, DUSP4, CD74, TGFB1, STAT1, CFLAR, PSMB8, PSMB9, AES, RBX1, FKBP1A, PSMA5, PSME1, BAX, PSME2, FAS, EZR, CALM1, SLC25A5, OPTN	250	2.53553	7.40224e-05	4.8768e-07	4.175252381078006E-7\
GO:0070663~regulation of leukocyte proliferation	18	6.61765	1.56817e-08	SASH3, CD74, HLA-DRB5, TGFB1, ANXA1, HLA-A, HMGB1, PRDM1, CORO1A, PYCARD, LGALS3, HLA-DPB1, RAC2, CTLA4, CD59, TNFRSF4, HLA-DRB1, HLA-DPA1	250	5.76346	7.41246e-05	4.8768e-07	4.175252381078006E-7\
GO:0016192~vesicle-mediated transport	52	19.1176	1.61485e-08	ITGB1, WDR1, ARPC1B, BRK1, ICAM3, HMGB1, ACTB, ACTG1, PYCARD, LGALS3, TMSB4X, RAC2, SPTAN1, B2M, AP2M1, CTSC, SRGN, ACTR3, CAP1, GABARAPL2, ANXA1, ANXA2, ANXA11, CYBA, ACTN4, DYNLL1, ARL4C, VAMP8, MYH9, EZR, ALDOA, VAMP5, OPTN, ARF5, DCTN3, CORO1A, CNN2, RAP1A, FLNA, CSK, CD59, S100A10, HSPA8, TGFB1, TRAPPC1, ARPC5, ARPC2, ARPC3, CALM1, LAT, COPE, MYO1G	250	2.31807	7.63311e-05	4.98915e-07	4.2714412141390055E-7\
GO:0051437~positive regulation of ubiquitin-protein ligase activity involved in regulation of mitotic cell cycle transition	12	4.41176	1.63163e-08	PSMD8, PSMA5, PSMB6, UBB, PSMB3, UBC, PSME1, PSME2, PSMB8, PSMB10, PSMA7, PSMB9	250	10.5158	7.7124e-05	5.00824e-07	4.287784495403809E-7\
GO:1904951~positive regulation of establishment of protein localization	28	10.2941	1.71987e-08	ITGB1, YWHAB, GATA3, HMGB1, OAZ1, PSMD8, PYCARD, UBL5, YWHAQ, CASP1, RAC2, FLNA, PMAIP1, CD58, TNFRSF4, YWHAH, HLA-DRB5, TGFB1, PARP1, RHOG, DYNLL1, YWHAZ, RHOA, CD2, HCLS1, EZR, PPIA, HLA-DRB1	250	3.60696	8.12948e-05	5.21041e-07	4.460866544853087E-7\
GO:0044106~cellular amine metabolic process	14	5.14706	1.72951e-08	PARK7, OAZ1, SAT1, PSMB8, PSMB10, PSMA7, PSMB9, PSMD8, PSMA5, PSMB6, PSMB3, PSME1, PSME2, HPRT1	250	8.10783	8.17505e-05	5.21041e-07	4.460866544853087E-7\
GO:0023057~negative regulation of signaling	45	16.5441	1.73056e-08	ITGB1, RGS19, YWHAB, HMGB2, GATA3, PARK7, PRDM1, PSMB10, PSMA7, GNAI2, HERPUD1, PSMD8, PYCARD, PSMB6, SLC9A3R1, LGALS3, RAP1A, UBB, RGS1, PSMB3, UBC, LMNA, UCP2, CSK, GBP1, AP2M1, DUSP4, CD74, TGFB1, STAT1, CFLAR, PSMB8, PSMB9, AES, RBX1, FKBP1A, PSMA5, PSME1, BAX, PSME2, FAS, EZR, CALM1, SLC25A5, OPTN	250	2.52698	8.18e-05	5.21041e-07	4.460866544853087E-7\
GO:0034341~response to interferon-gamma	16	5.88235	1.94891e-08	GBP5, HLA-DRB5, STAT1, HLA-C, HLA-A, MT2A, HLA-DPB1, HLA-DRA, CD58, GBP2, GAPDH, GBP1, B2M, HLA-DRB1, HLA-DPA1, HLA-DQB1	250	6.61863	9.21207e-05	5.83069e-07	4.991919504185326E-7\
GO:0010941~regulation of cell death	52	19.1176	2.23993e-08	ITGB1, ARL6IP1, YWHAB, HMGB2, PARK7, HMGB1, HERPUD1, PYCARD, LGALS3, LGALS1, YWHAQ, CFL1, CASP4, CASP1, TSPO, CTLA4, TNFRSF4, CTSC, YWHAH, ANXA1, PARP1, TSC22D3, ANXA5, ACTN4, DYNLL1, YWHAZ, AES, LCK, HCLS1, CARD16, SLC25A5, RPS27L, GATA3, TXN, CORO1A, SLC9A3R1, LDHA, UBB, UBC, LMNA, UCP2, FLNA, PMAIP1, CD59, CD74, TGFB1, STAT1, CFLAR, HIGD2A, PPP1CA, BAX, FAS	250	2.29503	0.000105876	6.60458e-07	5.654480864288567E-7\
GO:0034314~Arp2/3 complex-mediated actin nucleation	9	3.30882	2.2476e-08	ACTR3, ARPC2, ARPC3, GMFG, ARPC1B, BRK1, ARPC5, IQGAP2, CORO1B	250	18.1636	0.000106239	6.60458e-07	5.654480864288567E-7\
GO:0009141~nucleoside triphosphate metabolic process	21	7.72059	2.2495e-08	COX8A, HSPA8, COX7B, TGFB1, TPI1, PARP1, PGAM1, NDUFA1, UQCR11, UQCR10, PARK7, COX5B, COX6A1, COX5A, LDHA, PKM, GUK1, OGDH, TSPO, ALDOA, GAPDH	250	4.70909	0.000106328	6.60458e-07	5.654480864288567E-7\
GO:0051223~regulation of protein transport	34	12.5	2.3721e-08	RGS19, GATA3, HMGB1, PARK7, TXN, OAZ1, PSMD8, PYCARD, UBL5, SLC9A3R1, RAP1A, PRDX1, UCP2, CASP1, RAC2, FLNA, CSK, CD58, GBP1, TNFRSF4, SRGN, HSPA8, HLA-DRB5, TGFB1, ANXA1, PARP1, RHOA, CD2, HCLS1, LCP1, EZR, SLC25A5, PPIA, HLA-DRB1	250	3.03539	0.000112123	6.88259e-07	5.892494533044896E-7\
GO:1903321~negative regulation of protein modification by small protein conjugation or removal	15	5.51471	2.37331e-08	ISG15, PARK7, PSMB8, PSMB10, PSMA7, PSMB9, PSMD8, PSMA5, PSMB6, UBB, PSMB3, UBC, PSME1, TSPO, PSME2	250	7.13571	0.00011218	6.88259e-07	5.892494533044896E-7\
GO:0031145~anaphase-promoting complex-dependent catabolic process	12	4.41176	2.47491e-08	PSMD8, PSMA5, PSMB6, UBB, PSMB3, UBC, PSME1, PSME2, PSMB8, PSMB10, PSMA7, PSMB9	250	10.1165	0.000116982	7.13347e-07	6.107289348734456E-7\
GO:1903827~regulation of cellular protein localization	29	10.6618	2.52354e-08	ITGB1, RGS19, YWHAB, PARK7, TXN, OAZ1, PSMD8, UBL5, SLC9A3R1, YWHAQ, PRDX1, LMNA, RAC2, FLNA, PMAIP1, CSK, GBP1, AP2M1, YWHAH, TGFB1, PARP1, RHOG, DYNLL1, YWHAZ, RHOA, VAMP8, HCLS1, LCP1, EZR	250	3.43665	0.000119281	7.22956e-07	6.189557820390391E-7\
GO:0044085~cellular component biogenesis	80	29.4118	2.74251e-08	ITGB1, ARL6IP1, WDR1, YWHAB, GMFG, ARPC1B, HMGB2, BRK1, PARK7, HMGB1, ACTB, ACTG1, PYCARD, PSMD8, MAP1LC3B, CAPZB, TMSB4X, ANXA6, RAC2, SPTAN1, TMSB10, CTSC, ACTR3, GBP5, GABARAPL2, PARP1, ANXA2, RHOG, CYBA, ACTN4, EMP3, YWHAZ, RHOA, RBX1, HCLS1, HPRT1, LCP1, EZR, PFN1, ALDOA, PPIA, AHNAK, POMP, TWF2, RPS27L, UQCR10, IQGAP2, CORO1A, CORO1B, SLC9A3R1, RAP1A, UBB, UBC, FLNA, PMAIP1, CD59, S100A10, …	250	1.82841	0.00012963	7.80955e-07	6.686111838418566E-7\
GO:0071356~cellular response to tumor necrosis factor	19	6.98529	2.88614e-08	STAT1, CYBA, GATA3, PSMB8, PSMB10, PSMA7, PSMB9, PSMD8, PYCARD, PSMA5, PSMB6, UBB, PSMB3, UBC, PSME1, FAS, PSME2, CD58, TNFRSF4	250	5.18607	0.000136418	8.16933e-07	6.994134135115824E-7\
GO:0031295~T cell costimulation	12	4.41176	3.23413e-08	HLA-DRB5, LGALS1, LCK, TRBC1, HLA-DPB1, HLA-DRA, CTLA4, CSK, CD3D, HLA-DRB1, HLA-DPA1, HLA-DQB1	250	9.86667	0.000152866	9.09985e-07	7.790793084850535E-7\
GO:0043933~macromolecular complex subunit organization	71	26.1029	3.62898e-08	WDR1, YWHAB, GMFG, ARPC1B, HMGB2, BRK1, PARK7, HMGB1, ACTB, PYCARD, MRPL41, PSMD8, CAPZB, TMSB4X, CFL1, ANXA6, SH3BGRL3, SPTAN1, TMSB10, CTSC, ACTR3, GBP5, PARP1, ANXA2, H2AFZ, H2AFV, CYBA, RBX1, EID1, HCLS1, HPRT1, LCP1, PFN1, ALDOA, AHNAK, POMP, TWF2, RPS27L, GATA3, UQCR10, IQGAP2, CORO1A, CORO1B, SLC9A3R1, ZNHIT1, UBB, UBC, PMAIP1, CD59, S100A10, ATF7IP, CD74, HSPA8, HLA-DRB5, TGFB1, TRAPPC1, …	250	1.92141	0.000171527	1.01504e-06	8.690221675662839E-7\
GO:0031294~lymphocyte costimulation	12	4.41176	3.68637e-08	HLA-DRB5, LGALS1, LCK, TRBC1, HLA-DPB1, HLA-DRA, CTLA4, CSK, CD3D, HLA-DRB1, HLA-DPA1, HLA-DQB1	250	9.74634	0.00017424	1.01903e-06	8.724411749745818E-7\
GO:1904668~positive regulation of ubiquitin protein ligase activity	12	4.41176	3.68637e-08	PSMD8, PSMA5, PSMB6, UBB, PSMB3, UBC, PSME1, PSME2, PSMB8, PSMB10, PSMA7, PSMB9	250	9.74634	0.00017424	1.01903e-06	8.724411749745818E-7\
GO:0043488~regulation of mRNA stability	15	5.51471	3.71816e-08	HSPA8, YWHAB, YWHAZ, PSMB8, PSMB10, PSMA7, PSMB9, PSMD8, PSMA5, PSMB6, UBB, PSMB3, UBC, PSME1, PSME2	250	6.88966	0.000175742	1.02185e-06	8.748486391965209E-7\
GO:0009968~negative regulation of signal transduction	42	15.4412	3.85144e-08	ITGB1, RGS19, YWHAB, HMGB2, GATA3, PARK7, PRDM1, PSMB10, PSMA7, HERPUD1, PSMD8, PYCARD, PSMB6, SLC9A3R1, LGALS3, UBB, RGS1, PSMB3, UBC, LMNA, CSK, GBP1, AP2M1, DUSP4, CD74, TGFB1, STAT1, CFLAR, PSMB8, PSMB9, AES, RBX1, FKBP1A, PSMA5, PSME1, BAX, PSME2, FAS, EZR, CALM1, SLC25A5, OPTN	250	2.5686	0.000182041	1.05236e-06	9.009703538517321E-7\
GO:0009308~amine metabolic process	14	5.14706	4.31135e-08	PARK7, OAZ1, SAT1, PSMB8, PSMB10, PSMA7, PSMB9, PSMD8, PSMA5, PSMB6, PSMB3, PSME1, PSME2, HPRT1	250	7.51935	0.000203777	1.17125e-06	1.0027597340716376E-6\
GO:1903362~regulation of cellular protein catabolic process	19	6.98529	4.47344e-08	GABARAPL2, ANXA2, PARK7, PSMB8, PSMB10, PSMA7, PSMB9, HERPUD1, PSMD8, PSMA5, PSMB6, UBB, PSMB3, UBC, SUMO2, PSME1, PSME2, EZR, CTSC	250	5.04143	0.000211437	1.20834e-06	1.034515737296463E-6\
GO:0044089~positive regulation of cellular component biogenesis	25	9.19118	5.22905e-08	ARPC1B, GMFG, TWF2, BRK1, IQGAP2, CORO1A, CORO1B, PYCARD, RAC2, PMAIP1, S100A10, ACTR3, GBP5, TGFB1, PARP1, ARPC5, RHOA, RBX1, ARPC2, ARPC3, BAX, FAS, LCP1, PFN1, LIMS1	250	3.77551	0.000247147	1.40442e-06	1.2023848120661354E-6\
GO:1902580~single-organism cellular localization	42	15.4412	5.34206e-08	ITGB1, RGS19, ARL6IP1, YWHAB, TXN, SRP14, COX5B, SLC9A3R1, RAP1A, SCP2, UBB, YWHAQ, PRDX1, LMNA, CFL1, FLNA, PMAIP1, CSK, SEC61B, GBP1, AP2M1, S100A10, YWHAH, ACTR3, TGFB1, PARP1, ANXA2, RHOG, TAP1, ACTN4, DYNLL1, YWHAZ, RHOA, CD2, VAMP8, BAX, MYH9, HCLS1, EZR, VAMP5, OPTN, LAT	250	2.53829	0.000252487	1.42666e-06	1.2214300323943097E-6\
GO:0002223~stimulatory C-type lectin receptor signaling pathway	13	4.77941	5.47926e-08	ICAM3, PSMB8, PSMB10, PSMA7, PSMB9, PSMD8, PSMA5, PSMB6, UBB, PSMB3, UBC, PSME1, PSME2	250	8.24571	0.000258971	1.45508e-06	1.2457625393003231E-6\
GO:0031329~regulation of cellular catabolic process	23	8.45588	5.68495e-08	GABARAPL2, ANXA2, PGAM1, HMGB1, PARK7, PSMB8, PSMB10, PSMA7, PSMB9, HERPUD1, PPP1CA, PSMD8, PSMA5, PSMB6, UBB, PSMB3, UBC, SUMO2, PSME1, BAX, PSME2, EZR, CTSC	250	4.06313	0.000268692	1.50127e-06	1.2853077302461114E-6\
GO:1904666~regulation of ubiquitin protein ligase activity	12	4.41176	6.11043e-08	PSMD8, PSMA5, PSMB6, UBB, PSMB3, UBC, PSME1, PSME2, PSMB8, PSMB10, PSMA7, PSMB9	250	9.29302	0.000288798	1.60467e-06	1.3738280790996557E-6\
GO:0042129~regulation of T cell proliferation	15	5.51471	6.22095e-08	SASH3, HLA-DRB5, TGFB1, ANXA1, HLA-A, HMGB1, CORO1A, PYCARD, LGALS3, HLA-DPB1, RAC2, CTLA4, CD59, HLA-DRB1, HLA-DPA1	250	6.61589	0.000294021	1.62467e-06	1.3909497604890732E-6\
GO:2001233~regulation of apoptotic signaling pathway	23	8.45588	6.56857e-08	CD74, PARP1, YWHAB, HMGB2, CFLAR, PARK7, DYNLL1, YWHAZ, HERPUD1, PPP1CA, PYCARD, LGALS3, SLC9A3R1, UBB, YWHAQ, LCK, LMNA, FAS, BAX, PMAIP1, SLC25A5, CTSC, YWHAH	250	4.03105	0.000310448	1.70602e-06	1.4606047047265272E-6\
GO:0043487~regulation of RNA stability	15	5.51471	6.76186e-08	HSPA8, YWHAB, YWHAZ, PSMB8, PSMB10, PSMA7, PSMB9, PSMD8, PSMA5, PSMB6, UBB, PSMB3, UBC, PSME1, PSME2	250	6.57237	0.000319582	1.73813e-06	1.4880924990306067E-6\
GO:0002220~innate immune response activating cell surface receptor signaling pathway	13	4.77941	6.77793e-08	ICAM3, PSMB8, PSMB10, PSMA7, PSMB9, PSMD8, PSMA5, PSMB6, UBB, PSMB3, UBC, PSME1, PSME2	250	8.09159	0.000320341	1.73813e-06	1.4880924990306067E-6\
GO:0045010~actin nucleation	10	3.67647	6.8025e-08	ACTR3, ARPC2, ARPC3, GMFG, ARPC1B, BRK1, ARPC5, IQGAP2, CORO1A, CORO1B	250	12.8077	0.000321502	1.73813e-06	1.4880924990306067E-6\
GO:0012501~programmed cell death	58	21.3235	7.40195e-08	ITGB1, ARL6IP1, YWHAB, HMGB2, PARK7, HMGB1, HERPUD1, PYCARD, MRPL41, LGALS3, LGALS1, YWHAQ, CFL1, CASP4, ANXA6, CASP1, TSPO, CTLA4, TNFRSF4, CTSC, YWHAH, SRGN, ANXA1, PARP1, TSC22D3, ANXA5, ACTN4, DYNLL1, YWHAZ, AES, PKM, LCK, HCLS1, CARD16, SLC25A5, GAPDH, RPS27L, GATA3, CORO1A, CRIP1, SLC9A3R1, LDHA, UBB, UBC, LMNA, UCP2, FLNA, PMAIP1, CD59, CD74, TGFB1, STAT1, CFLAR, HIGD2A, PPP1CA, CD2, BAX, …	250	2.08575	0.000349829	1.88113e-06	1.6105207445552322E-6\
GO:0051649~establishment of localization in cell	61	22.4265	8.11624e-08	ARL6IP1, YWHAB, PARK7, SRP14, HERPUD1, PSMD8, UBL5, SCP2, YWHAQ, CFL1, RAC2, TSPO, SEC61B, SPTAN1, AP2M1, CTSC, YWHAH, ACTR3, PARP1, ANXA2, TAP1, CYBA, ACTN4, DYNLL1, YWHAZ, RHOA, VAMP8, LCK, MYH9, HCLS1, LCP1, EZR, OPTN, RGS19, DCTN3, TXN, COX5B, CORO1A, OAZ1, SLC9A3R1, RAP1A, UBB, PRDX1, UBC, LMNA, UCP2, FLNA, PMAIP1, CD59, CTSA, CD74, HSPA8, HLA-DRB5, TGFB1, TRAPPC1, FKBP1A, BAX, CALM1, LAT, H…	250	2.02725	0.000383581	2.05163e-06	1.7564935938635336E-6\
GO:0030162~regulation of proteolysis	32	11.7647	8.16744e-08	CSTB, ARL6IP1, RPS27L, HMGB1, PARK7, CST7, PSMB10, PSMA7, HERPUD1, PSMD8, PYCARD, PSMB6, UBB, PSMB3, UBC, SUMO2, CASP1, PMAIP1, CD59, CTSC, GABARAPL2, PSMB8, PSMB9, PSMA5, LCK, PSME1, BAX, MYH9, PSME2, FAS, CARD16, PI16	250	3.01017	0.000386	2.05359e-06	1.7581716686188597E-6\
GO:0002250~adaptive immune response	24	8.82353	8.95673e-08	SASH3, CD74, HLA-DRB5, TGFB1, ANXA1, TAP1, HLA-A, GATA3, HMGB1, PRDM1, LIME1, BATF, PYCARD, SIT1, FAS, CTLA4, CSK, CCR6, B2M, LAT, CTSC, HLA-DRB1, MYO1G, HLA-DQB1	250	3.80571	0.000423295	2.24013e-06	1.9178780480060168E-6\
GO:0034612~response to tumor necrosis factor	19	6.98529	9.11152e-08	STAT1, CYBA, GATA3, PSMB8, PSMB10, PSMA7, PSMB9, PSMD8, PYCARD, PSMA5, PSMB6, UBB, PSMB3, UBC, PSME1, FAS, PSME2, CD58, TNFRSF4	250	4.81141	0.000430609	2.26685e-06	1.940752765045845E-6\
GO:0009966~regulation of signal transduction	75	27.5735	9.17523e-08	ITGB1, YWHAB, HMGB2, SLA, PARK7, HMGB1, PRDM1, HERPUD1, PYCARD, PSMD8, LGALS3, LGALS1, CAPZB, YWHAQ, GLIPR2, RGS1, ARHGDIB, CASP1, RAC2, TNFRSF4, AP2M1, CTSC, YWHAH, DUSP4, PARP1, ANXA2, RHOG, CYBA, ACTN4, DYNLL1, YWHAZ, RHOA, AES, RBX1, PSMA5, LCK, PSME1, PSME2, HCLS1, S100A4, EZR, SLC25A5, OPTN, RGS19, GATA3, TXN, PSMA7, PSMB10, GNAI2, PSMB6, SLC9A3R1, SH3BGRL, RAP1A, UBB, PSMB3, PRDX1, UBC, LM…	250	1.83101	0.000433619	2.27075e-06	1.9440925158515567E-6\
GO:0046128~purine ribonucleoside metabolic process	22	8.08824	9.66114e-08	COX8A, HSPA8, COX7B, TGFB1, TPI1, PARP1, PGAM1, NDUFA1, UQCR11, UQCR10, PARK7, COX5B, COX6A1, COX5A, LDHA, PKM, GUK1, OGDH, TSPO, HPRT1, ALDOA, GAPDH	250	4.11573	0.000456578	2.37855e-06	2.0363864939661975E-6\
GO:2000060~positive regulation of protein ubiquitination involved in ubiquitin-dependent protein catabolic process	12	4.41176	1.1068e-07	PSMD8, PSMA5, PSMB6, UBB, PSMB3, UBC, PSME1, PSME2, PSMB8, PSMB10, PSMA7, PSMB9	250	8.78242	0.00052305	2.71081e-06	2.320849528287197E-6\
GO:0042278~purine nucleoside metabolic process	22	8.08824	1.11366e-07	COX8A, HSPA8, COX7B, TGFB1, TPI1, PARP1, PGAM1, NDUFA1, UQCR11, UQCR10, PARK7, COX5B, COX6A1, COX5A, LDHA, PKM, GUK1, OGDH, TSPO, HPRT1, ALDOA, GAPDH	250	4.08134	0.000526289	2.71354e-06	2.323187862292023E-6\
GO:0023051~regulation of signaling	81	29.7794	1.24254e-07	ITGB1, YWHAB, HMGB2, SLA, PARK7, HMGB1, PRDM1, HERPUD1, PYCARD, PSMD8, LGALS3, LGALS1, CAPZB, YWHAQ, GLIPR2, RGS1, ARHGDIB, CASP1, RAC2, TNFRSF4, AP2M1, CTSC, YWHAH, DUSP4, ANXA1, PARP1, ANXA2, RHOG, CYBA, ACTN4, DYNLL1, YWHAZ, RHOA, AES, RBX1, PSMA5, VAMP8, LCK, PSME1, PSME2, HCLS1, S100A4, EZR, SLC25A5, OPTN, RGS19, GATA3, TXN, PSMA7, PSMB10, GNAI2, PSMB6, SLC9A3R1, SH3BGRL, RAP1A, UBB, PSMB3, …	250	1.7572	0.000587177	3.01205e-06	2.5787515449496236E-6\
GO:0010646~regulation of cell communication	80	29.4118	1.3189e-07	ITGB1, YWHAB, HMGB2, SLA, PARK7, HMGB1, PRDM1, HERPUD1, PYCARD, PSMD8, LGALS3, LGALS1, CAPZB, YWHAQ, GLIPR2, RGS1, ARHGDIB, CASP1, RAC2, TNFRSF4, AP2M1, CTSC, YWHAH, DUSP4, ANXA1, PARP1, ANXA2, RHOG, CYBA, ACTN4, DYNLL1, YWHAZ, RHOA, AES, RBX1, PSMA5, VAMP8, LCK, PSME1, PSME2, HCLS1, S100A4, EZR, SLC25A5, OPTN, RGS19, GATA3, TXN, PSMA7, PSMB10, GNAI2, PSMB6, SLC9A3R1, SH3BGRL, RAP1A, UBB, PSMB3, …	250	1.76424	0.000623249	3.18083e-06	2.7232573631977787E-6\
GO:1903364~positive regulation of cellular protein catabolic process	16	5.88235	1.33645e-07	PSMB8, PSMB10, PSMA7, PSMB9, HERPUD1, PSMD8, PSMA5, PSMB6, UBB, PSMB3, UBC, SUMO2, PSME1, PSME2, EZR, CTSC	250	5.72903	0.000631543	3.20681e-06	2.745498909402446E-6\
GO:0051495~positive regulation of cytoskeleton organization	16	5.88235	1.43517e-07	ACTR3, WDR1, ARPC1B, GMFG, BRK1, ARPC5, IQGAP2, CORO1A, RHOA, CORO1B, PYCARD, ARPC2, ARPC3, HCLS1, PFN1, S100A10	250	5.6984	0.000678177	3.4263e-06	2.9334088085298872E-6\
GO:0043623~cellular protein complex assembly	28	10.2941	1.50619e-07	ARPC1B, GMFG, POMP, TWF2, BRK1, UQCR10, IQGAP2, CORO1A, CORO1B, PSMD8, PYCARD, CAPZB, TMSB4X, TMSB10, SPTAN1, ACTR3, GBP5, TGFB1, NDUFA1, CYBA, ARPC5, FKBP1A, ARPC2, ARPC3, HLA-DRA, HCLS1, PFN1, HLA-DRB1	250	3.24313	0.000711721	3.57776e-06	3.063082608320744E-6\
GO:0006915~apoptotic process	55	20.2206	1.56436e-07	ITGB1, ARL6IP1, YWHAB, HMGB2, PARK7, HMGB1, HERPUD1, PYCARD, MRPL41, LGALS3, LGALS1, YWHAQ, CFL1, CASP4, ANXA6, CASP1, TSPO, CTLA4, TNFRSF4, CTSC, YWHAH, SRGN, ANXA1, PARP1, TSC22D3, ANXA5, DYNLL1, YWHAZ, AES, LCK, HCLS1, SLC25A5, GAPDH, RPS27L, GATA3, CORO1A, CRIP1, SLC9A3R1, LDHA, UBB, UBC, LMNA, UCP2, FLNA, PMAIP1, CD59, CD74, TGFB1, STAT1, CFLAR, HIGD2A, PPP1CA, CD2, BAX, FAS	250	2.09674	0.000739202	3.69738e-06	3.165491973479744E-6\
GO:0031400~negative regulation of protein modification process	28	10.2941	1.68493e-07	YWHAB, GMFG, FAM129A, PARK7, PSMB10, PSMA7, PSMD8, PYCARD, PSMB6, SLC9A3R1, UBB, PSMB3, UBC, TSPO, CSK, GBP1, DUSP4, TGFB1, ISG15, PSMB8, PSMB9, FKBP1A, PSMA5, PSME1, BAX, PSME2, EZR, CALM1	250	3.2263	0.000796149	3.96252e-06	3.392492233894522E-6\
GO:0080134~regulation of response to stress	45	16.5441	1.74823e-07	HMGB2, ICAM3, GATA3, HMGB1, PARK7, TXN, PSMB10, PSMA7, HERPUD1, PSMD8, PYCARD, PSMB6, PPP4C, UBB, PSMB3, PRDX1, CASP4, UBC, CASP1, PMAIP1, CD59, B2M, AP2M1, CD74, GBP5, HSPA8, TGFB1, ANXA1, PARP1, ANXA2, STAT1, CYBA, HLA-A, DEK, PSMB8, PSMB9, VAMP8, PSMA5, LCK, ALOX5AP, PSME1, ZYX, BAX, PSME2, EZR	250	2.3323	0.000826048	4.09104e-06	3.502521413772929E-6\
GO:0051258~protein polymerization	18	6.61765	1.82436e-07	ACTR3, ARPC1B, GMFG, TWF2, BRK1, ARPC5, IQGAP2, CORO1A, CORO1B, PYCARD, CAPZB, ARPC2, ARPC3, TMSB4X, HCLS1, PFN1, TMSB10, SPTAN1	250	4.87317	0.000862001	4.24814e-06	3.637027296637251E-6\
GO:0001776~leukocyte homeostasis	11	4.04412	1.87638e-07	CD74, TGFB1, ANXA1, SIT1, TSC22D3, FAS, BAX, PMAIP1, HMGB1, CORO1A, LAT	250	9.63947	0.000886573	4.34787e-06	3.722411584163781E-6\
GO:0090090~negative regulation of canonical Wnt signaling pathway	15	5.51471	1.88811e-07	RGS19, PSMB8, PSMB10, PSMA7, PSMB9, AES, RBX1, PSMD8, PSMA5, PSMB6, UBB, PSMB3, UBC, PSME1, PSME2	250	6.05455	0.000892112	4.35371e-06	3.7274061212664373E-6\
GO:0009894~regulation of catabolic process	26	9.55882	1.94564e-07	ITGB1, HMGB1, PARK7, OAZ1, PSMB10, PSMA7, HERPUD1, PSMD8, PSMB6, UBB, PSMB3, UBC, SUMO2, FLNA, CTSC, GABARAPL2, ANXA2, PGAM1, PSMB8, PSMB9, PPP1CA, PSMA5, PSME1, BAX, PSME2, EZR	250	3.40196	0.00091928	4.46458e-06	3.822326032080059E-6\
GO:0030838~positive regulation of actin filament polymerization	12	4.41176	2.14981e-07	ACTR3, PYCARD, ARPC2, ARPC3, GMFG, ARPC1B, BRK1, ARPC5, PFN1, IQGAP2, CORO1A, CORO1B	250	8.23918	0.0010157	4.90925e-06	4.203036679502491E-6\
GO:0051438~regulation of ubiquitin-protein transferase activity	13	4.77941	2.21462e-07	PARK7, PSMB8, PSMB10, PSMA7, PSMB9, PSMD8, PSMA5, PSMB6, UBB, PSMB3, UBC, PSME1, PSME2	250	7.27563	0.0010463	5.03294e-06	4.308932884217263E-6\
GO:0032269~negative regulation of cellular protein metabolic process	38	13.9706	2.46496e-07	CSTB, ARL6IP1, YWHAB, GMFG, FAM129A, PARK7, CST7, PSMB10, PSMA7, HERPUD1, PSMD8, PYCARD, PSMB6, SLC9A3R1, UBB, PSMB3, UBC, TSPO, CD59, CSK, GBP1, DUSP4, GABARAPL2, TGFB1, ANXA2, ISG15, PSMB8, PSMB9, FKBP1A, PSMA5, PSME1, BAX, PSME2, CARD16, PI16, EZR, CALM1, GAPDH	250	2.55121	0.00116451	5.57505e-06	4.773057521848514E-6\
GO:0001818~negative regulation of cytokine production	17	6.25	2.54194e-07	SRGN, HLA-DRB5, TGFB1, ANXA1, ISG15, UBE2L6, GATA3, HMGB1, PYCARD, UBB, UBC, TSPO, CSK, TIGIT, EZR, GBP1, HLA-DRB1	250	5.07713	0.00120085	5.72179e-06	4.898682013161248E-6\
GO:0048872~homeostasis of number of cells	17	6.25	2.70161e-07	SASH3, CD74, TGFB1, ANXA1, TSC22D3, HMGB2, ISG15, GATA3, HMGB1, CORO1A, SIT1, PRDX1, FAS, BAX, HCLS1, PMAIP1, LAT	250	5.05446	0.00127624	6.05238e-06	5.181717826037607E-6\
GO:1903052~positive regulation of proteolysis involved in cellular protein catabolic process	15	5.51471	2.93125e-07	PSMB8, PSMB10, PSMA7, PSMB9, HERPUD1, PSMD8, PSMA5, PSMB6, UBB, PSMB3, UBC, SUMO2, PSME1, PSME2, CTSC	250	5.84211	0.00138464	6.53586e-06	5.59564451442824E-6\
GO:0002009~morphogenesis of an epithelium	26	9.55882	3.00931e-07	WDR1, GATA3, PSMB10, PSMA7, PSMD8, PSMB6, SLC9A3R1, UBB, PSMB3, UBC, FLNA, AP2M1, TGFB1, STAT1, PSMB8, RHOA, PSMB9, PPP1CA, PSMA5, PSME1, BAX, PSME2, CCM2, LCP1, EZR, PFN1	250	3.32361	0.00142149	6.6784e-06	5.717682656837142E-6\
GO:2000058~regulation of protein ubiquitination involved in ubiquitin-dependent protein catabolic process	12	4.41176	3.25922e-07	PSMD8, PSMA5, PSMB6, UBB, PSMB3, UBC, PSME1, PSME2, PSMB8, PSMB10, PSMA7, PSMB9	250	7.91287	0.00153945	7.19921e-06	6.163575079114931E-6\
GO:0035556~intracellular signal transduction	72	26.4706	3.39999e-07	ITGB1, YWHAB, BRK1, PARK7, HMGB1, HERPUD1, PYCARD, PSMD8, LGALS1, CAPZB, YWHAQ, GLIPR2, ARHGDIB, CFL1, CASP4, CASP1, RAC2, CCR6, SPTAN1, TNFRSF4, DUSP4, PARP1, RHOG, ACTN4, RHOA, RBX1, ARL4C, PSMA5, DOK2, LCK, PSME1, PSME2, HCLS1, S100A4, LCP1, EZR, OPTN, ARF5, RGS19, RPS27L, GATA3, TXN, CRIP1, PSMA7, PSMB10, GNAI2, PSMB6, SLC9A3R1, RAP1A, PPP4C, UBB, PSMB3, PRDX1, UBC, FLNA, PMAIP1, CSK, GBP1, O…	250	1.80474	0.00160589	7.47524e-06	6.399896537334209E-6\
GO:0042592~homeostatic process	52	19.1176	3.44885e-07	NCF4, HMGB2, HMGB1, AQP3, ACTB, ACTG1, HERPUD1, MT2A, LGALS1, SIT1, FTH1, ANXA6, RAC2, TSPO, SH3BGRL3, CCR6, B2M, CD52, ANXA1, PARP1, TSC22D3, TAP1, CYBA, LCK, HCLS1, ALDOA, SASH3, GLRX, GATA3, TXN, CORO1A, SLC9A3R1, RAP1A, PRDX1, UCP2, PMAIP1, CSK, S1PR4, CD74, HLA-DRB5, TGFB1, STAT1, ISG15, ATP2B1, FKBP1A, BAX, FAS, CALM1, HIST1H4C, LAT, HLA-DRB1, NOP10	250	2.10529	0.00162894	7.53546e-06	6.451448274467264E-6\
GO:0051248~negative regulation of protein metabolic process	39	14.3382	3.45926e-07	CSTB, ARL6IP1, YWHAB, GMFG, FAM129A, PARK7, CST7, PSMB10, PSMA7, HERPUD1, PSMD8, PYCARD, PSMB6, SLC9A3R1, UBB, PSMB3, UBC, TSPO, FLNA, CD59, CSK, GBP1, DUSP4, GABARAPL2, TGFB1, ANXA2, ISG15, PSMB8, PSMB9, FKBP1A, PSMA5, PSME1, BAX, PSME2, CARD16, PI16, EZR, CALM1, GAPDH	250	2.47607	0.00163386	7.53546e-06	6.451448274467264E-6\
GO:0009119~ribonucleoside metabolic process	22	8.08824	3.57266e-07	COX8A, HSPA8, COX7B, TGFB1, TPI1, PARP1, PGAM1, NDUFA1, UQCR11, UQCR10, PARK7, COX5B, COX6A1, COX5A, LDHA, PKM, GUK1, OGDH, TSPO, HPRT1, ALDOA, GAPDH	250	3.80571	0.00168737	7.74677e-06	6.6323600124623026E-6\
GO:0034613~cellular protein localization	51	18.75	3.64017e-07	ITGB1, ARL6IP1, YWHAB, PARK7, SRP14, HERPUD1, PSMD8, UBL5, SCP2, YWHAQ, TMSB4X, CFL1, RAC2, TSPO, SEC61B, TMSB10, AP2M1, YWHAH, SRGN, PARP1, ANXA2, RHOG, TAP1, DYNLL1, YWHAZ, RHOA, VAMP8, HCLS1, LCP1, EZR, VAMP5, OPTN, RGS19, TWF2, TXN, OAZ1, CORO1B, SLC9A3R1, PRDX1, LMNA, FLNA, PMAIP1, CSK, GBP1, S100A10, CTSA, OSBPL8, CD74, HSPA8, TGFB1, BAX	250	2.12288	0.00171923	7.85711e-06	6.7268292752736265E-6\
GO:1903050~regulation of proteolysis involved in cellular protein catabolic process	17	6.25	3.86468e-07	GABARAPL2, PARK7, PSMB8, PSMB10, PSMA7, PSMB9, HERPUD1, PSMD8, PSMA5, PSMB6, UBB, PSMB3, UBC, SUMO2, PSME1, PSME2, CTSC	250	4.92261	0.00182517	8.30379e-06	7.109255546008799E-6\
GO:0051443~positive regulation of ubiquitin-protein transferase activity	12	4.41176	3.98388e-07	PSMD8, PSMA5, PSMB6, UBB, PSMB3, UBC, PSME1, PSME2, PSMB8, PSMB10, PSMA7, PSMB9	250	7.75922	0.00188141	8.52117e-06	7.295358778054429E-6\
GO:0002443~leukocyte mediated immunity	21	7.72059	4.29906e-07	SASH3, CD74, HLA-DRB5, TGFB1, WDR1, HLA-A, GATA3, HMGB1, CORO1A, BATF, VAMP8, PRDX1, RAC2, FAS, CCR6, B2M, LAT, CTSC, HLA-DRB1, MYO1G, HLA-DQB1	250	3.92865	0.0020301	9.15391e-06	7.837079003969197E-6\
GO:0010942~positive regulation of cell death	28	10.2941	4.42637e-07	ITGB1, YWHAB, RPS27L, HMGB1, PARK7, PYCARD, SLC9A3R1, LDHA, UBB, YWHAQ, UBC, UCP2, CASP1, TSPO, CTLA4, PMAIP1, CTSC, YWHAH, TGFB1, ANXA1, PARP1, DYNLL1, YWHAZ, AES, PPP1CA, LCK, BAX, FAS	250	3.07216	0.00209016	9.3827e-06	8.032959967971068E-6\
GO:2001235~positive regulation of apoptotic signaling pathway	15	5.51471	4.47713e-07	YWHAB, PARK7, DYNLL1, YWHAZ, PPP1CA, PYCARD, SLC9A3R1, UBB, YWHAQ, LCK, FAS, BAX, PMAIP1, CTSC, YWHAH	250	5.64407	0.0021141	9.44795e-06	8.088816992527116E-6\
GO:0070727~cellular macromolecule localization	51	18.75	4.64547e-07	ITGB1, ARL6IP1, YWHAB, PARK7, SRP14, HERPUD1, PSMD8, UBL5, SCP2, YWHAQ, TMSB4X, CFL1, RAC2, TSPO, SEC61B, TMSB10, AP2M1, YWHAH, SRGN, PARP1, ANXA2, RHOG, TAP1, DYNLL1, YWHAZ, RHOA, VAMP8, HCLS1, LCP1, EZR, VAMP5, OPTN, RGS19, TWF2, TXN, OAZ1, CORO1B, SLC9A3R1, PRDX1, LMNA, FLNA, PMAIP1, CSK, GBP1, S100A10, CTSA, OSBPL8, CD74, HSPA8, TGFB1, BAX	250	2.10577	0.00219351	9.75962e-06	8.355658786222894E-6\
GO:0009605~response to external stimulus	60	22.0588	6.12222e-07	HMGB2, PARK7, HMGB1, LSP1, PRDM1, AQP3, PYCARD, LGALS3, MAP1LC3B, CFL1, CASP4, CASP1, COTL1, RAC2, TSPO, CCR6, SPTAN1, B2M, TNFRSF4, AP2M1, GBP5, GABARAPL2, ANXA1, ANXA2, RHOG, CYBA, HLA-A, RHOA, AES, VAMP8, PKM, LCK, EZR, OPTN, GATA3, CORO1A, CORO1B, GNAI2, CNN2, LDHA, UCP2, PMAIP1, CD59, GBP1, CD74, HSPA8, HLA-DRB5, TGFB1, STAT1, IL10RA, ISG15, ATP2B1, BATF, PPP1CA, ISG20, ALOX5AP, ZYX, FAS, CA…	250	1.92764	0.00288979	1.28052e-05	1.096310660531023E-5\
GO:0048729~tissue morphogenesis	28	10.2941	7.10851e-07	ITGB1, WDR1, GATA3, PSMB10, PSMA7, PSMD8, PSMB6, SLC9A3R1, UBB, PSMB3, UBC, FLNA, AP2M1, TGFB1, STAT1, PSMB8, RHOA, PSMB9, PPP1CA, FKBP1A, PSMA5, PSME1, BAX, PSME2, CCM2, LCP1, EZR, PFN1	250	2.99807	0.00335455	1.48026e-05	1.267318799438073E-5\
GO:0033036~macromolecule localization	74	27.2059	7.23389e-07	ITGB1, ARL6IP1, YWHAB, PARK7, HMGB1, SRP14, HERPUD1, PYCARD, PSMD8, UBL5, SCP2, YWHAQ, GUK1, TMSB4X, CFL1, CASP1, RAC2, TSPO, SEC61B, TMSB10, TNFRSF4, AP2M1, YWHAH, SRGN, GBP5, GABARAPL2, ANXA1, PARP1, ANXA2, RHOG, TAP1, ACTN4, DYNLL1, YWHAZ, RHOA, VAMP8, MYH9, HCLS1, LCP1, EZR, SLC25A5, VAMP5, PPIA, OPTN, ARF5, RGS19, TWF2, GATA3, TXN, OAZ1, CORO1B, SLC9A3R1, RAP1A, PRDX1, LMNA, UCP2, FLNA, PMAI…	250	1.74952	0.00341362	1.49976e-05	1.284015461433308E-5\
GO:0031331~positive regulation of cellular catabolic process	18	6.61765	7.53026e-07	HMGB1, PSMB8, PSMB10, PSMA7, PSMB9, HERPUD1, PSMD8, PSMA5, PSMB6, UBB, PSMB3, UBC, SUMO2, PSME1, BAX, PSME2, EZR, CTSC	250	4.40735	0.00355323	1.55439e-05	1.3307847197217997E-5\
GO:0002521~leukocyte differentiation	24	8.82353	7.59717e-07	ITGB1, SASH3, CD74, TGFB1, ANXA1, PARP1, ANXA2, GATA3, HMGB1, PRDM1, CD3D, BATF, CD2, LGALS3, KLF6, LGALS1, LCK, FAS, BAX, MYH9, HCLS1, CTLA4, CCR6, B2M	250	3.37215	0.00358474	1.56138e-05	1.3367716455495538E-5\
GO:0042176~regulation of protein catabolic process	21	7.72059	7.87231e-07	GABARAPL2, ANXA2, PARK7, OAZ1, PSMB8, PSMB10, PSMA7, PSMB9, HERPUD1, PSMD8, PSMA5, PSMB6, UBB, PSMB3, UBC, SUMO2, PSME1, FLNA, PSME2, EZR, CTSC	250	3.78	0.00371433	1.61093e-05	1.3791872428174783E-5\
GO:0019693~ribose phosphate metabolic process	26	9.55882	7.93361e-07	COX7B, UQCR11, UQCR10, PARK7, COX5B, COX6A1, COX5A, GNAI2, LDHA, GUK1, TSPO, COX8A, CAP1, HSPA8, TGFB1, TPI1, PARP1, PGAM1, NDUFA1, TALDO1, PKM, OGDH, HPRT1, CALM1, ALDOA, GAPDH	250	3.1541	0.0037432	1.61647e-05	1.3839367838308043E-5\
GO:0006897~endocytosis	29	10.6618	8.01496e-07	ITGB1, ARPC1B, BRK1, ICAM3, HMGB1, CORO1A, ACTB, ACTG1, CNN2, PYCARD, LGALS3, RAP1A, CSK, B2M, AP2M1, ACTR3, CAP1, TGFB1, ANXA1, ANXA2, ANXA11, CYBA, ACTN4, ARPC5, ARPC2, ARPC3, MYH9, EZR, MYO1G	250	2.90436	0.00378151	1.62604e-05	1.3921269060439411E-5\
GO:0034622~cellular macromolecular complex assembly	37	13.6029	9.33696e-07	ARPC1B, GMFG, POMP, HMGB2, TWF2, BRK1, RPS27L, HMGB1, UQCR10, IQGAP2, CORO1A, CORO1B, PSMD8, PYCARD, CAPZB, UBB, TMSB4X, UBC, TMSB10, SPTAN1, ACTR3, GBP5, TGFB1, PARP1, H3F3A, NDUFA1, CYBA, ARPC5, RBX1, FKBP1A, ARPC2, ARPC3, HLA-DRA, HCLS1, PFN1, HIST1H4C, HLA-DRB1	250	2.45438	0.00440386	1.88615e-05	1.6148152163069724E-5\
GO:0016477~cell migration	41	15.0735	9.79843e-07	ITGB1, SELPLG, WDR1, HMGB2, GATA3, HMGB1, CORO1A, CORO1B, CNN2, PYCARD, SLC9A3R1, LGALS3, GLIPR2, ARHGDIB, RAC2, TSPO, FLNA, CSK, SH3BGRL3, CD58, CCR6, CAP1, OSBPL8, CD74, TGFB1, ANXA1, STAT1, RHOG, ACTN4, ARPC5, RHOA, CD2, DOK2, LCK, OGDH, BAX, MYH9, LCP1, PFN1, PPIA, MYO1G	250	2.30625	0.00462101	1.97094e-05	1.687414162542393E-5\
GO:0030098~lymphocyte differentiation	19	6.98529	1.03162e-06	ITGB1, SASH3, CD74, TGFB1, ANXA1, GATA3, HMGB1, PRDM1, CD3D, BATF, CD2, KLF6, LGALS1, LCK, FAS, BAX, CTLA4, CCR6, B2M	250	4.08194	0.00486462	2.06631e-05	1.7690597543627163E-5\
GO:0009150~purine ribonucleotide metabolic process	25	9.19118	1.05575e-06	COX7B, UQCR11, UQCR10, PARK7, COX5B, COX6A1, COX5A, GNAI2, LDHA, GUK1, TSPO, COX8A, CAP1, HSPA8, TGFB1, TPI1, PARP1, PGAM1, NDUFA1, PKM, OGDH, HPRT1, CALM1, ALDOA, GAPDH	250	3.20192	0.00497808	2.1057e-05	1.8027862564116486E-5\
GO:0090066~regulation of anatomical structure size	24	8.82353	1.08752e-06	ACTR3, WDR1, ARPC1B, GMFG, TWF2, BRK1, ARPC5, IQGAP2, AQP3, CORO1A, CORO1B, PYCARD, SLC9A3R1, CAPZB, ARPC2, ARPC3, TMSB4X, CFL1, HCLS1, SH3BGRL3, PFN1, EZR, TMSB10, SPTAN1	250	3.30248	0.00512751	2.15996e-05	1.849236560598833E-5\
GO:0032273~positive regulation of protein polymerization	12	4.41176	1.11231e-06	ACTR3, PYCARD, ARPC2, ARPC3, GMFG, ARPC1B, BRK1, ARPC5, PFN1, IQGAP2, CORO1A, CORO1B	250	7.01053	0.00524408	2.19262e-05	1.877202310775628E-5\
GO:0009116~nucleoside metabolic process	22	8.08824	1.11324e-06	COX8A, HSPA8, COX7B, TGFB1, TPI1, PARP1, PGAM1, NDUFA1, UQCR11, UQCR10, PARK7, COX5B, COX6A1, COX5A, LDHA, PKM, GUK1, OGDH, TSPO, HPRT1, ALDOA, GAPDH	250	3.5477	0.00524847	2.19262e-05	1.877202310775628E-5\
GO:0006091~generation of precursor metabolites and energy	21	7.72059	1.14401e-06	COX8A, COX7B, TPI1, PGAM1, NDUFA1, UQCR11, UQCR10, HMGB1, PARK7, COX5B, COX6A1, COX5A, PPP1CA, LDHA, PKM, UBB, UBC, OGDH, CALM1, ALDOA, GAPDH	250	3.69024	0.00539312	2.23543e-05	1.9138511029827964E-5\
GO:0000165~MAPK cascade	33	12.1324	1.14443e-06	YWHAB, HMGB1, PSMB10, PSMA7, GNAI2, PSMD8, PYCARD, PSMB6, SLC9A3R1, RAP1A, UBB, GLIPR2, PSMB3, PRDX1, UBC, CSK, GBP1, SPTAN1, TNFRSF4, DUSP4, CD74, TGFB1, PSMB8, PSMB9, RBX1, PSMA5, PSME1, PSME2, FAS, CCM2, EZR, CALM1, LAT	250	2.61332	0.00539513	2.23543e-05	1.9138511029827964E-5\
GO:0051051~negative regulation of transport	23	8.45588	1.18018e-06	SRGN, CD74, TGFB1, ANXA1, ANXA2, HMGB1, PARK7, TXN, CORO1A, OAZ1, VAMP8, FKBP1A, CNN2, LGALS3, SLC9A3R1, RAP1A, YWHAQ, UCP2, CSK, CALM1, SLC25A5, EZR, GBP1	250	3.404	0.00556317	2.29576e-05	1.965506626215365E-5\
GO:0051099~positive regulation of binding	13	4.77941	1.28963e-06	TGFB1, PARP1, ANXA2, HMGB2, GATA3, HMGB1, PARK7, TXN, HERPUD1, FKBP1A, CALM1, B2M, S100A10	250	6.18429	0.00607756	2.49834e-05	2.138941220827614E-5\
GO:0072657~protein localization to membrane	24	8.82353	1.29489e-06	ITGB1, TGFB1, ARL6IP1, ANXA2, YWHAB, RHOG, SRP14, DYNLL1, YWHAZ, SLC9A3R1, SCP2, YWHAQ, BAX, FLNA, PMAIP1, CSK, SEC61B, EZR, VAMP5, GBP1, AP2M1, OPTN, S100A10, YWHAH	250	3.26871	0.00610224	2.49834e-05	2.138941220827614E-5\
GO:0031396~regulation of protein ubiquitination	17	6.25	1.37369e-06	ISG15, PARK7, PSMB8, PSMB10, PSMA7, PSMB9, HERPUD1, FKBP1A, PSMD8, PSMA5, PSMB6, UBB, PSMB3, UBC, PSME1, TSPO, PSME2	250	4.4751	0.00647241	2.63961e-05	2.2598896903018295E-5\
GO:0016310~phosphorylation	62	22.7941	1.41204e-06	COX7B, YWHAB, GMFG, PARK7, HMGB1, COX6A1, PYCARD, PSMD8, GUK1, GLIPR2, RAC2, SPTAN1, TNFRSF4, DUSP4, COX8A, TPI1, ANXA2, PGAM1, DYNLL1, RHOA, RBX1, PSMA5, PKM, LCK, PSME1, PSME2, HCLS1, EZR, ALDOA, GAPDH, FAM129A, UQCR11, UQCR10, TXN, COX5B, COX5A, PSMA7, PSMB10, GNAI2, PSMB6, SLC9A3R1, LDHA, RAP1A, UBB, PSMB3, PRDX1, UBC, CSK, GBP1, OSBPL8, CD74, TGFB1, NDUFA1, PSMB8, PSMB9, FKBP1A, OGDH, BAX, F…	250	1.85249	0.00665249	2.70231e-05	2.3135725106432357E-5\
GO:0009611~response to wounding	28	10.2941	1.6091e-06	GATA3, HMGB1, CORO1B, ACTB, ACTG1, CNN2, LGALS1, CAPZB, RAC2, TSPO, FLNA, CD59, CLIC1, TGFB1, ANXA1, ANXA2, H3F3A, ANXA5, RHOG, CFLAR, YWHAZ, RHOA, PKM, LCK, BAX, MYH9, LCP1, LAT	250	2.87334	0.00757735	3.06701e-05	2.625810569015588E-5\
GO:0043065~positive regulation of apoptotic process	26	9.55882	1.66956e-06	ITGB1, YWHAB, RPS27L, HMGB1, PARK7, PYCARD, SLC9A3R1, LDHA, UBB, YWHAQ, UBC, CASP1, TSPO, CTLA4, PMAIP1, CTSC, YWHAH, TGFB1, ANXA1, DYNLL1, YWHAZ, AES, PPP1CA, LCK, BAX, FAS	250	3.02727	0.00786094	3.16947e-05	2.7135318218067846E-5\
GO:0031324~negative regulation of cellular metabolic process	64	23.5294	1.68294e-06	ARL6IP1, YWHAB, GMFG, HMGB2, PARK7, HMGB1, PRDM1, HERPUD1, PYCARD, PSMD8, YWHAQ, TSPO, LRRFIP1, TNFRSF4, DUSP4, GABARAPL2, PARP1, ANXA2, H2AFZ, TSC22D3, H2AFV, DYNLL1, AES, PSMA5, EID1, PSME1, PSME2, HCLS1, CARD16, EZR, GAPDH, OPTN, CSTB, FAM129A, GATA3, TXN, CST7, PSMA7, PSMB10, GNAI2, PSMB6, SLC9A3R1, UBB, PSMB3, UBC, FLNA, CSK, CD59, GBP1, S100A11, ATF7IP, HSPA8, TGFB1, STAT1, H3F3A, ISG15, PS…	250	1.81765	0.00792371	3.18211e-05	2.724345837809044E-5\
GO:0045732~positive regulation of protein catabolic process	17	6.25	1.69378e-06	OAZ1, PSMB8, PSMB10, PSMA7, PSMB9, HERPUD1, PSMD8, PSMA5, PSMB6, UBB, PSMB3, UBC, SUMO2, PSME1, PSME2, EZR, CTSC	250	4.40545	0.00797452	3.18983e-05	2.7309625704833936E-5\
GO:0002495~antigen processing and presentation of peptide antigen via MHC class II	11	4.04412	1.70701e-06	PYCARD, CD74, HLA-DRB5, DCTN3, HLA-DPB1, HLA-DRA, DYNLL1, HLA-DRB1, AP2M1, HLA-DPA1, HLA-DQB1	250	7.63125	0.0080366	3.20201e-05	2.7413842779837807E-5\
GO:0009259~ribonucleotide metabolic process	25	9.19118	1.73637e-06	COX7B, UQCR11, UQCR10, PARK7, COX5B, COX6A1, COX5A, GNAI2, LDHA, GUK1, TSPO, COX8A, CAP1, HSPA8, TGFB1, TPI1, PARP1, PGAM1, NDUFA1, PKM, OGDH, HPRT1, CALM1, ALDOA, GAPDH	250	3.11215	0.00817424	3.2442e-05	2.7775083210508637E-5\
GO:0032649~regulation of interferon-gamma production	11	4.04412	1.87851e-06	CD2, PYCARD, SASH3, HLA-DRB5, HLA-DPB1, ISG15, HLA-A, GATA3, HMGB1, HLA-DRB1, HLA-DPA1	250	7.55258	0.00884043	3.49596e-05	2.9930477282406922E-5\
GO:0046907~intracellular transport	49	18.0147	1.89364e-06	ARL6IP1, YWHAB, PARK7, SRP14, HERPUD1, PSMD8, UBL5, SCP2, YWHAQ, CFL1, RAC2, TSPO, SEC61B, SPTAN1, AP2M1, CTSC, YWHAH, PARP1, ANXA2, TAP1, ACTN4, DYNLL1, YWHAZ, RHOA, VAMP8, HCLS1, LCP1, EZR, OPTN, RGS19, DCTN3, TXN, COX5B, CORO1A, OAZ1, SLC9A3R1, UBB, PRDX1, UBC, LMNA, FLNA, CD59, CTSA, CD74, HSPA8, TGFB1, TRAPPC1, LAT, COPE	250	2.0473	0.00891128	3.51028e-05	3.005310689521076E-5\
GO:0010821~regulation of mitochondrion organization	16	5.88235	1.91376e-06	YWHAB, PARK7, DYNLL1, YWHAZ, PSMD8, PYCARD, UBL5, MAP1LC3B, YWHAQ, LMNA, RAC2, TSPO, BAX, PMAIP1, SLC25A5, YWHAH	250	4.65328	0.00900555	3.53372e-05	3.0253816719365582E-5\
GO:0043068~positive regulation of programmed cell death	26	9.55882	1.92577e-06	ITGB1, YWHAB, RPS27L, HMGB1, PARK7, PYCARD, SLC9A3R1, LDHA, UBB, YWHAQ, UBC, CASP1, TSPO, CTLA4, PMAIP1, CTSC, YWHAH, TGFB1, ANXA1, DYNLL1, YWHAZ, AES, PPP1CA, LCK, BAX, FAS	250	3.00104	0.00906181	3.54206e-05	3.032522794931129E-5\
GO:0045089~positive regulation of innate immune response	18	6.61765	2.00188e-06	GBP5, HMGB2, ICAM3, CYBA, HMGB1, PSMB8, PSMB10, PSMA7, PSMB9, PSMD8, PYCARD, PSMA5, PSMB6, UBB, PSMB3, UBC, PSME1, PSME2	250	4.10548	0.00941826	3.66778e-05	3.1401575264125316E-5\
GO:0090263~positive regulation of canonical Wnt signaling pathway	12	4.41176	2.0132e-06	PSMD8, PSMA5, PSMB6, UBB, PSMB3, UBC, PSME1, PSME2, PSMB8, PSMB10, PSMA7, PSMB9	250	6.60496	0.00947129	3.67429e-05	3.1457298265091574E-5\
GO:0030178~negative regulation of Wnt signaling pathway	15	5.51471	2.06106e-06	RGS19, PSMB8, PSMB10, PSMA7, PSMB9, AES, RBX1, PSMD8, PSMA5, PSMB6, UBB, PSMB3, UBC, PSME1, PSME2	250	4.97015	0.00969533	3.74716e-05	3.208117691354036E-5\
GO:0042127~regulation of cell proliferation	48	17.6471	2.1238e-06	ITGB1, SASH3, HMGB2, BRK1, GATA3, HMGB1, PRDM1, CORO1A, SAT1, GNAI2, CNN2, PYCARD, SLC9A3R1, LGALS3, GNG5, FTH1, LMNA, RAC2, TSPO, CTLA4, PMAIP1, CD59, CSK, TNFRSF4, S100A11, HLA-DPA1, CD74, HLA-DRB5, TGFB1, ANXA1, ANXA2, STAT1, RHOG, CYBA, CFLAR, EMP3, HLA-A, RHOA, LCK, S100A6, HLA-DPB1, BAX, FAS, HCLS1, SLC25A5, HLA-DRB1, LIMS1, COPS9	250	2.05979	0.00998898	3.84643e-05	3.2931066755964756E-5\
GO:0045088~regulation of innate immune response	20	7.35294	2.13803e-06	GBP5, STAT1, HMGB2, ICAM3, CYBA, HLA-A, HMGB1, PSMB8, PSMB10, PSMA7, PSMB9, PSMD8, PYCARD, PSMA5, PSMB6, UBB, PSMB3, UBC, PSME1, PSME2	250	3.7	0.0100556	3.85744e-05	3.302528055458405E-5\
GO:0042060~wound healing	25	9.19118	2.15939e-06	GATA3, HMGB1, CORO1B, ACTB, ACTG1, CNN2, CAPZB, RAC2, FLNA, CD59, CLIC1, TGFB1, ANXA1, ANXA2, H3F3A, ANXA5, RHOG, CFLAR, YWHAZ, RHOA, PKM, LCK, MYH9, LCP1, LAT	250	3.07196	0.0101555	3.88116e-05	3.3228346524441656E-5\
GO:0051881~regulation of mitochondrial membrane potential	9	3.30882	2.2476e-06	UBB, PARP1, UCP2, CASP1, TSPO, BAX, PMAIP1, PARK7, CLIC1	250	10.3345	0.0105682	4.02439e-05	3.445461998761459E-5\
GO:0002504~antigen processing and presentation of peptide or polysaccharide antigen via MHC class II	11	4.04412	2.26701e-06	PYCARD, CD74, HLA-DRB5, DCTN3, HLA-DPB1, HLA-DRA, DYNLL1, HLA-DRB1, AP2M1, HLA-DPA1, HLA-DQB1	250	7.4	0.0106589	4.04383e-05	3.462105086012793E-5\
GO:1901657~glycosyl compound metabolic process	22	8.08824	2.54664e-06	COX8A, HSPA8, COX7B, TGFB1, TPI1, PARP1, PGAM1, NDUFA1, UQCR11, UQCR10, PARK7, COX5B, COX6A1, COX5A, LDHA, PKM, GUK1, OGDH, TSPO, HPRT1, ALDOA, GAPDH	250	3.36828	0.0119658	4.50938e-05	3.8606820139210494E-5\
GO:0006163~purine nucleotide metabolic process	25	9.19118	2.54708e-06	COX7B, UQCR11, UQCR10, PARK7, COX5B, COX6A1, COX5A, GNAI2, LDHA, GUK1, TSPO, COX8A, CAP1, HSPA8, TGFB1, TPI1, PARP1, PGAM1, NDUFA1, PKM, OGDH, HPRT1, CALM1, ALDOA, GAPDH	250	3.04388	0.0119679	4.50938e-05	3.8606820139210494E-5\
GO:0010605~negative regulation of macromolecule metabolic process	63	23.1618	2.72703e-06	ARL6IP1, YWHAB, GMFG, HMGB2, PARK7, HMGB1, PRDM1, HERPUD1, PYCARD, PSMD8, YWHAQ, TSPO, LRRFIP1, TNFRSF4, DUSP4, GABARAPL2, PARP1, ANXA2, H2AFZ, TSC22D3, H2AFV, AES, PSMA5, EID1, PSME1, PSME2, HCLS1, CARD16, EZR, GAPDH, OPTN, CSTB, FAM129A, GATA3, TXN, CST7, PSMA7, PSMB10, PSMB6, SLC9A3R1, RAP1A, UBB, PSMB3, UBC, FLNA, CSK, CD59, GBP1, S100A11, ATF7IP, HSPA8, TGFB1, STAT1, H3F3A, ISG15, PSMB8, PSM…	250	1.80387	0.012808	4.80996e-05	4.118023830653939E-5\
GO:0023014~signal transduction by protein phosphorylation	33	12.1324	2.78933e-06	YWHAB, HMGB1, PSMB10, PSMA7, GNAI2, PSMD8, PYCARD, PSMB6, SLC9A3R1, RAP1A, UBB, GLIPR2, PSMB3, PRDX1, UBC, CSK, GBP1, SPTAN1, TNFRSF4, DUSP4, CD74, TGFB1, PSMB8, PSMB9, RBX1, PSMA5, PSME1, PSME2, FAS, CCM2, EZR, CALM1, LAT	250	2.50604	0.0130986	4.90154e-05	4.196433900582109E-5\
GO:0031349~positive regulation of defense response	21	7.72059	2.82423e-06	GBP5, TGFB1, HMGB2, ICAM3, CYBA, HMGB1, PSMB8, PSMB10, PSMA7, PSMB9, VAMP8, PSMD8, PYCARD, PSMA5, PSMB6, UBB, PSMB3, ALOX5AP, UBC, PSME1, PSME2	250	3.4791	0.0132615	4.9445e-05	4.233213376383329E-5\
GO:0009896~positive regulation of catabolic process	19	6.98529	2.86e-06	HMGB1, OAZ1, PSMB8, PSMB10, PSMA7, PSMB9, HERPUD1, PSMD8, PSMA5, PSMB6, UBB, PSMB3, UBC, SUMO2, PSME1, BAX, PSME2, EZR, CTSC	250	3.8	0.0134283	4.98865e-05	4.271006687524693E-5\
GO:0051674~localization of cell	43	15.8088	2.88432e-06	ITGB1, SELPLG, WDR1, HMGB2, BRK1, GATA3, HMGB1, CORO1A, CORO1B, CNN2, PYCARD, SLC9A3R1, LGALS3, GLIPR2, ARHGDIB, LMNA, RAC2, TSPO, FLNA, CSK, SH3BGRL3, CD58, CCR6, CAP1, OSBPL8, CD74, TGFB1, ANXA1, STAT1, RHOG, ACTN4, ARPC5, RHOA, CD2, DOK2, LCK, OGDH, BAX, MYH9, LCP1, PFN1, PPIA, MYO1G	250	2.15323	0.0135417	4.99421e-05	4.275769694208011E-5\
GO:0048870~cell motility	43	15.8088	2.88432e-06	ITGB1, SELPLG, WDR1, HMGB2, BRK1, GATA3, HMGB1, CORO1A, CORO1B, CNN2, PYCARD, SLC9A3R1, LGALS3, GLIPR2, ARHGDIB, LMNA, RAC2, TSPO, FLNA, CSK, SH3BGRL3, CD58, CCR6, CAP1, OSBPL8, CD74, TGFB1, ANXA1, STAT1, RHOG, ACTN4, ARPC5, RHOA, CD2, DOK2, LCK, OGDH, BAX, MYH9, LCP1, PFN1, PPIA, MYO1G	250	2.15323	0.0135417	4.99421e-05	4.275769694208011E-5\
GO:0002260~lymphocyte homeostasis	9	3.30882	2.9239e-06	CD74, TGFB1, SIT1, TSC22D3, FAS, BAX, PMAIP1, CORO1A, LAT	250	9.99	0.0137262	5.04111e-05	4.3159266403892135E-5\
GO:0044092~negative regulation of molecular function	38	13.9706	2.93274e-06	CSTB, ARL6IP1, GMFG, PARK7, CST7, IQGAP2, OAZ1, PSMB10, PSMA7, GNAI2, HERPUD1, PSMD8, PYCARD, PSMB6, SLC9A3R1, UBB, PSMB3, UBC, FLNA, CSK, B2M, TNFRSF4, DUSP4, ANXA1, ANXA2, ANXA5, PSMB8, PSMB9, AES, PPP1CA, FKBP1A, PSMA5, PSME1, BAX, PSME2, CARD16, PI16, CALM1	250	2.30073	0.0137674	5.04111e-05	4.3159266403892135E-5\
GO:0038095~Fc-epsilon receptor signaling pathway	14	5.14706	3.024e-06	PSMB8, PSMB10, PSMA7, PSMB9, PSMD8, PSMA5, PSMB6, UBB, PSMB3, UBC, PSME1, PSME2, CALM1, LAT	250	5.20894	0.0141928	5.17914e-05	4.434101153883394E-5\
GO:0060828~regulation of canonical Wnt signaling pathway	16	5.88235	3.5962e-06	RGS19, PSMB8, PSMB10, PSMA7, PSMB9, AES, RBX1, PPP1CA, PSMD8, PSMA5, PSMB6, UBB, PSMB3, UBC, PSME1, PSME2	250	4.42158	0.0168556	6.13691e-05	5.254090615455709E-5\
GO:0032268~regulation of cellular protein metabolic process	63	23.1618	3.62135e-06	ARL6IP1, YWHAB, GMFG, PARK7, HMGB1, HERPUD1, PYCARD, PSMD8, GLIPR2, SUMO2, CASP1, RAC2, TSPO, TNFRSF4, CTSC, DUSP4, GABARAPL2, ANXA2, RHOA, PSMA5, EID1, LCK, PSME1, MYH9, PSME2, HCLS1, CARD16, EZR, GAPDH, CSTB, FAM129A, RPS27L, GATA3, TXN, CST7, PSMA7, PSMB10, GNAI2, PSMB6, SLC9A3R1, RAP1A, ZNHIT1, UBB, PSMB3, PRDX1, UBC, PMAIP1, CSK, CD59, GBP1, OSBPL8, CD74, TGFB1, ISG15, PSMB8, PSMB9, PPP1CA, …	250	1.78849	0.0169725	6.1576e-05	5.2718027311506314E-5\
GO:0050900~leukocyte migration	20	7.35294	4.0279e-06	ITGB1, CD74, TGFB1, SELPLG, ANXA1, WDR1, GATA3, HMGB1, CORO1A, CD2, PYCARD, LGALS3, DOK2, LCK, RAC2, MYH9, CD58, CCR6, PPIA, MYO1G	250	3.54255	0.0188598	6.82433e-05	5.84262093320909E-5\
GO:0061024~membrane organization	36	13.2353	4.21509e-06	ITGB1, ARL6IP1, YWHAB, SRP14, CORO1A, SLC9A3R1, SCP2, YWHAQ, LMNA, FLNA, PMAIP1, CD59, CSK, SEC61B, GBP1, AP2M1, CTSC, S100A10, YWHAH, OSBPL8, TGFB1, ANXA1, TRAPPC1, ANXA2, RHOG, DYNLL1, YWHAZ, CD2, VAMP8, BAX, MYH9, EZR, SLC25A5, PPIA, VAMP5, OPTN	250	2.33457	0.0197276	7.11597e-05	6.092307055192323E-5\
GO:1903320~regulation of protein modification by small protein conjugation or removal	17	6.25	4.25405e-06	ISG15, PARK7, PSMB8, PSMB10, PSMA7, PSMB9, HERPUD1, FKBP1A, PSMD8, PSMA5, PSMB6, UBB, PSMB3, UBC, PSME1, TSPO, PSME2	250	4.10217	0.0199081	7.1562e-05	6.126745162220854E-5\
GO:0043388~positive regulation of DNA binding	8	2.94118	4.29789e-06	TGFB1, PARP1, HMGB2, GATA3, PARK7, HMGB1, TXN, CALM1	250	11.84	0.0201112	7.2043e-05	6.167929998969734E-5\
GO:0002218~activation of innate immune response	16	5.88235	5.61337e-06	ICAM3, CYBA, HMGB1, PSMB8, PSMB10, PSMA7, PSMB9, PSMD8, PYCARD, PSMA5, PSMB6, UBB, PSMB3, UBC, PSME1, PSME2	250	4.2624	0.0261855	9.37612e-05	8.027321094780273E-5\
GO:0001819~positive regulation of cytokine production	20	7.35294	5.87315e-06	SASH3, GBP5, CD74, TGFB1, ANXA1, HMGB2, CYBA, HLA-A, GATA3, HMGB1, PARK7, CD2, PYCARD, CASP1, HLA-DPB1, CD58, LRRFIP1, TIGIT, B2M, HLA-DPA1	250	3.45078	0.0273806	9.77549e-05	8.369244833052956E-5\
GO:0072521~purine-containing compound metabolic process	25	9.19118	5.92562e-06	COX7B, UQCR11, UQCR10, PARK7, COX5B, COX6A1, COX5A, GNAI2, LDHA, GUK1, TSPO, COX8A, CAP1, HSPA8, TGFB1, TPI1, PARP1, PGAM1, NDUFA1, PKM, OGDH, HPRT1, CALM1, ALDOA, GAPDH	250	2.89565	0.0276218	9.82821e-05	8.414381892056223E-5\
GO:0060070~canonical Wnt signaling pathway	17	6.25	6.08391e-06	RGS19, GATA3, PSMB8, PSMB10, PSMA7, PSMB9, AES, RBX1, PPP1CA, PSMD8, PSMA5, PSMB6, UBB, PSMB3, UBC, PSME1, PSME2	250	3.98662	0.0283491	0.000100555	8.608946663854815E-5\
GO:0030097~hemopoiesis	29	10.6618	6.14884e-06	ITGB1, SASH3, WDR1, HMGB2, GATA3, HMGB1, PRDM1, CD3D, CNN2, LGALS3, LGALS1, CTLA4, CCR6, B2M, CD74, TGFB1, ANXA1, PARP1, ANXA2, ISG15, BATF, CD2, KLF6, LCK, BAX, MYH9, FAS, HCLS1, HIST1H4C	250	2.61353	0.0286473	0.000101274	8.670502978373321E-5\
GO:0002449~lymphocyte mediated immunity	17	6.25	6.38802e-06	SASH3, CD74, HLA-DRB5, TGFB1, HLA-A, GATA3, HMGB1, CORO1A, BATF, PRDX1, FAS, CCR6, B2M, CTSC, HLA-DRB1, MYO1G, HLA-DQB1	250	3.97263	0.0297449	0.000104848	8.976501846049704E-5\
GO:1901028~regulation of mitochondrial outer membrane permeabilization involved in apoptotic signaling pathway	8	2.94118	6.71222e-06	YWHAQ, YWHAB, BAX, PMAIP1, SLC25A5, DYNLL1, YWHAZ, YWHAH	250	11.1	0.0312307	0.000109788	9.399433090034015E-5\
GO:0001844~protein insertion into mitochondrial membrane involved in apoptotic signaling pathway	7	2.57353	6.889e-06	YWHAQ, YWHAB, BAX, PMAIP1, DYNLL1, YWHAZ, YWHAH	250	14.5687	0.0320399	0.000112291	9.613719381415595E-5\
GO:0050663~cytokine secretion	13	4.77941	7.18643e-06	SRGN, GBP5, HLA-DRB5, ANXA1, GATA3, HMGB1, CD2, PYCARD, CASP1, CD58, EZR, GBP1, HLA-DRB1	250	5.24727	0.0333999	0.000116736	9.994322861867671E-5\
GO:0040011~locomotion	46	16.9118	7.82347e-06	ITGB1, SELPLG, WDR1, HMGB2, BRK1, GATA3, HMGB1, LSP1, CORO1A, CORO1B, CNN2, PYCARD, SLC9A3R1, LGALS3, GLIPR2, ARHGDIB, LMNA, RAC2, TSPO, FLNA, CSK, SH3BGRL3, CD58, CCR6, SPTAN1, CAP1, OSBPL8, CD74, TGFB1, ANXA1, STAT1, RHOG, ACTN4, ARPC5, RHOA, CD2, DOK2, LCK, OGDH, BAX, MYH9, LCP1, EZR, PFN1, PPIA, MYO1G	250	2.00235	0.0363062	0.000126549	1.0834467246874091E-4\
GO:0016055~Wnt signaling pathway	22	8.08824	7.84408e-06	RGS19, GATA3, PSMB8, PSMB10, RHOA, PSMA7, PSMB9, AES, RBX1, PPP1CA, PSMD8, PSMA5, PSMB6, SLC9A3R1, UBB, PSMB3, UBC, PSME1, PSME2, PFN1, CALM1, AP2M1	250	3.13077	0.0364001	0.000126549	1.0834467246874091E-4\
GO:0051235~maintenance of location	17	6.25	7.93138e-06	SRGN, OSBPL8, TGFB1, YWHAB, TWF2, CYBA, CORO1A, FKBP1A, LCK, TMSB4X, FTH1, TSPO, BAX, FLNA, CALM1, EZR, TMSB10	250	3.90414	0.0367977	0.000127523	1.0917788403786733E-4\
GO:1990778~protein localization to cell periphery	15	5.51471	8.07068e-06	ITGB1, TGFB1, ANXA2, RHOG, VAMP8, SLC9A3R1, SCP2, FLNA, CSK, EZR, VAMP5, GBP1, AP2M1, OPTN, S100A10	250	4.42035	0.0374317	0.000129148	1.105696714097287E-4\
GO:0051246~regulation of protein metabolic process	65	23.8971	8.11016e-06	ARL6IP1, YWHAB, GMFG, PARK7, HMGB1, HERPUD1, PYCARD, PSMD8, GLIPR2, SUMO2, CASP1, RAC2, TSPO, TNFRSF4, CTSC, DUSP4, GABARAPL2, ANXA2, RHOA, PSMA5, EID1, LCK, PSME1, MYH9, PSME2, HCLS1, CARD16, EZR, GAPDH, CSTB, FAM129A, RPS27L, GATA3, TXN, CST7, OAZ1, PSMA7, PSMB10, GNAI2, PSMB6, SLC9A3R1, RAP1A, ZNHIT1, UBB, PSMB3, PRDX1, UBC, FLNA, PMAIP1, CSK, CD59, GBP1, OSBPL8, CD74, TGFB1, ISG15, PSMB8, PSM…	250	1.72333	0.0376113	0.000129148	1.105696714097287E-4\
GO:0002440~production of molecular mediator of immune response	13	4.77941	8.12802e-06	SASH3, CD74, HLA-DRB5, TGFB1, HLA-A, GATA3, BATF, FAS, CCR6, B2M, TNFRSF4, HLA-DRB1, HLA-DQB1	250	5.18443	0.0376926	0.000129148	1.105696714097287E-4\
GO:0198738~cell-cell signaling by wnt	22	8.08824	8.14177e-06	RGS19, GATA3, PSMB8, PSMB10, RHOA, PSMA7, PSMB9, AES, RBX1, PPP1CA, PSMD8, PSMA5, PSMB6, SLC9A3R1, UBB, PSMB3, UBC, PSME1, PSME2, PFN1, CALM1, AP2M1	250	3.12409	0.0377551	0.000129148	1.105696714097287E-4\
GO:0009892~negative regulation of metabolic process	65	23.8971	9.23807e-06	ARL6IP1, YWHAB, GMFG, HMGB2, PARK7, HMGB1, PRDM1, HERPUD1, PYCARD, PSMD8, YWHAQ, TSPO, LRRFIP1, TNFRSF4, DUSP4, GABARAPL2, PARP1, ANXA2, H2AFZ, TSC22D3, H2AFV, DYNLL1, AES, PSMA5, EID1, PSME1, PSME2, HCLS1, CARD16, EZR, GAPDH, OPTN, CSTB, FAM129A, GATA3, TXN, CST7, PSMA7, PSMB10, GNAI2, PSMB6, SLC9A3R1, RAP1A, UBB, PSMB3, UBC, FLNA, CSK, CD59, GBP1, S100A11, ATF7IP, HSPA8, TGFB1, STAT1, H3F3A, IS…	250	1.71649	0.0427288	0.000146048	1.2503841960618953E-4\
GO:1903829~positive regulation of cellular protein localization	19	6.98529	9.48245e-06	ITGB1, TGFB1, PARP1, YWHAB, RHOG, PARK7, DYNLL1, YWHAZ, OAZ1, RHOA, PSMD8, UBL5, YWHAQ, RAC2, FLNA, HCLS1, PMAIP1, EZR, YWHAH	250	3.48595	0.043834	0.000149412	1.279181917395847E-4\
GO:0019886~antigen processing and presentation of exogenous peptide antigen via MHC class II	10	3.67647	9.55264e-06	CD74, HLA-DRB5, DCTN3, HLA-DPB1, HLA-DRA, DYNLL1, HLA-DRB1, AP2M1, HLA-DPA1, HLA-DQB1	250	7.23913	0.0441512	0.000150018	1.284370110916586E-4\
GO:0051204~protein insertion into mitochondrial membrane	7	2.57353	9.97134e-06	YWHAQ, YWHAB, BAX, PMAIP1, DYNLL1, YWHAZ, YWHAH	250	13.7118	0.0460411	0.000156075	1.336225097105663E-4\
GO:0090150~establishment of protein localization to membrane	19	6.98529	1.1333e-05	ITGB1, ARL6IP1, ANXA2, YWHAB, RHOG, SRP14, DYNLL1, YWHAZ, SLC9A3R1, YWHAQ, BAX, PMAIP1, CSK, SEC61B, EZR, VAMP5, OPTN, S100A10, YWHAH	250	3.43859	0.0521617	0.000176802	1.513683850783277E-4\
GO:0030217~T cell differentiation	14	5.14706	1.2578e-05	SASH3, CD74, TGFB1, ANXA1, GATA3, HMGB1, PRDM1, CD3D, BATF, LCK, FAS, CTLA4, CCR6, B2M	250	4.57059	0.0577234	0.000195397	1.6728855333457938E-4\
GO:0008283~cell proliferation	52	19.1176	1.26076e-05	ITGB1, HMGB2, BRK1, HMGB1, PRDM1, PYCARD, LGALS3, FTH1, RAC2, TSPO, CTLA4, TNFRSF4, HLA-DPA1, ANXA1, ANXA2, RHOG, CYBA, HLA-A, EMP3, RHOA, S100A6, HCLS1, HPRT1, SLC25A5, SASH3, GATA3, TXN, CORO1A, CRIP1, PSMB10, GNAI2, SLC9A3R1, GNG5, PRDX1, LMNA, PMAIP1, CSK, CD59, S100A11, CD74, HLA-DRB5, TGFB1, STAT1, H3F3A, CFLAR, ISG20, FKBP1A, HLA-DPB1, BAX, HLA-DRB1, LIMS1, COPS9	250	1.86093	0.0578554	0.000195397	1.6728855333457938E-4\
GO:0055086~nucleobase-containing small molecule metabolic process	28	10.2941	1.33148e-05	COX7B, UQCR11, GLRX, UQCR10, PARK7, TXN, COX5B, COX6A1, COX5A, GNAI2, LDHA, GUK1, TSPO, COX8A, CAP1, HSPA8, TGFB1, TPI1, PARP1, PGAM1, NDUFA1, TALDO1, PKM, OGDH, HPRT1, CALM1, ALDOA, GAPDH	250	2.56154	0.0609997	0.000205683	1.7609474811855927E-4\
GO:0032270~positive regulation of cellular protein metabolic process	43	15.8088	1.45044e-05	FAM129A, RPS27L, GATA3, HMGB1, PARK7, TXN, PSMB10, PSMA7, GNAI2, HERPUD1, PSMD8, PYCARD, PSMB6, RAP1A, UBB, GLIPR2, PSMB3, UBC, SUMO2, CASP1, PMAIP1, CSK, TNFRSF4, CTSC, OSBPL8, CD74, TGFB1, ANXA2, PSMB8, RHOA, PSMB9, FKBP1A, PSMA5, LCK, PSME1, BAX, MYH9, PSME2, FAS, HCLS1, EZR, CALM1, LAT	250	2.01676	0.066265	0.000223329	1.9120240600029308E-4\
GO:0072659~protein localization to plasma membrane	14	5.14706	1.47058e-05	ITGB1, TGFB1, ANXA2, RHOG, SLC9A3R1, SCP2, FLNA, CSK, EZR, VAMP5, GBP1, AP2M1, OPTN, S100A10	250	4.50435	0.0671537	0.000225696	1.9322850901781421E-4\
GO:0051250~negative regulation of lymphocyte activation	11	4.04412	1.48536e-05	LGALS3, CD74, HLA-DRB5, TGFB1, ANXA1, FAS, CTLA4, HMGB1, PRDM1, TIGIT, HLA-DRB1	250	6.00492	0.0678052	0.000227226	1.945388646892088E-4\
GO:0097345~mitochondrial outer membrane permeabilization	8	2.94118	1.49592e-05	YWHAQ, YWHAB, BAX, PMAIP1, SLC25A5, DYNLL1, YWHAZ, YWHAH	250	9.86667	0.0682704	0.000228103	1.952897886957275E-4\
GO:0048534~hematopoietic or lymphoid organ development	29	10.6618	1.58418e-05	ITGB1, SASH3, WDR1, HMGB2, GATA3, HMGB1, PRDM1, CD3D, CNN2, LGALS3, LGALS1, CTLA4, CCR6, B2M, CD74, TGFB1, ANXA1, PARP1, ANXA2, ISG15, BATF, CD2, KLF6, LCK, BAX, MYH9, FAS, HCLS1, HIST1H4C	250	2.48252	0.0721498	0.000240786	2.0614759159757776E-4\
GO:0050707~regulation of cytokine secretion	12	4.41176	1.60452e-05	SRGN, CD2, PYCARD, HLA-DRB5, ANXA1, CASP1, GATA3, CD58, HMGB1, EZR, GBP1, HLA-DRB1	250	5.328	0.0730415	0.000243096	2.0812534849389333E-4\
GO:0044802~single-organism membrane organization	31	11.3971	1.63324e-05	ITGB1, ARL6IP1, YWHAB, SRP14, CORO1A, SLC9A3R1, SCP2, YWHAQ, LMNA, FLNA, PMAIP1, CSK, SEC61B, GBP1, AP2M1, S100A10, YWHAH, OSBPL8, TGFB1, ANXA1, ANXA2, RHOG, DYNLL1, YWHAZ, CD2, VAMP8, BAX, EZR, SLC25A5, VAMP5, OPTN	250	2.38406	0.0742989	0.000246656	2.1117313632346024E-4\
GO:1902686~mitochondrial outer membrane permeabilization involved in programmed cell death	8	2.94118	1.69243e-05	YWHAQ, YWHAB, BAX, PMAIP1, SLC25A5, DYNLL1, YWHAZ, YWHAH	250	9.68727	0.0768855	0.000253972	2.174373132319365E-4\
GO:1902110~positive regulation of mitochondrial membrane permeability involved in apoptotic process	8	2.94118	1.69243e-05	YWHAQ, YWHAB, BAX, PMAIP1, SLC25A5, DYNLL1, YWHAZ, YWHAH	250	9.68727	0.0768855	0.000253972	2.174373132319365E-4\
GO:0046903~secretion	36	13.2353	1.78294e-05	WDR1, GATA3, HMGB1, CORO1A, PYCARD, SLC9A3R1, RAP1A, TMSB4X, UCP2, CASP1, RAC2, FLNA, CD58, GBP1, TNFRSF4, SRGN, CD74, GBP5, HSPA8, HLA-DRB5, TGFB1, ANXA1, ANXA2, CYBA, ACTN4, CD2, VAMP8, EZR, CALM1, ALDOA, SLC25A5, PPIA, VAMP5, LAT, HLA-DRB1, MYO1G	250	2.18361	0.0808263	0.000266707	2.2834014798813862E-4\
GO:0002758~innate immune response-activating signal transduction	15	5.51471	1.82815e-05	ICAM3, CYBA, HMGB1, PSMB8, PSMB10, PSMA7, PSMB9, PSMD8, PSMA5, PSMB6, UBB, PSMB3, UBC, PSME1, PSME2	250	4.11111	0.0827888	0.000272608	2.3339223012660082E-4\
GO:0051336~regulation of hydrolase activity	41	15.0735	1.84373e-05	ITGB1, CSTB, RGS19, ARL6IP1, HMGB2, RPS27L, HMGB1, PARK7, CST7, IQGAP2, HERPUD1, PYCARD, RAP1A, RGS1, ARHGDIB, CASP1, PMAIP1, SH3BGRL3, SEC61B, SPTAN1, S1PR4, S100A10, GABARAPL2, ANXA1, TRAPPC1, RHOG, PSMB8, RHOA, PSMB9, FKBP1A, LCK, PSME1, BAX, PSME2, FAS, CARD16, PI16, PFN1, CALM1, LAT, LIMS1	250	2.04233	0.0834639	0.000274066	2.3464044885709092E-4\
GO:0002366~leukocyte activation involved in immune response	14	5.14706	1.89462e-05	TGFB1, ANXA1, GATA3, HMGB1, CORO1A, BATF, VAMP8, PYCARD, LGALS3, LGALS1, RAC2, LCP1, CCR6, LAT	250	4.39811	0.0856662	0.000280748	2.403614123902543E-4\
GO:0031398~positive regulation of protein ubiquitination	13	4.77941	1.93825e-05	PSMB8, PSMB10, PSMA7, PSMB9, FKBP1A, PSMD8, PSMA5, PSMB6, UBB, PSMB3, UBC, PSME1, PSME2	250	4.75714	0.0875501	0.000286316	2.451284144164824E-4\
GO:0043029~T cell homeostasis	7	2.57353	1.94691e-05	TGFB1, SIT1, TSC22D3, FAS, BAX, PMAIP1, CORO1A	250	12.2684	0.0879234	0.000286699	2.454561275646391E-4\
GO:0030177~positive regulation of Wnt signaling pathway	12	4.41176	2.05422e-05	PSMD8, PSMA5, PSMB6, UBB, PSMB3, UBC, PSME1, PSME2, PSMB8, PSMB10, PSMA7, PSMB9	250	5.18961	0.0925384	0.000301562	2.581812424193054E-4\
GO:0060429~epithelium development	35	12.8676	2.09554e-05	RGS19, WDR1, GATA3, PRDM1, AQP3, PSMB10, PSMA7, PSMD8, PSMB6, SLC9A3R1, LGALS3, RAP1A, UBB, PSMB3, UBC, FLNA, AP2M1, GSTK1, TGFB1, ANXA1, STAT1, PSMB8, RHOA, PSMB9, PPP1CA, PSMA5, PSME1, BAX, PSME2, CCM2, TAGLN2, VIM, LCP1, EZR, PFN1	250	2.19906	0.0943089	0.000306361	2.6228993164692245E-4\
GO:0002263~cell activation involved in immune response	14	5.14706	2.09987e-05	TGFB1, ANXA1, GATA3, HMGB1, CORO1A, BATF, VAMP8, PYCARD, LGALS3, LGALS1, RAC2, LCP1, CCR6, LAT	250	4.35701	0.0944947	0.000306361	2.6228993164692245E-4\
GO:0035794~positive regulation of mitochondrial membrane permeability	8	2.94118	2.14969e-05	YWHAQ, YWHAB, BAX, PMAIP1, SLC25A5, DYNLL1, YWHAZ, YWHAH	250	9.34737	0.0966243	0.000312664	2.6768554484922946E-4\
GO:1901030~positive regulation of mitochondrial outer membrane permeabilization involved in apoptotic signaling pathway	7	2.57353	2.2723e-05	YWHAQ, YWHAB, BAX, PMAIP1, DYNLL1, YWHAZ, YWHAH	250	11.9538	0.101845	0.000329484	2.8208632498533364E-4\
GO:0072594~establishment of protein localization to organelle	26	9.55882	2.32605e-05	RGS19, YWHAB, TXN, SRP14, PSMD8, UBL5, SLC9A3R1, YWHAQ, PRDX1, LMNA, CFL1, RAC2, TSPO, FLNA, PMAIP1, SEC61B, YWHAH, HSPA8, TGFB1, PARP1, DYNLL1, YWHAZ, RHOA, BAX, HCLS1, OPTN	250	2.6	0.104124	0.000336246	2.8787558820014223E-4\
GO:0043086~negative regulation of catalytic activity	30	11.0294	2.34141e-05	CSTB, ARL6IP1, GMFG, PARK7, CST7, IQGAP2, OAZ1, PSMB10, PSMA7, GNAI2, HERPUD1, PSMD8, PYCARD, PSMB6, UBB, PSMB3, UBC, CSK, DUSP4, ANXA1, ANXA2, ANXA5, PSMB8, PSMB9, FKBP1A, PSMA5, PSME1, PSME2, CARD16, PI16	250	2.38141	0.104775	0.000337434	2.888927250582798E-4\
GO:0009117~nucleotide metabolic process	26	9.55882	2.38161e-05	COX7B, UQCR11, UQCR10, PARK7, COX5B, COX6A1, COX5A, GNAI2, LDHA, GUK1, TSPO, COX8A, CAP1, HSPA8, TGFB1, TPI1, PARP1, PGAM1, NDUFA1, TALDO1, PKM, OGDH, HPRT1, CALM1, ALDOA, GAPDH	250	2.5961	0.106474	0.000342185	2.9296023220236697E-4\
GO:0032609~interferon-gamma production	10	3.67647	2.39301e-05	CD2, PYCARD, SASH3, HLA-DRB5, HLA-DPB1, HLA-A, GATA3, HMGB1, HLA-DRB1, HLA-DPA1	250	6.46602	0.106955	0.00034278	2.934696306743842E-4\
GO:0010565~regulation of cellular ketone metabolic process	12	4.41176	2.60919e-05	PSMD8, PSMA5, PSMB6, ANXA1, PSMB3, PSME1, PSME2, OAZ1, PSMB8, PSMB10, PSMA7, PSMB9	250	5.05823	0.116035	0.000372618	3.1901496840557476E-4\
GO:0009893~positive regulation of metabolic process	73	26.8382	2.70336e-05	HMGB2, PARK7, HMGB1, PRDM1, CD3D, ACTB, HERPUD1, PYCARD, PSMD8, SCP2, GLIPR2, SUMO2, CASP1, TSPO, TNFRSF4, CTSC, YWHAH, CAP1, ANXA1, PARP1, ANXA2, H2AFZ, RHOG, CYBA, RHOA, PSMA5, LCK, SUB1, PSME1, MYH9, PSME2, HCLS1, HPRT1, EZR, PFN1, FAM129A, RPS27L, GATA3, TXN, HNRNPLL, OAZ1, PSMA7, PSMB10, GNAI2, PSMB6, CNN2, RAP1A, UBB, PSMB3, UBC, LMNA, PMAIP1, CSK, ATF7IP, OSBPL8, CD74, HSPA8, TGFB1, STAT1,…	250	1.59299	0.119961	0.000384903	3.2953296026409855E-4\
GO:0051247~positive regulation of protein metabolic process	44	16.1765	2.7346e-05	FAM129A, RPS27L, GATA3, HMGB1, PARK7, TXN, OAZ1, PSMB10, PSMA7, GNAI2, HERPUD1, PSMD8, PYCARD, PSMB6, RAP1A, UBB, GLIPR2, PSMB3, UBC, SUMO2, CASP1, PMAIP1, CSK, TNFRSF4, CTSC, OSBPL8, CD74, TGFB1, ANXA2, PSMB8, RHOA, PSMB9, FKBP1A, PSMA5, LCK, PSME1, BAX, MYH9, PSME2, FAS, HCLS1, EZR, CALM1, LAT	250	1.94324	0.12126	0.000388181	3.323398562776456E-4\
GO:0002460~adaptive immune response based on somatic recombination of immune receptors built from immunoglobulin superfamily domains	16	5.88235	2.78834e-05	SASH3, CD74, HLA-DRB5, TGFB1, ANXA1, HLA-A, GATA3, HMGB1, BATF, FAS, CCR6, B2M, CTSC, HLA-DRB1, MYO1G, HLA-DQB1	250	3.72587	0.12349	0.000394625	3.3785686054780005E-4\
GO:0006753~nucleoside phosphate metabolic process	26	9.55882	2.90073e-05	COX7B, UQCR11, UQCR10, PARK7, COX5B, COX6A1, COX5A, GNAI2, LDHA, GUK1, TSPO, COX8A, CAP1, HSPA8, TGFB1, TPI1, PARP1, PGAM1, NDUFA1, TALDO1, PKM, OGDH, HPRT1, CALM1, ALDOA, GAPDH	250	2.56533	0.128134	0.000409307	3.5042604495409853E-4\
GO:0050671~positive regulation of lymphocyte proliferation	11	4.04412	2.95214e-05	PYCARD, SASH3, CD74, ANXA1, HLA-DPB1, CD59, HLA-A, HMGB1, TNFRSF4, CORO1A, HLA-DPA1	250	5.55	0.13025	0.000415321	3.555752426984433E-4\
GO:0031399~regulation of protein modification process	47	17.2794	2.97116e-05	YWHAB, GMFG, FAM129A, GATA3, HMGB1, PARK7, TXN, PSMB10, PSMA7, GNAI2, HERPUD1, PSMD8, PYCARD, PSMB6, SLC9A3R1, RAP1A, ZNHIT1, UBB, GLIPR2, PSMB3, PRDX1, UBC, RAC2, TSPO, CSK, GBP1, TNFRSF4, DUSP4, OSBPL8, CD74, TGFB1, ANXA2, ISG15, PSMB8, RHOA, PSMB9, FKBP1A, PSMA5, EID1, PSME1, BAX, PSME2, FAS, HCLS1, EZR, CALM1, LAT	250	1.88113	0.131032	0.000416755	3.5680313728850835E-4\
GO:0052547~regulation of peptidase activity	19	6.98529	3.01272e-05	CSTB, ARL6IP1, RPS27L, HMGB1, PARK7, CST7, PSMB8, PSMB9, HERPUD1, PYCARD, LCK, CASP1, PSME1, FAS, BAX, PMAIP1, PSME2, PI16, CARD16	250	3.19545	0.132737	0.000421335	3.6072421341799637E-4\
GO:1902108~regulation of mitochondrial membrane permeability involved in apoptotic process	8	2.94118	3.02284e-05	YWHAQ, YWHAB, BAX, PMAIP1, SLC25A5, DYNLL1, YWHAZ, YWHAH	250	8.88	0.133152	0.000421503	3.608678496401714E-4\
GO:0032946~positive regulation of mononuclear cell proliferation	11	4.04412	3.15083e-05	PYCARD, SASH3, CD74, ANXA1, HLA-DPB1, CD59, HLA-A, HMGB1, TNFRSF4, CORO1A, HLA-DPA1	250	5.50827	0.138381	0.000438059	3.7504194462249806E-4\
GO:0051347~positive regulation of transferase activity	25	9.19118	3.45288e-05	HMGB1, PARK7, TXN, PSMB10, PSMA7, GNAI2, PSMD8, PSMB6, RAP1A, UBB, PSMB3, UBC, CSK, OSBPL8, CD74, TGFB1, PSMB8, RHOA, PSMB9, PSMA5, PSME1, BAX, PSME2, CALM1, LAT	250	2.60156	0.150596	0.000478644	4.0978897499231097E-4\
GO:1903708~positive regulation of hemopoiesis	12	4.41176	3.48211e-05	SASH3, LGALS3, CD74, TGFB1, LGALS1, ANXA1, HMGB2, HCLS1, ISG15, GATA3, HMGB1, PRDM1	250	4.90307	0.151769	0.000481285	4.120502446481863E-4\
GO:0010498~proteasomal protein catabolic process	19	6.98529	3.79016e-05	GABARAPL2, PARK7, PSMB8, PSMB10, PSMA7, PSMB9, HERPUD1, RBX1, PSMD8, PSMA5, PSMB6, UBB, PSMB3, UBC, SUMO2, PSME1, PMAIP1, PSME2, SEC61B	250	3.13995	0.164031	0.000522334	4.4719424027977816E-4\
GO:0044257~cellular protein catabolic process	26	9.55882	4.0596e-05	UBE2L6, PARK7, PSMB10, PSMA7, HERPUD1, PSMD8, PSMB6, UBB, PSMB3, UBC, SUMO2, CAPN2, PMAIP1, SEC61B, CTSC, CTSA, GABARAPL2, ANXA2, ISG15, PSMB8, PSMB9, RBX1, PSMA5, PSME1, PSME2, EZR	250	2.51321	0.174611	0.00055784	4.7759252157705866E-4\
GO:0002520~immune system development	29	10.6618	4.13874e-05	ITGB1, SASH3, WDR1, HMGB2, GATA3, HMGB1, PRDM1, CD3D, CNN2, LGALS3, LGALS1, CTLA4, CCR6, B2M, CD74, TGFB1, ANXA1, PARP1, ANXA2, ISG15, BATF, CD2, KLF6, LCK, BAX, MYH9, FAS, HCLS1, HIST1H4C	250	2.3525	0.177694	0.000567068	4.8549274502748157E-4\
GO:0042180~cellular ketone metabolic process	14	5.14706	4.24592e-05	ANXA1, PARK7, OAZ1, PSMB8, PSMB10, PSMA7, PSMB9, PSMD8, PSMA5, PSMB6, SCP2, PSMB3, PSME1, PSME2	250	4.07162	0.181849	0.000580071	4.966253621974248E-4\
GO:1903322~positive regulation of protein modification by small protein conjugation or removal	13	4.77941	4.4511e-05	PSMB8, PSMB10, PSMA7, PSMB9, FKBP1A, PSMD8, PSMA5, PSMB6, UBB, PSMB3, UBC, PSME1, PSME2	250	4.37273	0.189747	0.000606351	5.191243978658932E-4\
GO:1905114~cell surface receptor signaling pathway involved in cell-cell signaling	22	8.08824	4.57471e-05	RGS19, GATA3, PSMB8, PSMB10, RHOA, PSMA7, PSMB9, AES, RBX1, PPP1CA, PSMD8, PSMA5, PSMB6, SLC9A3R1, UBB, PSMB3, UBC, PSME1, PSME2, PFN1, CALM1, AP2M1	250	2.78027	0.194467	0.000621398	5.320072055057838E-4\
GO:0070665~positive regulation of leukocyte proliferation	11	4.04412	4.60014e-05	PYCARD, SASH3, CD74, ANXA1, HLA-DPB1, CD59, HLA-A, HMGB1, TNFRSF4, CORO1A, HLA-DPA1	250	5.2705	0.195435	0.000623062	5.334317932213684E-4\
GO:0022604~regulation of cell morphogenesis	23	8.45588	4.6179e-05	TGFB1, ANXA1, WDR1, STAT1, TWF2, ACTN4, CORO1A, RHOA, CORO1B, MYL12B, SLC9A3R1, CAPZB, ARPC2, GLIPR2, CFL1, FLNA, MYH9, ALDOA, EZR, GBP1, S100A10, YWHAH, LIMS1	250	2.69683	0.19611	0.000623681	5.3396169317219E-4\
GO:0052548~regulation of endopeptidase activity	18	6.61765	4.66044e-05	CSTB, ARL6IP1, RPS27L, HMGB1, PARK7, CST7, PSMB8, PSMB9, HERPUD1, PYCARD, LCK, CASP1, PSME1, FAS, BAX, PMAIP1, PSME2, CARD16	250	3.22258	0.197725	0.000627632	5.373447359413991E-4\
GO:0048013~ephrin receptor signaling pathway	9	3.30882	4.71966e-05	ACTR3, ARPC2, ARPC3, ARPC1B, ARPC5, RHOA, AP2M1, ACTB, ACTG1	250	6.88966	0.199968	0.000633803	5.426273462953158E-4\
GO:0051098~regulation of binding	16	5.88235	4.80533e-05	TGFB1, PARP1, ANXA2, HMGB2, GATA3, HMGB1, PARK7, TXN, AES, HERPUD1, PPP1CA, FKBP1A, BAX, CALM1, B2M, S100A10	250	3.552	0.203201	0.000643478	5.50910949385465E-4\
GO:0032940~secretion by cell	32	11.7647	4.96998e-05	WDR1, GATA3, HMGB1, CORO1A, PYCARD, RAP1A, TMSB4X, UCP2, CASP1, RAC2, FLNA, CD58, GBP1, TNFRSF4, SRGN, GBP5, HSPA8, HLA-DRB5, TGFB1, ANXA1, ACTN4, CD2, VAMP8, EZR, CALM1, ALDOA, SLC25A5, PPIA, VAMP5, LAT, HLA-DRB1, MYO1G	250	2.20621	0.209379	0.000663646	5.68177737966219E-4\
GO:0019725~cellular homeostasis	29	10.6618	5.33448e-05	NCF4, GLRX, HMGB1, TXN, CORO1A, AQP3, HERPUD1, SLC9A3R1, MT2A, RAP1A, LGALS1, PRDX1, FTH1, UCP2, ANXA6, SH3BGRL3, CCR6, S1PR4, CD52, HLA-DRB5, TGFB1, CYBA, ATP2B1, FKBP1A, LCK, BAX, CALM1, ALDOA, HLA-DRB1	250	2.31861	0.222886	0.000710313	6.081311341699323E-4\
GO:0002695~negative regulation of leukocyte activation	11	4.04412	5.51639e-05	LGALS3, CD74, HLA-DRB5, TGFB1, ANXA1, FAS, CTLA4, HMGB1, PRDM1, TIGIT, HLA-DRB1	250	5.15915	0.229539	0.000732471	6.271014597162851E-4\
GO:0050868~negative regulation of T cell activation	9	3.30882	5.55991e-05	LGALS3, CD74, HLA-DRB5, TGFB1, ANXA1, CTLA4, HMGB1, TIGIT, HLA-DRB1	250	6.73483	0.231123	0.000736182	6.302791127210266E-4\
GO:1903076~regulation of protein localization to plasma membrane	8	2.94118	5.64881e-05	VAMP8, ITGB1, TGFB1, RHOG, CSK, EZR, GBP1, AP2M1	250	8.07273	0.234348	0.000745864	6.385685491143905E-4\
GO:0010822~positive regulation of mitochondrion organization	12	4.41176	5.69387e-05	PSMD8, PYCARD, UBL5, YWHAQ, YWHAB, RAC2, BAX, PMAIP1, PARK7, DYNLL1, YWHAZ, YWHAH	250	4.64651	0.235977	0.000749719	6.418685525021651E-4\
GO:0007596~blood coagulation	17	6.25	5.96315e-05	ANXA2, H3F3A, ANXA5, RHOG, GATA3, YWHAZ, RHOA, ACTB, ACTG1, CAPZB, LCK, RAC2, FLNA, MYH9, CD59, CLIC1, LAT	250	3.31053	0.245641	0.000782994	6.703569483851363E-4\
GO:0015980~energy derivation by oxidation of organic compounds	15	5.51471	6.04554e-05	COX8A, COX7B, NDUFA1, UQCR11, UQCR10, HMGB1, PARK7, COX5B, COX6A1, COX5A, PPP1CA, UBB, UBC, OGDH, CALM1	250	3.68635	0.248573	0.000791614	6.77736578851404E-4\
GO:1904375~regulation of protein localization to cell periphery	8	2.94118	6.22838e-05	VAMP8, ITGB1, TGFB1, RHOG, CSK, EZR, GBP1, AP2M1	250	7.95224	0.25504	0.000813302	6.963050363257509E-4\
GO:0042775~mitochondrial ATP synthesis coupled electron transport	9	3.30882	6.52112e-05	COX8A, COX7B, NDUFA1, UQCR11, PARK7, UQCR10, COX5B, COX6A1, COX5A	250	6.58681	0.265278	0.000849183	7.270241088134954E-4\
GO:0051222~positive regulation of protein transport	20	7.35294	6.63638e-05	HLA-DRB5, TGFB1, PARP1, GATA3, HMGB1, OAZ1, RHOA, PSMD8, CD2, PYCARD, UBL5, CASP1, RAC2, FLNA, HCLS1, CD58, EZR, PPIA, TNFRSF4, HLA-DRB1	250	2.89565	0.269271	0.000861818	7.378413863395897E-4\
GO:2000026~regulation of multicellular organismal development	47	17.2794	6.77639e-05	SASH3, WDR1, HMGB2, TWF2, GATA3, HMGB1, PRDM1, AQP3, PSMB10, PSMA7, PSMD8, PSMB6, LGALS3, RAP1A, LGALS1, UBB, GNG5, GLIPR2, PSMB3, ARHGDIB, UBC, CFL1, TSPO, CTLA4, B2M, AP2M1, YWHAH, SRGN, CD74, TGFB1, ANXA1, STAT1, TSC22D3, ISG15, PSMB8, RHOA, PSMB9, CD2, PSMA5, PSME1, BAX, PSME2, FAS, HCLS1, VIM, PFN1, HIST1H4C	250	1.81883	0.274091	0.000877589	7.513441315319264E-4\
GO:0055114~oxidation-reduction process	32	11.7647	6.87058e-05	COX7B, HPGD, NCF4, UQCR11, GLRX, HMGB1, UQCR10, PARK7, TXN, COX5B, COX6A1, COX5A, LDHA, SCP2, UBB, PRDX1, FTH1, UBC, SH3BGRL3, COX8A, GSTK1, TPI1, PGAM1, NDUFA1, CYBA, HIGD2A, PPP1CA, PKM, OGDH, CALM1, ALDOA, GAPDH	250	2.16806	0.277316	0.000887356	7.59705471687262E-4\
GO:0006796~phosphate-containing compound metabolic process	72	26.4706	7.00513e-05	COX7B, YWHAB, GMFG, PARK7, HMGB1, COX6A1, PYCARD, PSMD8, SCP2, GUK1, GLIPR2, RAC2, TSPO, SPTAN1, TNFRSF4, DUSP4, COX8A, CAP1, TPI1, PARP1, ANXA2, PGAM1, TALDO1, DYNLL1, RHOA, RBX1, PSMA5, PKM, LCK, PSME1, PSME2, HCLS1, HPRT1, EZR, ALDOA, GAPDH, FAM129A, UQCR11, UQCR10, TXN, COX5B, COX5A, PSMA7, PSMB10, GNAI2, PPM1G, PSMB6, SLC9A3R1, LDHA, RAP1A, PPP4C, UBB, PSMB3, PRDX1, UBC, CSK, GBP1, OSBPL8, C…	250	1.55537	0.281898	0.000902269	7.724733266140078E-4\
GO:0042773~ATP synthesis coupled electron transport	9	3.30882	7.0512e-05	COX8A, COX7B, NDUFA1, UQCR11, PARK7, UQCR10, COX5B, COX6A1, COX5A	250	6.51522	0.283461	0.000905735	7.754406319784215E-4\
GO:0006793~phosphorus metabolic process	72	26.4706	7.46191e-05	COX7B, YWHAB, GMFG, PARK7, HMGB1, COX6A1, PYCARD, PSMD8, SCP2, GUK1, GLIPR2, RAC2, TSPO, SPTAN1, TNFRSF4, DUSP4, COX8A, CAP1, TPI1, PARP1, ANXA2, PGAM1, TALDO1, DYNLL1, RHOA, RBX1, PSMA5, PKM, LCK, PSME1, PSME2, HCLS1, HPRT1, EZR, ALDOA, GAPDH, FAM129A, UQCR11, UQCR10, TXN, COX5B, COX5A, PSMA7, PSMB10, GNAI2, PPM1G, PSMB6, SLC9A3R1, LDHA, RAP1A, PPP4C, UBB, PSMB3, PRDX1, UBC, CSK, GBP1, OSBPL8, C…	250	1.55235	0.297238	0.000955332	8.179028564175007E-4\
GO:1901990~regulation of mitotic cell cycle phase transition	16	5.88235	7.48998e-05	TGFB1, ANXA1, RPS27L, PSMB8, PSMB10, PSMA7, PSMB9, PSMD8, PSMA5, PSMB6, UBB, PSMB3, UBC, PSME1, BAX, PSME2	250	3.41538	0.29817	0.000955332	8.179028564175007E-4\
GO:0008637~apoptotic mitochondrial changes	10	3.67647	7.49795e-05	PYCARD, YWHAQ, YWHAB, LMNA, BAX, PMAIP1, SLC25A5, DYNLL1, YWHAZ, YWHAH	250	5.59664	0.298435	0.000955332	8.179028564175007E-4\
GO:1900739~regulation of protein insertion into mitochondrial membrane involved in apoptotic signaling pathway	6	2.20588	7.54261e-05	YWHAQ, YWHAB, PMAIP1, DYNLL1, YWHAZ, YWHAH	250	13.32	0.299914	0.000955869	8.183628989914892E-4\
GO:1900740~positive regulation of protein insertion into mitochondrial membrane involved in apoptotic signaling pathway	6	2.20588	7.54261e-05	YWHAQ, YWHAB, PMAIP1, DYNLL1, YWHAZ, YWHAH	250	13.32	0.299914	0.000955869	8.183628989914892E-4\
GO:0007009~plasma membrane organization	15	5.51471	7.65301e-05	ITGB1, TGFB1, ANXA2, RHOG, VAMP8, SLC9A3R1, SCP2, FLNA, CSK, EZR, VAMP5, GBP1, AP2M1, OPTN, S100A10	250	3.6065	0.303559	0.000967267	8.281213304921209E-4\
GO:0046902~regulation of mitochondrial membrane permeability	8	2.94118	8.26527e-05	YWHAQ, YWHAB, BAX, PMAIP1, SLC25A5, DYNLL1, YWHAZ, YWHAH	250	7.61143	0.323427	0.00104186	8.919879480283157E-4\
GO:0030163~protein catabolic process	28	10.2941	8.57687e-05	UBE2L6, PARK7, OAZ1, PSMB10, PSMA7, HERPUD1, PSMD8, PSMB6, UBB, PSMB3, UBC, SUMO2, CAPN2, FLNA, PMAIP1, SEC61B, CTSC, CTSA, GABARAPL2, ANXA2, ISG15, PSMB8, PSMB9, RBX1, PSMA5, PSME1, PSME2, EZR	250	2.29938	0.333321	0.0010707	9.166771516066918E-4\
GO:0033365~protein localization to organelle	30	11.0294	8.57921e-05	RGS19, YWHAB, PARK7, TXN, SRP14, PSMD8, UBL5, SLC9A3R1, YWHAQ, PRDX1, LMNA, CFL1, RAC2, TSPO, FLNA, PMAIP1, SEC61B, YWHAH, SRGN, OSBPL8, HSPA8, TGFB1, PARP1, DYNLL1, YWHAZ, RHOA, BAX, HCLS1, EZR, OPTN	250	2.21508	0.333394	0.0010707	9.166771516066918E-4\
GO:0051205~protein insertion into membrane	7	2.57353	8.59602e-05	YWHAQ, YWHAB, BAX, PMAIP1, DYNLL1, YWHAZ, YWHAH	250	9.51429	0.333924	0.0010707	9.166771516066918E-4\
GO:0021762~substantia nigra development	7	2.57353	8.59602e-05	LDHA, YWHAQ, CALM1, DYNLL1, RHOA, ACTB, YWHAH	250	9.51429	0.333924	0.0010707	9.166771516066918E-4\
GO:0030111~regulation of Wnt signaling pathway	16	5.88235	8.6073e-05	RGS19, PSMB8, PSMB10, PSMA7, PSMB9, AES, RBX1, PPP1CA, PSMD8, PSMA5, PSMB6, UBB, PSMB3, UBC, PSME1, PSME2	250	3.37215	0.334279	0.0010707	9.166771516066918E-4\
GO:0050708~regulation of protein secretion	18	6.61765	8.94251e-05	SRGN, HLA-DRB5, TGFB1, ANXA1, GATA3, HMGB1, CD2, PYCARD, RAP1A, UCP2, CASP1, CD58, SLC25A5, EZR, PPIA, GBP1, TNFRSF4, HLA-DRB1	250	3.05816	0.344745	0.00110948	9.49877612922628E-4\
GO:0010608~posttranscriptional regulation of gene expression	20	7.35294	9.3316e-05	HSPA8, TGFB1, YWHAB, FAM129A, RPS27L, YWHAZ, PSMB8, PSMB10, PSMA7, PSMB9, PPP1CA, PSMD8, PSMA5, PSMB6, UBB, PSMB3, UBC, PSME1, PSME2, GAPDH	250	2.82203	0.356688	0.00115472	9.886125855003715E-4\
GO:1903038~negative regulation of leukocyte cell-cell adhesion	9	3.30882	9.54305e-05	LGALS3, CD74, HLA-DRB5, TGFB1, ANXA1, CTLA4, HMGB1, TIGIT, HLA-DRB1	250	6.24375	0.363087	0.00117474	0.0010057481556533954\
GO:0002377~immunoglobulin production	9	3.30882	9.54305e-05	SASH3, HLA-DRB5, TGFB1, FAS, CCR6, TNFRSF4, HLA-DRB1, BATF, HLA-DQB1	250	6.24375	0.363087	0.00117474	0.0010057481556533954\
GO:0044772~mitotic cell cycle phase transition	21	7.72059	9.6445e-05	ITGB1, TGFB1, ANXA1, DCTN3, RPS27L, DYNLL1, PSMB8, PSMB10, PSMA7, PSMB9, PSMD8, PSMA5, PSMB6, UBB, PSMB3, UBC, PSME1, BAX, PSME2, CALM1, OPTN	250	2.72101	0.366134	0.00118414	0.0010137999042742825\
GO:0051348~negative regulation of transferase activity	17	6.25	9.87008e-05	DUSP4, GMFG, PARK7, PSMB8, PSMB10, PSMA7, PSMB9, PSMD8, PYCARD, PSMA5, PSMB6, UBB, PSMB3, UBC, PSME1, PSME2, CSK	250	3.17143	0.372858	0.0012087	0.0010348247051562812\
GO:0019883~antigen processing and presentation of endogenous antigen	5	1.83824	9.96942e-05	CD74, HLA-C, TAP1, HLA-A, B2M	250	19.5882	0.375796	0.00121771	0.001042538946560354\
GO:0050817~coagulation	17	6.25	0.000101386	ANXA2, H3F3A, ANXA5, RHOG, GATA3, YWHAZ, RHOA, ACTB, ACTG1, CAPZB, LCK, RAC2, FLNA, MYH9, CD59, CLIC1, LAT	250	3.16257	0.380769	0.00123201	0.001054780861902376\
GO:0007599~hemostasis	17	6.25	0.000101386	ANXA2, H3F3A, ANXA5, RHOG, GATA3, YWHAZ, RHOA, ACTB, ACTG1, CAPZB, LCK, RAC2, FLNA, MYH9, CD59, CLIC1, LAT	250	3.16257	0.380769	0.00123201	0.001054780861902376\
GO:0016052~carbohydrate catabolic process	11	4.04412	0.000103245	LDHA, PKM, TPI1, PGAM1, OGDH, GALM, HMGB1, CALM1, ALDOA, GAPDH, PPP1CA	250	4.78824	0.386186	0.00124818	0.001068624484620262\
GO:0015992~proton transport	11	4.04412	0.000103245	COX8A, SLC9A3R1, COX7B, UCP2, UQCR11, ACTN4, PARK7, UQCR10, COX5B, COX6A1, COX5A	250	4.78824	0.386186	0.00124818	0.001068624484620262\
GO:0010959~regulation of metal ion transport	16	5.88235	0.000106335	TGFB1, AHNAK, GLRX, CYBA, ACTN4, CORO1A, GNAI2, FKBP1A, LGALS3, SLC9A3R1, TSPO, BAX, FLNA, CALM1, B2M, YWHAH	250	3.30932	0.395088	0.00128226	0.0010978011135184273\
GO:1902533~positive regulation of intracellular signal transduction	30	11.0294	0.000108262	GATA3, HMGB1, PARK7, TXN, GNAI2, PYCARD, SLC9A3R1, RAP1A, LGALS1, UBB, GLIPR2, UBC, CASP1, FLNA, PMAIP1, CSK, TNFRSF4, OSBPL8, CD74, TGFB1, CFLAR, ACTN4, RHOA, FKBP1A, LCK, BAX, FAS, HCLS1, S100A4, CALM1	250	2.18361	0.400572	0.00130217	0.0011148461689999562\
GO:0042102~positive regulation of T cell proliferation	9	3.30882	0.000110389	PYCARD, SASH3, ANXA1, HLA-DPB1, CD59, HLA-A, HMGB1, CORO1A, HLA-DPA1	250	6.11633	0.406571	0.00132439	0.0011338702705512662\
GO:0034220~ion transmembrane transport	31	11.3971	0.000112544	COX7B, WDR1, AHNAK, UQCR11, GLRX, UQCR10, COX5B, COX6A1, CORO1A, COX5A, AQP3, SLC9A3R1, UBB, YWHAQ, UBC, ANXA6, FLNA, EMB, CLIC1, YWHAH, COX8A, TGFB1, TSC22D3, CYBA, ACTN4, ATP2B1, FKBP1A, LCK, S100A6, BAX, CALM1	250	2.14393	0.412586	0.00134682	0.001153077111463928\
GO:0006818~hydrogen transport	11	4.04412	0.000115	COX8A, SLC9A3R1, COX7B, UCP2, UQCR11, ACTN4, PARK7, UQCR10, COX5B, COX6A1, COX5A	250	4.72645	0.419366	0.00137273	0.0011752600770257317\
GO:0007162~negative regulation of cell adhesion	13	4.77941	0.000117118	CD74, HLA-DRB5, TGFB1, ANXA1, HMGB1, ACTN4, LGALS3, LGALS1, ARHGDIB, CTLA4, TIGIT, GBP1, HLA-DRB1	250	3.95342	0.425152	0.0013945	0.0011938951844556924\
GO:0090559~regulation of membrane permeability	8	2.94118	0.000117948	YWHAQ, YWHAB, BAX, PMAIP1, SLC25A5, DYNLL1, YWHAZ, YWHAH	250	7.2	0.427402	0.00140053	0.0011990594052261481\
GO:0002697~regulation of immune effector process	16	5.88235	0.000118217	SASH3, CD74, TGFB1, ANXA1, HLA-A, GATA3, HMGB1, VAMP8, PYCARD, LGALS3, LCK, RAC2, CD59, B2M, TNFRSF4, AP2M1	250	3.27877	0.428131	0.00140053	0.0011990594052261481\
GO:0010604~positive regulation of macromolecule metabolic process	67	24.6324	0.000126404	HMGB2, PARK7, HMGB1, PRDM1, CD3D, ACTB, HERPUD1, PYCARD, PSMD8, GLIPR2, SUMO2, CASP1, TNFRSF4, CTSC, YWHAH, PARP1, ANXA2, H2AFZ, RHOG, RHOA, PSMA5, LCK, SUB1, PSME1, MYH9, PSME2, HCLS1, EZR, PFN1, FAM129A, RPS27L, GATA3, TXN, HNRNPLL, OAZ1, PSMA7, PSMB10, GNAI2, PSMB6, CNN2, RAP1A, UBB, PSMB3, UBC, LMNA, PMAIP1, CSK, ATF7IP, OSBPL8, CD74, HSPA8, TGFB1, STAT1, H3F3A, DEK, PSMB8, BATF, PSMB9, FKBP1…	250	1.56239	0.449841	0.00149378	0.001278891019954931\
GO:0051241~negative regulation of multicellular organismal process	32	11.7647	0.000127605	UBE2L6, GATA3, HMGB1, PYCARD, RAP1A, LGALS1, UBB, ARHGDIB, UBC, TSPO, CTLA4, CSK, TIGIT, GBP1, B2M, YWHAH, SRGN, CD74, HLA-DRB5, TGFB1, ANXA1, ANXA2, STAT1, TSC22D3, ANXA5, ISG15, CYBA, RHOA, VIM, EZR, HIST1H4C, HLA-DRB1	250	2.09558	0.452957	0.00150421	0.001287825509544705\
GO:1903729~regulation of plasma membrane organization	8	2.94118	0.000128453	VAMP8, ITGB1, TGFB1, RHOG, CSK, EZR, GBP1, AP2M1	250	7.104	0.455145	0.00151044	0.001293156128541868\
GO:1903706~regulation of hemopoiesis	16	5.88235	0.000130515	SASH3, CD74, TGFB1, ANXA1, HMGB2, ISG15, GATA3, HMGB1, PRDM1, CD2, LGALS3, LGALS1, FAS, HCLS1, CTLA4, HIST1H4C	250	3.24878	0.460432	0.00153088	0.0013106591876793274\
GO:0042787~protein ubiquitination involved in ubiquitin-dependent protein catabolic process	13	4.77941	0.000133406	PSMB8, PSMB10, PSMA7, PSMB9, RBX1, PSMD8, PSMA5, PSMB6, UBB, PSMB3, UBC, PSME1, PSME2	250	3.9	0.467756	0.00156092	0.0013363740911342653\
GO:0006886~intracellular protein transport	32	11.7647	0.000134531	RGS19, ARL6IP1, YWHAB, PARK7, TXN, SRP14, OAZ1, HERPUD1, PSMD8, UBL5, SLC9A3R1, YWHAQ, PRDX1, LMNA, CFL1, RAC2, TSPO, FLNA, SEC61B, AP2M1, YWHAH, CTSA, CD74, HSPA8, TGFB1, PARP1, ANXA2, TAP1, YWHAZ, RHOA, HCLS1, OPTN	250	2.08941	0.47058	0.0015702	0.0013443165522396504\
GO:0051603~proteolysis involved in cellular protein catabolic process	24	8.82353	0.000140514	CTSA, GABARAPL2, ISG15, UBE2L6, PARK7, PSMB8, PSMB10, PSMA7, PSMB9, HERPUD1, RBX1, PSMD8, PSMA5, PSMB6, UBB, PSMB3, UBC, SUMO2, PSME1, CAPN2, PMAIP1, PSME2, SEC61B, CTSC	250	2.43288	0.485343	0.00163598	0.001400637570640663\
GO:0050866~negative regulation of cell activation	11	4.04412	0.00014193	LGALS3, CD74, HLA-DRB5, TGFB1, ANXA1, FAS, CTLA4, HMGB1, PRDM1, TIGIT, HLA-DRB1	250	4.60755	0.488779	0.00164841	0.0014112829144453684\
GO:2000116~regulation of cysteine-type endopeptidase activity	13	4.77941	0.000144748	ARL6IP1, RPS27L, HMGB1, PARK7, CST7, PSMB9, HERPUD1, PYCARD, LCK, CASP1, FAS, BAX, PMAIP1	250	3.86518	0.495543	0.00167702	0.001435770845779026\
GO:1902107~positive regulation of leukocyte differentiation	10	3.67647	0.000156946	SASH3, LGALS3, CD74, TGFB1, LGALS1, ANXA1, HCLS1, GATA3, HMGB1, PRDM1	250	5.08397	0.523812	0.00181367	0.0015527668020201282\
GO:0030168~platelet activation	11	4.04412	0.00015731	LCK, RHOG, RAC2, MYH9, FLNA, CLIC1, YWHAZ, LAT, RHOA, ACTB, ACTG1	250	4.55031	0.524631	0.00181367	0.0015527668020201282\
GO:0032844~regulation of homeostatic process	19	6.98529	0.000158091	CD74, HLA-DRB5, TGFB1, ANXA1, PARP1, TSC22D3, HMGB2, ISG15, CYBA, CORO1A, FKBP1A, LCK, UCP2, TSPO, BAX, CSK, CALM1, B2M, HLA-DRB1	250	2.80576	0.526383	0.00181824	0.001556678034906525\
GO:0050792~regulation of viral process	14	5.14706	0.000164512	HSPA8, STAT1, TAP1, ISG15, HLA-A, PYCARD, ISG20, LGALS1, LCK, CFL1, PFN1, PPIA, B2M, AP2M1	250	3.55878	0.540545	0.0018875	0.0016159752563932575\
GO:1901987~regulation of cell cycle phase transition	16	5.88235	0.000171184	TGFB1, ANXA1, RPS27L, PSMB8, PSMB10, PSMA7, PSMB9, PSMD8, PSMA5, PSMB6, UBB, PSMB3, UBC, PSME1, BAX, PSME2	250	3.17143	0.554811	0.00195929	0.0016774391874618993\
GO:0043161~proteasome-mediated ubiquitin-dependent protein catabolic process	17	6.25	0.000173547	PARK7, PSMB8, PSMB10, PSMA7, PSMB9, HERPUD1, RBX1, PSMD8, PSMA5, PSMB6, UBB, PSMB3, UBC, SUMO2, PSME1, PSME2, SEC61B	250	3.0192	0.559756	0.00198153	0.001696481391335705\
GO:0043900~regulation of multi-organism process	17	6.25	0.000183198	HSPA8, STAT1, TAP1, ISG15, CYBA, HLA-A, PRDM1, PYCARD, ISG20, LGALS1, LCK, ARHGDIB, CFL1, PFN1, PPIA, B2M, AP2M1	250	3.00318	0.579393	0.00208669	0.001786513425905822\
GO:0006123~mitochondrial electron transport, cytochrome c to oxygen	5	1.83824	0.000195909	COX8A, COX7B, COX5B, COX6A1, COX5A	250	16.65	0.603925	0.00222611	0.0019058723275249911\
GO:0044724~single-organism carbohydrate catabolic process	10	3.67647	0.000197055	LDHA, PKM, TPI1, PGAM1, OGDH, GALM, HMGB1, CALM1, ALDOA, GAPDH	250	4.93333	0.606066	0.00223376	0.0019124275721284294\
GO:0022411~cellular component disassembly	20	7.35294	0.000206105	HSPA8, GABARAPL2, TGFB1, WDR1, HMGB2, TWF2, HMGB1, PARK7, PPP1CA, MRPL41, CAPZB, LMNA, CFL1, CAPN2, TSPO, BAX, SH3BGRL3, LCP1, SPTAN1, OPTN	250	2.65339	0.622565	0.00233076	0.0019954682913480744\
GO:0031401~positive regulation of protein modification process	34	12.5	0.000209935	FAM129A, GATA3, HMGB1, PARK7, TXN, PSMB10, PSMA7, GNAI2, PSMD8, PYCARD, PSMB6, RAP1A, UBB, GLIPR2, PSMB3, UBC, CSK, TNFRSF4, OSBPL8, CD74, TGFB1, ANXA2, PSMB8, RHOA, PSMB9, FKBP1A, PSMA5, PSME1, BAX, PSME2, FAS, HCLS1, CALM1, LAT	250	1.9811	0.62934	0.00236841	0.002027705374967644\
GO:0050878~regulation of body fluid levels	20	7.35294	0.000211665	ANXA2, H3F3A, ANXA5, RHOG, CYBA, GATA3, AQP3, YWHAZ, RHOA, ACTB, ACTG1, VAMP8, CAPZB, LCK, RAC2, FLNA, MYH9, CD59, CLIC1, LAT	250	2.64811	0.632358	0.00237308	0.002031698245464893\
GO:1902743~regulation of lamellipodium organization	6	2.20588	0.000211855	CAPZB, ARPC2, TWF2, RAC2, BRK1, CORO1B	250	10.8	0.632688	0.00237308	0.002031698245464893\
GO:0006734~NADH metabolic process	6	2.20588	0.000211855	PKM, TPI1, PGAM1, OGDH, ALDOA, GAPDH	250	10.8	0.632688	0.00237308	0.002031698245464893\
GO:0032101~regulation of response to external stimulus	25	9.19118	0.000216705	GATA3, HMGB1, PARK7, PRDM1, CORO1B, PYCARD, CASP4, CASP1, RAC2, CD59, CCR6, B2M, AP2M1, CD74, GBP5, TGFB1, ANXA1, ANXA2, CYBA, HLA-A, VAMP8, LCK, ALOX5AP, ZYX, CALM1	250	2.30929	0.641015	0.0024166	0.0020689608648652314\
GO:0006119~oxidative phosphorylation	9	3.30882	0.000217274	COX8A, COX7B, NDUFA1, UQCR11, PARK7, UQCR10, COX5B, COX6A1, COX5A	250	5.55	0.64198	0.0024166	0.0020689608648652314\
GO:0051651~maintenance of location in cell	9	3.30882	0.000217274	SRGN, YWHAB, TMSB4X, FTH1, TWF2, TSPO, FLNA, EZR, TMSB10	250	5.55	0.64198	0.0024166	0.0020689608648652314\
GO:0009719~response to endogenous stimulus	42	15.4412	0.00021832	ITGB1, HPGD, HMGB2, GATA3, HMGB1, PARK7, CORO1A, CORO1B, GNAI2, LDHA, RAP1A, UBB, GNG5, CASP4, UBC, UCP2, CASP1, CAPN2, TSPO, CSK, YWHAH, OSBPL8, TGFB1, ANXA1, PARP1, ANXA2, STAT1, H3F3A, CYBA, ATP2B1, RHOA, FKBP1A, PKM, ARPC3, GNB2, ZYX, FAS, HCLS1, HPRT1, EZR, CALM1, LIMS1	250	1.80698	0.643745	0.00242253	0.002074036164737704\
GO:0044770~cell cycle phase transition	21	7.72059	0.000221183	ITGB1, TGFB1, ANXA1, DCTN3, RPS27L, DYNLL1, PSMB8, PSMB10, PSMA7, PSMB9, PSMD8, PSMA5, PSMB6, UBB, PSMB3, UBC, PSME1, BAX, PSME2, CALM1, OPTN	250	2.55686	0.648536	0.00244856	0.0020963195021939463\
GO:0051338~regulation of transferase activity	30	11.0294	0.000227743	GMFG, HMGB1, PARK7, TXN, PSMB10, PSMA7, GNAI2, PSMD8, PYCARD, PSMB6, SLC9A3R1, RAP1A, UBB, PSMB3, UBC, RAC2, CSK, DUSP4, OSBPL8, CD74, TGFB1, PSMB8, RHOA, PSMB9, PSMA5, PSME1, BAX, PSME2, CALM1, LAT	250	2.09215	0.65927	0.00251528	0.0021534483346484284\
GO:0022904~respiratory electron transport chain	9	3.30882	0.000231505	COX8A, COX7B, NDUFA1, UQCR11, PARK7, UQCR10, COX5B, COX6A1, COX5A	250	5.49908	0.665276	0.00255087	0.0021839146684429394\
GO:0019674~NAD metabolic process	7	2.57353	0.000244537	LDHA, PKM, TPI1, PGAM1, OGDH, ALDOA, GAPDH	250	7.90169	0.685278	0.00268372	0.002297656872683257\
GO:1901701~cellular response to oxygen-containing compound	29	10.6618	0.000244697	HMGB2, TWF2, PARK7, PRDM1, TXN, GNAI2, PYCARD, RAP1A, LGALS1, GNG5, PRDX1, CASP4, UCP2, CAPN2, TSPO, CSK, B2M, OSBPL8, HLA-DRB5, TGFB1, ANXA1, PARP1, H2AFZ, STAT1, CYBA, ATP2B1, GNB2, EZR, HLA-DRB1	250	2.11776	0.685517	0.00268372	0.002297656872683257\
GO:0043122~regulation of I-kappaB kinase/NF-kappaB signaling	13	4.77941	0.000253905	STAT1, CFLAR, RHOA, FKBP1A, PYCARD, LGALS1, UBB, PRDX1, UBC, CASP1, FLNA, S100A4, OPTN	250	3.63782	0.698914	0.00277826	0.002378595338901619\
GO:0002683~negative regulation of immune system process	17	6.25	0.000255032	CD74, HLA-DRB5, TGFB1, ANXA1, TSC22D3, HLA-A, HMGB1, PRDM1, LGALS3, FAS, CTLA4, CD59, TIGIT, EZR, HIST1H4C, GBP1, HLA-DRB1	250	2.91804	0.700515	0.00278227	0.0023820254622877396\
GO:0009306~protein secretion	19	6.98529	0.000255448	SRGN, GBP5, HLA-DRB5, TGFB1, ANXA1, GATA3, HMGB1, CD2, PYCARD, RAP1A, UCP2, CASP1, CD58, SLC25A5, EZR, PPIA, GBP1, TNFRSF4, HLA-DRB1	250	2.69808	0.701104	0.00278227	0.0023820254622877396\
GO:0045619~regulation of lymphocyte differentiation	10	3.67647	0.000258847	CD2, SASH3, CD74, TGFB1, ANXA1, FAS, CTLA4, GATA3, HMGB1, PRDM1	250	4.75714	0.705868	0.0028128	0.002408167625002167\
GO:0006811~ion transport	40	14.7059	0.000260123	COX7B, WDR1, ARL6IP1, AHNAK, UQCR11, GLRX, UQCR10, PARK7, COX5B, COX6A1, CORO1A, COX5A, AQP3, GNAI2, SLC9A3R1, LGALS3, UBB, YWHAQ, FTH1, UBC, UCP2, ANXA6, TSPO, FLNA, EMB, CLIC1, B2M, YWHAH, COX8A, TGFB1, ANXA1, TSC22D3, CYBA, ACTN4, ATP2B1, FKBP1A, LCK, S100A6, BAX, CALM1	250	1.82716	0.707637	0.00282018	0.002414488021970649\
GO:0043269~regulation of ion transport	21	7.72059	0.000261379	TGFB1, ARL6IP1, AHNAK, WDR1, GLRX, CYBA, ACTN4, PARK7, CORO1A, GNAI2, FKBP1A, LGALS3, SLC9A3R1, YWHAQ, TSPO, BAX, FLNA, CALM1, CLIC1, B2M, YWHAH	250	2.52455	0.709368	0.00282731	0.002420592661137201\
GO:0022900~electron transport chain	9	3.30882	0.000262261	COX8A, COX7B, NDUFA1, UQCR11, PARK7, UQCR10, COX5B, COX6A1, COX5A	250	5.4	0.710578	0.00283038	0.0024232206275739744\
GO:0051345~positive regulation of hydrolase activity	29	10.6618	0.000269344	ITGB1, RGS19, HMGB2, RPS27L, HMGB1, PYCARD, RAP1A, RGS1, ARHGDIB, CASP1, PMAIP1, SH3BGRL3, SEC61B, SPTAN1, S1PR4, S100A10, GABARAPL2, TRAPPC1, RHOG, RHOA, LCK, PSME1, BAX, PSME2, FAS, PFN1, CALM1, LAT, LIMS1	250	2.10622	0.720111	0.0029002	0.002482996861146868\
GO:0010950~positive regulation of endopeptidase activity	10	3.67647	0.000272953	PYCARD, LCK, CASP1, PSME1, FAS, BAX, PMAIP1, PSME2, RPS27L, HMGB1	250	4.7234	0.724847	0.00293239	0.0025105500855604063\
GO:0006839~mitochondrial transport	14	5.14706	0.000284759	YWHAB, DYNLL1, COX5B, YWHAZ, PSMD8, UBL5, YWHAQ, UCP2, RAC2, TSPO, BAX, PMAIP1, SLC25A5, YWHAH	250	3.36606	0.739785	0.00305228	0.0026131924517216764\
GO:0045580~regulation of T cell differentiation	9	3.30882	0.000296283	CD2, SASH3, CD74, TGFB1, ANXA1, CTLA4, GATA3, HMGB1, PRDM1	250	5.30442	0.753585	0.00316862	0.0027128010084702036\
GO:1902105~regulation of leukocyte differentiation	13	4.77941	0.000316707	SASH3, CD74, TGFB1, ANXA1, GATA3, HMGB1, PRDM1, CD2, LGALS3, LGALS1, FAS, HCLS1, CTLA4	250	3.54836	0.776269	0.0033794	0.002893255193218432\
GO:0044265~cellular macromolecule catabolic process	30	11.0294	0.00032681	HMGB2, UBE2L6, HMGB1, PARK7, PSMB10, PSMA7, HERPUD1, PSMD8, PSMB6, UBB, PSMB3, UBC, SUMO2, CAPN2, PMAIP1, SEC61B, CTSC, CTSA, GABARAPL2, ANXA2, ISG15, PSMB8, PSMB9, RBX1, ISG20, PSMA5, PSME1, BAX, PSME2, EZR	250	2.04713	0.786706	0.00347935	0.0029788269922073067\
GO:0055085~transmembrane transport	37	13.6029	0.000329083	COX7B, WDR1, AHNAK, UQCR11, GLRX, UQCR10, PARK7, COX5B, COX6A1, CORO1A, OAZ1, COX5A, AQP3, SLC9A3R1, UBB, YWHAQ, UBC, ANXA6, FLNA, SEC61B, EMB, CLIC1, YWHAH, COX8A, HSPA8, TGFB1, TSC22D3, TAP1, CYBA, ACTN4, ATP2B1, FKBP1A, LCK, S100A6, BAX, CALM1, SLC25A5	250	1.86399	0.788986	0.00349568	0.0029928080977486542\
GO:0042113~B cell activation	13	4.77941	0.000343196	ITGB1, SASH3, CD74, TGFB1, PRDM1, BATF, KLF6, LGALS1, FAS, BAX, CTLA4, CCR6, TNFRSF4	250	3.51951	0.802609	0.00363742	0.0031141582896712107\
GO:1903749~positive regulation of establishment of protein localization to mitochondrion	9	3.30882	0.000354005	PSMD8, UBL5, YWHAQ, YWHAB, RAC2, PMAIP1, DYNLL1, YWHAZ, YWHAH	250	5.16724	0.812444	0.00374359	0.0032050550135167377\
GO:0006605~protein targeting	24	8.82353	0.000359193	HSPA8, TGFB1, RGS19, ARL6IP1, PARP1, ANXA2, YWHAB, TXN, SRP14, YWHAZ, RHOA, PSMD8, UBL5, SLC9A3R1, YWHAQ, PRDX1, LMNA, CFL1, RAC2, TSPO, FLNA, HCLS1, SEC61B, OPTN	250	2.28017	0.816989	0.00378997	0.0032447656941551\
GO:0006508~proteolysis	44	16.1765	0.000371482	CSTB, ARL6IP1, RPS27L, UBE2L6, HMGB1, PARK7, CST7, PSMB10, PSMA7, HERPUD1, PSMD8, PYCARD, PSMB6, UBB, PSMB3, CASP4, UBC, SUMO2, CASP1, CAPN2, PMAIP1, CD59, SEC61B, CTSC, SEC11C, CTSA, SRGN, GABARAPL2, TGFB1, PARP1, ISG15, CFLAR, PSMB8, PSMB9, RBX1, PSMA5, LCK, PSME1, BAX, MYH9, PSME2, FAS, CARD16, PI16	250	1.73089	0.827321	0.00389384	0.0033336959964050915\
GO:0031032~actomyosin structure organization	10	3.67647	0.000371623	CNN2, ITGB1, WDR1, ZYX, MYH9, CFLAR, PFN1, RHOA, ACTG1, S100A10	250	4.53061	0.827436	0.00389384	0.0033336959964050915\
GO:1904062~regulation of cation transmembrane transport	12	4.41176	0.000373246	FKBP1A, SLC9A3R1, TGFB1, AHNAK, BAX, FLNA, GLRX, CYBA, ACTN4, CALM1, CORO1A, YWHAH	250	3.75211	0.828756	0.00389384	0.0033336959964050915\
GO:0009135~purine nucleoside diphosphate metabolic process	8	2.94118	0.000373595	LDHA, PKM, TPI1, GUK1, PGAM1, OGDH, ALDOA, GAPDH	250	5.98652	0.829038	0.00389384	0.0033336959964050915\
GO:0009179~purine ribonucleoside diphosphate metabolic process	8	2.94118	0.000373595	LDHA, PKM, TPI1, GUK1, PGAM1, OGDH, ALDOA, GAPDH	250	5.98652	0.829038	0.00389384	0.0033336959964050915\
GO:0043903~regulation of symbiosis, encompassing mutualism through parasitism	14	5.14706	0.00037398	HSPA8, STAT1, TAP1, ISG15, HLA-A, PYCARD, ISG20, LGALS1, LCK, CFL1, PFN1, PPIA, B2M, AP2M1	250	3.27158	0.829349	0.00389384	0.0033336959964050915\
GO:0050714~positive regulation of protein secretion	12	4.41176	0.000390052	CD2, PYCARD, HLA-DRB5, TGFB1, CASP1, GATA3, CD58, HMGB1, EZR, PPIA, TNFRSF4, HLA-DRB1	250	3.73458	0.841838	0.00405226	0.003469320188170716\
GO:0046939~nucleotide phosphorylation	8	2.94118	0.000400022	LDHA, PKM, TPI1, GUK1, PGAM1, OGDH, ALDOA, GAPDH	250	5.92	0.849122	0.00414672	0.0035501944746528596\
GO:1902745~positive regulation of lamellipodium organization	5	1.83824	0.00040994	ARPC2, TWF2, RAC2, BRK1, CORO1B	250	13.875	0.856035	0.00423583	0.0036264896623069633\
GO:0002285~lymphocyte activation involved in immune response	10	3.67647	0.000410411	LGALS3, TGFB1, LGALS1, ANXA1, LCP1, GATA3, CCR6, HMGB1, CORO1A, BATF	250	4.4698	0.856355	0.00423583	0.0036264896623069633\
GO:0006096~glycolytic process	7	2.57353	0.000416064	LDHA, PKM, TPI1, PGAM1, OGDH, ALDOA, GAPDH	250	7.17231	0.860144	0.00428482	0.00366843263674752\
GO:0034762~regulation of transmembrane transport	17	6.25	0.000419883	TGFB1, AHNAK, WDR1, GLRX, CYBA, ACTN4, PARK7, CORO1A, OAZ1, FKBP1A, SLC9A3R1, YWHAQ, BAX, FLNA, CALM1, CLIC1, YWHAH	250	2.78867	0.862647	0.00431251	0.003692140399813898\
GO:0051494~negative regulation of cytoskeleton organization	9	3.30882	0.000420577	CAPZB, TMSB4X, GMFG, TWF2, PFN1, TMSB10, SPTAN1, CORO1A, CORO1B	250	5.03697	0.863098	0.00431251	0.003692140399813898\
GO:0000209~protein polyubiquitination	13	4.77941	0.000426556	PSMB8, PSMB10, PSMA7, PSMB9, RBX1, PSMD8, PSMA5, PSMB6, UBB, PSMB3, UBC, PSME1, PSME2	250	3.43571	0.866914	0.00435945	0.0037323278108628917\
GO:0008284~positive regulation of cell proliferation	27	9.92647	0.000427	ITGB1, SASH3, HMGB2, BRK1, HMGB1, CORO1A, GNAI2, PYCARD, GNG5, RAC2, TSPO, CD59, TNFRSF4, HLA-DPA1, CD74, TGFB1, ANXA1, ANXA2, STAT1, RHOG, CYBA, HLA-A, S100A6, HLA-DPB1, HCLS1, SLC25A5, COPS9	250	2.11802	0.867193	0.00435945	0.0037323278108628917\
GO:0009185~ribonucleoside diphosphate metabolic process	8	2.94118	0.000427923	LDHA, PKM, TPI1, GUK1, PGAM1, OGDH, ALDOA, GAPDH	250	5.85495	0.867772	0.00435946	0.0037323353258221473\
GO:0045806~negative regulation of endocytosis	6	2.20588	0.000434937	CNN2, LGALS3, TGFB1, ANXA2, CSK, HMGB1	250	9.29302	0.872085	0.00442139	0.003785350731017772\
GO:0006757~ATP generation from ADP	7	2.57353	0.000452021	LDHA, PKM, TPI1, PGAM1, OGDH, ALDOA, GAPDH	250	7.06364	0.882014	0.0045852	0.00392560275597338\
GO:2001242~regulation of intrinsic apoptotic signaling pathway	10	3.67647	0.000474799	PYCARD, SLC9A3R1, CD74, UBB, PARP1, LCK, BAX, PMAIP1, PARK7, HERPUD1	250	4.38158	0.894063	0.00480594	0.004114585268868648\
GO:0050764~regulation of phagocytosis	7	2.57353	0.000490356	CNN2, PYCARD, TGFB1, RAP1A, CSK, CYBA, HMGB1	250	6.95821	0.901577	0.00495281	0.004240324881066184\
GO:0009057~macromolecule catabolic process	34	12.5	0.000509142	HMGB2, UBE2L6, HMGB1, PARK7, OAZ1, PSMB10, PSMA7, HERPUD1, PSMD8, PSMB6, UBB, PSMB3, UBC, SUMO2, CAPN2, FLNA, PMAIP1, SEC61B, CTSC, CTSA, GABARAPL2, TGFB1, ANXA2, ISG15, PSMB8, PSMB9, RBX1, ISG20, PSMA5, PSME1, BAX, PSME2, EZR, CALM1	250	1.88543	0.909944	0.00513135	0.004393186502781881\
GO:0007249~I-kappaB kinase/NF-kappaB signaling	13	4.77941	0.000510205	STAT1, CFLAR, RHOA, FKBP1A, PYCARD, LGALS1, UBB, PRDX1, UBC, CASP1, FLNA, S100A4, OPTN	250	3.36887	0.910396	0.00513135	0.004393186502781881\
GO:0032653~regulation of interleukin-10 production	6	2.20588	0.000538794	PYCARD, SASH3, HLA-DRB5, HMGB1, TIGIT, HLA-DRB1	250	8.88	0.921728	0.00540739	0.004629513813916117\
GO:0072655~establishment of protein localization to mitochondrion	11	4.04412	0.000544527	PSMD8, UBL5, YWHAQ, YWHAB, RAC2, TSPO, BAX, PMAIP1, DYNLL1, YWHAZ, YWHAH	250	3.89681	0.923822	0.00545334	0.004668855715267637\
GO:0010952~positive regulation of peptidase activity	10	3.67647	0.000547267	PYCARD, LCK, CASP1, PSME1, FAS, BAX, PMAIP1, PSME2, RPS27L, HMGB1	250	4.29677	0.924803	0.0054692	0.004682433448047309\
GO:0061718~glucose catabolic process to pyruvate	5	1.83824	0.000563379	PKM, TPI1, PGAM1, ALDOA, GAPDH	250	12.8077	0.93032	0.00559474	0.004789908626936785\
GO:0006735~NADH regeneration	5	1.83824	0.000563379	PKM, TPI1, PGAM1, ALDOA, GAPDH	250	12.8077	0.93032	0.00559474	0.004789908626936785\
GO:0061621~canonical glycolysis	5	1.83824	0.000563379	PKM, TPI1, PGAM1, ALDOA, GAPDH	250	12.8077	0.93032	0.00559474	0.004789908626936785\
GO:0043066~negative regulation of apoptotic process	26	9.55882	0.000571988	ITGB1, ARL6IP1, HMGB2, GATA3, PARK7, CORO1A, HERPUD1, LGALS3, UBB, UBC, LMNA, CFL1, UCP2, FLNA, CD59, CD74, ANXA1, TSC22D3, ANXA5, CFLAR, YWHAZ, HIGD2A, BAX, FAS, HCLS1, SLC25A5	250	2.11687	0.9331	0.00566832	0.004852905889087445\
GO:1900024~regulation of substrate adhesion-dependent cell spreading	6	2.20588	0.000597211	ARPC2, FLNA, ACTN4, GBP1, LIMS1, S100A10	250	8.68696	0.940624	0.00589357	0.005045750928111578\
GO:0002381~immunoglobulin production involved in immunoglobulin mediated immune response	6	2.20588	0.000597211	HLA-DRB5, TGFB1, CCR6, HLA-DRB1, BATF, HLA-DQB1	250	8.68696	0.940624	0.00589357	0.005045750928111578\
GO:0051046~regulation of secretion	23	8.45588	0.000614452	SRGN, CD74, HLA-DRB5, TGFB1, ANXA1, CYBA, GATA3, HMGB1, VAMP8, CD2, PYCARD, SLC9A3R1, RAP1A, UCP2, CASP1, RAC2, CD58, SLC25A5, EZR, PPIA, GBP1, TNFRSF4, HLA-DRB1	250	2.24275	0.945274	0.00605108	0.005180602494200772\
GO:0070585~protein localization to mitochondrion	11	4.04412	0.000616012	PSMD8, UBL5, YWHAQ, YWHAB, RAC2, TSPO, BAX, PMAIP1, DYNLL1, YWHAZ, YWHAH	250	3.8356	0.945676	0.00605382	0.005182951654166119\
GO:0048857~neural nucleus development	7	2.57353	0.000620708	LDHA, YWHAQ, CALM1, DYNLL1, RHOA, ACTB, YWHAH	250	6.66	0.946869	0.00608732	0.00521162905763101\
GO:0051101~regulation of DNA binding	8	2.94118	0.000629679	TGFB1, PARP1, HMGB2, GATA3, PARK7, HMGB1, TXN, CALM1	250	5.49278	0.949077	0.00616251	0.0052760087772070925\
GO:0002433~immune response-regulating cell surface receptor signaling pathway involved in phagocytosis	9	3.30882	0.000649063	ACTR3, ARPC2, ARPC3, ARPC1B, BRK1, ARPC5, ACTB, MYO1G, ACTG1	250	4.71969	0.953538	0.00630403	0.0053971630697277435\
GO:0051017~actin filament bundle assembly	9	3.30882	0.000649063	ITGB1, ZYX, LCP1, ACTN4, PFN1, EZR, RHOA, CORO1B, S100A10	250	4.71969	0.953538	0.00630403	0.0053971630697277435\
GO:0038096~Fc-gamma receptor signaling pathway involved in phagocytosis	9	3.30882	0.000649063	ACTR3, ARPC2, ARPC3, ARPC1B, BRK1, ARPC5, ACTB, MYO1G, ACTG1	250	4.71969	0.953538	0.00630403	0.0053971630697277435\
GO:0009607~response to biotic stimulus	27	9.92647	0.000649473	HMGB2, GATA3, HMGB1, PRDM1, PYCARD, CFL1, CASP1, COTL1, TSPO, PMAIP1, GBP1, B2M, TNFRSF4, AP2M1, HLA-DRB5, TGFB1, STAT1, IL10RA, ISG15, CYBA, HLA-A, BATF, ISG20, LCK, FAS, OPTN, HLA-DRB1	250	2.05979	0.953628	0.00630403	0.0053971630697277435\
GO:0010591~regulation of lamellipodium assembly	5	1.83824	0.00065365	CAPZB, ARPC2, TWF2, RAC2, BRK1	250	12.3333	0.954535	0.00630572	0.005398617376415795\
GO:0061620~glycolytic process through glucose-6-phosphate	5	1.83824	0.00065365	PKM, TPI1, PGAM1, ALDOA, GAPDH	250	12.3333	0.954535	0.00630572	0.005398617376415795\
GO:0061615~glycolytic process through fructose-6-phosphate	5	1.83824	0.00065365	PKM, TPI1, PGAM1, ALDOA, GAPDH	250	12.3333	0.954535	0.00630572	0.005398617376415795\
GO:0050765~negative regulation of phagocytosis	4	1.47059	0.000657912	CNN2, TGFB1, CSK, HMGB1	250	22.2	0.955442	0.00631846	0.005409518400006009\
GO:0032613~interleukin-10 production	6	2.20588	0.000660252	PYCARD, SASH3, HLA-DRB5, HMGB1, TIGIT, HLA-DRB1	250	8.50213	0.955933	0.00631846	0.005409518400006009\
GO:0032989~cellular component morphogenesis	36	13.2353	0.000660262	ITGB1, WDR1, TWF2, GATA3, CORO1A, PSMB10, CORO1B, ACTG1, MYL12B, SLC9A3R1, UBB, GLIPR2, CFL1, FLNA, GBP1, SPTAN1, S100A10, YWHAH, ACTR3, CAP1, TGFB1, ANXA1, STAT1, CFLAR, ACTN4, DYNLL1, RHOA, ARPC2, S100A6, BAX, MYH9, S100A4, HPRT1, EZR, ALDOA, LIMS1	250	1.81499	0.955935	0.00631846	0.005409518400006009\
GO:0010631~epithelial cell migration	12	4.41176	0.000660317	ITGB1, TGFB1, STAT1, GLIPR2, MYH9, SH3BGRL3, GATA3, CCR6, HMGB1, PFN1, RHOA, CORO1B	250	3.50526	0.955946	0.00631846	0.005409518400006009\
GO:0045185~maintenance of protein location	8	2.94118	0.000669625	SRGN, YWHAB, TMSB4X, TWF2, TSPO, FLNA, EZR, TMSB10	250	5.43673	0.957844	0.0063819	0.005463831031839002\
GO:0002702~positive regulation of production of molecular mediator of immune response	7	2.57353	0.000669647	SASH3, CD74, TGFB1, HLA-A, GATA3, B2M, TNFRSF4	250	6.5662	0.957848	0.0063819	0.005463831031839002\
GO:0043069~negative regulation of programmed cell death	26	9.55882	0.000691707	ITGB1, ARL6IP1, HMGB2, GATA3, PARK7, CORO1A, HERPUD1, LGALS3, UBB, UBC, LMNA, CFL1, UCP2, FLNA, CD59, CD74, ANXA1, TSC22D3, ANXA5, CFLAR, YWHAZ, HIGD2A, BAX, FAS, HCLS1, SLC25A5	250	2.08878	0.962025	0.00655251	0.00560989872010627\
GO:0043207~response to external biotic stimulus	26	9.55882	0.000691707	HMGB2, GATA3, PRDM1, PYCARD, CFL1, CASP1, COTL1, TSPO, PMAIP1, GBP1, B2M, TNFRSF4, AP2M1, HLA-DRB5, TGFB1, STAT1, IL10RA, ISG15, CYBA, HLA-A, BATF, ISG20, LCK, FAS, OPTN, HLA-DRB1	250	2.08878	0.962025	0.00655251	0.00560989872010627\
GO:0051707~response to other organism	26	9.55882	0.000691707	HMGB2, GATA3, PRDM1, PYCARD, CFL1, CASP1, COTL1, TSPO, PMAIP1, GBP1, B2M, TNFRSF4, AP2M1, HLA-DRB5, TGFB1, STAT1, IL10RA, ISG15, CYBA, HLA-A, BATF, ISG20, LCK, FAS, OPTN, HLA-DRB1	250	2.08878	0.962025	0.00655251	0.00560989872010627\
GO:0006812~cation transport	29	10.6618	0.000709462	COX7B, AHNAK, UQCR11, GLRX, UQCR10, PARK7, COX5B, COX6A1, CORO1A, COX5A, GNAI2, SLC9A3R1, LGALS3, FTH1, UCP2, ANXA6, TSPO, FLNA, B2M, YWHAH, COX8A, TGFB1, CYBA, ACTN4, ATP2B1, FKBP1A, LCK, BAX, CALM1	250	1.98092	0.965084	0.00670725	0.0057423863080097405\
GO:1903747~regulation of establishment of protein localization to mitochondrion	9	3.30882	0.000719528	PSMD8, UBL5, YWHAQ, YWHAB, RAC2, PMAIP1, DYNLL1, YWHAZ, YWHAH	250	4.64651	0.966708	0.00676712	0.005793643878308146\
GO:2001236~regulation of extrinsic apoptotic signaling pathway	10	3.67647	0.000719663	PYCARD, LGALS3, LMNA, HMGB2, FAS, BAX, PMAIP1, PARK7, CFLAR, PPP1CA	250	4.13665	0.966729	0.00676712	0.005793643878308146\
GO:0010035~response to inorganic substance	18	6.61765	0.00072068	ANXA1, PARP1, STAT1, ANXA11, PARK7, TXN, AQP3, CRIP1, FKBP1A, LDHA, MT2A, PRDX1, ALOX5AP, UCP2, TSPO, FAS, CALM1, B2M	250	2.55608	0.966889	0.00676712	0.005793643878308146\
GO:0097581~lamellipodium organization	7	2.57353	0.000721521	CAPZB, ARPC2, TWF2, RAC2, BRK1, ARPC5, CORO1B	250	6.475	0.96702	0.00676712	0.005793643878308146\
GO:0090132~epithelium migration	12	4.41176	0.00073774	ITGB1, TGFB1, STAT1, GLIPR2, MYH9, SH3BGRL3, GATA3, CCR6, HMGB1, PFN1, RHOA, CORO1B	250	3.45974	0.969456	0.00690554	0.005912148966772273\
GO:0001773~myeloid dendritic cell activation	5	1.83824	0.000753708	CD2, PYCARD, TGFB1, HMGB1, BATF	250	11.8929	0.971678	0.00704106	0.006028175541463251\
GO:0002431~Fc receptor mediated stimulatory signaling pathway	9	3.30882	0.000757001	ACTR3, ARPC2, ARPC3, ARPC1B, BRK1, ARPC5, ACTB, MYO1G, ACTG1	250	4.61077	0.972116	0.00705788	0.006042570426926872\
GO:0010256~endomembrane system organization	20	7.35294	0.000772269	ITGB1, SRGN, OSBPL8, TGFB1, ARL6IP1, ANXA2, RHOG, YWHAZ, VAMP8, SLC9A3R1, SCP2, LMNA, FLNA, CSK, EZR, VAMP5, GBP1, AP2M1, OPTN, S100A10	250	2.38283	0.974059	0.00718605	0.006152305417728479\
GO:0032386~regulation of intracellular transport	18	6.61765	0.000776542	TGFB1, RGS19, PARP1, PARK7, TXN, OAZ1, RHOA, VAMP8, PSMD8, UBL5, SLC9A3R1, SCP2, PRDX1, RAC2, FLNA, HCLS1, LCP1, EZR	250	2.53983	0.974578	0.00721162	0.006174199072071529\
GO:0038094~Fc-gamma receptor signaling pathway	9	3.30882	0.000796029	ACTR3, ARPC2, ARPC3, ARPC1B, BRK1, ARPC5, ACTB, MYO1G, ACTG1	250	4.57557	0.976817	0.00736366	0.006304362816581435\
GO:0061572~actin filament bundle organization	9	3.30882	0.000796029	ITGB1, ZYX, LCP1, ACTN4, PFN1, EZR, RHOA, CORO1B, S100A10	250	4.57557	0.976817	0.00736366	0.006304362816581435\
GO:0045595~regulation of cell differentiation	40	14.7059	0.000801183	ITGB1, SASH3, WDR1, HMGB2, TWF2, GATA3, HMGB1, PRDM1, AQP3, LGALS3, RAP1A, LGALS1, GLIPR2, CFL1, TSPO, FLNA, CTLA4, GBP1, CLIC1, B2M, S100A10, YWHAH, CD53, CD74, TGFB1, ANXA1, PARP1, STAT1, ISG15, CFLAR, ACTN4, RHOA, CD2, EID1, ARPC2, FAS, HCLS1, VIM, HIST1H4C, LIMS1	250	1.72539	0.977375	0.00739686	0.006332786421241355\
GO:0002699~positive regulation of immune effector process	10	3.67647	0.000821971	VAMP8, SASH3, CD74, TGFB1, ANXA1, RAC2, HLA-A, GATA3, B2M, TNFRSF4	250	4.06098	0.979494	0.00757399	0.006484435009521687\
GO:0060337~type I interferon signaling pathway	7	2.57353	0.000834553	ISG20, STAT1, HLA-C, ISG15, HLA-A, GBP2, PSMB8	250	6.3	0.980679	0.00764522	0.006545419123373441\
GO:0071357~cellular response to type I interferon	7	2.57353	0.000834553	ISG20, STAT1, HLA-C, ISG15, HLA-A, GBP2, PSMB8	250	6.3	0.980679	0.00764522	0.006545419123373441\
GO:0046031~ADP metabolic process	7	2.57353	0.000834553	LDHA, PKM, TPI1, PGAM1, OGDH, ALDOA, GAPDH	250	6.3	0.980679	0.00764522	0.006545419123373441\
GO:0007005~mitochondrion organization	22	8.08824	0.000837954	GABARAPL2, PARP1, YWHAB, NDUFA1, UQCR10, PARK7, DYNLL1, YWHAZ, MRPL41, PSMD8, PYCARD, UBL5, MAP1LC3B, YWHAQ, LMNA, RAC2, TSPO, BAX, PMAIP1, SLC25A5, OPTN, YWHAH	250	2.2438	0.980988	0.00766152	0.006559379107325894\
GO:0043281~regulation of cysteine-type endopeptidase activity involved in apoptotic process	11	4.04412	0.000878879	PYCARD, ARL6IP1, LCK, CASP1, FAS, BAX, PMAIP1, RPS27L, PARK7, HMGB1, HERPUD1	250	3.663	0.984334	0.00800528	0.006853680571480721\
GO:0022408~negative regulation of cell-cell adhesion	9	3.30882	0.000878938	LGALS3, CD74, HLA-DRB5, TGFB1, ANXA1, CTLA4, HMGB1, TIGIT, HLA-DRB1	250	4.50677	0.984339	0.00800528	0.006853680571480721\
GO:0010639~negative regulation of organelle organization	14	5.14706	0.000897126	PARP1, GMFG, H3F3A, TWF2, CORO1A, CORO1B, CAPZB, TMSB4X, LMNA, TSPO, PFN1, SLC25A5, TMSB10, SPTAN1	250	2.97891	0.98563	0.00815522	0.006982055885406078\
GO:0007006~mitochondrial membrane organization	8	2.94118	0.000900504	YWHAQ, YWHAB, BAX, PMAIP1, SLC25A5, DYNLL1, YWHAZ, YWHAH	250	5.17282	0.985858	0.00817022	0.0069948967679395345\
GO:1902531~regulation of intracellular signal transduction	43	15.8088	0.000907358	ITGB1, GATA3, HMGB1, PARK7, TXN, GNAI2, HERPUD1, PYCARD, SLC9A3R1, RAP1A, LGALS1, CAPZB, UBB, GLIPR2, PRDX1, ARHGDIB, UBC, CASP1, RAC2, FLNA, PMAIP1, CSK, GBP1, TNFRSF4, DUSP4, OSBPL8, CD74, TGFB1, PARP1, STAT1, RHOG, CFLAR, ACTN4, RHOA, FKBP1A, LCK, BAX, FAS, HCLS1, S100A4, EZR, CALM1, OPTN	250	1.67083	0.986309	0.00820443	0.00702418570936582\
GO:0090130~tissue migration	12	4.41176	0.000907746	ITGB1, TGFB1, STAT1, GLIPR2, MYH9, SH3BGRL3, GATA3, CCR6, HMGB1, PFN1, RHOA, CORO1B	250	3.37215	0.986334	0.00820443	0.00702418570936582\
GO:0070482~response to oxygen levels	14	5.14706	0.000924138	TGFB1, CYBA, ACTN4, RBX1, LDHA, PKM, UBB, LMNA, UBC, UCP2, CASP1, CAPN2, FAS, PMAIP1	250	2.96943	0.987354	0.00833664	0.007137376710615629\
GO:0030100~regulation of endocytosis	11	4.04412	0.000947728	CNN2, PYCARD, LGALS3, TGFB1, RAP1A, ANXA2, CSK, CYBA, ACTN4, HMGB1, B2M	250	3.62673	0.98869	0.00853316	0.007305630076549928\
GO:0060548~negative regulation of cell death	27	9.92647	0.000968105	ITGB1, ARL6IP1, HMGB2, GATA3, PARK7, TXN, CORO1A, HERPUD1, LGALS3, UBB, UBC, LMNA, CFL1, UCP2, FLNA, CD59, CD74, ANXA1, TSC22D3, ANXA5, CFLAR, YWHAZ, HIGD2A, BAX, FAS, HCLS1, SLC25A5	250	2.00468	0.989729	0.00870006	0.0074485165605354614\
GO:0031325~positive regulation of cellular metabolic process	63	23.1618	0.000994201	HMGB2, PARK7, HMGB1, CD3D, HERPUD1, PYCARD, PSMD8, GLIPR2, SUMO2, CASP1, TSPO, TNFRSF4, CTSC, YWHAH, CAP1, ANXA1, PARP1, ANXA2, H2AFZ, RHOG, CYBA, RHOA, PSMA5, LCK, SUB1, PSME1, MYH9, PSME2, HCLS1, HPRT1, EZR, PFN1, FAM129A, RPS27L, GATA3, TXN, HNRNPLL, PSMA7, PSMB10, GNAI2, PSMB6, RAP1A, UBB, PSMB3, UBC, LMNA, PMAIP1, CSK, ATF7IP, OSBPL8, CD74, HSPA8, TGFB1, STAT1, PSMB8, BATF, PSMB9, FKBP1A, KL…	250	1.47791	0.990922	0.00891762	0.007634783215722142\
GO:0097193~intrinsic apoptotic signaling pathway	13	4.77941	0.00104521	CD74, PARP1, RPS27L, PARK7, CRIP1, HERPUD1, PYCARD, SLC9A3R1, UBB, LCK, CASP4, BAX, PMAIP1	250	3.10323	0.992869	0.00935744	0.008011331327958646\
GO:0030837~negative regulation of actin filament polymerization	6	2.20588	0.00105291	CAPZB, TMSB4X, TWF2, PFN1, TMSB10, SPTAN1	250	7.68462	0.993124	0.00940856	0.008055098272065261\
GO:0019885~antigen processing and presentation of endogenous peptide antigen via MHC class I	4	1.47059	0.00106471	HLA-C, TAP1, HLA-A, B2M	250	19.0286	0.993498	0.00949601	0.008129970149798568\
GO:0055082~cellular chemical homeostasis	23	8.45588	0.00108228	CD52, HLA-DRB5, TGFB1, CYBA, HMGB1, ATP2B1, AQP3, CORO1A, HERPUD1, FKBP1A, SLC9A3R1, MT2A, RAP1A, LGALS1, LCK, FTH1, UCP2, ANXA6, BAX, CCR6, CALM1, S1PR4, HLA-DRB1	250	2.14839	0.994016	0.00963452	0.008248553836898275\
GO:0001667~ameboidal-type cell migration	14	5.14706	0.00109698	ITGB1, CAP1, TGFB1, STAT1, GATA3, HMGB1, RHOA, CORO1B, GLIPR2, ARHGDIB, MYH9, SH3BGRL3, CCR6, PFN1	250	2.91375	0.994418	0.00973728	0.008336529574522713\
GO:0007167~enzyme linked receptor protein signaling pathway	28	10.2941	0.00109794	ITGB1, HPGD, ARPC1B, NCF4, BRK1, GATA3, ACTB, ACTG1, SLC9A3R1, UBB, UBC, CSK, AP2M1, ACTR3, OSBPL8, TGFB1, PARP1, CYBA, ARPC5, RHOA, FKBP1A, DOK2, ARPC2, LCK, ARPC3, SUB1, ZYX, VIM	250	1.95472	0.994444	0.00973728	0.008336529574522713\
GO:0034340~response to type I interferon	7	2.57353	0.00110119	ISG20, STAT1, HLA-C, ISG15, HLA-A, GBP2, PSMB8	250	5.97692	0.994528	0.00974778	0.008345518903272233\
GO:0006007~glucose catabolic process	5	1.83824	0.00111829	PKM, TPI1, PGAM1, ALDOA, GAPDH	250	10.7419	0.994954	0.00988068	0.008459297911698463\
GO:1901700~response to oxygen-containing compound	38	13.9706	0.00112132	HMGB2, TWF2, GATA3, PARK7, PRDM1, TXN, AQP3, GNAI2, PYCARD, LDHA, RAP1A, LGALS1, GNG5, PRDX1, CASP4, UCP2, CASP1, CAPN2, TSPO, CSK, B2M, TNFRSF4, OSBPL8, HLA-DRB5, TGFB1, ANXA1, PARP1, H2AFZ, STAT1, IL10RA, CYBA, ATP2B1, PKM, GNB2, FAS, EZR, CALM1, HLA-DRB1	250	1.72633	0.995026	0.00988898	0.008466402871315748\
GO:0002576~platelet degranulation	8	2.94118	0.00112696	SRGN, TGFB1, WDR1, TMSB4X, FLNA, ACTN4, CALM1, ALDOA	250	4.97944	0.995157	0.00992019	0.008493129771698422\
GO:0006887~exocytosis	16	5.88235	0.00114027	SRGN, TGFB1, ANXA1, WDR1, ACTN4, CORO1A, VAMP8, RAP1A, TMSB4X, RAC2, FLNA, CALM1, ALDOA, VAMP5, LAT, MYO1G	250	2.63762	0.995452	0.0100187	0.008577494079259791\
GO:0002456~T cell mediated immunity	7	2.57353	0.00117704	SASH3, HLA-A, GATA3, HMGB1, B2M, CTSC, MYO1G	250	5.90127	0.996179	0.0103034	0.008821247594231809\
GO:0002821~positive regulation of adaptive immune response	7	2.57353	0.00117704	PYCARD, SASH3, TGFB1, ANXA1, HLA-A, GATA3, B2M	250	5.90127	0.996179	0.0103034	0.008821247594231809\
GO:0032606~type I interferon production	8	2.94118	0.00119001	PYCARD, UBB, UBC, HMGB2, ISG15, UBE2L6, LRRFIP1, HMGB1	250	4.93333	0.996406	0.0103977	0.008901967307607199\
GO:0045333~cellular respiration	10	3.67647	0.00124421	COX8A, COX7B, NDUFA1, OGDH, UQCR11, PARK7, UQCR10, COX5B, COX6A1, COX5A	250	3.82759	0.997219	0.0108513	0.009290268735171223\
GO:0070911~global genome nucleotide-excision repair	5	1.83824	0.00126319	UBB, PARP1, UBC, SUMO2, RBX1	250	10.4062	0.997458	0.0109948	0.009413106855874478\
GO:0006468~protein phosphorylation	45	16.5441	0.00126532	YWHAB, GMFG, FAM129A, HMGB1, PARK7, TXN, PSMB10, PSMA7, GNAI2, PSMD8, PYCARD, PSMB6, SLC9A3R1, RAP1A, UBB, GLIPR2, PSMB3, PRDX1, UBC, RAC2, CSK, GBP1, SPTAN1, TNFRSF4, DUSP4, OSBPL8, CD74, TGFB1, ANXA2, PSMB8, RHOA, PSMB9, RBX1, FKBP1A, PSMA5, LCK, PSME1, BAX, PSME2, FAS, HCLS1, CCM2, EZR, CALM1, LAT	250	1.61825	0.997484	0.0109948	0.009413106855874478\
GO:1904589~regulation of protein import	10	3.67647	0.00129719	HSPA8, SLC9A3R1, TGFB1, RGS19, PARP1, PRDX1, HCLS1, FLNA, TXN, RHOA	250	3.80571	0.997836	0.011231	0.009615332190129458\
GO:0001666~response to hypoxia	13	4.77941	0.00129725	TGFB1, CYBA, ACTN4, RBX1, LDHA, PKM, UBB, LMNA, UBC, UCP2, CASP1, CAPN2, PMAIP1	250	3.02727	0.997837	0.011231	0.009615332190129458\
GO:0002483~antigen processing and presentation of endogenous peptide antigen	4	1.47059	0.00131625	HLA-C, TAP1, HLA-A, B2M	250	17.76	0.998023	0.0113539	0.009720577420211405\
GO:0002726~positive regulation of T cell cytokine production	4	1.47059	0.00131625	SASH3, HLA-A, GATA3, B2M	250	17.76	0.998023	0.0113539	0.009720577420211405\
GO:0032392~DNA geometric change	7	2.57353	0.00134069	ANXA1, UBB, PARP1, UBC, HMGB2, HMGB1, RBX1	250	5.75556	0.998239	0.0115331	0.009873973410191849\
GO:0090002~establishment of protein localization to plasma membrane	9	3.30882	0.0013419	ITGB1, SLC9A3R1, ANXA2, RHOG, CSK, EZR, VAMP5, OPTN, S100A10	250	4.22113	0.998249	0.0115331	0.009873973410191849\
GO:0032845~negative regulation of homeostatic process	10	3.67647	0.0013496	FKBP1A, CD74, TGFB1, PARP1, LCK, TSC22D3, UCP2, BAX, CSK, CALM1	250	3.78409	0.998311	0.0115781	0.009912563648940833\
GO:0019320~hexose catabolic process	6	2.20588	0.00135911	PKM, TPI1, PGAM1, GALM, ALDOA, GAPDH	250	7.26545	0.998386	0.0115966	0.009928405250772605\
GO:2001244~positive regulation of intrinsic apoptotic signaling pathway	6	2.20588	0.00135911	SLC9A3R1, UBB, LCK, BAX, PMAIP1, PARK7	250	7.26545	0.998386	0.0115966	0.009928405250772605\
GO:1902041~regulation of extrinsic apoptotic signaling pathway via death domain receptors	6	2.20588	0.00135911	LGALS3, HMGB2, FAS, PMAIP1, PARK7, CFLAR	250	7.26545	0.998386	0.0115966	0.009928405250772605\
GO:0045055~regulated exocytosis	13	4.77941	0.00136752	SRGN, TGFB1, WDR1, ACTN4, CORO1A, VAMP8, RAP1A, TMSB4X, RAC2, FLNA, CALM1, ALDOA, LAT	250	3.00625	0.998449	0.0116474	0.00997183461397646\
GO:0051240~positive regulation of multicellular organismal process	37	13.6029	0.00139152	SASH3, HMGB2, TWF2, GATA3, HMGB1, PARK7, PRDM1, PYCARD, LGALS3, RAP1A, LGALS1, GLIPR2, CASP1, TSPO, CD58, CCR6, LRRFIP1, TIGIT, CLIC1, B2M, HLA-DPA1, CD74, GBP5, TGFB1, ANXA1, PARP1, ISG15, CYBA, HLA-A, RHOA, CD2, VAMP8, HLA-DPB1, BAX, HCLS1, EZR, PFN1	250	1.72201	0.998615	0.0118304	0.01012856071838912\
GO:0098662~inorganic cation transmembrane transport	21	7.72059	0.00140386	COX8A, COX7B, TGFB1, AHNAK, GLRX, UQCR11, CYBA, UQCR10, ATP2B1, ACTN4, COX5B, COX6A1, COX5A, CORO1A, FKBP1A, SLC9A3R1, LCK, BAX, FLNA, CALM1, YWHAH	250	2.20252	0.998694	0.0119139	0.010200020112819265\
GO:0002720~positive regulation of cytokine production involved in immune response	5	1.83824	0.00142072	SASH3, CD74, HLA-A, GATA3, B2M	250	10.0909	0.998794	0.0120353	0.010304008202374223\
GO:0009132~nucleoside diphosphate metabolic process	8	2.94118	0.00147034	LDHA, PKM, TPI1, GUK1, PGAM1, OGDH, ALDOA, GAPDH	250	4.75714	0.999047	0.0124112	0.010625819063614633\
GO:0032479~regulation of type I interferon production	8	2.94118	0.00147034	PYCARD, UBB, UBC, HMGB2, ISG15, UBE2L6, LRRFIP1, HMGB1	250	4.75714	0.999047	0.0124112	0.010625819063614633\
GO:0033157~regulation of intracellular protein transport	15	5.51471	0.00151274	TGFB1, RGS19, PARP1, PARK7, TXN, OAZ1, RHOA, PSMD8, UBL5, SLC9A3R1, PRDX1, RAC2, FLNA, HCLS1, LCP1	250	2.67828	0.99922	0.0127348	0.010902819346491097\
GO:0030334~regulation of cell migration	22	8.08824	0.00151406	OSBPL8, CD74, TGFB1, ANXA1, GATA3, HMGB1, ACTN4, CORO1A, RHOA, CORO1B, CNN2, PYCARD, LGALS3, SLC9A3R1, GLIPR2, LMNA, ARHGDIB, RAC2, FLNA, SH3BGRL3, CCR6, PFN1	250	2.13898	0.999225	0.0127348	0.010902819346491097\
GO:2000106~regulation of leukocyte apoptotic process	7	2.57353	0.00152116	LGALS3, CD74, ANXA1, TSC22D3, FAS, HCLS1, BAX	250	5.61687	0.99925	0.0127718	0.010934512784920275\
GO:0009628~response to abiotic stimulus	29	10.6618	0.00159376	ITGB1, GATA3, TXN, CRIP1, CNN2, LDHA, UBB, UBC, LMNA, UCP2, CASP1, CAPN2, TSPO, PMAIP1, TGFB1, ANXA1, PARP1, STAT1, TSC22D3, CYBA, ACTN4, ATP2B1, RBX1, PPP1CA, PKM, BAX, FAS, DYNLRB1, COPS9	250	1.87697	0.999468	0.0133576	0.011436071386753769\
GO:0010592~positive regulation of lamellipodium assembly	4	1.47059	0.0016022	ARPC2, TWF2, RAC2, BRK1	250	16.65	0.999489	0.0133809	0.011456029454301145\
GO:2000679~positive regulation of transcription regulatory region DNA binding	4	1.47059	0.0016022	TGFB1, PARP1, GATA3, PARK7	250	16.65	0.999489	0.0133809	0.011456029454301145\
GO:0006165~nucleoside diphosphate phosphorylation	7	2.57353	0.00161805	LDHA, PKM, TPI1, PGAM1, OGDH, ALDOA, GAPDH	250	5.55	0.999526	0.0134894	0.01154892989049685\
GO:1900180~regulation of protein localization to nucleus	11	4.04412	0.00167108	SLC9A3R1, TGFB1, RGS19, PARP1, PRDX1, LMNA, HCLS1, FLNA, PARK7, TXN, RHOA	250	3.36055	0.999631	0.0139043	0.011904133096335073\
GO:0036293~response to decreased oxygen levels	13	4.77941	0.0016737	TGFB1, CYBA, ACTN4, RBX1, LDHA, PKM, UBB, LMNA, UBC, UCP2, CASP1, CAPN2, PMAIP1	250	2.93492	0.999636	0.0139043	0.011904133096335073\
GO:0000902~cell morphogenesis	33	12.1324	0.00174407	ITGB1, WDR1, TWF2, GATA3, CORO1A, PSMB10, CORO1B, MYL12B, SLC9A3R1, UBB, GLIPR2, CFL1, FLNA, GBP1, SPTAN1, S100A10, YWHAH, ACTR3, CAP1, TGFB1, ANXA1, STAT1, ACTN4, DYNLL1, RHOA, ARPC2, S100A6, MYH9, S100A4, HPRT1, EZR, ALDOA, LIMS1	250	1.77242	0.999739	0.014453	0.012373859043684274\
GO:0071496~cellular response to external stimulus	12	4.41176	0.00174585	CNN2, HSPA8, GABARAPL2, MAP1LC3B, TGFB1, UCP2, CASP1, FAS, PMAIP1, CYBA, ATP2B1, AES	250	3.10973	0.999741	0.014453	0.012373859043684274\
GO:0031333~negative regulation of protein complex assembly	8	2.94118	0.00179971	CAPZB, TMSB4X, TWF2, PARK7, HMGB1, PFN1, TMSB10, SPTAN1	250	4.5931	0.9998	0.0148728	0.012733259050147704\
GO:1902582~single-organism intracellular transport	22	8.08824	0.00180656	TGFB1, RGS19, ARL6IP1, PARP1, ANXA2, TAP1, ACTN4, TXN, SRP14, COX5B, RHOA, VAMP8, SLC9A3R1, SCP2, UBB, PRDX1, LMNA, CFL1, FLNA, HCLS1, SEC61B, LAT	250	2.1082	0.999806	0.0149034	0.012759455656039913\
GO:0007169~transmembrane receptor protein tyrosine kinase signaling pathway	21	7.72059	0.00181051	ACTR3, OSBPL8, TGFB1, ARPC1B, NCF4, BRK1, CYBA, GATA3, ARPC5, RHOA, ACTB, ACTG1, SLC9A3R1, DOK2, UBB, ARPC2, ARPC3, LCK, UBC, CSK, AP2M1	250	2.15833	0.99981	0.0149099	0.012765043924297264\
GO:0002718~regulation of cytokine production involved in immune response	6	2.20588	0.00186366	SASH3, CD74, TGFB1, HLA-A, GATA3, B2M	250	6.77288	0.999852	0.0153209	0.013116902352016685\
GO:0048144~fibroblast proliferation	7	2.57353	0.00193701	CD74, TGFB1, ANXA2, FTH1, S100A6, BAX, PMAIP1	250	5.35862	0.999895	0.0158687	0.013585928025117053\
GO:0006919~activation of cysteine-type endopeptidase activity involved in apoptotic process	7	2.57353	0.00193701	PYCARD, LCK, CASP1, FAS, BAX, PMAIP1, RPS27L	250	5.35862	0.999895	0.0158687	0.013585928025117053\
GO:0048145~regulation of fibroblast proliferation	7	2.57353	0.00205324	CD74, TGFB1, ANXA2, FTH1, S100A6, BAX, PMAIP1	250	5.29773	0.99994	0.0167918	0.014376208225756472\
GO:0043280~positive regulation of cysteine-type endopeptidase activity involved in apoptotic process	8	2.94118	0.00208226	PYCARD, LCK, CASP1, FAS, BAX, PMAIP1, RPS27L, HMGB1	250	4.47731	0.999947	0.0169998	0.014554261539435048\
GO:0051259~protein oligomerization	17	6.25	0.00208944	GBP5, HLA-DRB5, ANXA2, AHNAK, YWHAB, BRK1, ALOX5AP, ANXA6, FAS, BAX, PMAIP1, HPRT1, ALDOA, HIST1H4C, HLA-DRB1, S100A10, LIMS1	250	2.39366	0.999949	0.0170289	0.01457925763784572\
GO:0097191~extrinsic apoptotic signaling pathway	11	4.04412	0.00211898	PYCARD, LGALS3, TGFB1, LMNA, HMGB2, FAS, BAX, PMAIP1, PARK7, CFLAR, PPP1CA	250	3.256	0.999956	0.01724	0.014759922088676297\
GO:0000904~cell morphogenesis involved in differentiation	23	8.45588	0.0021553	ITGB1, TGFB1, WDR1, STAT1, TWF2, GATA3, ACTN4, RHOA, SLC9A3R1, ARPC2, GLIPR2, CFL1, S100A6, FLNA, MYH9, S100A4, HPRT1, EZR, GBP1, SPTAN1, S100A10, YWHAH, LIMS1	250	2.03426	0.999963	0.0175054	0.014987131448819269\
GO:0046365~monosaccharide catabolic process	6	2.20588	0.00216179	PKM, TPI1, PGAM1, GALM, ALDOA, GAPDH	250	6.55082	0.999964	0.0175279	0.015006432408506788\
GO:0043542~endothelial cell migration	9	3.30882	0.00224018	ITGB1, TGFB1, STAT1, MYH9, SH3BGRL3, GATA3, HMGB1, RHOA, CORO1B	250	3.89221	0.999975	0.0181324	0.015523963916741844\
GO:0032507~maintenance of protein location in cell	7	2.57353	0.00230142	YWHAB, TMSB4X, TWF2, TSPO, FLNA, EZR, TMSB10	250	5.18	0.999981	0.0185962	0.01592107819821441\
GO:0032272~negative regulation of protein polymerization	6	2.20588	0.00232322	CAPZB, TMSB4X, TWF2, PFN1, TMSB10, SPTAN1	250	6.44516	0.999983	0.0187404	0.016044506625495728\
GO:0034765~regulation of ion transmembrane transport	15	5.51471	0.002398	TGFB1, AHNAK, WDR1, GLRX, CYBA, ACTN4, CORO1A, FKBP1A, SLC9A3R1, YWHAQ, BAX, FLNA, CALM1, CLIC1, YWHAH	250	2.54847	0.999988	0.0193106	0.01653269587828346\
GO:0019362~pyridine nucleotide metabolic process	8	2.94118	0.002511	LDHA, PKM, TPI1, PGAM1, OGDH, TALDO1, ALDOA, GAPDH	250	4.33171	0.999993	0.0201178	0.01722379026642088\
GO:0051238~sequestering of metal ion	8	2.94118	0.002511	FKBP1A, TGFB1, LCK, FTH1, BAX, CYBA, CALM1, CORO1A	250	4.33171	0.999993	0.0201178	0.01722379026642088\
GO:0046496~nicotinamide nucleotide metabolic process	8	2.94118	0.002511	LDHA, PKM, TPI1, PGAM1, OGDH, TALDO1, ALDOA, GAPDH	250	4.33171	0.999993	0.0201178	0.01722379026642088\
GO:0002262~myeloid cell homeostasis	8	2.94118	0.0026281	ANXA1, PRDX1, HMGB2, HCLS1, BAX, ISG15, GATA3, HMGB1	250	4.29677	0.999996	0.0210203	0.017996457255412525\
GO:0033077~T cell differentiation in thymus	6	2.20588	0.00267214	CD74, FAS, GATA3, CCR6, CD3D, B2M	250	6.24375	0.999997	0.0213365	0.018267152862349714\
GO:0045061~thymic T cell selection	4	1.47059	0.00268212	CD74, FAS, GATA3, CD3D	250	14.0211	0.999997	0.0213441	0.018273634271972178\
GO:2000482~regulation of interleukin-8 secretion	4	1.47059	0.00268212	CD2, PYCARD, ANXA1, CD58	250	14.0211	0.999997	0.0213441	0.018273634271972178\
GO:0007179~transforming growth factor beta receptor signaling pathway	9	3.30882	0.00273097	ITGB1, FKBP1A, TGFB1, HPGD, UBB, PARP1, UBC, ZYX, RHOA	250	3.76981	0.999998	0.0216963	0.018575197462677617\
GO:0051047~positive regulation of secretion	14	5.14706	0.00274479	HLA-DRB5, TGFB1, CYBA, GATA3, HMGB1, VAMP8, CD2, PYCARD, CASP1, CD58, EZR, PPIA, TNFRSF4, HLA-DRB1	250	2.62648	0.999998	0.0217695	0.01863784574162299\
GO:0032729~positive regulation of interferon-gamma production	6	2.20588	0.00286015	CD2, PYCARD, SASH3, HLA-DPB1, HLA-A, HLA-DPA1	250	6.14769	0.999999	0.0226454	0.019387779308628905\
GO:0051261~protein depolymerization	7	2.57353	0.00286481	HSPA8, CAPZB, WDR1, CFL1, TWF2, SH3BGRL3, SPTAN1	250	4.95957	0.999999	0.0226454	0.019387779308628905\
GO:0032480~negative regulation of type I interferon production	5	1.83824	0.00292419	PYCARD, UBB, UBC, ISG15, UBE2L6	250	8.325	0.999999	0.0230762	0.01975657590468835\
GO:0098660~inorganic ion transmembrane transport	22	8.08824	0.0029899	COX8A, COX7B, TGFB1, AHNAK, GLRX, UQCR11, CYBA, UQCR10, ATP2B1, ACTN4, COX5B, COX6A1, COX5A, CORO1A, FKBP1A, SLC9A3R1, LCK, BAX, FLNA, CALM1, CLIC1, YWHAH	250	2.02097	0.999999	0.0235555	0.020166897675466467\
GO:0007346~regulation of mitotic cell cycle	17	6.25	0.003015	TGFB1, ANXA1, RPS27L, PSMB8, PSMB10, PSMA7, PSMB9, PSMD8, PSMA5, PSMB6, SLC9A3R1, UBB, PSMB3, UBC, PSME1, BAX, PSME2	250	2.30591	0.999999	0.0237137	0.02030234247648908\
GO:1903530~regulation of secretion by cell	20	7.35294	0.00306329	SRGN, HLA-DRB5, TGFB1, ANXA1, GATA3, HMGB1, VAMP8, CD2, PYCARD, RAP1A, UCP2, CASP1, RAC2, CD58, SLC25A5, EZR, PPIA, GBP1, TNFRSF4, HLA-DRB1	250	2.11429	0.999999	0.0240535	0.020593258336085538\
GO:0042391~regulation of membrane potential	14	5.14706	0.00309771	PARP1, WDR1, GLRX, PARK7, UBB, UCP2, CASP1, TSPO, BAX, FLNA, PMAIP1, CLIC1, B2M, YWHAH	250	2.59	1	0.0242834	0.02079011069031443\
GO:1903077~negative regulation of protein localization to plasma membrane	4	1.47059	0.00312086	TGFB1, CSK, GBP1, AP2M1	250	13.32	1	0.0244244	0.020910814811862972\
GO:2000021~regulation of ion homeostasis	10	3.67647	0.00312638	FKBP1A, TGFB1, PARP1, LCK, TSPO, BAX, CYBA, CALM1, B2M, CORO1A	250	3.34673	1	0.0244271	0.020913182008895727\
GO:0002819~regulation of adaptive immune response	8	2.94118	0.00313895	PYCARD, SASH3, TGFB1, ANXA1, HLA-A, GATA3, HMGB1, B2M	250	4.1625	1	0.0244445	0.02092803774024591\
GO:2001056~positive regulation of cysteine-type endopeptidase activity	8	2.94118	0.00313895	PYCARD, LCK, CASP1, FAS, BAX, PMAIP1, RPS27L, HMGB1	250	4.1625	1	0.0244445	0.02092803774024591\
GO:0019941~modification-dependent protein catabolic process	19	6.98529	0.00314542	ISG15, UBE2L6, PARK7, PSMB8, PSMB10, PSMA7, PSMB9, HERPUD1, RBX1, PSMD8, PSMA5, PSMB6, UBB, PSMB3, UBC, SUMO2, PSME1, PSME2, SEC61B	250	2.16308	1	0.0244546	0.020936698513533997\
GO:0045058~T cell selection	5	1.83824	0.00320281	CD74, FAS, GATA3, CD3D, BATF	250	8.12195	1	0.0248004	0.021232787605874777\
GO:0097028~dendritic cell differentiation	5	1.83824	0.00320281	LGALS3, TGFB1, LGALS1, HMGB1, BATF	250	8.12195	1	0.0248004	0.021232787605874777\
GO:0051126~negative regulation of actin nucleation	3	1.10294	0.00321146	GMFG, CORO1A, CORO1B	250	33.3	1	0.0248004	0.021232787605874777\
GO:2001200~positive regulation of dendritic cell differentiation	3	1.10294	0.00321146	LGALS3, LGALS1, HMGB1	250	33.3	1	0.0248004	0.021232787605874777\
GO:0060627~regulation of vesicle-mediated transport	16	5.88235	0.00321614	TGFB1, ANXA1, ANXA2, CYBA, HMGB1, ACTN4, CORO1A, VAMP8, CNN2, PYCARD, LGALS3, RAP1A, RAC2, CSK, EZR, B2M	250	2.37327	1	0.0248004	0.021232787605874777\
GO:0006606~protein import into nucleus	12	4.41176	0.00334604	SLC9A3R1, TGFB1, RGS19, PARP1, PRDX1, CFL1, LMNA, HCLS1, FLNA, SEC61B, TXN, RHOA	250	2.85429	1	0.0256107	0.02192649671492678\
GO:0044744~protein targeting to nucleus	12	4.41176	0.00334604	SLC9A3R1, TGFB1, RGS19, PARP1, PRDX1, CFL1, LMNA, HCLS1, FLNA, SEC61B, TXN, RHOA	250	2.85429	1	0.0256107	0.02192649671492678\
GO:0044248~cellular catabolic process	39	14.3382	0.00334683	HMGB2, UBE2L6, HMGB1, PARK7, PSMB10, PSMA7, HERPUD1, PSMD8, PSMB6, SCP2, UBB, PSMB3, PRDX1, UBC, SUMO2, CAPN2, PMAIP1, SEC61B, CTSC, CTSA, GABARAPL2, TGFB1, TPI1, ANXA2, PGAM1, ISG15, PSMB8, PSMB9, RBX1, PPP1CA, ISG20, PSMA5, PSME1, OGDH, BAX, PSME2, HPRT1, EZR, CALM1	250	1.6073	1	0.0256107	0.02192649671492678\
GO:0030901~midbrain development	7	2.57353	0.00335073	LDHA, YWHAQ, CALM1, DYNLL1, RHOA, ACTB, YWHAH	250	4.80619	1	0.0256107	0.02192649671492678\
GO:0006090~pyruvate metabolic process	7	2.57353	0.00335073	LDHA, PKM, TPI1, PGAM1, OGDH, ALDOA, GAPDH	250	4.80619	1	0.0256107	0.02192649671492678\
GO:0034504~protein localization to nucleus	14	5.14706	0.00335372	OSBPL8, TGFB1, RGS19, PARP1, PARK7, TXN, RHOA, SLC9A3R1, PRDX1, LMNA, CFL1, FLNA, HCLS1, SEC61B	250	2.5686	1	0.0256107	0.02192649671492678\
GO:1902593~single-organism nuclear import	12	4.41176	0.0034497	SLC9A3R1, TGFB1, RGS19, PARP1, PRDX1, CFL1, LMNA, HCLS1, FLNA, SEC61B, TXN, RHOA	250	2.84413	1	0.0263012	0.022517614563860994\
GO:0010563~negative regulation of phosphorus metabolic process	18	6.61765	0.00349336	DUSP4, TGFB1, PARP1, YWHAB, GMFG, FAM129A, PARK7, DYNLL1, GNAI2, FKBP1A, PYCARD, SLC9A3R1, TSPO, BAX, CSK, CALM1, EZR, GBP1	250	2.20368	1	0.0265484	0.022729297179174487\
GO:0045936~negative regulation of phosphate metabolic process	18	6.61765	0.00349336	DUSP4, TGFB1, PARP1, YWHAB, GMFG, FAM129A, PARK7, DYNLL1, GNAI2, FKBP1A, PYCARD, SLC9A3R1, TSPO, BAX, CSK, CALM1, EZR, GBP1	250	2.20368	1	0.0265484	0.022729297179174487\
GO:0070265~necrotic cell death	5	1.83824	0.00349899	CASP1, TSPO, FAS, BAX, CFLAR	250	7.92857	1	0.0265486	0.022729424515020195\
GO:0072524~pyridine-containing compound metabolic process	8	2.94118	0.00356942	LDHA, PKM, TPI1, PGAM1, OGDH, TALDO1, ALDOA, GAPDH	250	4.06718	1	0.0270395	0.023149754008312786\
GO:0072606~interleukin-8 secretion	4	1.47059	0.00360114	CD2, PYCARD, ANXA1, CD58	250	12.6857	1	0.0271855	0.02327472095234091\
GO:1904376~negative regulation of protein localization to cell periphery	4	1.47059	0.00360114	TGFB1, CSK, GBP1, AP2M1	250	12.6857	1	0.0271855	0.02327472095234091\
GO:2000145~regulation of cell motility	22	8.08824	0.00360594	OSBPL8, CD74, TGFB1, ANXA1, GATA3, HMGB1, ACTN4, CORO1A, RHOA, CORO1B, CNN2, PYCARD, LGALS3, SLC9A3R1, GLIPR2, LMNA, ARHGDIB, RAC2, FLNA, SH3BGRL3, CCR6, PFN1	250	1.99076	1	0.0271855	0.02327472095234091\
GO:0043632~modification-dependent macromolecule catabolic process	19	6.98529	0.00365227	ISG15, UBE2L6, PARK7, PSMB8, PSMB10, PSMA7, PSMB9, HERPUD1, RBX1, PSMD8, PSMA5, PSMB6, UBB, PSMB3, UBC, SUMO2, PSME1, PSME2, SEC61B	250	2.1339	1	0.0274909	0.023536191216861537\
GO:0051924~regulation of calcium ion transport	10	3.67647	0.00366517	FKBP1A, LGALS3, TGFB1, AHNAK, TSPO, BAX, CYBA, CALM1, CORO1A, GNAI2	250	3.26471	1	0.0275441	0.023581756430328716\
GO:0070371~ERK1 and ERK2 cascade	11	4.04412	0.00368338	PYCARD, DUSP4, SLC9A3R1, CD74, TGFB1, RAP1A, GLIPR2, CSK, HMGB1, EZR, GBP1	250	3.01481	1	0.0276371	0.023661362279404064\
GO:0031532~actin cytoskeleton reorganization	6	2.20588	0.0037086	ANXA1, MYH9, HCLS1, FLNA, EZR, RHOA	250	5.7913	1	0.0277382	0.02374797186788256\
GO:0071594~thymocyte aggregation	6	2.20588	0.0037086	CD74, FAS, GATA3, CCR6, CD3D, B2M	250	5.7913	1	0.0277382	0.02374797186788256\
GO:0009887~organ morphogenesis	27	9.92647	0.00386484	GATA3, PRDM1, AQP3, CRIP1, PSMB10, PSMA7, PSMD8, PSMB6, SLC9A3R1, UBB, GNG5, PSMB3, UBC, AP2M1, TGFB1, STAT1, PSMB8, RHOA, PSMB9, AES, FKBP1A, PSMA5, PSME1, BAX, PSME2, EZR, PFN1	250	1.8127	1	0.0288611	0.02470930937024546\
GO:1903532~positive regulation of secretion by cell	13	4.77941	0.00388205	HLA-DRB5, TGFB1, GATA3, HMGB1, VAMP8, CD2, PYCARD, CASP1, CD58, EZR, PPIA, TNFRSF4, HLA-DRB1	250	2.64771	1	0.0289439	0.02478020785593571\
GO:0046129~purine ribonucleoside biosynthetic process	7	2.57353	0.00389554	TGFB1, PKM, PARP1, GUK1, HPRT1, COX5B, ALDOA	250	4.662	1	0.0289532	0.024788126226459848\
GO:0042451~purine nucleoside biosynthetic process	7	2.57353	0.00389554	TGFB1, PKM, PARP1, GUK1, HPRT1, COX5B, ALDOA	250	4.662	1	0.0289532	0.024788126226459848\
GO:0045597~positive regulation of cell differentiation	24	8.82353	0.00391092	CD53, SASH3, CD74, TGFB1, ANXA1, PARP1, HMGB2, TWF2, ISG15, GATA3, HMGB1, PRDM1, RHOA, LGALS3, RAP1A, LGALS1, ARPC2, GLIPR2, TSPO, FLNA, HCLS1, CLIC1, S100A10, LIMS1	250	1.90059	1	0.0290218	0.024846917822727143\
GO:0007163~establishment or maintenance of cell polarity	9	3.30882	0.0041064	ACTR3, CAP1, SLC9A3R1, WDR1, LMNA, MYH9, GATA3, ARPC5, EZR	250	3.52588	1	0.0304247	0.026047945968355062\
GO:0000717~nucleotide-excision repair, DNA duplex unwinding	4	1.47059	0.00412413	UBB, PARP1, UBC, RBX1	250	12.1091	1	0.0304606	0.026078666272543235\
GO:0002724~regulation of T cell cytokine production	4	1.47059	0.00412413	SASH3, HLA-A, GATA3, B2M	250	12.1091	1	0.0304606	0.026078666272543235\
GO:0048878~chemical homeostasis	28	10.2941	0.0041526	HMGB1, CORO1A, AQP3, HERPUD1, SLC9A3R1, MT2A, RAP1A, LGALS1, FTH1, UCP2, ANXA6, TSPO, CCR6, B2M, S1PR4, CD52, HLA-DRB5, TGFB1, PARP1, STAT1, TAP1, CYBA, ATP2B1, FKBP1A, LCK, BAX, CALM1, HLA-DRB1	250	1.77769	1	0.030623	0.02621776303332242\
GO:0032388~positive regulation of intracellular transport	12	4.41176	0.00416813	VAMP8, PSMD8, UBL5, TGFB1, SCP2, PARP1, RAC2, HCLS1, FLNA, EZR, OAZ1, RHOA	250	2.775	1	0.0306897	0.026274831363150605\
GO:0071887~leukocyte apoptotic process	7	2.57353	0.00429351	LGALS3, CD74, ANXA1, TSC22D3, FAS, HCLS1, BAX	250	4.57059	1	0.0315146	0.02698108947550649\
GO:0090279~regulation of calcium ion import	7	2.57353	0.00429351	FKBP1A, LGALS3, TGFB1, BAX, CYBA, CALM1, CORO1A	250	4.57059	1	0.0315146	0.02698108947550649\
GO:0070372~regulation of ERK1 and ERK2 cascade	11	4.04412	0.00434384	PYCARD, DUSP4, SLC9A3R1, CD74, TGFB1, RAP1A, GLIPR2, CSK, HMGB1, EZR, GBP1	250	2.94217	1	0.0317853	0.027212861060824982\
GO:0034330~cell junction organization	11	4.04412	0.00434384	TGFB1, WDR1, FLNA, CCM2, CSK, ACTN4, RHOA, ACTB, LIMS1, ACTG1, S100A10	250	2.94217	1	0.0317853	0.027212861060824982\
GO:0002831~regulation of response to biotic stimulus	8	2.94118	0.00438499	PYCARD, LCK, CYBA, HLA-A, HMGB1, PRDM1, B2M, AP2M1	250	3.91765	1	0.0320369	0.027428218011433025\
GO:0042306~regulation of protein import into nucleus	9	3.30882	0.00440452	SLC9A3R1, TGFB1, RGS19, PARP1, PRDX1, HCLS1, FLNA, TXN, RHOA	250	3.48488	1	0.0321299	0.02750787758755086\
GO:2001234~negative regulation of apoptotic signaling pathway	10	3.67647	0.00441488	LGALS3, CD74, LMNA, HMGB2, FAS, BAX, PARK7, CFLAR, SLC25A5, HERPUD1	250	3.17143	1	0.0321558	0.027530074468904847\
GO:0046634~regulation of alpha-beta T cell activation	6	2.20588	0.00445352	SASH3, ANXA1, HLA-A, GATA3, HMGB1, PRDM1	250	5.55	1	0.0323874	0.02772829527075104\
GO:0098655~cation transmembrane transport	21	7.72059	0.00460956	COX8A, COX7B, TGFB1, AHNAK, GLRX, UQCR11, CYBA, UQCR10, ATP2B1, ACTN4, COX5B, COX6A1, COX5A, CORO1A, FKBP1A, SLC9A3R1, LCK, BAX, FLNA, CALM1, YWHAH	250	1.98947	1	0.0334707	0.02865575987833325\
GO:0000715~nucleotide-excision repair, DNA damage recognition	4	1.47059	0.0046909	UBB, PARP1, UBC, RBX1	250	11.5826	1	0.034009	0.029116673417248638\
GO:0051279~regulation of release of sequestered calcium ion into cytosol	6	2.20588	0.00472389	FKBP1A, TGFB1, BAX, CYBA, CALM1, CORO1A	250	5.47397	1	0.0341435	0.02923178958441025\
GO:0002367~cytokine production involved in immune response	6	2.20588	0.00472389	SASH3, CD74, TGFB1, HLA-A, GATA3, B2M	250	5.47397	1	0.0341435	0.02923178958441025\
GO:0051262~protein tetramerization	8	2.94118	0.00474792	GBP5, HLA-DRB5, ANXA2, HPRT1, ALDOA, HIST1H4C, HLA-DRB1, S100A10	250	3.86087	1	0.0342648	0.02933561338686546\
GO:0043270~positive regulation of ion transport	10	3.67647	0.00485595	LGALS3, ARL6IP1, TSPO, BAX, FLNA, GLRX, ACTN4, PARK7, CALM1, B2M	250	3.12676	1	0.0349377	0.029911762891223326\
GO:0071560~cellular response to transforming growth factor beta stimulus	10	3.67647	0.00485595	ITGB1, FKBP1A, TGFB1, HPGD, UBB, PARP1, UBC, ZYX, RHOA, LIMS1	250	3.12676	1	0.0349377	0.029911762891223326\
GO:0044275~cellular carbohydrate catabolic process	5	1.83824	0.00486955	TPI1, PGAM1, HMGB1, CALM1, PPP1CA	250	7.23913	1	0.0349823	0.0299499229552451\
GO:0006733~oxidoreduction coenzyme metabolic process	8	2.94118	0.00493766	LDHA, PKM, TPI1, PGAM1, OGDH, TALDO1, ALDOA, GAPDH	250	3.83309	1	0.0354178	0.030322753870998666\
GO:0046822~regulation of nucleocytoplasmic transport	10	3.67647	0.00503098	SLC9A3R1, TGFB1, RGS19, PARP1, PRDX1, HCLS1, FLNA, PARK7, TXN, RHOA	250	3.11215	1	0.0360325	0.03084904615373622\
GO:0010769~regulation of cell morphogenesis involved in differentiation	13	4.77941	0.00515232	TGFB1, STAT1, TWF2, ACTN4, RHOA, ARPC2, GLIPR2, CFL1, FLNA, GBP1, S100A10, YWHAH, LIMS1	250	2.55398	1	0.0368175	0.03152117849284311\
GO:0071559~response to transforming growth factor beta	10	3.67647	0.00515617	ITGB1, FKBP1A, TGFB1, HPGD, UBB, PARP1, UBC, ZYX, RHOA, LIMS1	250	3.09767	1	0.0368175	0.03152117849284311\
GO:0002437~inflammatory response to antigenic stimulus	5	1.83824	0.00526111	HLA-DRB5, HMGB2, GATA3, HMGB1, HLA-DRB1	250	7.08511	1	0.0375102	0.03211418013760581\
GO:0002824~positive regulation of adaptive immune response based on somatic recombination of immune receptors built from immunoglobulin superfamily domains	6	2.20588	0.00529928	SASH3, TGFB1, ANXA1, HLA-A, GATA3, B2M	250	5.328	1	0.0376687	0.03224992447353266\
GO:0072332~intrinsic apoptotic signaling pathway by p53 class mediator	6	2.20588	0.00529928	PYCARD, CD74, UBB, BAX, PMAIP1, RPS27L	250	5.328	1	0.0376687	0.03224992447353266\
GO:0002700~regulation of production of molecular mediator of immune response	7	2.57353	0.00541913	SASH3, CD74, TGFB1, HLA-A, GATA3, B2M, TNFRSF4	250	4.35701	1	0.0384628	0.03292974106186211\
GO:0051170~nuclear import	12	4.41176	0.0054932	SLC9A3R1, TGFB1, RGS19, PARP1, PRDX1, CFL1, LMNA, HCLS1, FLNA, SEC61B, TXN, RHOA	250	2.67291	1	0.0389301	0.033329804659780284\
GO:0034109~homotypic cell-cell adhesion	6	2.20588	0.00560481	LGALS1, MYH9, FLNA, CLIC1, ACTB, ACTG1	250	5.25789	1	0.0395432	0.03385473857047556\
GO:0009127~purine nucleoside monophosphate biosynthetic process	6	2.20588	0.00560481	TGFB1, PKM, PARP1, HPRT1, COX5B, ALDOA	250	5.25789	1	0.0395432	0.03385473857047556\
GO:0009168~purine ribonucleoside monophosphate biosynthetic process	6	2.20588	0.00560481	TGFB1, PKM, PARP1, HPRT1, COX5B, ALDOA	250	5.25789	1	0.0395432	0.03385473857047556\
GO:1903533~regulation of protein targeting	12	4.41176	0.00563693	PSMD8, UBL5, SLC9A3R1, TGFB1, RGS19, PARP1, PRDX1, RAC2, HCLS1, FLNA, TXN, RHOA	250	2.664	1	0.0397105	0.0339979751235991\
GO:0030834~regulation of actin filament depolymerization	5	1.83824	0.00567319	CAPZB, WDR1, TWF2, SH3BGRL3, SPTAN1	250	6.9375	1	0.0399065	0.03416580351996553\
GO:0040012~regulation of locomotion	22	8.08824	0.00577972	OSBPL8, CD74, TGFB1, ANXA1, GATA3, HMGB1, ACTN4, CORO1A, RHOA, CORO1B, CNN2, PYCARD, LGALS3, SLC9A3R1, GLIPR2, LMNA, ARHGDIB, RAC2, FLNA, SH3BGRL3, CCR6, PFN1	250	1.90781	1	0.0405954	0.03475561022671289\
GO:0045454~cell redox homeostasis	6	2.20588	0.00592257	PRDX1, NCF4, SH3BGRL3, GLRX, CYBA, TXN	250	5.18961	1	0.041492	0.03552315695432388\
GO:0002687~positive regulation of leukocyte migration	7	2.57353	0.00592491	PYCARD, LGALS3, CD74, TGFB1, RAC2, CCR6, HMGB1	250	4.27706	1	0.041492	0.03552315695432388\
GO:0009991~response to extracellular stimulus	15	5.51471	0.00602094	HSPA8, GABARAPL2, TGFB1, STAT1, CYBA, ATP2B1, AQP3, AES, GNAI2, LDHA, MAP1LC3B, PKM, UCP2, TSPO, PMAIP1	250	2.29655	1	0.0421021	0.03604548923712611\
GO:0006754~ATP biosynthetic process	5	1.83824	0.00610627	TGFB1, PKM, PARP1, COX5B, ALDOA	250	6.79592	1	0.0425728	0.0364484779523808\
GO:0030032~lamellipodium assembly	5	1.83824	0.00610627	CAPZB, ARPC2, TWF2, RAC2, BRK1	250	6.79592	1	0.0425728	0.0364484779523808\
GO:0043123~positive regulation of I-kappaB kinase/NF-kappaB signaling	9	3.30882	0.00615782	FKBP1A, LGALS1, UBB, UBC, CASP1, FLNA, S100A4, CFLAR, RHOA	250	3.29341	1	0.0428689	0.03670203063995172\
GO:0051282~regulation of sequestering of calcium ion	7	2.57353	0.00619033	FKBP1A, TGFB1, LCK, BAX, CYBA, CALM1, CORO1A	250	4.23818	1	0.0430249	0.03683558223578846\
GO:0008360~regulation of cell shape	8	2.94118	0.00619843	SLC9A3R1, ANXA1, WDR1, MYH9, ALDOA, EZR, CORO1A, MYL12B	250	3.67448	1	0.0430249	0.03683558223578846\
GO:0034763~negative regulation of transmembrane transport	6	2.20588	0.0062528	FKBP1A, SLC9A3R1, TGFB1, YWHAQ, CALM1, OAZ1	250	5.12308	1	0.0433387	0.03710421575506891\
GO:0006874~cellular calcium ion homeostasis	14	5.14706	0.00640408	CD52, TGFB1, CYBA, HMGB1, ATP2B1, CORO1A, HERPUD1, FKBP1A, LCK, ANXA6, BAX, CCR6, CALM1, S1PR4	250	2.37252	1	0.0443222	0.03794626805893328\
GO:0007267~cell-cell signaling	36	13.2353	0.00653481	RGS19, GATA3, PARK7, TXN, PSMB10, PSMA7, GNAI2, PSMD8, PSMB6, SLC9A3R1, RAP1A, UBB, PSMB3, UBC, UCP2, FLNA, AP2M1, YWHAH, HSPA8, HLA-DRB5, ANXA1, PSMB8, RHOA, PSMB9, AES, RBX1, PPP1CA, VAMP8, PSMA5, PSME1, ZYX, PSME2, PFN1, CALM1, SLC25A5, HLA-DRB1	250	1.58049	1	0.0451609	0.038664297128598556\
GO:0008625~extrinsic apoptotic signaling pathway via death domain receptors	6	2.20588	0.00659576	HMGB2, FAS, BAX, PMAIP1, PARK7, CFLAR	250	5.05823	1	0.0455155	0.03896791414261419\
GO:0010939~regulation of necrotic cell death	4	1.47059	0.00666363	UBB, UBC, TSPO, CFLAR	250	10.2462	1	0.0457455	0.039164774772463745\
GO:0002369~T cell cytokine production	4	1.47059	0.00666363	SASH3, HLA-A, GATA3, B2M	250	10.2462	1	0.0457455	0.039164774772463745\
GO:0030030~cell projection organization	32	11.7647	0.00666759	ITGB1, TWF2, BRK1, GATA3, HMGB1, CORO1A, CORO1B, SLC9A3R1, RAP1A, LGALS1, CAPZB, UBB, CFL1, RAC2, TSPO, FLNA, SPTAN1, B2M, YWHAH, ACTR3, RHOG, EMP3, ARPC5, DYNLL1, RHOA, ARPC2, S100A6, MYH9, VIM, HPRT1, EZR, PFN1	250	1.63812	1	0.0457455	0.039164774772463745\
GO:0002274~myeloid leukocyte activation	8	2.94118	0.00666779	VAMP8, CD2, PYCARD, TGFB1, RAC2, HMGB1, LAT, BATF	250	3.62449	1	0.0457455	0.039164774772463745\
GO:0051208~sequestering of calcium ion	7	2.57353	0.00674698	FKBP1A, TGFB1, LCK, BAX, CYBA, CALM1, CORO1A	250	4.1625	1	0.0462217	0.039572484580135445\
GO:0010038~response to metal ion	12	4.41176	0.00680979	FKBP1A, MT2A, PARP1, ALOX5AP, TSPO, FAS, ANXA11, PARK7, CALM1, CRIP1, B2M, AQP3	250	2.59481	1	0.0465845	0.039883102188321584\
GO:0060249~anatomical structure homeostasis	13	4.77941	0.00689085	SASH3, PARP1, CORO1A, ACTB, ACTG1, PRDX1, RAC2, BAX, CSK, ALDOA, HIST1H4C, B2M, NOP10	250	2.45966	1	0.0470709	0.04029952488801088\
GO:0046637~regulation of alpha-beta T cell differentiation	5	1.83824	0.00703716	SASH3, ANXA1, GATA3, HMGB1, PRDM1	250	6.52941	1	0.047872	0.040985426479473584\
GO:0070527~platelet aggregation	5	1.83824	0.00703716	MYH9, FLNA, CLIC1, ACTB, ACTG1	250	6.52941	1	0.047872	0.040985426479473584\
GO:1902600~hydrogen ion transmembrane transport	7	2.57353	0.00703852	COX8A, COX7B, UQCR11, UQCR10, COX5B, COX6A1, COX5A	250	4.12566	1	0.047872	0.040985426479473584\
GO:0006875~cellular metal ion homeostasis	16	5.88235	0.00719347	CD52, TGFB1, CYBA, HMGB1, ATP2B1, CORO1A, HERPUD1, FKBP1A, MT2A, LCK, FTH1, ANXA6, BAX, CCR6, CALM1, S1PR4	250	2.17026	1	0.0488556	0.041827545587553035\
GO:0009615~response to virus	12	4.41176	0.00730718	PYCARD, ISG20, STAT1, LCK, CFL1, PMAIP1, ISG15, HLA-A, GATA3, B2M, GBP1, AP2M1	250	2.56977	1	0.0495072	0.04238539707465263\
GO:0045621~positive regulation of lymphocyte differentiation	6	2.20588	0.00732083	SASH3, CD74, TGFB1, ANXA1, GATA3, PRDM1	250	4.93333	1	0.0495072	0.04238539707465263\
GO:0034446~substrate adhesion-dependent cell spreading	6	2.20588	0.00732083	ARPC2, FLNA, ACTN4, GBP1, LIMS1, S100A10	250	4.93333	1	0.0495072	0.04238539707465263\
GO:0046631~alpha-beta T cell activation	7	2.57353	0.00733907	SASH3, ANXA1, HLA-A, GATA3, HMGB1, PRDM1, BATF	250	4.08947	1	0.0495597	0.04243030230175956\
GO:0007204~positive regulation of cytosolic calcium ion concentration	11	4.04412	0.00737244	FKBP1A, CD52, TGFB1, LCK, BAX, CYBA, CCR6, HMGB1, CALM1, S1PR4, CORO1A	250	2.72342	1	0.049714	0.04256241701729462\
GO:0051125~regulation of actin nucleation	4	1.47059	0.00741488	GMFG, BRK1, CORO1A, CORO1B	250	9.86667	1	0.049929	0.04274646403712522\
GO:0002484~antigen processing and presentation of endogenous peptide antigen via MHC class I via ER pathway	3	1.10294	0.00748242	HLA-C, TAP1, HLA-A	250	22.2	1	0.0502406	0.04301328373092781\
GO:0002480~antigen processing and presentation of exogenous peptide antigen via MHC class I, TAP-independent	3	1.10294	0.00748242	HLA-C, HLA-A, B2M	250	22.2	1	0.0502406	0.04301328373092781\
GO:0006954~inflammatory response	19	6.98529	0.0075011	GBP5, HLA-DRB5, TGFB1, ANXA1, HMGB2, CYBA, GATA3, HMGB1, PARK7, VAMP8, PYCARD, CASP4, ALOX5AP, FAS, CD59, CCR6, TNFRSF4, LAT, HLA-DRB1	250	1.9865	1	0.0502946	0.043059479918906525\
GO:0002709~regulation of T cell mediated immunity	5	1.83824	0.00753585	SASH3, HLA-A, GATA3, HMGB1, B2M	250	6.40385	1	0.0503135	0.043075677966686245\
GO:0032663~regulation of interleukin-2 production	5	1.83824	0.00753585	SASH3, ANXA1, GATA3, EZR, GBP1	250	6.40385	1	0.0503135	0.043075677966686245\
GO:0030042~actin filament depolymerization	5	1.83824	0.00753585	CAPZB, WDR1, CFL1, TWF2, SPTAN1	250	6.40385	1	0.0503135	0.043075677966686245\
GO:0098542~defense response to other organism	16	5.88235	0.00763994	TGFB1, STAT1, HMGB2, ISG15, CYBA, HLA-A, BATF, PYCARD, ISG20, LCK, COTL1, PMAIP1, GBP1, B2M, AP2M1, OPTN	250	2.15709	1	0.0509365	0.04360909120653715\
GO:0010243~response to organonitrogen compound	22	8.08824	0.00766055	OSBPL8, TGFB1, ANXA1, PARP1, STAT1, CYBA, GNAI2, FKBP1A, LDHA, PKM, RAP1A, GNG5, GNB2, CASP4, UCP2, CASP1, CAPN2, TSPO, CSK, HPRT1, CALM1, EZR	250	1.85703	1	0.051002	0.043665133827912046\
GO:1903047~mitotic cell cycle process	24	8.82353	0.00767198	ITGB1, TGFB1, ANXA1, DCTN3, RPS27L, DYNLL1, PSMB8, PSMB10, RHOA, PSMA7, PSMB9, PSMD8, PSMA5, PSMB6, UBB, PSMB3, LMNA, UBC, PSME1, BAX, FLNA, PSME2, CALM1, OPTN	250	1.79596	1	0.0510063	0.04366880784703692\
GO:0051607~defense response to virus	10	3.67647	0.00769263	PYCARD, ISG20, STAT1, LCK, PMAIP1, ISG15, HLA-A, B2M, GBP1, AP2M1	250	2.9083	1	0.0510717	0.04372480510692121\
GO:0031667~response to nutrient levels	14	5.14706	0.007842	HSPA8, GABARAPL2, TGFB1, STAT1, CYBA, ATP2B1, AQP3, GNAI2, LDHA, MAP1LC3B, PKM, UCP2, TSPO, PMAIP1	250	2.30792	1	0.0519904	0.044511324496631983\
GO:0032091~negative regulation of protein binding	6	2.20588	0.00809973	ANXA2, BAX, PARK7, B2M, AES, PPP1CA	250	4.81446	1	0.0536238	0.04590981602422985\
GO:0006006~glucose metabolic process	9	3.30882	0.00814831	PKM, TPI1, PGAM1, PMAIP1, GALM, HMGB1, ALDOA, GAPDH, PPP1CA	250	3.13822	1	0.0538687	0.046119408053584894\
GO:0055074~calcium ion homeostasis	14	5.14706	0.0081595	CD52, TGFB1, CYBA, HMGB1, ATP2B1, CORO1A, HERPUD1, FKBP1A, LCK, ANXA6, BAX, CCR6, CALM1, S1PR4	250	2.30222	1	0.0538687	0.046119408053584894\
GO:0002822~regulation of adaptive immune response based on somatic recombination of immune receptors built from immunoglobulin superfamily domains	7	2.57353	0.00829634	SASH3, TGFB1, ANXA1, HLA-A, GATA3, HMGB1, B2M	250	3.98462	1	0.0546195	0.046762253703444244\
GO:1903169~regulation of calcium ion transmembrane transport	7	2.57353	0.00829634	FKBP1A, TGFB1, AHNAK, BAX, CYBA, CALM1, CORO1A	250	3.98462	1	0.0546195	0.046762253703444244\
GO:0010564~regulation of cell cycle process	18	6.61765	0.00833437	TGFB1, ANXA1, RPS27L, PSMB8, PSMB10, RHOA, PSMA7, PSMB9, PSMD8, PSMA5, PSMB6, UBB, PSMB3, UBC, PSME1, BAX, PSME2, CALM1	250	2.01479	1	0.0547935	0.04691124941542035\
GO:0019637~organophosphate metabolic process	28	10.2941	0.0084425	COX7B, UQCR11, UQCR10, PARK7, COX5B, COX6A1, COX5A, GNAI2, LDHA, SCP2, GUK1, TSPO, COX8A, CAP1, HSPA8, TGFB1, TPI1, PARP1, PGAM1, NDUFA1, TALDO1, PKM, LCK, OGDH, HPRT1, CALM1, ALDOA, GAPDH	250	1.68303	1	0.0554273	0.04745386776074964\
GO:0051897~positive regulation of protein kinase B signaling	6	2.20588	0.00850996	OSBPL8, TGFB1, HCLS1, GATA3, PARK7, TXN	250	4.75714	1	0.0557928	0.0477667429125286\
GO:0002562~somatic diversification of immune receptors via germline recombination within a single locus	5	1.83824	0.00860179	TGFB1, HMGB2, CCR6, HMGB1, BATF	250	6.16667	1	0.0561611	0.04808210127072561\
GO:0016444~somatic cell DNA recombination	5	1.83824	0.00860179	TGFB1, HMGB2, CCR6, HMGB1, BATF	250	6.16667	1	0.0561611	0.04808210127072561\
GO:2001238~positive regulation of extrinsic apoptotic signaling pathway	5	1.83824	0.00860179	PYCARD, FAS, BAX, PMAIP1, PPP1CA	250	6.16667	1	0.0561611	0.04808210127072561\
GO:0051224~negative regulation of protein transport	9	3.30882	0.00865197	SRGN, SLC9A3R1, ANXA1, UCP2, CSK, PARK7, TXN, EZR, GBP1	250	3.1057	1	0.0564108	0.048295886931407545\
GO:0042455~ribonucleoside biosynthetic process	7	2.57353	0.00898238	TGFB1, PKM, PARP1, GUK1, HPRT1, COX5B, ALDOA	250	3.91765	1	0.0584845	0.05007120747432241\
GO:0050690~regulation of defense response to virus by virus	4	1.47059	0.00906231	LCK, HLA-A, B2M, AP2M1	250	9.18621	1	0.058762	0.0503088650106702\
GO:0006294~nucleotide-excision repair, preincision complex assembly	4	1.47059	0.00906231	UBB, PARP1, UBC, RBX1	250	9.18621	1	0.058762	0.0503088650106702\
GO:0032733~positive regulation of interleukin-10 production	4	1.47059	0.00906231	PYCARD, SASH3, HMGB1, TIGIT	250	9.18621	1	0.058762	0.0503088650106702\
GO:0002685~regulation of leukocyte migration	8	2.94118	0.00911299	PYCARD, LGALS3, CD74, TGFB1, ANXA1, RAC2, CCR6, HMGB1	250	3.41538	1	0.0588816	0.050411186186599684\
GO:0002703~regulation of leukocyte mediated immunity	8	2.94118	0.00911299	VAMP8, SASH3, TGFB1, RAC2, HLA-A, GATA3, HMGB1, B2M	250	3.41538	1	0.0588816	0.050411186186599684\
GO:0050801~ion homeostasis	20	7.35294	0.00911811	CD52, TGFB1, PARP1, CYBA, HMGB1, ATP2B1, CORO1A, HERPUD1, FKBP1A, SLC9A3R1, MT2A, LCK, FTH1, ANXA6, TSPO, BAX, CCR6, CALM1, B2M, S1PR4	250	1.90558	1	0.0588816	0.050411186186599684\
GO:0042493~response to drug	14	5.14706	0.00918874	TGFB1, ANXA1, STAT1, HMGB2, CYBA, GATA3, SRP14, LDHA, MT2A, RAP1A, LGALS1, LCK, TSPO, B2M	250	2.26861	1	0.0592567	0.05073239470522853\
GO:0051270~regulation of cellular component movement	22	8.08824	0.00922519	OSBPL8, CD74, TGFB1, ANXA1, GATA3, HMGB1, ACTN4, CORO1A, RHOA, CORO1B, CNN2, PYCARD, LGALS3, SLC9A3R1, GLIPR2, LMNA, ARHGDIB, RAC2, FLNA, SH3BGRL3, CCR6, PFN1	250	1.82693	1	0.0594107	0.050864208923861245\
GO:0042989~sequestering of actin monomers	3	1.10294	0.0092613	TMSB4X, TWF2, TMSB10	250	19.98	1	0.0594812	0.05092455457700208\
GO:2001179~regulation of interleukin-10 secretion	3	1.10294	0.0092613	PYCARD, HLA-DRB5, HLA-DRB1	250	19.98	1	0.0594812	0.05092455457700208\
GO:0009725~response to hormone	23	8.45588	0.00935334	OSBPL8, TGFB1, ANXA1, PARP1, ANXA2, STAT1, H3F3A, HMGB2, CYBA, HMGB1, ATP2B1, PARK7, GNAI2, PKM, GNG5, GNB2, UCP2, TSPO, FAS, HCLS1, CSK, CALM1, YWHAH	250	1.79368	1	0.0599909	0.05136090389871006\
GO:0042100~B cell proliferation	6	2.20588	0.00937316	SASH3, CD74, BAX, CTLA4, PRDM1, TNFRSF4	250	4.64651	1	0.0600365	0.051399980746802104\
GO:0016051~carbohydrate biosynthetic process	9	3.30882	0.0094509	TGFB1, TPI1, UBB, PGAM1, UBC, TALDO1, ALDOA, GAPDH, PPP1CA	250	3.05816	1	0.0604525	0.05175615063764581\
GO:0072503~cellular divalent inorganic cation homeostasis	14	5.14706	0.00947467	CD52, TGFB1, CYBA, HMGB1, ATP2B1, CORO1A, HERPUD1, FKBP1A, LCK, ANXA6, BAX, CCR6, CALM1, S1PR4	250	2.25763	1	0.0605226	0.05181618217653447\
GO:0051701~interaction with host	8	2.94118	0.00973535	VAMP8, ITGB1, TGFB1, SELPLG, LGALS1, TAP1, PPIA, TNFRSF4	250	3.37215	1	0.0620202	0.05309834431039339\
GO:0031960~response to corticosteroid	8	2.94118	0.00973535	TGFB1, ANXA1, PARP1, FAS, CYBA, HMGB1, ATP2B1, CALM1	250	3.37215	1	0.0620202	0.05309834431039339\
GO:0030888~regulation of B cell proliferation	5	1.83824	0.0097618	SASH3, CD74, CTLA4, PRDM1, TNFRSF4	250	5.94643	1	0.062105	0.05317091941255021\
GO:0046632~alpha-beta T cell differentiation	6	2.20588	0.00982659	SASH3, ANXA1, GATA3, HMGB1, PRDM1, BATF	250	4.5931	1	0.0624332	0.053451871255624436\
GO:0055065~metal ion homeostasis	17	6.25	0.0099098	CD52, TGFB1, CYBA, HMGB1, ATP2B1, CORO1A, HERPUD1, FKBP1A, MT2A, LCK, FTH1, ANXA6, BAX, CCR6, CALM1, B2M, S1PR4	250	2.02903	1	0.0628773	0.05383215966791283\
GO:0032528~microvillus organization	4	1.47059	0.00995974	SLC9A3R1, RAP1A, TWF2, EZR	250	8.88	1	0.0629407	0.053886434005623034\
GO:0050856~regulation of T cell receptor signaling pathway	4	1.47059	0.00995974	LGALS3, LCK, EZR, GBP1	250	8.88	1	0.0629407	0.053886434005623034\
GO:0032673~regulation of interleukin-4 production	4	1.47059	0.00995974	SASH3, HLA-DRB5, GATA3, HLA-DRB1	250	8.88	1	0.0629407	0.053886434005623034\
GO:0001894~tissue homeostasis	9	3.30882	0.0100036	SASH3, PRDX1, RAC2, BAX, CSK, B2M, CORO1A, ACTB, ACTG1	250	3.02727	1	0.0631332	0.05405122984528775\
GO:0010522~regulation of calcium ion transport into cytosol	6	2.20588	0.0102949	FKBP1A, TGFB1, BAX, CYBA, CALM1, CORO1A	250	4.54091	1	0.0647987	0.0554770935628993\
GO:0009156~ribonucleoside monophosphate biosynthetic process	6	2.20588	0.0102949	TGFB1, PKM, PARP1, HPRT1, COX5B, ALDOA	250	4.54091	1	0.0647987	0.0554770935628993\
GO:0006914~autophagy	14	5.14706	0.0104546	CTSA, HSPA8, GABARAPL2, RGS19, HMGB1, PARK7, DYNLL1, VAMP8, MAP1LC3B, UBB, UBC, TSPO, GAPDH, OPTN	250	2.23062	1	0.0657164	0.0562627717595816\
GO:0000278~mitotic cell cycle	25	9.19118	0.0105855	ITGB1, DCTN3, RPS27L, PSMB10, PSMA7, PSMD8, PSMB6, SLC9A3R1, UBB, PSMB3, UBC, LMNA, FLNA, TGFB1, ANXA1, DYNLL1, PSMB8, RHOA, PSMB9, PSMA5, PSME1, BAX, PSME2, CALM1, OPTN	250	1.72004	1	0.0664508	0.05689155664148577\
GO:0070509~calcium ion import	8	2.94118	0.0107296	FKBP1A, LGALS3, TGFB1, LCK, BAX, CYBA, CALM1, CORO1A	250	3.30932	1	0.0672662	0.05758968182844455\
GO:0002286~T cell activation involved in immune response	6	2.20588	0.0107782	LGALS3, ANXA1, LCP1, GATA3, HMGB1, BATF	250	4.48989	1	0.0673923	0.057697614064271804\
GO:0002705~positive regulation of leukocyte mediated immunity	6	2.20588	0.0107782	VAMP8, SASH3, TGFB1, HLA-A, GATA3, B2M	250	4.48989	1	0.0673923	0.057697614064271804\
GO:0017038~protein import	12	4.41176	0.0108572	SLC9A3R1, TGFB1, RGS19, PARP1, PRDX1, CFL1, LMNA, HCLS1, FLNA, SEC61B, TXN, RHOA	250	2.42918	1	0.0677965	0.058043653857505324\
GO:0071495~cellular response to endogenous stimulus	29	10.6618	0.010902	ITGB1, HPGD, GATA3, PARK7, CORO1A, CORO1B, RAP1A, UBB, GNG5, CASP4, UBC, UCP2, CAPN2, CSK, YWHAH, OSBPL8, TGFB1, ANXA1, PARP1, STAT1, CYBA, ATP2B1, RHOA, FKBP1A, ARPC3, GNB2, ZYX, EZR, LIMS1	250	1.62987	1	0.0678389	0.05807995575829222\
GO:0045581~negative regulation of T cell differentiation	4	1.47059	0.010907	CD74, ANXA1, CTLA4, HMGB1	250	8.59355	1	0.0678389	0.05807995575829222\
GO:0051385~response to mineralocorticoid	4	1.47059	0.010907	PARP1, CYBA, ATP2B1, CALM1	250	8.59355	1	0.0678389	0.05807995575829222\
GO:0070228~regulation of lymphocyte apoptotic process	5	1.83824	0.0110189	LGALS3, CD74, TSC22D3, FAS, BAX	250	5.74138	1	0.0682651	0.058444844918308904\
GO:0070373~negative regulation of ERK1 and ERK2 cascade	5	1.83824	0.0110189	DUSP4, SLC9A3R1, CSK, EZR, GBP1	250	5.74138	1	0.0682651	0.058444844918308904\
GO:0070059~intrinsic apoptotic signaling pathway in response to endoplasmic reticulum stress	5	1.83824	0.0110189	CASP4, BAX, PMAIP1, PARK7, HERPUD1	250	5.74138	1	0.0682651	0.058444844918308904\
GO:0005996~monosaccharide metabolic process	10	3.67647	0.0110863	PKM, TPI1, PGAM1, PMAIP1, TALDO1, GALM, HMGB1, ALDOA, GAPDH, PPP1CA	250	2.74074	1	0.0685927	0.058725348493601746\
GO:0048010~vascular endothelial growth factor receptor signaling pathway	6	2.20588	0.0112768	NCF4, BRK1, CYBA, RHOA, ACTB, ACTG1	250	4.44	1	0.0696806	0.05965669369068071\
GO:0045860~positive regulation of protein kinase activity	15	5.51471	0.0113202	OSBPL8, CD74, TGFB1, HMGB1, PARK7, TXN, RHOA, GNAI2, RAP1A, UBB, UBC, BAX, CSK, CALM1, LAT	250	2.12553	1	0.069857	0.05980777643115237\
GO:0051726~regulation of cell cycle	25	9.19118	0.0115333	ITGB1, HPGD, RPS27L, GATA3, PSMB10, PSMA7, PPM1G, PSMD8, PSMB6, SLC9A3R1, UBB, PSMB3, UBC, CLIC1, HSPA8, TGFB1, ANXA1, PSMB8, RHOA, PSMB9, PSMA5, PSME1, BAX, PSME2, CALM1	250	1.70594	1	0.0710793	0.06085420294612204\
GO:0009152~purine ribonucleotide biosynthetic process	10	3.67647	0.011648	CAP1, TGFB1, PKM, PARP1, GUK1, HPRT1, CALM1, COX5B, ALDOA, GNAI2	250	2.71837	1	0.071639	0.06133339720013853\
GO:0032760~positive regulation of tumor necrosis factor production	5	1.83824	0.0116847	CD2, PYCARD, SASH3, CYBA, HMGB1	250	5.64407	1	0.071639	0.06133339720013853\
GO:0043367~CD4-positive, alpha-beta T cell differentiation	5	1.83824	0.0116847	SASH3, ANXA1, GATA3, HMGB1, BATF	250	5.64407	1	0.071639	0.06133339720013853\
GO:0032623~interleukin-2 production	5	1.83824	0.0116847	SASH3, ANXA1, GATA3, EZR, GBP1	250	5.64407	1	0.071639	0.06133339720013853\
GO:0051896~regulation of protein kinase B signaling	7	2.57353	0.0117037	OSBPL8, SLC9A3R1, TGFB1, HCLS1, GATA3, PARK7, TXN	250	3.7	1	0.0716625	0.06135354500833971\
GO:0009749~response to glucose	8	2.94118	0.0118085	LDHA, HLA-DRB5, TGFB1, RAP1A, LGALS1, UCP2, CYBA, HLA-DRB1	250	3.24878	1	0.0721175	0.061743088805421883\
GO:0010770~positive regulation of cell morphogenesis involved in differentiation	8	2.94118	0.0118085	TGFB1, ARPC2, GLIPR2, TWF2, FLNA, RHOA, LIMS1, S100A10	250	3.24878	1	0.0721175	0.061743088805421883\
GO:1904950~negative regulation of establishment of protein localization	9	3.30882	0.0118288	SRGN, SLC9A3R1, ANXA1, UCP2, CSK, PARK7, TXN, EZR, GBP1	250	2.93824	1	0.0721478	0.06176904972485658\
GO:1900026~positive regulation of substrate adhesion-dependent cell spreading	4	1.47059	0.0119047	ARPC2, FLNA, LIMS1, S100A10	250	8.325	1	0.0724239	0.06200542162980735\
GO:0042092~type 2 immune response	4	1.47059	0.0119047	CD74, ANXA1, GATA3, BATF	250	8.325	1	0.0724239	0.06200542162980735\
GO:0050864~regulation of B cell activation	7	2.57353	0.0121351	SASH3, CD74, TGFB1, FAS, CTLA4, PRDM1, TNFRSF4	250	3.67087	1	0.0737307	0.06312421775390221\
GO:0032677~regulation of interleukin-8 production	5	1.83824	0.0123759	CD2, PYCARD, ANXA1, PARK7, CD58	250	5.55	1	0.0750972	0.0642941125452434\
GO:0031344~regulation of cell projection organization	17	6.25	0.012422	RHOG, TWF2, BRK1, GATA3, RHOA, CORO1B, RAP1A, LGALS1, CAPZB, ARPC2, CFL1, RAC2, VIM, PFN1, EZR, B2M, YWHAH	250	1.97937	1	0.0752807	0.06445123585277267\
GO:0072331~signal transduction by p53 class mediator	8	2.94118	0.012458	PYCARD, CD74, UBB, UBC, BAX, PMAIP1, RPS27L, BATF	250	3.20964	1	0.075402	0.0645550901886059\
GO:0042326~negative regulation of phosphorylation	14	5.14706	0.0125492	DUSP4, TGFB1, GMFG, FAM129A, PARK7, DYNLL1, FKBP1A, PYCARD, SLC9A3R1, BAX, CSK, CALM1, EZR, GBP1	250	2.1785	1	0.0758567	0.06494440367047871\
GO:0051480~regulation of cytosolic calcium ion concentration	11	4.04412	0.0127605	FKBP1A, CD52, TGFB1, LCK, BAX, CYBA, CCR6, HMGB1, CALM1, S1PR4, CORO1A	250	2.5089	1	0.0770356	0.06595365692160138\
GO:2000249~regulation of actin cytoskeleton reorganization	4	1.47059	0.0129531	TGFB1, GMFG, ARHGDIB, HCLS1	250	8.07273	1	0.0779989	0.06677843338600416\
GO:0002711~positive regulation of T cell mediated immunity	4	1.47059	0.0129531	SASH3, HLA-A, GATA3, B2M	250	8.07273	1	0.0779989	0.06677843338600416\
GO:0009163~nucleoside biosynthetic process	7	2.57353	0.0130312	TGFB1, PKM, PARP1, GUK1, HPRT1, COX5B, ALDOA	250	3.61395	1	0.0783693	0.0670955090698925\
GO:1903557~positive regulation of tumor necrosis factor superfamily cytokine production	5	1.83824	0.0130926	CD2, PYCARD, SASH3, CYBA, HMGB1	250	5.45902	1	0.0786098	0.06730146657431249\
GO:0051146~striated muscle cell differentiation	10	3.67647	0.0131142	CD53, ITGB1, TGFB1, CAPZB, WDR1, LMNA, CAPN2, MYH9, CFLAR, ACTG1	250	2.664	1	0.0786098	0.06730146657431249\
GO:0006511~ubiquitin-dependent protein catabolic process	17	6.25	0.013121	PARK7, PSMB8, PSMB10, PSMA7, PSMB9, HERPUD1, RBX1, PSMD8, PSMA5, PSMB6, UBB, PSMB3, UBC, SUMO2, PSME1, PSME2, SEC61B	250	1.96222	1	0.0786098	0.06730146657431249\
GO:2001198~regulation of dendritic cell differentiation	3	1.10294	0.0133186	LGALS3, LGALS1, HMGB1	250	16.65	1	0.0795307	0.06808986079966599\
GO:0051103~DNA ligation involved in DNA repair	3	1.10294	0.0133186	PARP1, HMGB2, HMGB1	250	16.65	1	0.0795307	0.06808986079966599\
GO:0031099~regeneration	8	2.94118	0.0133252	TGFB1, RAP1A, PKM, ANXA1, UCP2, TSPO, LCP1, CFLAR	250	3.17143	1	0.0795307	0.06808986079966599\
GO:0060326~cell chemotaxis	10	3.67647	0.0134617	LGALS3, CD74, ANXA1, RHOG, RAC2, HMGB2, CCR6, HMGB1, CORO1A, CORO1B	250	2.65339	1	0.0802441	0.06870066322497513\
GO:0072507~divalent inorganic cation homeostasis	14	5.14706	0.0135671	CD52, TGFB1, CYBA, HMGB1, ATP2B1, CORO1A, HERPUD1, FKBP1A, LCK, ANXA6, BAX, CCR6, CALM1, S1PR4	250	2.15335	1	0.0807704	0.06915124115665024\
GO:0010632~regulation of epithelial cell migration	8	2.94118	0.013729	TGFB1, GLIPR2, SH3BGRL3, GATA3, CCR6, HMGB1, PFN1, RHOA	250	3.15266	1	0.0815288	0.06980049603279756\
GO:0009746~response to hexose	8	2.94118	0.013729	LDHA, HLA-DRB5, TGFB1, RAP1A, LGALS1, UCP2, CYBA, HLA-DRB1	250	3.15266	1	0.0815288	0.06980049603279756\
GO:0006164~purine nucleotide biosynthetic process	10	3.67647	0.0137995	CAP1, TGFB1, PKM, PARP1, GUK1, HPRT1, CALM1, COX5B, ALDOA, GNAI2	250	2.64286	1	0.0818446	0.07007085248651536\
GO:0045859~regulation of protein kinase activity	20	7.35294	0.0138168	DUSP4, OSBPL8, CD74, TGFB1, GMFG, HMGB1, PARK7, TXN, RHOA, GNAI2, PYCARD, SLC9A3R1, RAP1A, UBB, UBC, RAC2, BAX, CSK, CALM1, LAT	250	1.82466	1	0.0818447	0.07007097260048308\
GO:0009206~purine ribonucleoside triphosphate biosynthetic process	5	1.83824	0.0138354	TGFB1, PKM, PARP1, COX5B, ALDOA	250	5.37097	1	0.081852	0.07007721215403195\
GO:0060402~calcium ion transport into cytosol	7	2.57353	0.0139726	FKBP1A, TGFB1, LCK, BAX, CYBA, CALM1, CORO1A	250	3.55878	1	0.0824577	0.07059580167320594\
GO:1901659~glycosyl compound biosynthetic process	7	2.57353	0.0139726	TGFB1, PKM, PARP1, GUK1, HPRT1, COX5B, ALDOA	250	3.55878	1	0.0824577	0.07059580167320594\
GO:1902042~negative regulation of extrinsic apoptotic signaling pathway via death domain receptors	4	1.47059	0.0140526	HMGB2, FAS, PARK7, CFLAR	250	7.83529	1	0.0826201	0.07073482143365498\
GO:0050702~interleukin-1 beta secretion	4	1.47059	0.0140526	PYCARD, GBP5, CASP1, HMGB1	250	7.83529	1	0.0826201	0.07073482143365498\
GO:0006308~DNA catabolic process	4	1.47059	0.0140526	ISG20, HMGB2, BAX, HMGB1	250	7.83529	1	0.0826201	0.07073482143365498\
GO:0030099~myeloid cell differentiation	12	4.41176	0.0142683	TGFB1, WDR1, PARP1, ANXA2, HMGB2, MYH9, HCLS1, ISG15, GATA3, HMGB1, HIST1H4C, BATF	250	2.33003	1	0.0837843	0.07173156769103872\
GO:0006259~DNA metabolic process	25	9.19118	0.0142947	HMGB2, RPS27L, UBE2L6, GATA3, HMGB1, PPP4C, UBB, UBC, SUMO2, CCR6, S100A11, ATF7IP, TGFB1, ANXA1, PARP1, ISG15, DEK, BATF, RBX1, ISG20, BAX, PFN1, HIST1H4C, PPIA, NOP10	250	1.67337	1	0.0838353	0.07177517679492011\
GO:0030048~actin filament-based movement	7	2.57353	0.0144607	MYL6, TPM4, TPM3, MYH9, FLNA, ACTN4, VIM	250	3.53182	1	0.0845989	0.07242895091737044\
GO:1990267~response to transition metal nanoparticle	7	2.57353	0.0144607	FKBP1A, MT2A, PARP1, TSPO, PARK7, CRIP1, B2M	250	3.53182	1	0.0845989	0.07242895091737044\
GO:0007584~response to nutrient	8	2.94118	0.0145322	LDHA, TGFB1, PKM, STAT1, TSPO, ATP2B1, AQP3, GNAI2	250	3.11579	1	0.0849015	0.07268801127163234\
GO:0033554~cellular response to stress	39	14.3382	0.0145484	HMGB2, FAM129A, RPS27L, UBE2L6, HMGB1, PARK7, TXN, CRIP1, HERPUD1, PYCARD, MAP1LC3B, PPP4C, UBB, PRDX1, CASP4, UBC, SUMO2, LMNA, UCP2, TSPO, CTLA4, PMAIP1, SEC61B, CD74, GABARAPL2, HSPA8, ANXA1, PARP1, ISG15, DEK, BATF, RBX1, PPP1CA, BAX, FAS, CCM2, EZR, HIST1H4C, OPTN	250	1.46497	1	0.0849015	0.07268801127163234\
GO:0009145~purine nucleoside triphosphate biosynthetic process	5	1.83824	0.0146043	TGFB1, PKM, PARP1, COX5B, ALDOA	250	5.28571	1	0.0851228	0.07287750724078225\
GO:0032846~positive regulation of homeostatic process	9	3.30882	0.014633	FKBP1A, HLA-DRB5, TGFB1, ANXA1, HMGB2, BAX, ISG15, CALM1, HLA-DRB1	250	2.82736	1	0.0851849	0.0729306480996173\
GO:0060401~cytosolic calcium ion transport	7	2.57353	0.0149606	FKBP1A, TGFB1, LCK, BAX, CYBA, CALM1, CORO1A	250	3.50526	1	0.0869849	0.07447172626130884\
GO:0032689~negative regulation of interferon-gamma production	4	1.47059	0.0152035	HLA-DRB5, GATA3, HMGB1, HLA-DRB1	250	7.61143	1	0.0881268	0.07544937298952756\
GO:0009124~nucleoside monophosphate biosynthetic process	6	2.20588	0.0152129	TGFB1, PKM, PARP1, HPRT1, COX5B, ALDOA	250	4.11959	1	0.0881268	0.07544937298952756\
GO:0050715~positive regulation of cytokine secretion	6	2.20588	0.0152129	CD2, PYCARD, CASP1, GATA3, CD58, HMGB1	250	4.11959	1	0.0881268	0.07544937298952756\
GO:0019724~B cell mediated immunity	8	2.94118	0.0154364	CD74, HLA-DRB5, TGFB1, FAS, CCR6, HLA-DRB1, BATF, HLA-DQB1	250	3.07977	1	0.0892432	0.07640521083286164\
GO:1901698~response to nitrogen compound	23	8.45588	0.0154434	OSBPL8, TGFB1, ANXA1, PARP1, STAT1, CYBA, GNAI2, FKBP1A, LDHA, PKM, RAP1A, GNG5, GNB2, CASP4, UCP2, CASP1, CAPN2, TSPO, PMAIP1, CSK, HPRT1, CALM1, EZR	250	1.71151	1	0.0892432	0.07640521083286164\
GO:0001933~negative regulation of protein phosphorylation	13	4.77941	0.0155082	DUSP4, TGFB1, GMFG, FAM129A, PARK7, FKBP1A, PYCARD, SLC9A3R1, BAX, CSK, CALM1, EZR, GBP1	250	2.20305	1	0.0894136	0.07655105011033005\
GO:0019220~regulation of phosphate metabolic process	36	13.2353	0.0155153	YWHAB, GMFG, FAM129A, HMGB1, PARK7, TXN, GNAI2, PYCARD, SLC9A3R1, RAP1A, UBB, GLIPR2, PRDX1, UBC, RAC2, TSPO, CSK, GBP1, TNFRSF4, DUSP4, CAP1, OSBPL8, CD74, TGFB1, PARP1, ANXA2, PGAM1, DYNLL1, RHOA, FKBP1A, BAX, FAS, HCLS1, EZR, CALM1, LAT	250	1.48919	1	0.0894136	0.07655105011033005\
GO:0051093~negative regulation of developmental process	20	7.35294	0.0155549	SRGN, CD74, TGFB1, ANXA1, STAT1, TSC22D3, GATA3, CFLAR, HMGB1, ACTN4, RHOA, LGALS1, ARHGDIB, TSPO, CTLA4, VIM, HIST1H4C, GBP1, B2M, YWHAH	250	1.80244	1	0.0894136	0.07655105011033005\
GO:0010155~regulation of proton transport	3	1.10294	0.0155864	SLC9A3R1, ACTN4, PARK7	250	15.3692	1	0.0894136	0.07655105011033005\
GO:0043471~regulation of cellular carbohydrate catabolic process	3	1.10294	0.0155864	PGAM1, HMGB1, PPP1CA	250	15.3692	1	0.0894136	0.07655105011033005\
GO:2000484~positive regulation of interleukin-8 secretion	3	1.10294	0.0155864	CD2, PYCARD, CD58	250	15.3692	1	0.0894136	0.07655105011033005\
GO:0051174~regulation of phosphorus metabolic process	36	13.2353	0.0156495	YWHAB, GMFG, FAM129A, HMGB1, PARK7, TXN, GNAI2, PYCARD, SLC9A3R1, RAP1A, UBB, GLIPR2, PRDX1, UBC, RAC2, TSPO, CSK, GBP1, TNFRSF4, DUSP4, CAP1, OSBPL8, CD74, TGFB1, PARP1, ANXA2, PGAM1, DYNLL1, RHOA, FKBP1A, BAX, FAS, HCLS1, EZR, CALM1, LAT	250	1.48827	1	0.089667	0.07676803555304786\
GO:0006873~cellular ion homeostasis	17	6.25	0.01573	CD52, TGFB1, CYBA, HMGB1, ATP2B1, CORO1A, HERPUD1, FKBP1A, SLC9A3R1, MT2A, LCK, FTH1, ANXA6, BAX, CCR6, CALM1, S1PR4	250	1.92551	1	0.0900189	0.07706929857119052\
GO:0009260~ribonucleotide biosynthetic process	10	3.67647	0.0157789	CAP1, TGFB1, PKM, PARP1, GUK1, HPRT1, CALM1, COX5B, ALDOA, GNAI2	250	2.5814	1	0.0901897	0.07721554672733949\
GO:0071333~cellular response to glucose stimulus	6	2.20588	0.0158413	HLA-DRB5, RAP1A, LGALS1, UCP2, CYBA, HLA-DRB1	250	4.07755	1	0.0903901	0.07738706802652244\
GO:0034284~response to monosaccharide	8	2.94118	0.0158522	LDHA, HLA-DRB5, TGFB1, RAP1A, LGALS1, UCP2, CYBA, HLA-DRB1	250	3.06207	1	0.0903901	0.07738706802652244\
GO:0051271~negative regulation of cellular component movement	10	3.67647	0.0160883	CNN2, OSBPL8, SLC9A3R1, TGFB1, ARHGDIB, GATA3, ACTN4, HMGB1, RHOA, CORO1B	250	2.57143	1	0.0915167	0.07835159091414937\
GO:0045596~negative regulation of cell differentiation	18	6.61765	0.0160885	ITGB1, CD74, TGFB1, ANXA1, STAT1, GATA3, CFLAR, HMGB1, ACTN4, RHOA, LGALS1, TSPO, CTLA4, VIM, HIST1H4C, GBP1, B2M, YWHAH	250	1.87312	1	0.0915167	0.07835159091414937\
GO:0032945~negative regulation of mononuclear cell proliferation	5	1.83824	0.0162221	HLA-DRB5, TGFB1, CTLA4, PRDM1, HLA-DRB1	250	5.12308	1	0.0918344	0.07862358388307902\
GO:0002200~somatic diversification of immune receptors	5	1.83824	0.0162221	TGFB1, HMGB2, CCR6, HMGB1, BATF	250	5.12308	1	0.0918344	0.07862358388307902\
GO:0035710~CD4-positive, alpha-beta T cell activation	5	1.83824	0.0162221	SASH3, ANXA1, GATA3, HMGB1, BATF	250	5.12308	1	0.0918344	0.07862358388307902\
GO:0050672~negative regulation of lymphocyte proliferation	5	1.83824	0.0162221	HLA-DRB5, TGFB1, CTLA4, PRDM1, HLA-DRB1	250	5.12308	1	0.0918344	0.07862358388307902\
GO:0042769~DNA damage response, detection of DNA damage	4	1.47059	0.0164061	UBB, PARP1, UBC, RBX1	250	7.4	1	0.0926545	0.07932571514097372\
GO:0043370~regulation of CD4-positive, alpha-beta T cell differentiation	4	1.47059	0.0164061	SASH3, ANXA1, GATA3, HMGB1	250	7.4	1	0.0926545	0.07932571514097372\
GO:0042325~regulation of phosphorylation	32	11.7647	0.0166494	GMFG, FAM129A, HMGB1, PARK7, TXN, GNAI2, PYCARD, SLC9A3R1, RAP1A, UBB, GLIPR2, PRDX1, UBC, RAC2, CSK, GBP1, TNFRSF4, DUSP4, OSBPL8, CD74, TGFB1, ANXA2, PGAM1, DYNLL1, RHOA, FKBP1A, BAX, FAS, HCLS1, EZR, CALM1, LAT	250	1.52994	1	0.0939161	0.0804058664906294\
GO:0046390~ribose phosphate biosynthetic process	10	3.67647	0.0169678	CAP1, TGFB1, PKM, PARP1, GUK1, HPRT1, CALM1, COX5B, ALDOA, GNAI2	250	2.55172	1	0.0955981	0.08184590524772728\
GO:0032637~interleukin-8 production	5	1.83824	0.0170714	CD2, PYCARD, ANXA1, PARK7, CD58	250	5.04545	1	0.0960672	0.0822475102743995\
GO:0031589~cell-substrate adhesion	11	4.04412	0.0171113	ITGB1, LGALS1, ARPC2, ZYX, FLNA, ACTN4, GBP1, CORO1A, LIMS1, MYO1G, S100A10	250	2.39412	1	0.0961773	0.08234173855328925\
GO:0009617~response to bacterium	16	5.88235	0.0172543	HLA-DRB5, TGFB1, IL10RA, HMGB2, ISG15, CYBA, HLA-A, PRDM1, PYCARD, CASP1, TSPO, FAS, B2M, TNFRSF4, HLA-DRB1, OPTN	250	1.95882	1	0.0968657	0.08293114465873067\
GO:0014070~response to organic cyclic compound	23	8.45588	0.0173823	TGFB1, ANXA1, RGS19, PARP1, H2AFZ, STAT1, HMGB2, CYBA, HMGB1, ATP2B1, PARK7, AQP3, FKBP1A, LDHA, RAP1A, LGALS1, CASP1, TSPO, FAS, PMAIP1, CALM1, EZR, YWHAH	250	1.69073	1	0.0974008	0.08338926184848941\
GO:0048468~cell development	42	15.4412	0.0173908	ITGB1, WDR1, HMGB2, TWF2, GATA3, HMGB1, PRDM1, ACTG1, SLC9A3R1, RAP1A, LGALS1, CAPZB, UBB, GLIPR2, LMNA, CFL1, TSPO, FLNA, CCR6, GBP1, SPTAN1, B2M, S100A10, YWHAH, TGFB1, ANXA2, STAT1, H3F3A, CFLAR, ACTN4, RHOA, ARPC2, S100A6, OGDH, BAX, MYH9, S100A4, CCM2, VIM, HPRT1, EZR, LIMS1	250	1.42134	1	0.0974008	0.08338926184848941\
GO:0007520~myoblast fusion	4	1.47059	0.0176606	CD53, CAPN2, MYH9, CFLAR	250	7.2	1	0.0986783	0.08448298120945277\
GO:0006296~nucleotide-excision repair, DNA incision, 5'-to lesion	4	1.47059	0.0176606	UBB, PARP1, UBC, RBX1	250	7.2	1	0.0986783	0.08448298120945277\
GO:0072522~purine-containing compound biosynthetic process	10	3.67647	0.0177601	CAP1, TGFB1, PKM, PARP1, GUK1, HPRT1, CALM1, COX5B, ALDOA, GNAI2	250	2.53232	1	0.0990366	0.08478976060148913\
GO:0043393~regulation of protein binding	8	2.94118	0.017775	FKBP1A, ANXA2, BAX, PARK7, B2M, AES, PPP1CA, HERPUD1	250	2.99326	1	0.0990366	0.08478976060148913\
GO:0032640~tumor necrosis factor production	6	2.20588	0.0178295	CD2, PYCARD, SASH3, TSPO, CYBA, HMGB1	250	3.95644	1	0.0990366	0.08478976060148913\
GO:0071326~cellular response to monosaccharide stimulus	6	2.20588	0.0178295	HLA-DRB5, RAP1A, LGALS1, UCP2, CYBA, HLA-DRB1	250	3.95644	1	0.0990366	0.08478976060148913\
GO:0071331~cellular response to hexose stimulus	6	2.20588	0.0178295	HLA-DRB5, RAP1A, LGALS1, UCP2, CYBA, HLA-DRB1	250	3.95644	1	0.0990366	0.08478976060148913\
GO:2001241~positive regulation of extrinsic apoptotic signaling pathway in absence of ligand	3	1.10294	0.0180067	FAS, BAX, PPP1CA	250	14.2714	1	0.099786	0.0854313350605573\
GO:0051280~negative regulation of release of sequestered calcium ion into cytosol	3	1.10294	0.0180067	FKBP1A, TGFB1, CALM1	250	14.2714	1	0.099786	0.0854313350605573\
GO:1903828~negative regulation of cellular protein localization	7	2.57353	0.0182138	SLC9A3R1, TGFB1, CSK, PARK7, TXN, GBP1, AP2M1	250	3.35396	1	0.100816	0.08631281891856077\
GO:0010810~regulation of cell-substrate adhesion	8	2.94118	0.0182714	LGALS1, ARPC2, RAC2, FLNA, ACTN4, GBP1, LIMS1, S100A10	250	2.97654	1	0.101016	0.08648474219245655\
GO:0033993~response to lipid	22	8.08824	0.0188401	TGFB1, ANXA1, PARP1, H2AFZ, IL10RA, HMGB2, TWF2, CYBA, HMGB1, ATP2B1, PARK7, PRDM1, AQP3, PYCARD, UCP2, CASP1, TSPO, FAS, CALM1, B2M, TNFRSF4, YWHAH	250	1.70372	1	0.103984	0.08902535336141155\
GO:0009201~ribonucleoside triphosphate biosynthetic process	5	1.83824	0.0188522	TGFB1, PKM, PARP1, COX5B, ALDOA	250	4.89706	1	0.103984	0.08902535336141155\
GO:0045892~negative regulation of transcription, DNA-templated	27	9.92647	0.0189536	YWHAB, HMGB2, GATA3, HMGB1, PRDM1, TXN, UBB, YWHAQ, UBC, FLNA, LRRFIP1, TNFRSF4, ATF7IP, HSPA8, TGFB1, PARP1, H2AFZ, STAT1, TSC22D3, H3F3A, H2AFV, AES, EID1, HCLS1, EZR, HIST1H4C, LIMS1	250	1.59133	1	0.104132	0.08915240362778878\
GO:2000677~regulation of transcription regulatory region DNA binding	4	1.47059	0.0189672	TGFB1, PARP1, GATA3, PARK7	250	7.01053	1	0.104132	0.08915240362778878\
GO:0030049~muscle filament sliding	4	1.47059	0.0189672	MYL6, TPM4, TPM3, VIM	250	7.01053	1	0.104132	0.08915240362778878\
GO:0033275~actin-myosin filament sliding	4	1.47059	0.0189672	MYL6, TPM4, TPM3, VIM	250	7.01053	1	0.104132	0.08915240362778878\
GO:0003012~muscle system process	13	4.77941	0.0191857	TPM4, PARP1, TPM3, CYBA, CFLAR, MYL12B, FKBP1A, MYL6, ANXA6, FLNA, VIM, CALM1, ALDOA	250	2.13778	1	0.10521	0.0900747979092449\
GO:0006935~chemotaxis	16	5.88235	0.019269	CD74, TGFB1, ANXA1, RHOG, HMGB2, GATA3, HMGB1, LSP1, CORO1A, RHOA, CORO1B, LGALS3, RAC2, CCR6, EZR, SPTAN1	250	1.93043	1	0.105544	0.09036104346230613\
GO:2000045~regulation of G1/S transition of mitotic cell cycle	7	2.57353	0.0193979	ANXA1, UBB, UBC, PSME1, BAX, PSME2, RPS27L	250	3.30638	1	0.106127	0.09086047258079374\
GO:1902532~negative regulation of intracellular signal transduction	14	5.14706	0.019429	ITGB1, DUSP4, CD74, STAT1, PARK7, HERPUD1, FKBP1A, PYCARD, SLC9A3R1, CSK, CALM1, EZR, GBP1, OPTN	250	2.05374	1	0.106175	0.0909008601468451\
GO:0019058~viral life cycle	14	5.14706	0.0194783	ITGB1, HSPA8, SELPLG, TAP1, ISG15, DEK, VAMP8, ISG20, LGALS1, UBB, UBC, PFN1, PPIA, TNFRSF4	250	2.04923	1	0.106321	0.09102601398967668\
GO:0042330~taxis	16	5.88235	0.0196405	CD74, TGFB1, ANXA1, RHOG, HMGB2, GATA3, HMGB1, LSP1, CORO1A, RHOA, CORO1B, LGALS3, RAC2, CCR6, EZR, SPTAN1	250	1.92694	1	0.107082	0.09167808727264738\
GO:0001932~regulation of protein phosphorylation	30	11.0294	0.0197439	GMFG, FAM129A, HMGB1, PARK7, TXN, GNAI2, PYCARD, SLC9A3R1, RAP1A, UBB, GLIPR2, PRDX1, UBC, RAC2, CSK, GBP1, TNFRSF4, DUSP4, OSBPL8, CD74, TGFB1, ANXA2, RHOA, FKBP1A, BAX, FAS, HCLS1, EZR, CALM1, LAT	250	1.53692	1	0.10737	0.09192442546485742\
GO:0043534~blood vessel endothelial cell migration	5	1.83824	0.0197841	ITGB1, TGFB1, MYH9, HMGB1, RHOA	250	4.82609	1	0.10737	0.09192442546485742\
GO:0045582~positive regulation of T cell differentiation	5	1.83824	0.0197841	SASH3, CD74, TGFB1, ANXA1, GATA3	250	4.82609	1	0.10737	0.09192442546485742\
GO:0070664~negative regulation of leukocyte proliferation	5	1.83824	0.0197841	HLA-DRB5, TGFB1, CTLA4, PRDM1, HLA-DRB1	250	4.82609	1	0.10737	0.09192442546485742\
GO:0008630~intrinsic apoptotic signaling pathway in response to DNA damage	6	2.20588	0.0199762	PYCARD, CD74, BAX, PMAIP1, RPS27L, CRIP1	250	3.84231	1	0.108288	0.09271063151389836\
GO:0033674~positive regulation of kinase activity	15	5.51471	0.0200709	OSBPL8, CD74, TGFB1, HMGB1, PARK7, TXN, RHOA, GNAI2, RAP1A, UBB, UBC, BAX, CSK, CALM1, LAT	250	1.97822	1	0.108563	0.09294586274085426\
GO:0050727~regulation of inflammatory response	11	4.04412	0.0200728	VAMP8, PYCARD, GBP5, ANXA1, ALOX5AP, CASP4, CASP1, ZYX, CD59, GATA3, PARK7	250	2.33312	1	0.108563	0.09294586274085426\
GO:0098771~inorganic ion homeostasis	18	6.61765	0.0205059	CD52, TGFB1, CYBA, HMGB1, ATP2B1, CORO1A, HERPUD1, FKBP1A, SLC9A3R1, MT2A, LCK, FTH1, ANXA6, BAX, CCR6, CALM1, B2M, S1PR4	250	1.82188	1	0.110769	0.09483442958256387\
GO:0051284~positive regulation of sequestering of calcium ion	3	1.10294	0.0205744	FKBP1A, TGFB1, CALM1	250	13.32	1	0.110769	0.09483442958256387\
GO:0034315~regulation of Arp2/3 complex-mediated actin nucleation	3	1.10294	0.0205744	GMFG, BRK1, CORO1B	250	13.32	1	0.110769	0.09483442958256387\
GO:0002579~positive regulation of antigen processing and presentation	3	1.10294	0.0205744	PYCARD, CD74, TAP1	250	13.32	1	0.110769	0.09483442958256387\
GO:0043491~protein kinase B signaling	7	2.57353	0.0206336	OSBPL8, SLC9A3R1, TGFB1, HCLS1, GATA3, PARK7, TXN	250	3.26014	1	0.110961	0.09499894331408336\
GO:0042692~muscle cell differentiation	12	4.41176	0.0206863	CD53, ITGB1, TGFB1, LGALS1, CAPZB, WDR1, LMNA, H3F3A, CAPN2, MYH9, CFLAR, ACTG1	250	2.20773	1	0.111088	0.09510781454053022\
GO:0032680~regulation of tumor necrosis factor production	6	2.20588	0.0207277	CD2, PYCARD, SASH3, TSPO, CYBA, HMGB1	250	3.80571	1	0.111088	0.09510781454053022\
GO:2001237~negative regulation of extrinsic apoptotic signaling pathway	6	2.20588	0.0207277	LGALS3, LMNA, HMGB2, FAS, PARK7, CFLAR	250	3.80571	1	0.111088	0.09510781454053022\
GO:2000146~negative regulation of cell motility	9	3.30882	0.021119	CNN2, OSBPL8, SLC9A3R1, TGFB1, ARHGDIB, GATA3, HMGB1, RHOA, CORO1B	250	2.64053	1	0.113057	0.09679363583816052\
GO:0010212~response to ionizing radiation	7	2.57353	0.021271	TGFB1, ANXA1, PARP1, BAX, PMAIP1, CYBA, GATA3	250	3.2375	1	0.113742	0.09737970251187957\
GO:0030330~DNA damage response, signal transduction by p53 class mediator	6	2.20588	0.0214975	CD74, UBB, UBC, BAX, PMAIP1, BATF	250	3.76981	1	0.114679	0.09818168413175213\
GO:0007229~integrin-mediated signaling pathway	6	2.20588	0.0214975	ITGB1, ZYX, MYH9, FLNA, CCM2, LAT	250	3.76981	1	0.114679	0.09818168413175213\
GO:0071363~cellular response to growth factor stimulus	17	6.25	0.0215532	ITGB1, TGFB1, PARP1, HPGD, TWF2, GATA3, CORO1A, RHOA, CORO1B, FKBP1A, RAP1A, UBB, ARPC3, UBC, ZYX, PFN1, LIMS1	250	1.85607	1	0.114679	0.09818168413175213\
GO:1901879~regulation of protein depolymerization	5	1.83824	0.021732	CAPZB, WDR1, TWF2, SH3BGRL3, SPTAN1	250	4.69014	1	0.114679	0.09818168413175213\
GO:0002275~myeloid cell activation involved in immune response	5	1.83824	0.021732	VAMP8, PYCARD, RAC2, HMGB1, LAT	250	4.69014	1	0.114679	0.09818168413175213\
GO:0043149~stress fiber assembly	5	1.83824	0.021732	ITGB1, ZYX, PFN1, RHOA, S100A10	250	4.69014	1	0.114679	0.09818168413175213\
GO:0030038~contractile actin filament bundle assembly	5	1.83824	0.021732	ITGB1, ZYX, PFN1, RHOA, S100A10	250	4.69014	1	0.114679	0.09818168413175213\
GO:0071260~cellular response to mechanical stimulus	5	1.83824	0.021732	CNN2, TGFB1, CASP1, FAS, CYBA	250	4.69014	1	0.114679	0.09818168413175213\
GO:2000514~regulation of CD4-positive, alpha-beta T cell activation	4	1.47059	0.0217369	SASH3, ANXA1, GATA3, HMGB1	250	6.66	1	0.114679	0.09818168413175213\
GO:0045620~negative regulation of lymphocyte differentiation	4	1.47059	0.0217369	CD74, ANXA1, CTLA4, HMGB1	250	6.66	1	0.114679	0.09818168413175213\
GO:0050701~interleukin-1 secretion	4	1.47059	0.0217369	PYCARD, GBP5, CASP1, HMGB1	250	6.66	1	0.114679	0.09818168413175213\
GO:0051094~positive regulation of developmental process	26	9.55882	0.0217373	SASH3, HMGB2, TWF2, GATA3, HMGB1, PRDM1, CORO1B, LGALS3, RAP1A, LGALS1, GLIPR2, LMNA, TSPO, FLNA, S100A10, CD53, CD74, TGFB1, ANXA1, ISG15, RHOA, ARPC2, BAX, HCLS1, EZR, LIMS1	250	1.59008	1	0.114679	0.09818168413175213\
GO:0048193~Golgi vesicle transport	11	4.04412	0.0222226	VAMP8, GABARAPL2, TRAPPC1, DCTN3, CD59, DYNLL1, SPTAN1, CTSC, COPE, OPTN, ARF5	250	2.29655	1	0.117109	0.10026197731916507\
GO:0070227~lymphocyte apoptotic process	5	1.83824	0.0227484	LGALS3, CD74, TSC22D3, FAS, BAX	250	4.625	1	0.119612	0.10240563496007586\
GO:0034766~negative regulation of ion transmembrane transport	5	1.83824	0.0227484	FKBP1A, SLC9A3R1, TGFB1, YWHAQ, CALM1	250	4.625	1	0.119612	0.10240563496007586\
GO:1903555~regulation of tumor necrosis factor superfamily cytokine production	6	2.20588	0.0230923	CD2, PYCARD, SASH3, TSPO, CYBA, HMGB1	250	3.7	1	0.121286	0.10383851141284584\
GO:0019985~translesion synthesis	4	1.47059	0.0232001	UBB, UBC, ISG15, UBE2L6	250	6.49756	1	0.121447	0.10397639416966162\
GO:0033683~nucleotide-excision repair, DNA incision	4	1.47059	0.0232001	UBB, PARP1, UBC, RBX1	250	6.49756	1	0.121447	0.10397639416966162\
GO:0042088~T-helper 1 type immune response	4	1.47059	0.0232001	HLA-DRB5, ANXA1, HMGB1, HLA-DRB1	250	6.49756	1	0.121447	0.10397639416966162\
GO:0019318~hexose metabolic process	9	3.30882	0.02326	PKM, TPI1, PGAM1, PMAIP1, GALM, HMGB1, ALDOA, GAPDH, PPP1CA	250	2.59481	1	0.121487	0.10401023663360151\
GO:0061136~regulation of proteasomal protein catabolic process	7	2.57353	0.0232629	GABARAPL2, UBB, SUMO2, PSME1, PSME2, PARK7, HERPUD1	250	3.17143	1	0.121487	0.10401023663360151\
GO:0045064~T-helper 2 cell differentiation	3	1.10294	0.0232847	ANXA1, GATA3, BATF	250	12.4875	1	0.121487	0.10401023663360151\
GO:0006816~calcium ion transport	12	4.41176	0.0233957	FKBP1A, LGALS3, TGFB1, AHNAK, LCK, ANXA6, TSPO, BAX, CYBA, ATP2B1, CALM1, CORO1A	250	2.16585	1	0.121823	0.10429838666647673\
GO:0007178~transmembrane receptor protein serine/threonine kinase signaling pathway	11	4.04412	0.0234008	ITGB1, FKBP1A, TGFB1, HPGD, UBB, PARP1, SUB1, UBC, ZYX, VIM, RHOA	250	2.27516	1	0.121823	0.10429838666647673\
GO:0009314~response to radiation	13	4.77941	0.023834	ITGB1, TGFB1, ANXA1, PARP1, CYBA, GATA3, TXN, CRIP1, PPP1CA, BAX, PMAIP1, DYNLRB1, COPS9	250	2.07129	1	0.123806	0.10599591011990925\
GO:0070838~divalent metal ion transport	13	4.77941	0.023834	TGFB1, AHNAK, CYBA, ATP2B1, CORO1A, FKBP1A, LGALS3, LCK, ANXA6, TSPO, BAX, CALM1, B2M	250	2.07129	1	0.123806	0.10599591011990925\
GO:0022898~regulation of transmembrane transporter activity	8	2.94118	0.0243781	FKBP1A, SLC9A3R1, AHNAK, GLRX, ACTN4, PARK7, CALM1, YWHAH	250	2.80421	1	0.126493	0.10829672594058377\
GO:0051656~establishment of organelle localization	13	4.77941	0.0245097	ACTR3, TRAPPC1, ACTN4, YWHAZ, VAMP8, SLC9A3R1, RAP1A, UBB, MYH9, CD59, EZR, LAT, CTSC	250	2.06143	1	0.127037	0.10876198862426469\
GO:0050854~regulation of antigen receptor-mediated signaling pathway	4	1.47059	0.0247155	LGALS3, LCK, EZR, GBP1	250	6.34286	1	0.127963	0.1095550714988889\
GO:0071322~cellular response to carbohydrate stimulus	6	2.20588	0.0247618	HLA-DRB5, RAP1A, LGALS1, UCP2, CYBA, HLA-DRB1	250	3.63273	1	0.128063	0.10964025474243183\
GO:0002708~positive regulation of lymphocyte mediated immunity	5	1.83824	0.0248668	SASH3, TGFB1, HLA-A, GATA3, B2M	250	4.5	1	0.128465	0.10998482979124632\
GO:0072511~divalent inorganic cation transport	13	4.77941	0.0250559	TGFB1, AHNAK, CYBA, ATP2B1, CORO1A, FKBP1A, LGALS3, LCK, ANXA6, TSPO, BAX, CALM1, B2M	250	2.05653	1	0.129301	0.11070010097334378\
GO:0034329~cell junction assembly	8	2.94118	0.0254462	WDR1, FLNA, ACTN4, RHOA, ACTB, LIMS1, ACTG1, S100A10	250	2.775	1	0.131171	0.11230162672197212\
GO:0046718~viral entry into host cell	6	2.20588	0.0256249	VAMP8, ITGB1, SELPLG, LGALS1, PPIA, TNFRSF4	250	3.6	1	0.131234	0.11235549891592574\
GO:0044409~entry into host	6	2.20588	0.0256249	VAMP8, ITGB1, SELPLG, LGALS1, PPIA, TNFRSF4	250	3.6	1	0.131234	0.11235549891592574\
GO:0051806~entry into cell of other organism involved in symbiotic interaction	6	2.20588	0.0256249	VAMP8, ITGB1, SELPLG, LGALS1, PPIA, TNFRSF4	250	3.6	1	0.131234	0.11235549891592574\
GO:0030260~entry into host cell	6	2.20588	0.0256249	VAMP8, ITGB1, SELPLG, LGALS1, PPIA, TNFRSF4	250	3.6	1	0.131234	0.11235549891592574\
GO:0051828~entry into other organism involved in symbiotic interaction	6	2.20588	0.0256249	VAMP8, ITGB1, SELPLG, LGALS1, PPIA, TNFRSF4	250	3.6	1	0.131234	0.11235549891592574\
GO:0071706~tumor necrosis factor superfamily cytokine production	6	2.20588	0.0256249	CD2, PYCARD, SASH3, TSPO, CYBA, HMGB1	250	3.6	1	0.131234	0.11235549891592574\
GO:0007049~cell cycle	36	13.2353	0.025804	ITGB1, HPGD, DCTN3, RPS27L, GATA3, PSMB10, PSMA7, GNAI2, PPM1G, MRPL41, PSMD8, PSMB6, SLC9A3R1, UBB, PSMB3, UBC, LMNA, FLNA, ACTR3, TGFB1, ANXA1, ANXA11, DYNLL1, PSMB8, RHOA, PSMB9, PPP1CA, PSMA5, EID1, PSME1, BAX, MYH9, PSME2, EZR, CALM1, OPTN	250	1.43397	1	0.131884	0.11291199488645075\
GO:0030003~cellular cation homeostasis	16	5.88235	0.0258077	CD52, TGFB1, CYBA, HMGB1, ATP2B1, CORO1A, HERPUD1, FKBP1A, MT2A, LCK, FTH1, ANXA6, BAX, CCR6, CALM1, S1PR4	250	1.85969	1	0.131884	0.11291199488645075\
GO:0016045~detection of bacterium	3	1.10294	0.0261328	HLA-DRB5, HLA-A, HLA-DRB1	250	11.7529	1	0.133114	0.11396490275470139\
GO:0050860~negative regulation of T cell receptor signaling pathway	3	1.10294	0.0261328	LGALS3, EZR, GBP1	250	11.7529	1	0.133114	0.11396490275470139\
GO:0006309~apoptotic DNA fragmentation	3	1.10294	0.0261328	HMGB2, BAX, HMGB1	250	11.7529	1	0.133114	0.11396490275470139\
GO:0051048~negative regulation of secretion	8	2.94118	0.0262798	SRGN, VAMP8, CD74, RAP1A, ANXA1, UCP2, EZR, GBP1	250	2.76062	1	0.133449	0.1142514983342759\
GO:2000649~regulation of sodium ion transmembrane transporter activity	4	1.47059	0.0262832	SLC9A3R1, GLRX, ACTN4, YWHAH	250	6.19535	1	0.133449	0.1142514983342759\
GO:0042771~intrinsic apoptotic signaling pathway in response to DNA damage by p53 class mediator	4	1.47059	0.0262832	PYCARD, CD74, PMAIP1, RPS27L	250	6.19535	1	0.133449	0.1142514983342759\
GO:0001934~positive regulation of protein phosphorylation	22	8.08824	0.0264786	OSBPL8, CD74, TGFB1, ANXA2, FAM129A, HMGB1, PARK7, TXN, RHOA, GNAI2, PYCARD, RAP1A, UBB, GLIPR2, UBC, FAS, BAX, HCLS1, CSK, CALM1, TNFRSF4, LAT	250	1.64629	1	0.134296	0.1149772204414628\
GO:0032508~DNA duplex unwinding	5	1.83824	0.0271006	ANXA1, UBB, PARP1, UBC, RBX1	250	4.38158	1	0.137157	0.11742625895076482\
GO:0031100~organ regeneration	5	1.83824	0.0271006	TGFB1, RAP1A, PKM, UCP2, LCP1	250	4.38158	1	0.137157	0.11742625895076482\
GO:0045807~positive regulation of endocytosis	6	2.20588	0.0274084	PYCARD, RAP1A, ANXA2, CYBA, ACTN4, B2M	250	3.53628	1	0.138566	0.11863297377487174\
GO:0007264~small GTPase mediated signal transduction	15	5.51471	0.0274587	ITGB1, RGS19, RHOG, BRK1, PARK7, RHOA, ARL4C, DOK2, RAP1A, YWHAQ, ARHGDIB, CFL1, RAC2, LAT, ARF5	250	1.89564	1	0.138673	0.1187238555988577\
GO:0043624~cellular protein complex disassembly	8	2.94118	0.0275825	MRPL41, HSPA8, CAPZB, WDR1, CFL1, TWF2, SH3BGRL3, SPTAN1	250	2.73231	1	0.139149	0.11913162165475659\
GO:1902806~regulation of cell cycle G1/S phase transition	7	2.57353	0.0276145	ANXA1, UBB, UBC, PSME1, BAX, PSME2, RPS27L	250	3.04706	1	0.139162	0.11914271820632759\
GO:0090199~regulation of release of cytochrome c from mitochondria	4	1.47059	0.027903	PYCARD, LMNA, BAX, PMAIP1	250	6.05455	1	0.140316	0.12013130553811538\
GO:0032757~positive regulation of interleukin-8 production	4	1.47059	0.027903	CD2, PYCARD, PARK7, CD58	250	6.05455	1	0.140316	0.12013130553811538\
GO:0043549~regulation of kinase activity	20	7.35294	0.0279398	DUSP4, OSBPL8, CD74, TGFB1, GMFG, HMGB1, PARK7, TXN, RHOA, GNAI2, PYCARD, SLC9A3R1, RAP1A, UBB, UBC, RAC2, BAX, CSK, CALM1, LAT	250	1.69036	1	0.140352	0.12016184486622221\
GO:0001678~cellular glucose homeostasis	6	2.20588	0.028329	HLA-DRB5, RAP1A, LGALS1, UCP2, CYBA, HLA-DRB1	250	3.50526	1	0.142156	0.12170652541495951\
GO:0048545~response to steroid hormone	12	4.41176	0.0288524	TGFB1, ANXA1, PARP1, HMGB2, TSPO, FAS, CYBA, PARK7, HMGB1, ATP2B1, CALM1, YWHAH	250	2.09764	1	0.144629	0.12382370281027978\
GO:0030033~microvillus assembly	3	1.10294	0.0291139	SLC9A3R1, RAP1A, EZR	250	11.1	1	0.145477	0.12454979783560358\
GO:0010523~negative regulation of calcium ion transport into cytosol	3	1.10294	0.0291139	FKBP1A, TGFB1, CALM1	250	11.1	1	0.145477	0.12454979783560358\
GO:0098543~detection of other organism	3	1.10294	0.0291139	HLA-DRB5, HLA-A, HLA-DRB1	250	11.1	1	0.145477	0.12454979783560358\
GO:0070848~response to growth factor	17	6.25	0.0291717	ITGB1, TGFB1, PARP1, HPGD, TWF2, GATA3, CORO1A, RHOA, CORO1B, FKBP1A, RAP1A, UBB, ARPC3, UBC, ZYX, PFN1, LIMS1	250	1.7858	1	0.145612	0.12466498903573409\
GO:1903507~negative regulation of nucleic acid-templated transcription	27	9.92647	0.0296156	YWHAB, HMGB2, GATA3, HMGB1, PRDM1, TXN, UBB, YWHAQ, UBC, FLNA, LRRFIP1, TNFRSF4, ATF7IP, HSPA8, TGFB1, PARP1, H2AFZ, STAT1, TSC22D3, H3F3A, H2AFV, AES, EID1, HCLS1, EZR, HIST1H4C, LIMS1	250	1.52778	1	0.146944	0.12580510153273933\
GO:0009743~response to carbohydrate	8	2.94118	0.0296308	LDHA, HLA-DRB5, TGFB1, RAP1A, LGALS1, UCP2, CYBA, HLA-DRB1	250	2.69091	1	0.146944	0.12580510153273933\
GO:0097350~neutrophil clearance	2	0.735294	0.0296871	ANXA1, HMGB1	250	66.6	1	0.146944	0.12580510153273933\
GO:0065006~protein-carbohydrate complex assembly	2	0.735294	0.0296871	HLA-DRA, HLA-DRB1	250	66.6	1	0.146944	0.12580510153273933\
GO:0071823~protein-carbohydrate complex subunit organization	2	0.735294	0.0296871	HLA-DRA, HLA-DRB1	250	66.6	1	0.146944	0.12580510153273933\
GO:0002506~polysaccharide assembly with MHC class II protein complex	2	0.735294	0.0296871	HLA-DRA, HLA-DRB1	250	66.6	1	0.146944	0.12580510153273933\
GO:0032796~uropod organization	2	0.735294	0.0296871	MYH9, CORO1A	250	66.6	1	0.146944	0.12580510153273933\
GO:0002505~antigen processing and presentation of polysaccharide antigen via MHC class II	2	0.735294	0.0296871	HLA-DRA, HLA-DRB1	250	66.6	1	0.146944	0.12580510153273933\
GO:0042886~amide transport	10	3.67647	0.0302164	SLC9A3R1, CD74, HLA-DRB5, RAP1A, ANXA1, UCP2, TAP1, SLC25A5, AQP3, HLA-DRB1	250	2.3045	1	0.149155	0.12769824705585733\
GO:0005976~polysaccharide metabolic process	6	2.20588	0.0302285	TGFB1, UBB, UBC, HMGB1, CALM1, PPP1CA	250	3.44483	1	0.149155	0.12769824705585733\
GO:0002706~regulation of lymphocyte mediated immunity	6	2.20588	0.0302285	SASH3, TGFB1, HLA-A, GATA3, HMGB1, B2M	250	3.44483	1	0.149155	0.12769824705585733\
GO:0060284~regulation of cell development	21	7.72059	0.030779	TGFB1, WDR1, STAT1, HMGB2, TWF2, GATA3, ACTN4, RHOA, RAP1A, LGALS1, ARPC2, GLIPR2, CFL1, TSPO, FLNA, VIM, GBP1, B2M, S100A10, YWHAH, LIMS1	250	1.64348	1	0.151712	0.12988791485318654\
GO:0015672~monovalent inorganic cation transport	14	5.14706	0.0314736	COX8A, COX7B, GLRX, UQCR11, UQCR10, ACTN4, PARK7, COX5B, COX6A1, COX5A, SLC9A3R1, UCP2, FLNA, YWHAH	250	1.91852	1	0.154975	0.13268110507539205\
GO:0061061~muscle structure development	16	5.88235	0.0318033	CD53, ITGB1, TGFB1, WDR1, TSC22D3, H3F3A, CFLAR, ACTG1, FKBP1A, MYL6, LGALS1, CAPZB, LMNA, CAPN2, MYH9, VAMP5	250	1.80917	1	0.156435	0.1339313457608423\
GO:0009142~nucleoside triphosphate biosynthetic process	5	1.83824	0.0319179	TGFB1, PKM, PARP1, COX5B, ALDOA	250	4.1625	1	0.15651	0.13399564431026487\
GO:0046364~monosaccharide biosynthetic process	5	1.83824	0.0319179	TPI1, PGAM1, TALDO1, ALDOA, GAPDH	250	4.1625	1	0.15651	0.13399564431026487\
GO:0005977~glycogen metabolic process	5	1.83824	0.0319179	UBB, UBC, HMGB1, CALM1, PPP1CA	250	4.1625	1	0.15651	0.13399564431026487\
GO:0055080~cation homeostasis	17	6.25	0.0321413	CD52, TGFB1, CYBA, HMGB1, ATP2B1, CORO1A, HERPUD1, FKBP1A, MT2A, LCK, FTH1, ANXA6, BAX, CCR6, CALM1, B2M, S1PR4	250	1.76081	1	0.157194	0.1345807678522029\
GO:0032703~negative regulation of interleukin-2 production	3	1.10294	0.0322236	GATA3, EZR, GBP1	250	10.5158	1	0.157194	0.1345807678522029\
GO:0071294~cellular response to zinc ion	3	1.10294	0.0322236	MT2A, PARP1, TSPO	250	10.5158	1	0.157194	0.1345807678522029\
GO:0006266~DNA ligation	3	1.10294	0.0322236	PARP1, HMGB2, HMGB1	250	10.5158	1	0.157194	0.1345807678522029\
GO:0051882~mitochondrial depolarization	3	1.10294	0.0322236	PARP1, CASP1, TSPO	250	10.5158	1	0.157194	0.1345807678522029\
GO:0042093~T-helper cell differentiation	4	1.47059	0.0330737	ANXA1, GATA3, HMGB1, BATF	250	5.66809	1	0.161008	0.1378466980395421\
GO:0000768~syncytium formation by plasma membrane fusion	4	1.47059	0.0330737	CD53, CAPN2, MYH9, CFLAR	250	5.66809	1	0.161008	0.1378466980395421\
GO:0044042~glucan metabolic process	5	1.83824	0.0331957	UBB, UBC, HMGB1, CALM1, PPP1CA	250	4.11111	1	0.161247	0.13805121003776127\
GO:0006073~cellular glucan metabolic process	5	1.83824	0.0331957	UBB, UBC, HMGB1, CALM1, PPP1CA	250	4.11111	1	0.161247	0.13805121003776127\
GO:0042770~signal transduction in response to DNA damage	6	2.20588	0.0332251	CD74, UBB, UBC, BAX, PMAIP1, BATF	250	3.35798	1	0.161247	0.13805121003776127\
GO:0006959~humoral immune response	9	3.30882	0.033374	HLA-DRB5, CD59, HLA-A, GATA3, CCR6, B2M, HLA-DRB1, PSMB10, HLA-DQB1	250	2.41694	1	0.161804	0.13852780298597822\
GO:1901135~carbohydrate derivative metabolic process	28	10.2941	0.0334455	COX7B, UQCR11, UQCR10, PARK7, COX5B, COX6A1, COX5A, GNAI2, LDHA, GUK1, TSPO, COX8A, CTSA, CAP1, HSPA8, TGFB1, TPI1, PARP1, PGAM1, NDUFA1, TALDO1, PKM, OGDH, BAX, HPRT1, CALM1, ALDOA, GAPDH	250	1.49543	1	0.161984	0.13868228738423677\
GO:0016050~vesicle organization	10	3.67647	0.0337835	SRGN, VAMP8, TRAPPC1, ANXA1, ANXA2, CD59, VAMP5, CORO1A, CTSC, S100A10	250	2.25763	1	0.163454	0.13994048252683297\
GO:0032409~regulation of transporter activity	8	2.94118	0.0340289	FKBP1A, SLC9A3R1, AHNAK, GLRX, ACTN4, PARK7, CALM1, YWHAH	250	2.61176	1	0.164473	0.14081280581797836\
GO:1902679~negative regulation of RNA biosynthetic process	27	9.92647	0.0344419	YWHAB, HMGB2, GATA3, HMGB1, PRDM1, TXN, UBB, YWHAQ, UBC, FLNA, LRRFIP1, TNFRSF4, ATF7IP, HSPA8, TGFB1, PARP1, H2AFZ, STAT1, TSC22D3, H3F3A, H2AFV, AES, EID1, HCLS1, EZR, HIST1H4C, LIMS1	250	1.50603	1	0.166299	0.14237630443851043\
GO:0001909~leukocyte mediated cytotoxicity	5	1.83824	0.034503	PRDX1, HLA-A, B2M, CORO1A, CTSC	250	4.06098	1	0.166424	0.1424832270694486\
GO:0006974~cellular response to DNA damage stimulus	20	7.35294	0.0346658	CD74, PARP1, HMGB2, RPS27L, ISG15, UBE2L6, DEK, HMGB1, CRIP1, BATF, RBX1, PYCARD, PPP4C, UBB, UBC, SUMO2, BAX, CTLA4, PMAIP1, HIST1H4C	250	1.65056	1	0.167039	0.14300965248238517\
GO:0050710~negative regulation of cytokine secretion	4	1.47059	0.0349004	SRGN, ANXA1, EZR, GBP1	250	5.55	1	0.167998	0.14383074546585392\
GO:0034764~positive regulation of transmembrane transport	6	2.20588	0.035322	BAX, FLNA, GLRX, ACTN4, PARK7, CALM1	250	3.30248	1	0.169854	0.14542016322866366\
GO:1901652~response to peptide	13	4.77941	0.0354297	OSBPL8, TGFB1, ANXA1, PARP1, STAT1, CYBA, GNAI2, PKM, GNG5, GNB2, CASP4, UCP2, CSK	250	1.95	1	0.170159	0.14568048599587716\
GO:0050858~negative regulation of antigen receptor-mediated signaling pathway	3	1.10294	0.0354572	LGALS3, EZR, GBP1	250	9.99	1	0.170159	0.14568048599587716\
GO:0002028~regulation of sodium ion transport	5	1.83824	0.0358399	SLC9A3R1, TGFB1, GLRX, ACTN4, YWHAH	250	4.01205	1	0.171798	0.1470842117310824\
GO:0030335~positive regulation of cell migration	12	4.41176	0.0358715	PYCARD, LGALS3, CD74, TGFB1, GLIPR2, RAC2, GATA3, ACTN4, CCR6, HMGB1, PFN1, CORO1A	250	2.02329	1	0.171798	0.1470842117310824\
GO:0043241~protein complex disassembly	9	3.30882	0.0361726	MRPL41, HSPA8, CAPZB, WDR1, CFL1, TWF2, SH3BGRL3, SPTAN1, PPP1CA	250	2.37857	1	0.173065	0.14816856255455457\
GO:0045934~negative regulation of nucleobase-containing compound metabolic process	30	11.0294	0.0364391	YWHAB, HMGB2, GATA3, HMGB1, PRDM1, TXN, GNAI2, UBB, YWHAQ, UBC, TSPO, FLNA, LRRFIP1, TNFRSF4, S100A11, ATF7IP, HSPA8, TGFB1, PARP1, H2AFZ, STAT1, TSC22D3, H3F3A, H2AFV, AES, EID1, HCLS1, EZR, HIST1H4C, LIMS1	250	1.45733	1	0.174164	0.14910938361296075\
GO:0030001~metal ion transport	20	7.35294	0.0366845	TGFB1, AHNAK, GLRX, CYBA, ATP2B1, ACTN4, CORO1A, GNAI2, FKBP1A, LGALS3, SLC9A3R1, LCK, FTH1, ANXA6, TSPO, BAX, FLNA, CALM1, B2M, YWHAH	250	1.63636	1	0.175159	0.14996188244573\
GO:0090003~regulation of establishment of protein localization to plasma membrane	4	1.47059	0.0367782	ITGB1, RHOG, CSK, EZR	250	5.43673	1	0.175253	0.15004189179238964\
GO:0002294~CD4-positive, alpha-beta T cell differentiation involved in immune response	4	1.47059	0.0367782	ANXA1, GATA3, HMGB1, BATF	250	5.43673	1	0.175253	0.15004189179238964\
GO:0060491~regulation of cell projection assembly	7	2.57353	0.0369938	CAPZB, ARPC2, TWF2, RHOG, RAC2, BRK1, PFN1	250	2.84268	1	0.176103	0.1507694725031331\
GO:0050777~negative regulation of immune response	6	2.20588	0.037499	LGALS3, TGFB1, ANXA1, CTLA4, CD59, HLA-A	250	3.24878	1	0.178328	0.15267438405275377\
GO:0032496~response to lipopolysaccharide	10	3.67647	0.0380998	PYCARD, TGFB1, IL10RA, CASP1, HMGB2, TSPO, FAS, PRDM1, B2M, TNFRSF4	250	2.2053	1	0.181003	0.1549646723903558\
GO:0044723~single-organism carbohydrate metabolic process	17	6.25	0.038172	TGFB1, TPI1, PARP1, PGAM1, TALDO1, HMGB1, PPP1CA, LDHA, PKM, UBB, UBC, OGDH, PMAIP1, GALM, CALM1, ALDOA, GAPDH	250	1.72591	1	0.181164	0.15510236542558853\
GO:0043244~regulation of protein complex disassembly	5	1.83824	0.0386025	CAPZB, WDR1, TWF2, SH3BGRL3, SPTAN1	250	3.91765	1	0.182908	0.1565961690346403\
GO:0000302~response to reactive oxygen species	8	2.94118	0.038683	LDHA, ANXA1, STAT1, PRDX1, UCP2, CYBA, PARK7, TXN	250	2.53714	1	0.182908	0.1565961690346403\
GO:0002293~alpha-beta T cell differentiation involved in immune response	4	1.47059	0.038707	ANXA1, GATA3, HMGB1, BATF	250	5.328	1	0.182908	0.1565961690346403\
GO:0002287~alpha-beta T cell activation involved in immune response	4	1.47059	0.038707	ANXA1, GATA3, HMGB1, BATF	250	5.328	1	0.182908	0.1565961690346403\
GO:0000303~response to superoxide	3	1.10294	0.0388105	PRDX1, UCP2, PARK7	250	9.51429	1	0.182908	0.1565961690346403\
GO:0000737~DNA catabolic process, endonucleolytic	3	1.10294	0.0388105	HMGB2, BAX, HMGB1	250	9.51429	1	0.182908	0.1565961690346403\
GO:0006458~'de novo' protein folding	3	1.10294	0.0388105	FKBP1A, HSPA8, CD74	250	9.51429	1	0.182908	0.1565961690346403\
GO:0090316~positive regulation of intracellular protein transport	9	3.30882	0.0390883	PSMD8, UBL5, TGFB1, PARP1, RAC2, HCLS1, FLNA, OAZ1, RHOA	250	2.34141	1	0.183851	0.15740318705393533\
GO:0006470~protein dephosphorylation	9	3.30882	0.0390883	DUSP4, FKBP1A, TGFB1, PPP4C, YWHAB, LCK, CALM1, PPM1G, PPP1CA	250	2.34141	1	0.183851	0.15740318705393533\
GO:2000113~negative regulation of cellular macromolecule biosynthetic process	29	10.6618	0.0395566	YWHAB, HMGB2, GATA3, HMGB1, PRDM1, TXN, UBB, YWHAQ, UBC, FLNA, LRRFIP1, TNFRSF4, S100A11, ATF7IP, HSPA8, TGFB1, PARP1, H2AFZ, STAT1, TSC22D3, H3F3A, H2AFV, AES, EID1, HCLS1, EZR, HIST1H4C, GAPDH, LIMS1	250	1.45876	1	0.185869	0.15913088678455206\
GO:0002064~epithelial cell development	8	2.94118	0.0396582	SLC9A3R1, RAP1A, STAT1, CCM2, GATA3, VIM, PRDM1, EZR	250	2.52512	1	0.186161	0.15938111699872562\
GO:0042327~positive regulation of phosphorylation	22	8.08824	0.040155	OSBPL8, CD74, TGFB1, ANXA2, FAM129A, HMGB1, PARK7, TXN, RHOA, GNAI2, PYCARD, RAP1A, UBB, GLIPR2, UBC, FAS, BAX, HCLS1, CSK, CALM1, TNFRSF4, LAT	250	1.5721	1	0.188306	0.1612175568680673\
GO:0040013~negative regulation of locomotion	9	3.30882	0.0404069	CNN2, OSBPL8, SLC9A3R1, TGFB1, ARHGDIB, GATA3, HMGB1, RHOA, CORO1B	250	2.32326	1	0.1893	0.16206812709200846\
GO:0006949~syncytium formation	4	1.47059	0.0406864	CD53, CAPN2, MYH9, CFLAR	250	5.22353	1	0.189856	0.16254472037035125\
GO:1903578~regulation of ATP metabolic process	4	1.47059	0.0406864	PARP1, PGAM1, TSPO, PARK7	250	5.22353	1	0.189856	0.16254472037035125\
GO:0010332~response to gamma radiation	4	1.47059	0.0406864	PARP1, BAX, CYBA, GATA3	250	5.22353	1	0.189856	0.16254472037035125\
GO:0009118~regulation of nucleoside metabolic process	4	1.47059	0.0406864	PARP1, PGAM1, TSPO, PARK7	250	5.22353	1	0.189856	0.16254472037035125\
GO:0010721~negative regulation of cell development	10	3.67647	0.0410764	TGFB1, LGALS1, STAT1, TSPO, ACTN4, VIM, B2M, GBP1, RHOA, YWHAH	250	2.17647	1	0.191487	0.16394103561037118\
GO:0050688~regulation of defense response to virus	5	1.83824	0.0414838	PYCARD, LCK, HLA-A, B2M, AP2M1	250	3.82759	1	0.193196	0.16540396929994353\
GO:0043434~response to peptide hormone	12	4.41176	0.0417769	OSBPL8, TGFB1, PKM, ANXA1, GNG5, PARP1, STAT1, GNB2, UCP2, CSK, CYBA, GNAI2	250	1.97333	1	0.19437	0.16640863138317755\
GO:0009890~negative regulation of biosynthetic process	32	11.7647	0.0418495	YWHAB, HMGB2, GATA3, HMGB1, PRDM1, TXN, GNAI2, RAP1A, UBB, YWHAQ, UBC, TSPO, FLNA, LRRFIP1, TNFRSF4, S100A11, ATF7IP, HSPA8, TGFB1, PARP1, H2AFZ, STAT1, TSC22D3, H3F3A, H2AFV, AES, EID1, HCLS1, EZR, HIST1H4C, GAPDH, LIMS1	250	1.41702	1	0.194516	0.1665336555750029\
GO:2001267~regulation of cysteine-type endopeptidase activity involved in apoptotic signaling pathway	3	1.10294	0.0422791	FAS, BAX, PARK7	250	9.08182	1	0.195551	0.16742027265069262\
GO:0050718~positive regulation of interleukin-1 beta secretion	3	1.10294	0.0422791	PYCARD, CASP1, HMGB1	250	9.08182	1	0.195551	0.16742027265069262\
GO:0032461~positive regulation of protein oligomerization	3	1.10294	0.0422791	FAS, BAX, PMAIP1	250	9.08182	1	0.195551	0.16742027265069262\
GO:0002577~regulation of antigen processing and presentation	3	1.10294	0.0422791	PYCARD, CD74, TAP1	250	9.08182	1	0.195551	0.16742027265069262\
GO:0031579~membrane raft organization	3	1.10294	0.0422791	CD2, ANXA2, S100A10	250	9.08182	1	0.195551	0.16742027265069262\
GO:0030336~negative regulation of cell migration	8	2.94118	0.0425672	CNN2, OSBPL8, SLC9A3R1, TGFB1, ARHGDIB, HMGB1, RHOA, CORO1B	250	2.48972	1	0.196691	0.16839624843793813\
GO:0043535~regulation of blood vessel endothelial cell migration	4	1.47059	0.042716	TGFB1, SH3BGRL3, HMGB1, RHOA	250	5.12308	1	0.197186	0.16882001255534998\
GO:1900182~positive regulation of protein localization to nucleus	6	2.20588	0.0432953	TGFB1, PARP1, HCLS1, FLNA, PARK7, RHOA	250	3.12188	1	0.199665	0.17094242767836998\
GO:0071824~protein-DNA complex subunit organization	9	3.30882	0.0434106	ZNHIT1, UBB, PARP1, UBC, H3F3A, HMGB2, HMGB1, HIST1H4C, RBX1	250	2.28779	1	0.199807	0.17106377432871284\
GO:0032984~macromolecular complex disassembly	9	3.30882	0.0434106	MRPL41, HSPA8, CAPZB, WDR1, CFL1, TWF2, SH3BGRL3, SPTAN1, PPP1CA	250	2.28779	1	0.199807	0.17106377432871284\
GO:1903531~negative regulation of secretion by cell	7	2.57353	0.0436844	SRGN, VAMP8, RAP1A, ANXA1, UCP2, EZR, GBP1	250	2.72632	1	0.200676	0.17180817933709064\
GO:0016064~immunoglobulin mediated immune response	7	2.57353	0.0436844	CD74, HLA-DRB5, TGFB1, CCR6, HLA-DRB1, BATF, HLA-DQB1	250	2.72632	1	0.200676	0.17180817933709064\
GO:1904646~cellular response to beta-amyloid	2	0.735294	0.0441999	PARP1, CASP4	250	44.4	1	0.202102	0.17302839855109925\
GO:1902903~regulation of fibril organization	2	0.735294	0.0441999	HSPA8, PARK7	250	44.4	1	0.202102	0.17302839855109925\
GO:0002486~antigen processing and presentation of endogenous peptide antigen via MHC class I via ER pathway, TAP-independent	2	0.735294	0.0441999	HLA-C, HLA-A	250	44.4	1	0.202102	0.17302839855109925\
GO:1904645~response to beta-amyloid	2	0.735294	0.0441999	PARP1, CASP4	250	44.4	1	0.202102	0.17302839855109925\
GO:2000147~positive regulation of cell motility	12	4.41176	0.0442084	PYCARD, LGALS3, CD74, TGFB1, GLIPR2, RAC2, GATA3, ACTN4, CCR6, HMGB1, PFN1, CORO1A	250	1.95403	1	0.202102	0.17302839855109925\
GO:0030239~myofibril assembly	4	1.47059	0.0447955	ITGB1, WDR1, CFLAR, ACTG1	250	5.02642	1	0.204193	0.17481922033053893\
GO:0042130~negative regulation of T cell proliferation	4	1.47059	0.0447955	HLA-DRB5, TGFB1, CTLA4, HLA-DRB1	250	5.02642	1	0.204193	0.17481922033053893\
GO:1902305~regulation of sodium ion transmembrane transport	4	1.47059	0.0447955	SLC9A3R1, GLRX, ACTN4, YWHAH	250	5.02642	1	0.204193	0.17481922033053893\
GO:0070588~calcium ion transmembrane transport	9	3.30882	0.0450771	FKBP1A, TGFB1, AHNAK, LCK, BAX, CYBA, ATP2B1, CALM1, CORO1A	250	2.27045	1	0.205279	0.1757487202659585\
GO:0045216~cell-cell junction organization	8	2.94118	0.0456078	TGFB1, WDR1, CCM2, CSK, ACTN4, RHOA, LIMS1, S100A10	250	2.44404	1	0.207496	0.17764673107333234\
GO:0042026~protein refolding	3	1.10294	0.0458589	FKBP1A, HSPA8, B2M	250	8.68696	1	0.208237	0.178281541871861\
GO:0050716~positive regulation of interleukin-1 secretion	3	1.10294	0.0458589	PYCARD, CASP1, HMGB1	250	8.68696	1	0.208237	0.178281541871861\
GO:0010628~positive regulation of gene expression	35	12.8676	0.045917	HMGB2, FAM129A, RPS27L, GATA3, HMGB1, PARK7, PRDM1, HNRNPLL, CD3D, ACTB, CNN2, UBB, UBC, SUMO2, LMNA, YWHAH, ATF7IP, HSPA8, TGFB1, PARP1, H2AFZ, STAT1, H3F3A, RHOG, DEK, BATF, KLF6, SUB1, MYH9, HCLS1, VIM, EZR, PFN1, HIST1H4C, LIMS1	250	1.37766	1	0.208301	0.17833614115477806\
GO:0050871~positive regulation of B cell activation	5	1.83824	0.0460284	SASH3, CD74, TGFB1, PRDM1, TNFRSF4	250	3.7	1	0.208606	0.178597197004584\
GO:0009165~nucleotide biosynthetic process	10	3.67647	0.0461981	CAP1, TGFB1, PKM, PARP1, GUK1, HPRT1, CALM1, COX5B, ALDOA, GNAI2	250	2.1278	1	0.209175	0.17908404916319529\
GO:0010043~response to zinc ion	4	1.47059	0.0469246	MT2A, PARP1, TSPO, CRIP1	250	4.93333	1	0.212261	0.18172609769555254\
GO:0051899~membrane depolarization	5	1.83824	0.0476025	PARP1, CASP1, TSPO, PARK7, YWHAH	250	3.65934	1	0.215114	0.1841684870108284\
GO:0006913~nucleocytoplasmic transport	13	4.77941	0.0476643	TGFB1, RGS19, PARP1, PARK7, TXN, RHOA, SLC9A3R1, PRDX1, LMNA, CFL1, FLNA, HCLS1, SEC61B	250	1.86194	1	0.215114	0.1841684870108284\
GO:1901653~cellular response to peptide	10	3.67647	0.0476918	OSBPL8, TGFB1, GNG5, PARP1, STAT1, GNB2, CASP4, UCP2, CSK, CYBA	250	2.11429	1	0.215114	0.1841684870108284\
GO:0032103~positive regulation of response to external stimulus	9	3.30882	0.0479637	VAMP8, GBP5, CD74, TGFB1, ALOX5AP, RAC2, CYBA, CCR6, HMGB1	250	2.24494	1	0.216134	0.18504194176521022\
GO:0002237~response to molecule of bacterial origin	10	3.67647	0.0483993	PYCARD, TGFB1, IL10RA, CASP1, HMGB2, TSPO, FAS, PRDM1, B2M, TNFRSF4	250	2.10759	1	0.217682	0.18636732995807365\
GO:1901293~nucleoside phosphate biosynthetic process	10	3.67647	0.0483993	CAP1, TGFB1, PKM, PARP1, GUK1, HPRT1, CALM1, COX5B, ALDOA, GNAI2	250	2.10759	1	0.217682	0.18636732995807365\
GO:0043408~regulation of MAPK cascade	17	6.25	0.0487698	DUSP4, CD74, TGFB1, HMGB1, GNAI2, PYCARD, SLC9A3R1, RAP1A, UBB, GLIPR2, PRDX1, UBC, FAS, CSK, EZR, GBP1, TNFRSF4	250	1.66991	1	0.21914	0.1876153675634732\
GO:0050918~positive chemotaxis	4	1.47059	0.0491027	LGALS3, HMGB2, HMGB1, CORO1A	250	4.84364	1	0.219854	0.18822723866373584\
GO:0006301~postreplication repair	4	1.47059	0.0491027	UBB, UBC, ISG15, UBE2L6	250	4.84364	1	0.219854	0.18822723866373584\
GO:0048146~positive regulation of fibroblast proliferation	4	1.47059	0.0491027	CD74, TGFB1, ANXA2, S100A6	250	4.84364	1	0.219854	0.18822723866373584\
GO:0015833~peptide transport	9	3.30882	0.0491614	SLC9A3R1, CD74, HLA-DRB5, RAP1A, ANXA1, UCP2, TAP1, SLC25A5, HLA-DRB1	250	2.23657	1	0.219854	0.18822723866373584\
GO:0071214~cellular response to abiotic stimulus	9	3.30882	0.0491614	CNN2, TGFB1, CASP1, TSPO, FAS, BAX, CYBA, CRIP1, COPS9	250	2.23657	1	0.219854	0.18822723866373584\
GO:0048871~multicellular organismal homeostasis	10	3.67647	0.0492816	SASH3, PRDX1, RAC2, BAX, CSK, B2M, AQP3, CORO1A, ACTB, ACTG1	250	2.10095	1	0.220184	0.18850917722903857\
GO:0090281~negative regulation of calcium ion import	3	1.10294	0.0495459	FKBP1A, TGFB1, CALM1	250	8.325	1	0.220364	0.18866364431561003\
GO:0098581~detection of external biotic stimulus	3	1.10294	0.0495459	HLA-DRB5, HLA-A, HLA-DRB1	250	8.325	1	0.220364	0.18866364431561003\
GO:0000305~response to oxygen radical	3	1.10294	0.0495459	PRDX1, UCP2, PARK7	250	8.325	1	0.220364	0.18866364431561003\
GO:0090322~regulation of superoxide metabolic process	3	1.10294	0.0495459	TGFB1, CYBA, PARK7	250	8.325	1	0.220364	0.18866364431561003\
GO:0051092~positive regulation of NF-kappaB transcription factor activity	6	2.20588	0.0496017	PYCARD, TGFB1, UBB, UBC, CFLAR, LRRFIP1	250	3.00451	1	0.220364	0.18866364431561003\
GO:0071248~cellular response to metal ion	6	2.20588	0.0496017	MT2A, PARP1, ALOX5AP, TSPO, FAS, B2M	250	3.00451	1	0.220364	0.18866364431561003\
GO:0006888~ER to Golgi vesicle-mediated transport	7	2.57353	0.0502777	TRAPPC1, DCTN3, CD59, DYNLL1, SPTAN1, CTSC, COPE	250	2.6339	1	0.223157	0.19105516876045767\
GO:0051253~negative regulation of RNA metabolic process	27	9.92647	0.0504882	YWHAB, HMGB2, GATA3, HMGB1, PRDM1, TXN, UBB, YWHAQ, UBC, FLNA, LRRFIP1, TNFRSF4, ATF7IP, HSPA8, TGFB1, PARP1, H2AFZ, STAT1, TSC22D3, H3F3A, H2AFV, AES, EID1, HCLS1, EZR, HIST1H4C, LIMS1	250	1.45016	1	0.223881	0.19167506923763244\
GO:0002292~T cell differentiation involved in immune response	4	1.47059	0.0513296	ANXA1, GATA3, HMGB1, BATF	250	4.75714	1	0.226763	0.1941423921542055\
GO:0061726~mitochondrion disassembly	4	1.47059	0.0513296	GABARAPL2, TSPO, PARK7, OPTN	250	4.75714	1	0.226763	0.1941423921542055\
GO:0000422~mitophagy	4	1.47059	0.0513296	GABARAPL2, TSPO, PARK7, OPTN	250	4.75714	1	0.226763	0.1941423921542055\
GO:0030031~cell projection assembly	12	4.41176	0.05133	SLC9A3R1, RAP1A, CAPZB, ARPC2, TWF2, RHOG, RAC2, BRK1, FLNA, EMP3, PFN1, EZR	250	1.9074	1	0.226763	0.1941423921542055\
GO:0051604~protein maturation	9	3.30882	0.0514298	SRGN, PYCARD, FKBP1A, PARP1, CASP1, CAPN2, MYH9, CD59, SEC11C	250	2.21181	1	0.226992	0.19433850958958845\
GO:0051272~positive regulation of cellular component movement	12	4.41176	0.0515244	PYCARD, LGALS3, CD74, TGFB1, GLIPR2, RAC2, GATA3, ACTN4, CCR6, HMGB1, PFN1, CORO1A	250	1.90286	1	0.227198	0.1945143649767095\
GO:0007265~Ras protein signal transduction	10	3.67647	0.0517631	ITGB1, DOK2, RAP1A, CFL1, ARHGDIB, RHOG, BRK1, PARK7, LAT, RHOA	250	2.08125	1	0.228037	0.1952331964952129\
GO:0055002~striated muscle cell development	6	2.20588	0.052268	ITGB1, CAPZB, WDR1, LMNA, CFLAR, ACTG1	250	2.96	1	0.230047	0.19695383368719932\
GO:0010558~negative regulation of macromolecule biosynthetic process	30	11.0294	0.0523338	YWHAB, HMGB2, GATA3, HMGB1, PRDM1, TXN, RAP1A, UBB, YWHAQ, UBC, FLNA, LRRFIP1, TNFRSF4, S100A11, ATF7IP, HSPA8, TGFB1, PARP1, H2AFZ, STAT1, TSC22D3, H3F3A, H2AFV, AES, EID1, HCLS1, EZR, HIST1H4C, GAPDH, LIMS1	250	1.40903	1	0.230123	0.1970185280430875\
GO:0006112~energy reserve metabolic process	5	1.83824	0.0525022	UBB, UBC, HMGB1, CALM1, PPP1CA	250	3.54255	1	0.230649	0.19746871598729382\
GO:0051169~nuclear transport	13	4.77941	0.0527807	TGFB1, RGS19, PARP1, PARK7, TXN, RHOA, SLC9A3R1, PRDX1, LMNA, CFL1, FLNA, HCLS1, SEC61B	250	1.83044	1	0.231657	0.19833193750526976\
GO:0040017~positive regulation of locomotion	12	4.41176	0.0532395	PYCARD, LGALS3, CD74, TGFB1, GLIPR2, RAC2, GATA3, ACTN4, CCR6, HMGB1, PFN1, CORO1A	250	1.89384	1	0.233444	0.19986176115653367\
GO:0043537~negative regulation of blood vessel endothelial cell migration	3	1.10294	0.053336	TGFB1, HMGB1, RHOA	250	7.992	1	0.233444	0.19986176115653367\
GO:0032069~regulation of nuclease activity	3	1.10294	0.053336	HMGB2, BAX, HMGB1	250	7.992	1	0.233444	0.19986176115653367\
GO:0006801~superoxide metabolic process	4	1.47059	0.0536047	TGFB1, PRDX1, CYBA, PARK7	250	4.67368	1	0.234186	0.20049731688093958\
GO:0032611~interleukin-1 beta production	4	1.47059	0.0536047	PYCARD, GBP5, CASP1, HMGB1	250	4.67368	1	0.234186	0.20049731688093958\
GO:0031327~negative regulation of cellular biosynthetic process	31	11.3971	0.0537654	YWHAB, HMGB2, GATA3, HMGB1, PRDM1, TXN, GNAI2, UBB, YWHAQ, UBC, TSPO, FLNA, LRRFIP1, TNFRSF4, S100A11, ATF7IP, HSPA8, TGFB1, PARP1, H2AFZ, STAT1, TSC22D3, H3F3A, H2AFV, AES, EID1, HCLS1, EZR, HIST1H4C, GAPDH, LIMS1	250	1.395	1	0.234671	0.20091265743391115\
GO:0051100~negative regulation of binding	6	2.20588	0.0550165	ANXA2, BAX, PARK7, B2M, AES, PPP1CA	250	2.91679	1	0.23991	0.20539817186189557\
GO:0031647~regulation of protein stability	8	2.94118	0.0558739	PSMD8, CTSA, PYCARD, HSPA8, FLNA, PARK7, PFN1, GAPDH	250	2.33684	1	0.242987	0.20803190789164347\
GO:0006636~unsaturated fatty acid biosynthetic process	4	1.47059	0.0559275	CD74, ANXA1, ELOVL5, ALOX5AP	250	4.5931	1	0.242987	0.20803190789164347\
GO:0050829~defense response to Gram-negative bacterium	4	1.47059	0.0559275	PYCARD, HMGB2, B2M, OPTN	250	4.5931	1	0.242987	0.20803190789164347\
GO:0001836~release of cytochrome c from mitochondria	4	1.47059	0.0559275	PYCARD, LMNA, BAX, PMAIP1	250	4.5931	1	0.242987	0.20803190789164347\
GO:0071417~cellular response to organonitrogen compound	13	4.77941	0.056282	OSBPL8, TGFB1, PARP1, STAT1, CYBA, RAP1A, GNG5, GNB2, CASP4, UCP2, CAPN2, CSK, EZR	250	1.81509	1	0.244302	0.20915809325081552\
GO:0006457~protein folding	8	2.94118	0.0569519	FKBP1A, HSPA8, CD74, GNB2, TXN, PPIA, B2M, GNAI2	250	2.32664	1	0.246983	0.21145345747644126\
GO:0044319~wound healing, spreading of cells	3	1.10294	0.0572253	FLNA, LCP1, RHOA	250	7.68462	1	0.247262	0.21169191105132223\
GO:0045730~respiratory burst	3	1.10294	0.0572253	CD52, PGAM1, CYBA	250	7.68462	1	0.247262	0.21169191105132223\
GO:0090505~epiboly involved in wound healing	3	1.10294	0.0572253	FLNA, LCP1, RHOA	250	7.68462	1	0.247262	0.21169191105132223\
GO:0032148~activation of protein kinase B activity	3	1.10294	0.0572253	OSBPL8, PARK7, TXN	250	7.68462	1	0.247262	0.21169191105132223\
GO:0042307~positive regulation of protein import into nucleus	5	1.83824	0.0576664	TGFB1, PARP1, HCLS1, FLNA, RHOA	250	3.43299	1	0.24894	0.2131286104733406\
GO:0002312~B cell activation involved in immune response	4	1.47059	0.0582977	TGFB1, LGALS1, CCR6, BATF	250	4.51525	1	0.251147	0.21501808840744838\
GO:1900041~negative regulation of interleukin-2 secretion	2	0.735294	0.0584964	EZR, GBP1	250	33.3	1	0.251147	0.21501808840744838\
GO:0034316~negative regulation of Arp2/3 complex-mediated actin nucleation	2	0.735294	0.0584964	GMFG, CORO1B	250	33.3	1	0.251147	0.21501808840744838\
GO:0034137~positive regulation of toll-like receptor 2 signaling pathway	2	0.735294	0.0584964	CYBA, HMGB1	250	33.3	1	0.251147	0.21501808840744838\
GO:0071677~positive regulation of mononuclear cell migration	2	0.735294	0.0584964	LGALS3, TGFB1	250	33.3	1	0.251147	0.21501808840744838\
GO:1904044~response to aldosterone	2	0.735294	0.0584964	PARP1, CYBA	250	33.3	1	0.251147	0.21501808840744838\
GO:0044264~cellular polysaccharide metabolic process	5	1.83824	0.0594462	UBB, UBC, HMGB1, CALM1, PPP1CA	250	3.39796	1	0.254993	0.21831093067705853\
GO:0032412~regulation of ion transmembrane transporter activity	7	2.57353	0.0597827	FKBP1A, SLC9A3R1, AHNAK, GLRX, ACTN4, CALM1, YWHAH	250	2.52	1	0.256204	0.21934780518858812\
GO:0072330~monocarboxylic acid biosynthetic process	7	2.57353	0.0608953	CD74, PKM, ANXA1, SCP2, ELOVL5, ALOX5AP, PARK7	250	2.50645	1	0.260623	0.22313135772263618\
GO:0015949~nucleobase-containing small molecule interconversion	3	1.10294	0.0612102	GUK1, GLRX, TXN	250	7.4	1	0.260623	0.22313135772263618\
GO:0090504~epiboly	3	1.10294	0.0612102	FLNA, LCP1, RHOA	250	7.4	1	0.260623	0.22313135772263618\
GO:0002828~regulation of type 2 immune response	3	1.10294	0.0612102	CD74, ANXA1, GATA3	250	7.4	1	0.260623	0.22313135772263618\
GO:0043368~positive T cell selection	3	1.10294	0.0612102	CD74, CD3D, BATF	250	7.4	1	0.260623	0.22313135772263618\
GO:0030262~apoptotic nuclear changes	3	1.10294	0.0612102	HMGB2, BAX, HMGB1	250	7.4	1	0.260623	0.22313135772263618\
GO:0009595~detection of biotic stimulus	3	1.10294	0.0612102	HLA-DRB5, HLA-A, HLA-DRB1	250	7.4	1	0.260623	0.22313135772263618\
GO:1904591~positive regulation of protein import	5	1.83824	0.061255	TGFB1, PARP1, HCLS1, FLNA, RHOA	250	3.36364	1	0.260623	0.22313135772263618\
GO:1904064~positive regulation of cation transmembrane transport	5	1.83824	0.0630927	BAX, FLNA, GLRX, ACTN4, CALM1	250	3.33	1	0.267719	0.2292066820550289\
GO:0002698~negative regulation of immune effector process	5	1.83824	0.0630927	LGALS3, TGFB1, ANXA1, CD59, HLA-A	250	3.33	1	0.267719	0.2292066820550289\
GO:0070252~actin-mediated cell contraction	5	1.83824	0.0630927	MYL6, TPM4, TPM3, FLNA, VIM	250	3.33	1	0.267719	0.2292066820550289\
GO:1904063~negative regulation of cation transmembrane transport	4	1.47059	0.0631778	FKBP1A, SLC9A3R1, TGFB1, CALM1	250	4.36721	1	0.26784	0.22931000657771825\
GO:0071103~DNA conformation change	9	3.30882	0.063549	ANXA1, UBB, PARP1, UBC, H3F3A, HMGB2, HMGB1, HIST1H4C, RBX1	250	2.11056	1	0.269166	0.23044543375398\
GO:0031668~cellular response to extracellular stimulus	7	2.57353	0.0636045	HSPA8, GABARAPL2, MAP1LC3B, UCP2, PMAIP1, ATP2B1, AES	250	2.47979	1	0.269166	0.23044543375398\
GO:0051384~response to glucocorticoid	6	2.20588	0.0637552	TGFB1, ANXA1, FAS, HMGB1, ATP2B1, CALM1	250	2.79441	1	0.269562	0.23078468948952977\
GO:0065004~protein-DNA complex assembly	8	2.94118	0.0641848	UBB, PARP1, UBC, H3F3A, HMGB2, HMGB1, HIST1H4C, RBX1	250	2.26723	1	0.271137	0.23213231082987779\
GO:0051640~organelle localization	13	4.77941	0.0642866	ACTR3, TRAPPC1, ACTN4, YWHAZ, VAMP8, SLC9A3R1, RAP1A, UBB, MYH9, CD59, EZR, LAT, CTSC	250	1.77055	1	0.271324	0.23229270228658014\
GO:0051172~negative regulation of nitrogen compound metabolic process	31	11.3971	0.0644731	YWHAB, HMGB2, GATA3, HMGB1, PRDM1, TXN, GNAI2, UBB, YWHAQ, UBC, TSPO, FLNA, LRRFIP1, TNFRSF4, S100A11, ATF7IP, HSPA8, TGFB1, PARP1, H2AFZ, STAT1, TSC22D3, H3F3A, H2AFV, AES, EID1, HCLS1, EZR, HIST1H4C, GAPDH, LIMS1	250	1.37092	1	0.271868	0.23275874686578674\
GO:0016485~protein processing	8	2.94118	0.064742	SRGN, PYCARD, PARP1, CASP1, CAPN2, MYH9, CD59, SEC11C	250	2.25763	1	0.272759	0.2335212259514849\
GO:0051283~negative regulation of sequestering of calcium ion	5	1.83824	0.0649592	FKBP1A, TGFB1, LCK, BAX, CALM1	250	3.29703	1	0.273062	0.23378063105294486\
GO:0051209~release of sequestered calcium ion into cytosol	5	1.83824	0.0649592	FKBP1A, TGFB1, LCK, BAX, CALM1	250	3.29703	1	0.273062	0.23378063105294486\
GO:0008285~negative regulation of cell proliferation	16	5.88235	0.0649872	HLA-DRB5, TGFB1, STAT1, GATA3, EMP3, PRDM1, SLC9A3R1, FTH1, LMNA, TSPO, BAX, CTLA4, PMAIP1, CSK, S100A11, HLA-DRB1	250	1.63687	1	0.273062	0.23378063105294486\
GO:0048771~tissue remodeling	6	2.20588	0.0652834	TGFB1, ANXA1, RAC2, BAX, CSK, HMGB1	250	2.775	1	0.273834	0.23444155658651436\
GO:0090200~positive regulation of release of cytochrome c from mitochondria	3	1.10294	0.0652868	PYCARD, BAX, PMAIP1	250	7.13571	1	0.273834	0.23444155658651436\
GO:0050853~B cell receptor signaling pathway	4	1.47059	0.0656868	LCK, BAX, CTLA4, LIME1	250	4.29677	1	0.275267	0.23566873538029615\
GO:0048514~blood vessel morphogenesis	13	4.77941	0.0657521	ITGB1, TGFB1, ANXA2, HPGD, STAT1, HMGB1, PRDM1, SAT1, RHOA, RAP1A, BAX, MYH9, CCM2	250	1.76334	1	0.275297	0.23569422679610566\
GO:0061025~membrane fusion	7	2.57353	0.0675701	VAMP8, ANXA1, ANXA2, BAX, PPIA, VAMP5, CORO1A	250	2.44084	1	0.282658	0.2419966565703814\
GO:0032652~regulation of interleukin-1 production	4	1.47059	0.0682409	PYCARD, ANXA1, CASP1, HMGB1	250	4.22857	1	0.28496	0.24396719723903484\
GO:1901983~regulation of protein acetylation	4	1.47059	0.0682409	EID1, TGFB1, GATA3, PARK7	250	4.22857	1	0.28496	0.24396719723903484\
GO:0045937~positive regulation of phosphate metabolic process	23	8.45588	0.068483	CAP1, OSBPL8, CD74, TGFB1, ANXA2, FAM129A, HMGB1, PARK7, TXN, RHOA, GNAI2, PYCARD, RAP1A, UBB, GLIPR2, UBC, FAS, BAX, HCLS1, CSK, CALM1, TNFRSF4, LAT	250	1.46025	1	0.285467	0.2444009080283944\
GO:0010562~positive regulation of phosphorus metabolic process	23	8.45588	0.068483	CAP1, OSBPL8, CD74, TGFB1, ANXA2, FAM129A, HMGB1, PARK7, TXN, RHOA, GNAI2, PYCARD, RAP1A, UBB, GLIPR2, UBC, FAS, BAX, HCLS1, CSK, CALM1, TNFRSF4, LAT	250	1.46025	1	0.285467	0.2444009080283944\
GO:0097421~liver regeneration	3	1.10294	0.0694516	TGFB1, RAP1A, UCP2	250	6.88966	1	0.28874	0.24720359193419064\
GO:1903170~negative regulation of calcium ion transmembrane transport	3	1.10294	0.0694516	FKBP1A, TGFB1, CALM1	250	6.88966	1	0.28874	0.24720359193419064\
GO:0050706~regulation of interleukin-1 beta secretion	3	1.10294	0.0694516	PYCARD, CASP1, HMGB1	250	6.88966	1	0.28874	0.24720359193419064\
GO:0016567~protein ubiquitination	18	6.61765	0.0714881	ISG15, UBE2L6, PARK7, PSMB8, PSMB10, PSMA7, PSMB9, RBX1, FKBP1A, PSMD8, PSMA5, PSMB6, UBB, PSMB3, UBC, PSME1, TSPO, PSME2	250	1.55688	1	0.296946	0.254228800831999\
GO:0030595~leukocyte chemotaxis	7	2.57353	0.0716706	LGALS3, CD74, ANXA1, RAC2, CCR6, HMGB1, CORO1A	250	2.40309	1	0.297442	0.2546539663048226\
GO:0048290~isotype switching to IgA isotypes	2	0.735294	0.0725799	TGFB1, CCR6	250	26.64	1	0.299392	0.2563235340463426\
GO:0045915~positive regulation of catecholamine metabolic process	2	0.735294	0.0725799	PARK7, HPRT1	250	26.64	1	0.299392	0.2563235340463426\
GO:0002399~MHC class II protein complex assembly	2	0.735294	0.0725799	HLA-DRA, HLA-DRB1	250	26.64	1	0.299392	0.2563235340463426\
GO:0002503~peptide antigen assembly with MHC class II protein complex	2	0.735294	0.0725799	HLA-DRA, HLA-DRB1	250	26.64	1	0.299392	0.2563235340463426\
GO:0045964~positive regulation of dopamine metabolic process	2	0.735294	0.0725799	PARK7, HPRT1	250	26.64	1	0.299392	0.2563235340463426\
GO:0010634~positive regulation of epithelial cell migration	5	1.83824	0.0727105	TGFB1, GLIPR2, GATA3, CCR6, PFN1	250	3.17143	1	0.299392	0.2563235340463426\
GO:0034101~erythrocyte homeostasis	5	1.83824	0.0727105	PRDX1, HMGB2, HCLS1, ISG15, GATA3	250	3.17143	1	0.299392	0.2563235340463426\
GO:1902656~calcium ion import into cytosol	5	1.83824	0.0727105	FKBP1A, TGFB1, LCK, BAX, CALM1	250	3.17143	1	0.299392	0.2563235340463426\
GO:0097553~calcium ion transmembrane import into cytosol	5	1.83824	0.0727105	FKBP1A, TGFB1, LCK, BAX, CALM1	250	3.17143	1	0.299392	0.2563235340463426\
GO:0002573~myeloid leukocyte differentiation	7	2.57353	0.0730756	TGFB1, PARP1, ANXA2, MYH9, HCLS1, GATA3, BATF	250	2.39077	1	0.300369	0.2571594221422551\
GO:0071453~cellular response to oxygen levels	6	2.20588	0.07323	UBB, LMNA, UBC, FAS, PMAIP1, RBX1	250	2.68188	1	0.300369	0.2571594221422551\
GO:0071222~cellular response to lipopolysaccharide	6	2.20588	0.07323	PYCARD, TGFB1, HMGB2, TSPO, PRDM1, B2M	250	2.68188	1	0.300369	0.2571594221422551\
GO:0060759~regulation of response to cytokine stimulus	6	2.20588	0.07323	PYCARD, CD74, UBB, STAT1, UBC, AES	250	2.68188	1	0.300369	0.2571594221422551\
GO:0060322~head development	17	6.25	0.0736598	ITGB1, TGFB1, H3F3A, ATP2B1, ARPC5, DYNLL1, RHOA, ACTB, LDHA, YWHAQ, OGDH, FAS, BAX, CSK, HPRT1, CALM1, YWHAH	250	1.5725	1	0.300369	0.2571594221422551\
GO:0044843~cell cycle G1/S phase transition	8	2.94118	0.0736801	ITGB1, ANXA1, UBB, UBC, PSME1, BAX, PSME2, RPS27L	250	2.18361	1	0.300369	0.2571594221422551\
GO:0032731~positive regulation of interleukin-1 beta production	3	1.10294	0.073701	PYCARD, CASP1, HMGB1	250	6.66	1	0.300369	0.2571594221422551\
GO:2000108~positive regulation of leukocyte apoptotic process	3	1.10294	0.073701	ANXA1, FAS, BAX	250	6.66	1	0.300369	0.2571594221422551\
GO:0050869~negative regulation of B cell activation	3	1.10294	0.073701	FAS, CTLA4, PRDM1	250	6.66	1	0.300369	0.2571594221422551\
GO:0001913~T cell mediated cytotoxicity	3	1.10294	0.073701	HLA-A, B2M, CTSC	250	6.66	1	0.300369	0.2571594221422551\
GO:0033280~response to vitamin D	3	1.10294	0.073701	TGFB1, ATP2B1, AQP3	250	6.66	1	0.300369	0.2571594221422551\
GO:0032446~protein modification by small protein conjugation	20	7.35294	0.0737101	PARP1, ISG15, UBE2L6, PARK7, PSMB8, PSMB10, PSMA7, PSMB9, RBX1, FKBP1A, PSMD8, PSMA5, PSMB6, UBB, PSMB3, UBC, SUMO2, PSME1, TSPO, PSME2	250	1.50169	1	0.300369	0.2571594221422551\
GO:0006900~membrane budding	5	1.83824	0.0747189	TRAPPC1, ANXA2, CD59, CTSC, S100A10	250	3.14151	1	0.303694	0.2600062116778618\
GO:0050709~negative regulation of protein secretion	5	1.83824	0.0747189	SRGN, ANXA1, UCP2, EZR, GBP1	250	3.14151	1	0.303694	0.2600062116778618\
GO:0019079~viral genome replication	5	1.83824	0.0747189	ISG20, HSPA8, ISG15, DEK, PPIA	250	3.14151	1	0.303694	0.2600062116778618\
GO:0043112~receptor metabolic process	6	2.20588	0.0748802	ITGB1, TGFB1, ANXA2, PARK7, EZR, OPTN	250	2.664	1	0.303827	0.2601201923875775\
GO:0055001~muscle cell development	6	2.20588	0.0748802	ITGB1, CAPZB, WDR1, LMNA, CFLAR, ACTG1	250	2.664	1	0.303827	0.2601201923875775\
GO:1901699~cellular response to nitrogen compound	14	5.14706	0.0761339	OSBPL8, TGFB1, PARP1, STAT1, CYBA, GNAI2, RAP1A, GNG5, GNB2, CASP4, UCP2, CAPN2, CSK, EZR	250	1.67097	1	0.308261	0.2639165587130927\
GO:0071375~cellular response to peptide hormone stimulus	9	3.30882	0.07614	OSBPL8, TGFB1, GNG5, PARP1, STAT1, GNB2, UCP2, CSK, CYBA	250	2.03186	1	0.308261	0.2639165587130927\
GO:0043299~leukocyte degranulation	4	1.47059	0.0761687	VAMP8, RAC2, CORO1A, LAT	250	4.03636	1	0.308261	0.2639165587130927\
GO:0048524~positive regulation of viral process	5	1.83824	0.0767551	HSPA8, LGALS1, CFL1, PFN1, PPIA	250	3.11215	1	0.310369	0.2657210377307531\
GO:0032787~monocarboxylic acid metabolic process	14	5.14706	0.0775881	CD74, ANXA1, TPI1, HPGD, ELOVL5, PGAM1, PARK7, LDHA, PKM, SCP2, ALOX5AP, OGDH, ALDOA, GAPDH	250	1.66798	1	0.313469	0.2683754123558063\
GO:0022402~cell cycle process	28	10.2941	0.0778745	ITGB1, DCTN3, RPS27L, PSMB10, PSMA7, PPM1G, PSMD8, PSMB6, UBB, PSMB3, UBC, LMNA, FLNA, ACTR3, TGFB1, ANXA1, DYNLL1, PSMB8, RHOA, PSMB9, PSMA5, PSME1, BAX, MYH9, PSME2, EZR, CALM1, OPTN	250	1.37421	1	0.314187	0.268989675700151\
GO:0043403~skeletal muscle tissue regeneration	3	1.10294	0.0780316	PKM, ANXA1, CFLAR	250	6.44516	1	0.314187	0.268989675700151\
GO:1903053~regulation of extracellular matrix organization	3	1.10294	0.0780316	HSPA8, TGFB1, PARK7	250	6.44516	1	0.314187	0.268989675700151\
GO:0045197~establishment or maintenance of epithelial cell apical/basal polarity	3	1.10294	0.0780316	SLC9A3R1, WDR1, EZR	250	6.44516	1	0.314187	0.268989675700151\
GO:0014074~response to purine-containing compound	6	2.20588	0.0782408	FKBP1A, LDHA, RAP1A, STAT1, CASP1, EZR	250	2.62895	1	0.314761	0.2694811623974673\
GO:0032147~activation of protein kinase activity	9	3.30882	0.0790368	OSBPL8, CD74, RAP1A, UBB, UBC, PARK7, HMGB1, TXN, GNAI2	250	2.01141	1	0.317693	0.27199145982857187\
GO:0031345~negative regulation of cell projection organization	6	2.20588	0.0799511	LGALS1, CAPZB, VIM, B2M, RHOA, YWHAH	250	2.61176	1	0.321095	0.27490411159410494\
GO:0030855~epithelial cell differentiation	14	5.14706	0.0811368	GSTK1, TGFB1, ANXA1, STAT1, GATA3, PRDM1, AQP3, LGALS3, SLC9A3R1, RAP1A, CCM2, TAGLN2, VIM, EZR	250	1.65613	1	0.325506	0.2786805414980052\
GO:0071396~cellular response to lipid	13	4.77941	0.0811871	TGFB1, ANXA1, PARP1, H2AFZ, HMGB2, TWF2, ATP2B1, PARK7, PRDM1, PYCARD, TSPO, B2M, YWHAH	250	1.70098	1	0.325506	0.2786805414980052\
GO:1902235~regulation of endoplasmic reticulum stress-induced intrinsic apoptotic signaling pathway	3	1.10294	0.0824401	PMAIP1, PARK7, HERPUD1	250	6.24375	1	0.328302	0.2810740722028936\
GO:0045214~sarcomere organization	3	1.10294	0.0824401	ITGB1, WDR1, ACTG1	250	6.24375	1	0.328302	0.2810740722028936\
GO:0048147~negative regulation of fibroblast proliferation	3	1.10294	0.0824401	FTH1, BAX, PMAIP1	250	6.24375	1	0.328302	0.2810740722028936\
GO:0006692~prostanoid metabolic process	3	1.10294	0.0824401	CD74, ANXA1, HPGD	250	6.24375	1	0.328302	0.2810740722028936\
GO:0061418~regulation of transcription from RNA polymerase II promoter in response to hypoxia	3	1.10294	0.0824401	UBB, UBC, RBX1	250	6.24375	1	0.328302	0.2810740722028936\
GO:0006693~prostaglandin metabolic process	3	1.10294	0.0824401	CD74, ANXA1, HPGD	250	6.24375	1	0.328302	0.2810740722028936\
GO:0048873~homeostasis of number of cells within a tissue	3	1.10294	0.0824401	SASH3, BAX, CORO1A	250	6.24375	1	0.328302	0.2810740722028936\
GO:0050704~regulation of interleukin-1 secretion	3	1.10294	0.0824401	PYCARD, CASP1, HMGB1	250	6.24375	1	0.328302	0.2810740722028936\
GO:0010629~negative regulation of gene expression	30	11.0294	0.0830273	YWHAB, HMGB2, GATA3, HMGB1, PARK7, PRDM1, TXN, UBB, YWHAQ, UBC, FLNA, CD59, LRRFIP1, TNFRSF4, ATF7IP, HSPA8, TGFB1, PARP1, H2AFZ, STAT1, TSC22D3, H3F3A, H2AFV, AES, EID1, HCLS1, EZR, HIST1H4C, GAPDH, LIMS1	250	1.34545	1	0.330362	0.28283806647590226\
GO:0071241~cellular response to inorganic substance	6	2.20588	0.0834315	MT2A, PARP1, ALOX5AP, TSPO, FAS, B2M	250	2.57806	1	0.331413	0.2837373682525332\
GO:0071219~cellular response to molecule of bacterial origin	6	2.20588	0.0834315	PYCARD, TGFB1, HMGB2, TSPO, PRDM1, B2M	250	2.57806	1	0.331413	0.2837373682525332\
GO:0016236~macroautophagy	7	2.57353	0.0846815	VAMP8, GABARAPL2, MAP1LC3B, UBB, UBC, DYNLL1, OPTN	250	2.29655	1	0.336095	0.2877464466500831\
GO:0006906~vesicle fusion	5	1.83824	0.0851753	VAMP8, ANXA1, ANXA2, VAMP5, CORO1A	250	3	1	0.337592	0.2890280027597495\
GO:0044801~single-organism membrane fusion	6	2.20588	0.0852015	VAMP8, ANXA1, ANXA2, BAX, VAMP5, CORO1A	250	2.56154	1	0.337592	0.2890280027597495\
GO:0051402~neuron apoptotic process	7	2.57353	0.0863679	PARP1, FAS, BAX, PMAIP1, PARK7, GAPDH, CORO1A	250	2.28529	1	0.340839	0.29180799104240274\
GO:0061684~chaperone-mediated autophagy	2	0.735294	0.0864536	CTSA, HSPA8	250	22.2	1	0.340839	0.29180799104240274\
GO:2001300~lipoxin metabolic process	2	0.735294	0.0864536	HPGD, ALOX5AP	250	22.2	1	0.340839	0.29180799104240274\
GO:0032020~ISG15-protein conjugation	2	0.735294	0.0864536	ISG15, UBE2L6	250	22.2	1	0.340839	0.29180799104240274\
GO:0002501~peptide antigen assembly with MHC protein complex	2	0.735294	0.0864536	HLA-DRA, HLA-DRB1	250	22.2	1	0.340839	0.29180799104240274\
GO:0032415~regulation of sodium:proton antiporter activity	2	0.735294	0.0864536	SLC9A3R1, ACTN4	250	22.2	1	0.340839	0.29180799104240274\
GO:0001895~retina homeostasis	4	1.47059	0.087336	PRDX1, B2M, ACTB, ACTG1	250	3.80571	1	0.343507	0.29409168296953025\
GO:0030183~B cell differentiation	5	1.83824	0.0873482	ITGB1, KLF6, LGALS1, BAX, PRDM1	250	2.97321	1	0.343507	0.29409168296953025\
GO:0001906~cell killing	5	1.83824	0.0873482	PRDX1, HLA-A, B2M, CORO1A, CTSC	250	2.97321	1	0.343507	0.29409168296953025\
GO:0048666~neuron development	21	7.72059	0.08756	ITGB1, TWF2, GATA3, HMGB1, PRDM1, RHOA, SLC9A3R1, RAP1A, LGALS1, CAPZB, UBB, CFL1, S100A6, OGDH, TSPO, VIM, HPRT1, EZR, SPTAN1, B2M, YWHAH	250	1.44933	1	0.344053	0.2945596167630357\
GO:1900542~regulation of purine nucleotide metabolic process	7	2.57353	0.0879341	CAP1, PARP1, PGAM1, TSPO, PARK7, CALM1, GNAI2	250	2.27415	1	0.345236	0.2955725992887013\
GO:0007420~brain development	16	5.88235	0.090022	ITGB1, H3F3A, ATP2B1, ARPC5, DYNLL1, RHOA, ACTB, LDHA, YWHAQ, OGDH, FAS, BAX, CSK, HPRT1, CALM1, YWHAH	250	1.55789	1	0.35314	0.30233930072246434\
GO:0035304~regulation of protein dephosphorylation	4	1.47059	0.0902303	FKBP1A, TGFB1, YWHAB, CALM1	250	3.75211	1	0.353664	0.3027876548065128\
GO:0043902~positive regulation of multi-organism process	6	2.20588	0.0906299	HSPA8, LGALS1, CFL1, CYBA, PFN1, PPIA	250	2.51321	1	0.354348	0.30337388227038997\
GO:0031669~cellular response to nutrient levels	6	2.20588	0.0906299	HSPA8, GABARAPL2, MAP1LC3B, UCP2, PMAIP1, ATP2B1	250	2.51321	1	0.354348	0.30337388227038997\
GO:0097529~myeloid leukocyte migration	6	2.20588	0.0906299	LGALS3, CD74, ANXA1, WDR1, RAC2, HMGB1	250	2.51321	1	0.354348	0.30337388227038997\
GO:0006739~NADP metabolic process	3	1.10294	0.0914775	TPI1, PGAM1, TALDO1	250	5.87647	1	0.357072	0.3057055637947789\
GO:0090004~positive regulation of establishment of protein localization to plasma membrane	3	1.10294	0.0914775	ITGB1, RHOG, EZR	250	5.87647	1	0.357072	0.3057055637947789\
GO:0097530~granulocyte migration	5	1.83824	0.091774	LGALS3, CD74, ANXA1, WDR1, RAC2	250	2.92105	1	0.357934	0.306443293287553\
GO:0071407~cellular response to organic cyclic compound	13	4.77941	0.0919569	TGFB1, ANXA1, RGS19, PARP1, H2AFZ, STAT1, CYBA, ATP2B1, PARK7, RAP1A, LGALS1, EZR, YWHAH	250	1.665	1	0.358351	0.30680089194481736\
GO:0031571~mitotic G1 DNA damage checkpoint	4	1.47059	0.0931643	UBB, UBC, BAX, RPS27L	250	3.7	1	0.362161	0.3100623289081789\
GO:0032612~interleukin-1 production	4	1.47059	0.0931643	PYCARD, GBP5, CASP1, HMGB1	250	3.7	1	0.362161	0.3100623289081789\
GO:0044819~mitotic G1/S transition checkpoint	4	1.47059	0.0931643	UBB, UBC, BAX, RPS27L	250	3.7	1	0.362161	0.3100623289081789\
GO:0033559~unsaturated fatty acid metabolic process	5	1.83824	0.0940264	CD74, ANXA1, HPGD, ELOVL5, ALOX5AP	250	2.89565	1	0.364015	0.3116501696340464\
GO:0009267~cellular response to starvation	5	1.83824	0.0940264	HSPA8, GABARAPL2, MAP1LC3B, UCP2, PMAIP1	250	2.89565	1	0.364015	0.3116501696340464\
GO:0034767~positive regulation of ion transmembrane transport	5	1.83824	0.0940264	BAX, FLNA, GLRX, ACTN4, CALM1	250	2.89565	1	0.364015	0.3116501696340464\
GO:0010594~regulation of endothelial cell migration	5	1.83824	0.0940264	TGFB1, SH3BGRL3, GATA3, HMGB1, RHOA	250	2.89565	1	0.364015	0.3116501696340464\
GO:0022612~gland morphogenesis	5	1.83824	0.0940264	SLC9A3R1, TGFB1, BAX, EZR, CRIP1	250	2.89565	1	0.364015	0.3116501696340464\
GO:0043087~regulation of GTPase activity	16	5.88235	0.0946016	ITGB1, RGS19, TRAPPC1, RHOG, IQGAP2, PYCARD, RAP1A, RGS1, ARHGDIB, SH3BGRL3, SEC61B, CALM1, SPTAN1, LAT, S100A10, LIMS1	250	1.54211	1	0.365943	0.3133001079884193\
GO:0097300~programmed necrotic cell death	3	1.10294	0.0961002	CASP1, FAS, BAX	250	5.70857	1	0.370368	0.3170885867367655\
GO:0002639~positive regulation of immunoglobulin production	3	1.10294	0.0961002	SASH3, TGFB1, TNFRSF4	250	5.70857	1	0.370368	0.3170885867367655\
GO:0051693~actin filament capping	3	1.10294	0.0961002	CAPZB, TWF2, SPTAN1	250	5.70857	1	0.370368	0.3170885867367655\
GO:0006094~gluconeogenesis	4	1.47059	0.0961373	TPI1, PGAM1, ALDOA, GAPDH	250	3.64932	1	0.370368	0.3170885867367655\
GO:0044783~G1 DNA damage checkpoint	4	1.47059	0.0961373	UBB, UBC, BAX, RPS27L	250	3.64932	1	0.370368	0.3170885867367655\
GO:0090174~organelle membrane fusion	5	1.83824	0.0963049	VAMP8, ANXA1, ANXA2, VAMP5, CORO1A	250	2.87069	1	0.370711	0.3173826761305549\
GO:0080135~regulation of cellular response to stress	14	5.14706	0.097671	CD74, HSPA8, PARP1, DEK, HMGB1, PARK7, TXN, HERPUD1, PYCARD, PPP4C, PRDX1, BAX, PMAIP1, EZR	250	1.60482	1	0.375664	0.3216228853682529\
GO:0048284~organelle fusion	6	2.20588	0.0981763	VAMP8, ANXA1, ANXA2, BAX, VAMP5, CORO1A	250	2.45153	1	0.3773	0.32302402904661576\
GO:0046824~positive regulation of nucleocytoplasmic transport	5	1.83824	0.0986092	TGFB1, PARP1, HCLS1, FLNA, RHOA	250	2.84615	1	0.378349	0.32392170267862935\
GO:0006289~nucleotide-excision repair	5	1.83824	0.0986092	UBB, PARP1, UBC, SUMO2, RBX1	250	2.84615	1	0.378349	0.32392170267862935\
GO:0000731~DNA synthesis involved in DNA repair	4	1.47059	0.0991487	UBB, UBC, ISG15, UBE2L6	250	3.6	1	0.38011	0.32542980181501474\
GO:0006140~regulation of nucleotide metabolic process	7	2.57353	0.0992512	CAP1, PARP1, PGAM1, TSPO, PARK7, CALM1, GNAI2	250	2.19906	1	0.380195	0.3255022374355313}

## Sheet: HD BM Pre-branch
HD BM pre-branch
Term	Count	%	PValue	Genes	List Total	Fold Enrichment	Bonferroni	Benjamini	FDR\
GO:0006614~SRP-dependent cotranslational protein targeting to membrane	20	74.0741	1.77991e-39	RPL5, RPL30, RPS9, RPL3, RPL32, RPS8, RPS5, RPL12, RPS6, RPLP0, RPL35A, RPL8, RPS4X, RPS14, RPS3, RPL13, RPS2, RPS13, RPS23, RPS12	25	138.75	1.28865e-36	1.28865e-36	1.149820657341043E-36\
GO:0006613~cotranslational protein targeting to membrane	20	74.0741	7.76968e-39	RPL5, RPL30, RPS9, RPL3, RPL32, RPS8, RPS5, RPL12, RPS6, RPLP0, RPL35A, RPL8, RPS4X, RPS14, RPS3, RPL13, RPS2, RPS13, RPS23, RPS12	25	129.32	5.62525e-36	2.29352e-36	2.046432048623989E-36\
GO:0045047~protein targeting to ER	20	74.0741	9.50355e-39	RPL5, RPL30, RPS9, RPL3, RPL32, RPS8, RPS5, RPL12, RPS6, RPLP0, RPL35A, RPL8, RPS4X, RPS14, RPS3, RPL13, RPS2, RPS13, RPS23, RPS12	25	128.077	6.88057e-36	2.29352e-36	2.046432048623989E-36\
GO:0072599~establishment of protein localization to endoplasmic reticulum	20	74.0741	2.0834e-38	RPL5, RPL30, RPS9, RPL3, RPL32, RPS8, RPS5, RPL12, RPS6, RPLP0, RPL35A, RPL8, RPS4X, RPS14, RPS3, RPL13, RPS2, RPS13, RPS23, RPS12	25	123.333	1.50838e-35	3.77096e-36	3.364695953081202E-36\
GO:0000184~nuclear-transcribed mRNA catabolic process, nonsense-mediated decay	20	74.0741	3.04822e-37	RPL5, RPL30, RPS9, RPL3, RPL32, RPS8, RPS5, RPL12, RPS6, RPLP0, RPL35A, RPL8, RPS4X, RPS14, RPS3, RPL13, RPS2, RPS13, RPS23, RPS12	25	108.293	2.20691e-34	4.41382e-35	3.9383004192478344E-35\
GO:0070972~protein localization to endoplasmic reticulum	20	74.0741	6.89249e-37	RPL5, RPL30, RPS9, RPL3, RPL32, RPS8, RPS5, RPL12, RPS6, RPLP0, RPL35A, RPL8, RPS4X, RPS14, RPS3, RPL13, RPS2, RPS13, RPS23, RPS12	25	104.062	4.99016e-34	8.31693e-35	7.420910745968156E-35\
GO:0019083~viral transcription	20	74.0741	7.50958e-34	RPL5, RPL30, RPS9, RPL3, RPL32, RPS8, RPS5, RPL12, RPS6, RPLP0, RPL35A, RPL8, RPS4X, RPS14, RPS3, RPL13, RPS2, RPS13, RPS23, RPS12	25	73.5912	5.43694e-31	7.76706e-32	6.930273364331831E-32\
GO:0006413~translational initiation	20	74.0741	1.77853e-33	RPL5, RPL30, RPS9, RPL3, RPL32, RPS8, RPS5, RPL12, RPS6, RPLP0, RPL35A, RPL8, RPS4X, RPS14, RPS3, RPL13, RPS2, RPS13, RPS23, RPS12	25	70.4762	1.28766e-30	1.58922e-31	1.4180045323783234E-31\
GO:0006612~protein targeting to membrane	20	74.0741	1.97555e-33	RPL5, RPL30, RPS9, RPL3, RPL32, RPS8, RPS5, RPL12, RPS6, RPLP0, RPL35A, RPL8, RPS4X, RPS14, RPS3, RPL13, RPS2, RPS13, RPS23, RPS12	25	70.1053	1.4303e-30	1.58922e-31	1.4180045323783234E-31\
GO:0019080~viral gene expression	20	74.0741	2.43323e-33	RPL5, RPL30, RPS9, RPL3, RPL32, RPS8, RPS5, RPL12, RPS6, RPLP0, RPL35A, RPL8, RPS4X, RPS14, RPS3, RPL13, RPS2, RPS13, RPS23, RPS12	25	69.375	1.76166e-30	1.76166e-31	1.5718687424912851E-31\
GO:0000956~nuclear-transcribed mRNA catabolic process	20	74.0741	9.84307e-33	RPL5, RPL30, RPS9, RPL3, RPL32, RPS8, RPS5, RPL12, RPS6, RPLP0, RPL35A, RPL8, RPS4X, RPS14, RPS3, RPL13, RPS2, RPS13, RPS23, RPS12	25	64.6602	7.12638e-30	6.47853e-31	5.780566717848759E-31\
GO:0044033~multi-organism metabolic process	20	74.0741	2.09307e-32	RPL5, RPL30, RPS9, RPL3, RPL32, RPS8, RPS5, RPL12, RPS6, RPLP0, RPL35A, RPL8, RPS4X, RPS14, RPS3, RPL13, RPS2, RPS13, RPS23, RPS12	25	62.243	1.51538e-29	1.26282e-30	1.1267680001009205E-30\
GO:0006402~mRNA catabolic process	20	74.0741	3.95465e-32	RPL5, RPL30, RPS9, RPL3, RPL32, RPS8, RPS5, RPL12, RPS6, RPLP0, RPL35A, RPL8, RPS4X, RPS14, RPS3, RPL13, RPS2, RPS13, RPS23, RPS12	25	60.2715	2.86316e-29	2.20243e-30	1.9651549157172205E-30\
GO:0006401~RNA catabolic process	20	74.0741	4.14611e-31	RPL5, RPL30, RPS9, RPL3, RPL32, RPS8, RPS5, RPL12, RPS6, RPLP0, RPL35A, RPL8, RPS4X, RPS14, RPS3, RPL13, RPS2, RPS13, RPS23, RPS12	25	53.494	3.00179e-28	2.14413e-29	1.9131350955934666E-29\
GO:0006364~rRNA processing	20	74.0741	1.88708e-30	RPL5, RPL30, RPS9, RPL3, RPL32, RPS8, RPS5, RPL12, RPS6, RPLP0, RPL35A, RPL8, RPS4X, RPS14, RPS3, RPL13, RPS2, RPS13, RPS23, RPS12	25	49.5167	1.36624e-27	9.10829e-29	8.127007720773346E-29\
GO:0016072~rRNA metabolic process	20	74.0741	3.12016e-30	RPL5, RPL30, RPS9, RPL3, RPL32, RPS8, RPS5, RPL12, RPS6, RPLP0, RPL35A, RPL8, RPS4X, RPS14, RPS3, RPL13, RPS2, RPS13, RPS23, RPS12	25	48.2609	2.25899e-27	1.41187e-28	1.2597631189435117E-28\
GO:0042254~ribosome biogenesis	20	74.0741	1.36248e-28	RPL5, RPL30, RPS9, RPL3, RPL32, RPS8, RPS5, RPL12, RPS6, RPLP0, RPL35A, RPL8, RPS4X, RPS14, RPS3, RPL13, RPS2, RPS13, RPS23, RPS12	25	39.7612	9.86433e-26	5.80255e-27	5.1774132341346586E-27\
GO:0090150~establishment of protein localization to membrane	20	74.0741	8.4294e-28	RPL5, RPL30, RPS9, RPL3, RPL32, RPS8, RPS5, RPL12, RPS6, RPLP0, RPL35A, RPL8, RPS4X, RPS14, RPS3, RPL13, RPS2, RPS13, RPS23, RPS12	25	36.1957	6.10288e-25	3.39049e-26	3.0252171657366496E-26\
GO:0072657~protein localization to membrane	21	77.7778	1.47396e-27	RPL5, RPL30, RPS9, RPL3, RPL32, RPS8, RPS5, RPL12, RPS6, RPLP0, RPL35A, RPL8, RPS4X, RPS14, RPS3, RPL13, RPS2, LDLRAP1, RPS13, RPS23, RPS12	25	28.6012	1.06715e-24	5.61657e-26	5.0114717791593874E-26\
GO:0034655~nucleobase-containing compound catabolic process	20	74.0741	1.5688e-27	RPL5, RPL30, RPS9, RPL3, RPL32, RPS8, RPS5, RPL12, RPS6, RPLP0, RPL35A, RPL8, RPS4X, RPS14, RPS3, RPL13, RPS2, RPS13, RPS23, RPS12	25	35.0526	1.13581e-24	5.67904e-26	5.067208652348535E-26\
GO:0034470~ncRNA processing	20	74.0741	7.14083e-27	RPL5, RPL30, RPS9, RPL3, RPL32, RPS8, RPS5, RPL12, RPS6, RPLP0, RPL35A, RPL8, RPS4X, RPS14, RPS3, RPL13, RPS2, RPS13, RPS23, RPS12	25	32.4088	5.16996e-24	2.34998e-25	2.0968065007876446E-25\
GO:0046700~heterocycle catabolic process	20	74.0741	7.14083e-27	RPL5, RPL30, RPS9, RPL3, RPL32, RPS8, RPS5, RPL12, RPS6, RPLP0, RPL35A, RPL8, RPS4X, RPS14, RPS3, RPL13, RPS2, RPS13, RPS23, RPS12	25	32.4088	5.16996e-24	2.34998e-25	2.0968065007876446E-25\
GO:0044270~cellular nitrogen compound catabolic process	20	74.0741	9.89204e-27	RPL5, RPL30, RPS9, RPL3, RPL32, RPS8, RPS5, RPL12, RPS6, RPLP0, RPL35A, RPL8, RPS4X, RPS14, RPS3, RPL13, RPS2, RPS13, RPS23, RPS12	25	31.866	7.16184e-24	3.11384e-25	2.7783738934867827E-25\
GO:0019439~aromatic compound catabolic process	20	74.0741	1.24422e-26	RPL5, RPL30, RPS9, RPL3, RPL32, RPS8, RPS5, RPL12, RPS6, RPLP0, RPL35A, RPL8, RPS4X, RPS14, RPS3, RPL13, RPS2, RPS13, RPS23, RPS12	25	31.4894	9.00818e-24	3.75341e-25	3.3490344221353034E-25\
GO:1901361~organic cyclic compound catabolic process	20	74.0741	3.30567e-26	RPL5, RPL30, RPS9, RPL3, RPL32, RPS8, RPS5, RPL12, RPS6, RPLP0, RPL35A, RPL8, RPS4X, RPS14, RPS3, RPL13, RPS2, RPS13, RPS23, RPS12	25	29.9326	2.39331e-23	9.57323e-25	8.541858091007442E-25\
GO:0019058~viral life cycle	20	74.0741	5.07069e-26	RPL5, RPL30, RPS9, RPL3, RPL32, RPS8, RPS5, RPL12, RPS6, RPLP0, RPL35A, RPL8, RPS4X, RPS14, RPS3, RPL13, RPS2, RPS13, RPS23, RPS12	25	29.2747	3.67118e-23	1.41199e-24	1.259871727386619E-24\
GO:0022613~ribonucleoprotein complex biogenesis	20	74.0741	1.41844e-25	RPL5, RPL30, RPS9, RPL3, RPL32, RPS8, RPS5, RPL12, RPS6, RPLP0, RPL35A, RPL8, RPS4X, RPS14, RPS3, RPL13, RPS2, RPS13, RPS23, RPS12	25	27.75	1.02695e-22	3.80352e-24	3.393751788704545E-24\
GO:0006412~translation	21	77.7778	3.49969e-25	RPL5, RPL30, RPS9, RPL3, RPL32, RPS8, RPS5, RPL12, RPS6, RPLP0, RPL35A, RPL8, EEF1B2, RPS4X, RPS14, RPS3, RPL13, RPS2, RPS13, RPS23, RPS12	25	21.819	2.53378e-22	9.0492e-24	8.07428552544675E-24\
GO:0043043~peptide biosynthetic process	21	77.7778	7.79259e-25	RPL5, RPL30, RPS9, RPL3, RPL32, RPS8, RPS5, RPL12, RPS6, RPLP0, RPL35A, RPL8, EEF1B2, RPS4X, RPS14, RPS3, RPL13, RPS2, RPS13, RPS23, RPS12	25	20.9685	5.64184e-22	1.94546e-23	1.735866699482417E-23\
GO:1902582~single-organism intracellular transport	21	77.7778	1.78195e-24	RPL5, RPL30, RPS9, RPL3, RPL32, RPS8, RPS5, RPL12, RPS6, RPLP0, RPL35A, RPL8, RPS4X, RPS14, RPS3, RPL13, RPS2, LDLRAP1, RPS13, RPS23, RPS12	25	20.1237	1.29013e-21	4.30045e-23	3.8371399406835976E-23\
GO:0034660~ncRNA metabolic process	20	74.0741	3.82606e-24	RPL5, RPL30, RPS9, RPL3, RPL32, RPS8, RPS5, RPL12, RPS6, RPLP0, RPL35A, RPL8, RPS4X, RPS14, RPS3, RPL13, RPS2, RPS13, RPS23, RPS12	25	23.3684	2.77007e-21	8.9357e-23	7.973015088939368E-23\
GO:0043604~amide biosynthetic process	21	77.7778	5.63668e-24	RPL5, RPL30, RPS9, RPL3, RPL32, RPS8, RPS5, RPL12, RPS6, RPLP0, RPL35A, RPL8, EEF1B2, RPS4X, RPS14, RPS3, RPL13, RPS2, RPS13, RPS23, RPS12	25	19.0027	4.08095e-21	1.2753e-22	1.1379038711598233E-22\
GO:0006518~peptide metabolic process	21	77.7778	4.68801e-23	RPL5, RPL30, RPS9, RPL3, RPL32, RPS8, RPS5, RPL12, RPS6, RPLP0, RPL35A, RPL8, EEF1B2, RPS4X, RPS14, RPS3, RPL13, RPS2, RPS13, RPS23, RPS12	25	17.0978	3.39412e-20	1.02852e-21	9.177138269402505E-22\
GO:0061024~membrane organization	22	81.4815	5.42325e-23	RPL5, RPL30, RPS9, RPL3, RPL32, RPS8, RPS5, RPL12, RPS6, RPLP0, RPL35A, RPL8, AIF1, RPS4X, RPS14, RPS3, RPL13, RPS2, LDLRAP1, RPS13, RPS23, RPS12	25	14.2668	3.92643e-20	1.15483e-21	1.0304173215742683E-21\
GO:0072594~establishment of protein localization to organelle	20	74.0741	7.46967e-23	RPL5, RPL30, RPS9, RPL3, RPL32, RPS8, RPS5, RPL12, RPS6, RPLP0, RPL35A, RPL8, RPS4X, RPS14, RPS3, RPL13, RPS2, RPS13, RPS23, RPS12	25	20	5.40804e-20	1.54515e-21	1.3786878670677185E-21\
GO:0016071~mRNA metabolic process	20	74.0741	8.86148e-23	RPL5, RPL30, RPS9, RPL3, RPL32, RPS8, RPS5, RPL12, RPS6, RPLP0, RPL35A, RPL8, RPS4X, RPS14, RPS3, RPL13, RPS2, RPS13, RPS23, RPS12	25	19.8214	6.41571e-20	1.78214e-21	1.5901434698721498E-21\
GO:0044802~single-organism membrane organization	21	77.7778	1.46786e-22	RPL5, RPL30, RPS9, RPL3, RPL32, RPS8, RPS5, RPL12, RPS6, RPLP0, RPL35A, RPL8, RPS4X, RPS14, RPS3, RPL13, RPS2, LDLRAP1, RPS13, RPS23, RPS12	25	16.1501	1.06273e-19	2.87224e-21	2.5628021785050558E-21\
GO:0006605~protein targeting	20	74.0741	1.98081e-22	RPL5, RPL30, RPS9, RPL3, RPL32, RPS8, RPS5, RPL12, RPS6, RPLP0, RPL35A, RPL8, RPS4X, RPS14, RPS3, RPL13, RPS2, RPS13, RPS23, RPS12	25	19.0014	1.43411e-19	3.77396e-21	3.3673773770237054E-21\
GO:0043603~cellular amide metabolic process	21	77.7778	2.30331e-21	RPL5, RPL30, RPS9, RPL3, RPL32, RPS8, RPS5, RPL12, RPS6, RPLP0, RPL35A, RPL8, EEF1B2, RPS4X, RPS14, RPS3, RPL13, RPS2, RPS13, RPS23, RPS12	25	14.0704	1.6676e-18	4.27589e-20	3.815230119384688E-20\
GO:1902580~single-organism cellular localization	21	77.7778	1.79667e-20	RPL5, RPL30, RPS9, RPL3, RPL32, RPS8, RPS5, RPL12, RPS6, RPLP0, RPL35A, RPL8, RPS4X, RPS14, RPS3, RPL13, RPS2, LDLRAP1, RPS13, RPS23, RPS12	25	12.6915	1.30079e-17	3.25198e-19	2.901626973754289E-19\
GO:0033365~protein localization to organelle	20	74.0741	2.36355e-20	RPL5, RPL30, RPS9, RPL3, RPL32, RPS8, RPS5, RPL12, RPS6, RPLP0, RPL35A, RPL8, RPS4X, RPS14, RPS3, RPL13, RPS2, RPS13, RPS23, RPS12	25	14.7672	1.71121e-17	4.17368e-19	3.7240284415090485E-19\
GO:0006396~RNA processing	20	74.0741	2.79291e-20	RPL5, RPL30, RPS9, RPL3, RPL32, RPS8, RPS5, RPL12, RPS6, RPLP0, RPL35A, RPL8, RPS4X, RPS14, RPS3, RPL13, RPS2, RPS13, RPS23, RPS12	25	14.6374	2.02207e-17	4.81444e-19	4.2957606823924725E-19\
GO:0016032~viral process	20	74.0741	8.62759e-20	RPL5, RPL30, RPS9, RPL3, RPL32, RPS8, RPS5, RPL12, RPS6, RPLP0, RPL35A, RPL8, RPS4X, RPS14, RPS3, RPL13, RPS2, RPS13, RPS23, RPS12	25	13.7888	6.24638e-17	1.45265e-18	1.2961449381015352E-18\
GO:0044764~multi-organism cellular process	20	74.0741	9.88687e-20	RPL5, RPL30, RPS9, RPL3, RPL32, RPS8, RPS5, RPL12, RPS6, RPLP0, RPL35A, RPL8, RPS4X, RPS14, RPS3, RPL13, RPS2, RPS13, RPS23, RPS12	25	13.6896	7.15809e-17	1.62684e-18	1.4515721567127844E-18\
GO:0044265~cellular macromolecule catabolic process	20	74.0741	1.04781e-19	RPL5, RPL30, RPS9, RPL3, RPL32, RPS8, RPS5, RPL12, RPS6, RPLP0, RPL35A, RPL8, RPS4X, RPS14, RPS3, RPL13, RPS2, RPS13, RPS23, RPS12	25	13.6475	7.58616e-17	1.68581e-18	1.5041922541014069E-18\
GO:0044419~interspecies interaction between organisms	20	74.0741	1.59538e-19	RPL5, RPL30, RPS9, RPL3, RPL32, RPS8, RPS5, RPL12, RPS6, RPLP0, RPL35A, RPL8, RPS4X, RPS14, RPS3, RPL13, RPS2, RPS13, RPS23, RPS12	25	13.3467	1.15506e-16	2.45757e-18	2.192804706728752E-18\
[truncated: 59 more rows]

## Sheet: HD BM Path I
HD BM Path I
[truncated: 394 more rows]

## Sheet: HD BM Path II 
HD BM Path II
[truncated: 261 more rows]
