# Supplementary material for: Single-cell transcriptomic analysis reveals disparate effector differentiation pathways in human Treg compartment
Source: Nat Commun. 2021 Jun 23;12:3913. doi: 10.1038/s41467-021-24213-6 (PMC8222404; doi:10.1038/s41467-021-24213-6)
Supplement: Supplementary file 3 — Supplementary Data 1-11 [file 41467_2021_24213_MOESM3_ESM.zip › Supplementary Data 1-11/Supplementary Data 10.xlsx]

## Sheet: Antibodies
Supplementary Data 10. Information of reagents and primers.
Antibodies
Antibodies	Fluorescein	Catalog number	Clone	Company	Dilution
anti-human CD4	PE-Cyanine7	357410	A161A1	Biolegend	1/200
anti-human CD4	BV785	300553	RPA-T4	Biolegend	1/200
anti-human CD3	APC-Cyanine7	317341	OKT3	Biolegend	1/200
anti-human CD25	APC	302610	BC96	Biolegend	1/100
anti-human CD25	BV711	356137	M-A251	Biolegend	1/100
anti-human CD127	FITC	351312	A019D5	Biolegend	1/100
anti-human CD127	BV510	351331	A019D5	Biolegend	1/100
anti-human CCR7 (CD197)	BV650	353234	G043H7	Biolegend	1/100
anti-human CCR7 (CD197)	APC	353213	G043H7	Biolegend	1/100
anti-human HLA-DR	BV605	307639	L243	Biolegend	1/100
anti-human TIGIT	APC	372706	A15153G	Biolegend	1/50
anti-human ITGA4 (CD49D)	APC-Cyanine7	304328	9F10	Biolegend	1/50
anti-human CCR4 (CD194)	PerCP-Cyanine5.5	359405	L291H4	Biolegend	1/100
anti-human CCR4 (CD194)	APC	359407	L291H4	Biolegend	1/100
anti-human CD38	PE-Cyanine7	356608	HB-7	Biolegend	1/100
anti-human CD59	FITC	304706	H19	Biolegend	1/100
anti-human CD59	PE	304707	H19	eBioscience	1/100
anti-human CXCR3 (CD183)	PE	2009783	CEW33D	Invitrogen	1/100
anti-human CXCR3 (CD183)	FITC	353704	G025H7	Biolegend	1/50
anti-human CD161 (KLRB1)	PE/Cy7	339917	HP-3G10	Biolegend	1/100
anti-human FOXP3	PE	320107	206D	Biolegend	1/100
anti-human FOXP3	PE	4331087	236A/E7	eBioscience	1/50
anti-human Helios (IKZF2)	FITC	137204	22F6	Biolegend	1/100
anti-human CD152 (CTLA-4)	PE	369603	BNI3	Biolegend	1/100
anti-human CD152 (CTLA-4)	PE-Cyanine7	369613	BNI3	Biolegend	1/100
anti-human IL-10	PerCP/Cyanine5.5	501417	JES3-9D7	Biolegend	1/50
anti-Human TGF-β1	BV421	562962	TW4-9E7	BD Bioscience	1/50
anti-human Granzyme A	PE-Cyanine7	25-9177-41	CB9	eBioscience	1/100
anti-human Granzyme B	FITC	515403	GB11	Biolegend	1/100
anti-human LAP (TGF-β1)	APC	349705	TW4-6H10	Biolegend	1/100
anti-human Perforin	BV510	308119	dG9	Biolegend	1/50
anti-human IL12 p35	eFluor® 660	50-7359-41	2247466	Invitrogen	1/50
anti-human KI67	BV421	562899	Clone B56	BD Bioscience	1/100
Mouse IgG1, κ Isotype Ctrl Antibody	APC	400119	MOPC-21	Biolegend	1/200
Mouse IgG1, κ Isotype Ctrl Antibody	APC-Cyanine7	400127	MOPC-21	Biolegend	1/200
Mouse IgG1, κ Isotype Ctrl Antibody	PE	400111	MOPC-21	Biolegend	1/100
Mouse IgG1, κ Isotype Ctrl Antibody	PE/Cy7	400125	MOPC-21	Biolegend	1/200
Mouse IgG1, κ Isotype Ctrl Antibody	PerCP/Cyanine5.5	400149	MOPC-21	Biolegend	1/200
Mouse IgG1, κ Isotype Ctrl Antibody	FITC	400107	MOPC-21	Biolegend	1/100
Mouse IgG1, κ Isotype Ctrl Antibody	BV421	400157	MOPC-21	Biolegend	1/200

## Sheet: Other reagents
Reagents
Reagents	Catalog number	Company
EasySep™ Human CD4+CD127lowCD25+ Regulatory T Cell Isolation Kit	18063	STEMCELL
EasySep™ Human CD4 Positive Selection Kit II	17852	STEMCELL
Foxp3/Transcription factor staining set	00-5523	eBioscience
250 x PMA/ ionomycin	CS1001	Multi-bioscience
Fixation/Permeabilization Solution Kit with BD Golgi Stop,	554715	BD Bioscience
DAPI (4′ ,6-diamidino-2-phenylindole)	D1306	Invitrogen
Fixable viability dye eF780	65-0865-18	eBioscience
Human TruStain FcX Fc Receptor Blocking Solution	422301	Biolegend
Tag-it Violet™ Proliferation and Cell Tracking Dye	425101	Biolegend
96-wells round bottom microplate	3360	Corning
Annexine V (APC)	640920	Biolegend
Brilliant violet buffer	8145760	BD Bioscience
Annexine V Binding buffer	AB2000-H	SUNGENE BIOTECH
PI (propidium iodide solution)	A02002-G	SUNGENE BIOTECH
ImmunoCult™ Human CD3/CD28 T Cell Activator	10971	STEMCELL
Recombinant Human IL-2	200-02-100	PeproTech
Recombinant Human IL-7	200-07-100	PeproTech
Human TGF-beta1-Producedin CHO	100-21C-2	PeproTech
RNeasy Mini Kit	74104	QIAGEN
Premix Taq™ (TaKaRa Taq™ Version 2.0 plus dye)	RR901Q	Takara
High-Capacity cDNA Reverse Transcription Kit	4368813	Applied Biosystems
PowerUp™ SYBR™ Green Master Mix	A25742	Applied Biosystems
Wizard® Plus SV Minipreps DNA Purification System	A1340	Promega
ImmunoCult™-XF T Cell Expansion Medium	10981	STEMCELL
Chromium Single Cell 3ʹ GEM, Library & Gel Bead Kit v3	1000075	10 × Genomics
Chromium Single Cell 5' Library & Gel Bead Kit	1000006	10 × Genomics
Chromium Single Cell V(D)J Enrichment Kit, Human T Cell	1000005	10 × Genomics
Anti-SUB1 antibody produced in rabbit	HPA001311	Sigma-Aldrich
LEGEND MAX™ Human FGL2 ELISA Kit	436907	Biolegend

## Sheet: Primers for RT qPCR
Primers for RT-qPCR
Gene	Primers
HMGB1	Forward: TATGGCAAAAGCGGACAAGG
	Reverse: CTTCGCAACATCACCAATGGA
HMGB2	Forward: CGCTATGACAGGGAGATGAAA
	Reverse: AACAGGAAGAAGGCAGATGG
MKI67	Forward: GCTTCTCTTCTGACCCTGATG
	Reverse: TCTGCGGTACTGTCTTCTTTG
IL2RA	Forward: AAAGCGGGTCACTCTATATGC
	Reverse: GGTGTCACTTGTTTCGTTGTG
CTLA4	Forward: GCCCTGCACTCTCCTGTTTTT
	Reverse: GGTTGCCGCACAGACTTCA
ENTPD1	Forward: CTTTGCTTGCTGTGGGGTTG
	Reverse: TGTGAGAAGAACCCGCATCC
FGL2	Forward: CAGGCTGATGACAACGGAGAC
	Reverse: TCCAGGCGACCATGAAGTACA
PRF1	Forward: AGTGCCGCTTCTACAGTTTC
	Reverse: GGTGCCGTAGTTGGAGATAAG
LGALS1	Forward: TCAAGCTGCCAGATGGATAC
	Reverse: TCAGTCAAAGGCCACACAT
TGFB1	Forward: GGCCTTTCCTGCTTCTCAT
	Reverse: CGTGGAGCTGAAGCAATAGT
GZMA	Forward: TCTCTCTCAGTTGTCGTTTCTCT
	Reverse: GCAGTCAACACCCAGTCTTTTG
GZMB	Forward: CTTCCTGATACGAGACGACTTC
	Reverse: CGGCTCCTGTTCTTTGATATTG
IL10	Forward: TCAAGGCGCATGTGAACTCC
	Reverse: GATGTCAAACTCACTCATGGCT
EBI3	Forward: CTCCCTACGTGCTCAATGTC
	Reverse: GCTTGATGATGTGCTCTGTTATG
IL12A	Forward: GCCCTGTGCCTTAGTAGTATTT
	Reverse: GATCCATCAGAAGCTTTGCATTC
FOXP3	Forward: GTGGCCCGGATGTGAGAAG
	Reverse: GGAGCCCTTGTCGGATGATG
SUB1	Forward: GGTGAGACTTCGAGAGCCCT
	Reverse: GCGAACACTAACGTACCTCATTT
RNA18S	Forward: CAGCCACCCGAGATTGAGCA
	Reverse: TAGTAGCGACGGGCGGTGTG
