# Supplementary material for: Single-cell transcriptomic analysis reveals disparate effector differentiation pathways in human Treg compartment
Source: Nat Commun. 2021 Jun 23;12:3913. doi: 10.1038/s41467-021-24213-6 (PMC8222404; doi:10.1038/s41467-021-24213-6)
Supplement: Supplementary file 3 — Supplementary Data 1-11 [file 41467_2021_24213_MOESM3_ESM.zip › Supplementary Data 1-11/Supplementary Data 11.xlsx]

## Sheet: Fig. 2c 
Supplementary Data 11. The one-way ANOVA results
Fig. 2c, FOXP3 MFI
Tukey's multiple comparisons test	Mean Diff.	95.00% CI of diff.	Significant?	Summary	Adjusted P Value
P5 vs. P3	-707.8	-2947 to 1532	No	ns	0.9748
P5 vs. P0	-2007	-4246 to 232.5	No	ns	0.1057
P5 vs. P1	-2565	-4804 to -325.7	Yes	*	0.016
P5 vs. P6	-2104	-4343 to 135.5	No	ns	0.078
P5 vs. P2	-6250	-8489 to -4010	Yes	****	<0.0001
P5 vs. P4	-797.5	-3037 to 1442	No	ns	0.95
P5 vs. P7	-10241	-12481 to -8002	Yes	****	<0.0001
P5 vs. P8	-7935	-10174 to -5695	Yes	****	<0.0001
P3 vs. P0	-1299	-3538 to 940.3	No	ns	0.5866
P3 vs. P1	-1857	-4097 to 382.0	No	ns	0.1645
P3 vs. P6	-1396	-3635 to 843.3	No	ns	0.4951
P3 vs. P2	-5542	-7781 to -3303	Yes	****	<0.0001
P3 vs. P4	-89.75	-2329 to 2150	No	ns	>0.9999
P3 vs. P7		-11773 to -7294	Yes	****	<0.0001
P3 vs. P8	-7227	-9466 to -4988	Yes	****	<0.0001
P0 vs. P1	-558.3	-2798 to 1681	No	ns	0.9944
P0 vs. P6	-97	-2336 to 2142	No	ns	>0.9999
P0 vs. P2	-4243	-6482 to -2004	Yes	****	<0.0001
P0 vs. P4	1209	-1030 to 3449	No	ns	0.6713
P0 vs. P7	-8235	-10474 to -5995	Yes	****	<0.0001
P0 vs. P8	-5928	-8167 to -3689	Yes	****	<0.0001
P1 vs. P6	461.3	-1778 to 2701	No	ns	0.9985
P1 vs. P2	-3685	-5924 to -1445	Yes	***	0.0002
P1 vs. P4	1768	-471.8 to 4007	No	ns	0.2108
P1 vs. P7	-7676	-9916 to -5437	Yes	****	<0.0001
P1 vs. P8	-5370	-7609 to -3130	Yes	****	<0.0001
P6 vs. P2	-4146	-6385 to -1907	Yes	****	<0.0001
P6 vs. P4	1306	-933.0 to 3546	No	ns	0.5797
P6 vs. P7	-8138	-10377 to -5898	Yes	****	<0.0001
P6 vs. P8	-5831	-8070 to -3592	Yes	****	<0.0001
P2 vs. P4	5452	3213 to 7692	Yes	****	<0.0001
P2 vs. P7	-3992	-6231 to -1752	Yes	****	<0.0001
P2 vs. P8	-1685	-3924 to 554.3	No	ns	0.2613
P4 vs. P7	-9444	-11683 to -7204	Yes	****	<0.0001
P4 vs. P8	-7137	-9377 to -4898	Yes	****	<0.0001
P7 vs. P8	2307	67.24 to 4546	Yes	*	0.0398

## Sheet: Fig. 2d 
Fig. 2d, KI67 MFI
Tukey's multiple comparisons test	Mean Diff.	95.00% CI of diff.	Significant?	Summary	Adjusted P Value
P5 vs. P3	6.667	-517.9 to 531.2	No	ns	>0.9999
P5 vs. P0	-112.3	-636.9 to 412.2	No	ns	0.997
P5 vs. P1	-15.67	-540.2 to 508.9	No	ns	>0.9999
P5 vs. P6	-57	-581.5 to 467.5	No	ns	>0.9999
P5 vs. P4	-26.67	-551.2 to 497.9	No	ns	>0.9999
P5 vs. P2	-452.3	-976.9 to 72.21	No	ns	0.1239
P5 vs. P7	-1247	-1771 to -722.1	Yes	****	<0.0001
P5 vs. P8	-4576	-5101 to -4051	Yes	****	<0.0001
P3 vs. P0	-119	-643.5 to 405.5	No	ns	0.9956
P3 vs. P1	-22.33	-546.9 to 502.2	No	ns	>0.9999
P3 vs. P6	-63.67	-588.2 to 460.9	No	ns	>0.9999
P3 vs. P4	-33.33	-557.9 to 491.2	No	ns	>0.9999
P3 vs. P2	-459	-983.5 to 65.54	No	ns	0.1143
P3 vs. P7	-1253	-1778 to -728.8	Yes	****	<0.0001
P3 vs. P8	-4583	-5107 to -4058	Yes	****	<0.0001
P0 vs. P1	96.67	-427.9 to 621.2	No	ns	0.9989
P0 vs. P6	55.33	-469.2 to 579.9	No	ns	>0.9999
P0 vs. P4	85.67	-438.9 to 610.2	No	ns	0.9996
P0 vs. P2	-340	-864.5 to 184.5	No	ns	0.4059
P0 vs. P7	-1134	-1659 to -609.8	Yes	****	<0.0001
P0 vs. P8	-4464	-4988 to -3939	Yes	****	<0.0001
P1 vs. P6	-41.33	-565.9 to 483.2	No	ns	>0.9999
P1 vs. P4	-11	-535.5 to 513.5	No	ns	>0.9999
P1 vs. P2	-436.7	-961.2 to 87.88	No	ns	0.149
P1 vs. P7	-1231	-1756 to -706.5	Yes	****	<0.0001
P1 vs. P8	-4560	-5085 to -4036	Yes	****	<0.0001
P6 vs. P4	30.33	-494.2 to 554.9	No	ns	>0.9999
P6 vs. P2	-395.3	-919.9 to 129.2	No	ns	0.2364
P6 vs. P7	-1190	-1714 to -665.1	Yes	****	<0.0001
P6 vs. P8	-4519	-5044 to -3994	Yes	****	<0.0001
P4 vs. P2	-425.7	-950.2 to 98.88	No	ns	0.1692
P4 vs. P7	-1220	-1745 to -695.5	Yes	****	<0.0001
P4 vs. P8	-4549	-5074 to -4025	Yes	****	<0.0001
P2 vs. P7	-794.3	-1319 to -269.8	Yes	**	0.0012
P2 vs. P8	-4124	-4648 to -3599	Yes	****	<0.0001
P7 vs. P8	-3329	-3854 to -2805	Yes	****	<0.0001

## Sheet: Fig. 2e 
Fig. 2e, Suppression (%)
Tukey's multiple comparisons test	Mean Diff.	95.00% CI of diff.	Significant?	Summary	Adjusted P Value
P5 vs. P3	0.08757	-13.24 to 13.41	No	ns	>0.9999
P5 vs. P0	-4.38	-17.71 to 8.945	No	ns	0.957
P5 vs. P1	-10.69	-24.01 to 2.638	No	ns	0.179
P5 vs. P6	-5.431	-18.76 to 7.894	No	ns	0.8727
P5 vs. P4	-11.61	-24.93 to 1.718	No	ns	0.1172
P5 vs. P2	-13.75	-27.08 to -0.4282	Yes	*	0.0401
P5 vs. P7	-24.53	-37.85 to -11.20	Yes	***	0.0001
P5 vs. P8	-22.91	-36.23 to -9.583	Yes	***	0.0003
P3 vs. P0	-4.468	-17.79 to 8.858	No	ns	0.9521
P3 vs. P1	-10.78	-24.10 to 2.550	No	ns	0.1721
P3 vs. P6	-5.519	-18.84 to 7.807	No	ns	0.8631
P3 vs. P4	-11.7	-25.02 to 1.631	No	ns	0.1124
P3 vs. P2	-13.84	-27.17 to -0.5158	Yes	*	0.0383
P3 vs. P7	-24.62	-37.94 to -11.29	Yes	***	0.0001
P3 vs. P8	-23	-36.32 to -9.670	Yes	***	0.0003
P0 vs. P1	-6.308	-19.63 to 7.018	No	ns	0.7623
P0 vs. P6	-1.051	-14.38 to 12.27	No	ns	>0.9999
P0 vs. P4	-7.227	-20.55 to 6.098	No	ns	0.6219
P0 vs. P2	-9.374	-22.70 to 3.952	No	ns	0.3096
P0 vs. P7	-20.15	-33.47 to -6.823	Yes	**	0.0013
P0 vs. P8	-18.53	-31.85 to -5.203	Yes	**	0.0031
P1 vs. P6	5.256	-8.069 to 18.58	No	ns	0.8906
P1 vs. P4	-0.9198	-14.25 to 12.41	No	ns	>0.9999
P1 vs. P2	-3.066	-16.39 to 10.26	No	ns	0.9952
P1 vs. P7	-13.84	-27.17 to -0.5158	Yes	*	0.0383
P1 vs. P8	-12.22	-25.55 to 1.105	No	ns	0.0872
P6 vs. P4	-6.176	-19.50 to 7.150	No	ns	0.7807
P6 vs. P2	-8.322	-21.65 to 5.003	No	ns	0.4514
P6 vs. P7	-19.1	-32.42 to -5.772	Yes	**	0.0022
P6 vs. P8	-17.48	-30.80 to -4.151	Yes	**	0.0054
P4 vs. P2	-2.146	-15.47 to 11.18	No	ns	0.9996
P4 vs. P7	-12.92	-26.25 to 0.4040	No	ns	0.0614
P4 vs. P8	-11.3	-24.63 to 2.025	No	ns	0.1354
P2 vs. P7	-10.78	-24.10 to 2.550	No	ns	0.1721
P2 vs. P8	-9.155	-22.48 to 4.171	No	ns	0.3366
P7 vs. P8	1.621	-11.70 to 14.95	No	ns	>0.9999

## Sheet: Supplementary Fig.4b 
Supplementary Fig. 4b, Mean FSC-A
Tukey's multiple comparisons test	Mean Diff.	95.00% CI of diff.	Significant?	Summary	Adjusted P Value
P5 vs. P3	-3046	-11061 to 4969	No	ns	0.9085
P5 vs. P0	-667.7	-8683 to 7348	No	ns	>0.9999
P5 vs. P1	-1932	-9947 to 6084	No	ns	0.9934
P5 vs. P6	1690	-6326 to 9705	No	ns	0.9973
P5 vs. P2	-7917	-15932 to 98.63	No	ns	0.0544
P5 vs. P4	-8331	-16347 to -316.0	Yes	*	0.0381
P5 vs. P7	-16679	-24695 to -8664	Yes	****	<0.0001
P5 vs. P8	-22943	-30958 to -14927	Yes	****	<0.0001
P3 vs. P0	2378	-5637 to 10394	No	ns	0.976
P3 vs. P1	1114	-6901 to 9130	No	ns	0.9999
P3 vs. P6	4736	-3280 to 12751	No	ns	0.5198
P3 vs. P2	-4871	-12886 to 3145	No	ns	0.4852
P3 vs. P4	-5285	-13301 to 2730	No	ns	0.3851
P3 vs. P7	-13633	-21649 to -5618	Yes	***	0.0003
P3 vs. P8	-19897	-27912 to -11881	Yes	****	<0.0001
P0 vs. P1	-1264	-9279 to 6751	No	ns	0.9997
P0 vs. P6	2357	-5658 to 10373	No	ns	0.9773
P0 vs. P2	-7249	-15264 to 766.3	No	ns	0.0947
P0 vs. P4	-7664	-15679 to 351.6	No	ns	0.0673
P0 vs. P7	-16012	-24027 to -7996	Yes	****	<0.0001
P0 vs. P8	-22275	-30290 to -14260	Yes	****	<0.0001
P1 vs. P6	3621	-4394 to 11637	No	ns	0.8018
P1 vs. P2	-5985	-14000 to 2030	No	ns	0.2457
P1 vs. P4	-6400	-14415 to 1616	No	ns	0.1828
P1 vs. P7	-14748	-22763 to -6732	Yes	***	0.0001
P1 vs. P8	-21011	-29026 to -12996	Yes	****	<0.0001
P6 vs. P2	-9606	-17622 to -1591	Yes	*	0.0123
P6 vs. P4	-10021	-18036 to -2006	Yes	**	0.0085
P6 vs. P7	-18369	-26384 to -10354	Yes	****	<0.0001
P6 vs. P8	-24632	-32648 to -16617	Yes	****	<0.0001
P2 vs. P4	-414.7	-8430 to 7601	No	ns	>0.9999
P2 vs. P7	-8763	-16778 to -747.4	Yes	*	0.0261
P2 vs. P8	-15026	-23041 to -7011	Yes	***	0.0001
P4 vs. P7	-8348	-16363 to -332.7	Yes	*	0.0375
P4 vs. P8	-14611	-22627 to -6596	Yes	***	0.0001
P7 vs. P8	-6263	-14279 to 1752	No	ns	0.2019

## Sheet: Supplementary Fig. 4c 
Supplementary Fig. 4c, Proliferation (%)
Tukey's multiple comparisons test	Mean Diff.	95.00% CI of diff.	Significant?	Summary	Adjusted P Value
P5 vs. P3	2.18	-21.21 to 25.57	No	ns	>0.9999
P5 vs. P0	14.4	-8.991 to 37.79	No	ns	0.534
P5 vs. P1	41.78	18.39 to 65.17	Yes	****	<0.0001
P5 vs. P6	40.18	16.79 to 63.57	Yes	****	<0.0001
P5 vs. P2	48.98	25.59 to 72.37	Yes	****	<0.0001
P5 vs. P4	14.74	-8.651 to 38.13	No	ns	0.5032
P5 vs. P7	49.44	26.05 to 72.83	Yes	****	<0.0001
P5 vs. P8	22.62	-0.7709 to 46.01	No	ns	0.0646
P3 vs. P0	12.22	-11.17 to 35.61	No	ns	0.7292
P3 vs. P1	39.6	16.21 to 62.99	Yes	****	<0.0001
P3 vs. P6	38	14.61 to 61.39	Yes	***	0.0002
P3 vs. P2	46.8	23.41 to 70.19	Yes	****	<0.0001
P3 vs. P4	12.56	-10.83 to 35.95	No	ns	0.7002
P3 vs. P7	47.26	23.87 to 70.65	Yes	****	<0.0001
P3 vs. P8	20.44	-2.951 to 43.83	No	ns	0.1275
P0 vs. P1	27.38	3.989 to 50.77	Yes	*	0.012
P0 vs. P6	25.78	2.389 to 49.17	Yes	*	0.0216
P0 vs. P2	34.58	11.19 to 57.97	Yes	***	0.0007
P0 vs. P4	0.34	-23.05 to 23.73	No	ns	>0.9999
P0 vs. P7	35.04	11.65 to 58.43	Yes	***	0.0006
P0 vs. P8	8.22	-15.17 to 31.61	No	ns	0.9601
P1 vs. P6	-1.6	-24.99 to 21.79	No	ns	>0.9999
P1 vs. P2	7.2	-16.19 to 30.59	No	ns	0.9819
P1 vs. P4	-27.04	-50.43 to -3.649	Yes	*	0.0136
P1 vs. P7	7.66	-15.73 to 31.05	No	ns	0.9736
P1 vs. P8	-19.16	-42.55 to 4.231	No	ns	0.1835
P6 vs. P2	8.8	-14.59 to 32.19	No	ns	0.9415
P6 vs. P4	-25.44	-48.83 to -2.049	Yes	*	0.0245
P6 vs. P7	9.26	-14.13 to 32.65	No	ns	0.9232
P6 vs. P8	-17.56	-40.95 to 5.831	No	ns	0.2773
P2 vs. P4	-34.24	-57.63 to -10.85	Yes	***	0.0008
P2 vs. P7	0.46	-22.93 to 23.85	No	ns	>0.9999
P2 vs. P8	-26.36	-49.75 to -2.969	Yes	*	0.0175
P4 vs. P7	34.7	11.31 to 58.09	Yes	***	0.0006
P4 vs. P8	7.88	-15.51 to 31.27	No	ns	0.9688
P7 vs. P8	-26.82	-50.21 to -3.429	Yes	*	0.0147

## Sheet: Supplementary Fig. 4d 
Supplementary Fig. 4d, Annexin V+ cells (%)
Tukey's multiple comparisons test	Mean Diff.	95.00% CI of diff.	Significant?	Summary	Adjusted P Value
P5 vs. P3	5.18	-27.36 to 37.72	No	ns	0.9998
P5 vs. P0	-5.08	-37.62 to 27.46	No	ns	0.9998
P5 vs. P1	-5.3	-37.84 to 27.24	No	ns	0.9998
P5 vs. P6	-6.24	-38.78 to 26.30	No	ns	0.9993
P5 vs. P2	-14.82	-47.36 to 17.72	No	ns	0.8475
P5 vs. P4	-3.72	-36.26 to 28.82	No	ns	>0.9999
P5 vs. P7	-24.98	-57.52 to 7.564	No	ns	0.2516
P5 vs. P8	-17.76	-50.30 to 14.78	No	ns	0.6822
P3 vs. P0	-10.26	-42.80 to 22.28	No	ns	0.979
P3 vs. P1	-10.48	-43.02 to 22.06	No	ns	0.9761
P3 vs. P6	-11.42	-43.96 to 21.12	No	ns	0.9604
P3 vs. P2	-20	-52.54 to 12.54	No	ns	0.5362
P3 vs. P4	-8.9	-41.44 to 23.64	No	ns	0.9915
P3 vs. P7	-30.16	-62.70 to 2.384	No	ns	0.0874
P3 vs. P8	-22.94	-55.48 to 9.604	No	ns	0.3551
P0 vs. P1	-0.22	-32.76 to 32.32	No	ns	>0.9999
P0 vs. P6	-1.16	-33.70 to 31.38	No	ns	>0.9999
P0 vs. P2	-9.74	-42.28 to 22.80	No	ns	0.9848
P0 vs. P4	1.36	-31.18 to 33.90	No	ns	>0.9999
P0 vs. P7	-19.9	-52.44 to 12.64	No	ns	0.5428
P0 vs. P8	-12.68	-45.22 to 19.86	No	ns	0.9294
P1 vs. P6	-0.94	-33.48 to 31.60	No	ns	>0.9999
P1 vs. P2	-9.52	-42.06 to 23.02	No	ns	0.9868
P1 vs. P4	1.58	-30.96 to 34.12	No	ns	>0.9999
P1 vs. P7	-19.68	-52.22 to 12.86	No	ns	0.5572
P1 vs. P8	-12.46	-45.00 to 20.08	No	ns	0.9357
P6 vs. P2	-8.58	-41.12 to 23.96	No	ns	0.9933
P6 vs. P4	2.52	-30.02 to 35.06	No	ns	>0.9999
P6 vs. P7	-18.74	-51.28 to 13.80	No	ns	0.619
P6 vs. P8	-11.52	-44.06 to 21.02	No	ns	0.9584
P2 vs. P4	11.1	-21.44 to 43.64	No	ns	0.9664
P2 vs. P7	-10.16	-42.70 to 22.38	No	ns	0.9802
P2 vs. P8	-2.94	-35.48 to 29.60	No	ns	>0.9999
P4 vs. P7	-21.26	-53.80 to 11.28	No	ns	0.4553
P4 vs. P8	-14.04	-46.58 to 18.50	No	ns	0.8817
P7 vs. P8	7.22	-25.32 to 39.76	No	ns	0.9979

## Sheet: Supplementary Fig. 4e 
Supplementary Fig. 4e, FOXP3- cells (%)
Tukey's multiple comparisons test	Mean Diff.	95.00% CI of diff.	Significant?	Summary	Adjusted P Value
P5 vs. P3	1.2	-16.44 to 18.84	No	ns	>0.9999
P5 vs. P0	6.875	-10.76 to 24.51	No	ns	0.9192
P5 vs. P1	2.175	-15.46 to 19.81	No	ns	>0.9999
P5 vs. P6	1.875	-15.76 to 19.51	No	ns	>0.9999
P5 vs. P2	0.25	-17.39 to 17.89	No	ns	>0.9999
P5 vs. P4	-37.65	-55.29 to -20.01	Yes	****	<0.0001
P5 vs. P7	2.125	-15.51 to 19.76	No	ns	>0.9999
P5 vs. P8	-5.575	-23.21 to 12.06	No	ns	0.9748
P3 vs. P0	5.675	-11.96 to 23.31	No	ns	0.972
P3 vs. P1	0.975	-16.66 to 18.61	No	ns	>0.9999
P3 vs. P6	0.675	-16.96 to 18.31	No	ns	>0.9999
P3 vs. P2	-0.95	-18.59 to 16.69	No	ns	>0.9999
P3 vs. P4	-38.85	-56.49 to -21.21	Yes	****	<0.0001
P3 vs. P7	0.925	-16.71 to 18.56	No	ns	>0.9999
P3 vs. P8	-6.775	-24.41 to 10.86	No	ns	0.9251
P0 vs. P1	-4.7	-22.34 to 12.94	No	ns	0.9913
P0 vs. P6	-5	-22.64 to 12.64	No	ns	0.9871
P0 vs. P2	-6.625	-24.26 to 11.01	No	ns	0.9334
P0 vs. P4	-44.53	-62.16 to -26.89	Yes	****	<0.0001
P0 vs. P7	-4.75	-22.39 to 12.89	No	ns	0.9907
P0 vs. P8	-12.45	-30.09 to 5.190	No	ns	0.3364
P1 vs. P6	-0.3	-17.94 to 17.34	No	ns	>0.9999
P1 vs. P2	-1.925	-19.56 to 15.71	No	ns	>0.9999
P1 vs. P4	-39.83	-57.46 to -22.19	Yes	****	<0.0001
P1 vs. P7	-0.05	-17.69 to 17.59	No	ns	>0.9999
P1 vs. P8	-7.75	-25.39 to 9.890	No	ns	0.8557
P6 vs. P2	-1.625	-19.26 to 16.01	No	ns	>0.9999
P6 vs. P4	-39.53	-57.16 to -21.89	Yes	****	<0.0001
P6 vs. P7	0.25	-17.39 to 17.89	No	ns	>0.9999
P6 vs. P8	-7.45	-25.09 to 10.19	No	ns	0.8799
P2 vs. P4	-37.9	-55.54 to -20.26	Yes	****	<0.0001
P2 vs. P7	1.875	-15.76 to 19.51	No	ns	>0.9999
P2 vs. P8	-5.825	-23.46 to 11.81	No	ns	0.9674
P4 vs. P7	39.78	22.14 to 57.41	Yes	****	<0.0001
P4 vs. P8	32.08	14.44 to 49.71	Yes	****	<0.0001
P7 vs. P8	-7.7	-25.34 to 9.940	No	ns	0.8599

## Sheet: Supplementary Fig. 4f 
Supplementary Fig. 4f, Helios- cells (%)
Tukey's multiple comparisons test	Mean Diff.	95.00% CI of diff.	Significant?	Summary	Adjusted P Value
P5 vs. P3	-5.775	-15.87 to 4.323	No	ns	0.6041
P5 vs. P0	14.51	4.410 to 24.61	Yes	**	0.0014
P5 vs. P1	15.62	5.525 to 25.72	Yes	***	0.0005
P5 vs. P6	16.8	6.700 to 26.90	Yes	***	0.0002
P5 vs. P4	-51.83	-61.92 to -41.73	Yes	****	<0.0001
P5 vs. P2	14.85	4.755 to 24.95	Yes	**	0.001
P5 vs. P8	4.95	-5.148 to 15.05	No	ns	0.77
P5 vs. P7	9.878	-0.2203 to 19.98	No	ns	0.0588
P3 vs. P0	20.28	10.18 to 30.38	Yes	****	<0.0001
P3 vs. P1	21.4	11.30 to 31.50	Yes	****	<0.0001
P3 vs. P6	22.57	12.47 to 32.67	Yes	****	<0.0001
P3 vs. P4	-46.05	-56.15 to -35.95	Yes	****	<0.0001
P3 vs. P2	20.63	10.53 to 30.73	Yes	****	<0.0001
P3 vs. P8	10.73	0.6272 to 20.82	Yes	*	0.0311
P3 vs. P7	15.65	5.555 to 25.75	Yes	***	0.0005
P0 vs. P1	1.115	-8.983 to 11.21	No	ns	>0.9999
P0 vs. P6	2.29	-7.808 to 12.39	No	ns	0.997
P0 vs. P4	-66.33	-76.43 to -56.23	Yes	****	<0.0001
P0 vs. P2	0.345	-9.753 to 10.44	No	ns	>0.9999
P0 vs. P8	-9.558	-19.66 to 0.5403	No	ns	0.0741
P0 vs. P7	-4.63	-14.73 to 5.468	No	ns	0.8256
P1 vs. P6	1.175	-8.923 to 11.27	No	ns	>0.9999
P1 vs. P4	-67.45	-77.55 to -57.35	Yes	****	<0.0001
P1 vs. P2	-0.77	-10.87 to 9.328	No	ns	>0.9999
P1 vs. P8	-10.67	-20.77 to -0.5747	Yes	*	0.0323
P1 vs. P7	-5.745	-15.84 to 4.353	No	ns	0.6104
P6 vs. P4	-68.62	-78.72 to -58.52	Yes	****	<0.0001
P6 vs. P2	-1.945	-12.04 to 8.153	No	ns	0.9991
P6 vs. P8	-11.85	-21.95 to -1.750	Yes	*	0.0127
P6 vs. P7	-6.92	-17.02 to 3.178	No	ns	0.3732
P4 vs. P2	66.68	56.58 to 76.78	Yes	****	<0.0001
P4 vs. P8	56.78	46.68 to 66.87	Yes	****	<0.0001
P4 vs. P7	61.7	51.60 to 71.80	Yes	****	<0.0001
P2 vs. P8	-9.903	-20.00 to 0.1953	No	ns	0.0578
P2 vs. P7	-4.975	-15.07 to 5.123	No	ns	0.7654
P8 vs. P7	4.928	-5.170 to 15.03	No	ns	0.7741
