# Supplementary material for: Single-cell transcriptomic analysis reveals disparate effector differentiation pathways in human Treg compartment
Source: Nat Commun. 2021 Jun 23;12:3913. doi: 10.1038/s41467-021-24213-6 (PMC8222404; doi:10.1038/s41467-021-24213-6)
Supplement: Supplementary file 3 — Supplementary Data 1-11 [file 41467_2021_24213_MOESM3_ESM.zip › Supplementary Data 1-11/Supplementary Data 5.xlsx]

## Sheet: HD_PB_BM_ FOXP3hi_subsets
Supplementary Data 5. The RNA expression differences between HD PB FOXP3hi subset and HD BM FOXP3hi subset or between HD PB MKI67hi subset and HD BM MKI67hi subset
The RNA expression differences between HD PB FOXP3hi subset and HD BM FOXP3hi subset
gene	p_val	avg_logFC	pct.1	pct.2	p_val_adj	group
TRBV20-1	0.01165	0.843187	0.141	0.079	1	up in HD PB
ATP2B4	1.17299e-10	0.83266	0.27	0.072	2.09813e-06	up in HD PB
CD74	4.23562e-09	0.786725	0.598	0.419	7.57625e-05	up in HD PB
STAM	2.93322e-09	0.765046	0.312	0.121	5.24665e-05	up in HD PB
CCR4	1.89396e-08	0.757123	0.272	0.094	0.000338773	up in HD PB
HLA-DRB5	4.13275e-09	0.734648	0.324	0.125	7.39225e-05	up in HD PB
LINC00861	2.73683e-08	0.708366	0.368	0.174	0.000489536	up in HD PB
CLDND1	5.21875e-08	0.667292	0.382	0.192	0.000933478	up in HD PB
PPP1R16B	1.9725e-06	0.637497	0.127	0.023	0.0352821	up in HD PB
PAG1	1.52606e-08	0.633501	0.375	0.17	0.000272966	up in HD PB
HLA-A	5.11402e-13	0.633435	0.953	0.875	9.14745e-09	up in HD PB
AHNAK	1.29122e-07	0.630421	0.56	0.381	0.00230961	up in HD PB
HLA-DRB1	2.9999e-06	0.626831	0.4	0.234	0.0536593	up in HD PB
FAM129A	4.82805e-08	0.622645	0.306	0.125	0.000863594	up in HD PB
HIST1H1E	1.75035e-06	0.615335	0.167	0.045	0.0313085	up in HD PB
FAM160B1	6.82027e-06	0.600102	0.219	0.087	0.121994	up in HD PB
PIK3R1	3.64168e-07	0.595497	0.411	0.226	0.00651387	up in HD PB
HLA-DRA	0.000262185	0.59028	0.19	0.091	1	up in HD PB
AC004687.1	0.000134446	0.586196	0.17	0.072	1	up in HD PB
FAS	7.71359e-06	0.577598	0.25	0.113	0.137973	up in HD PB
ANTXR2	1.49956e-06	0.563274	0.194	0.06	0.0268226	up in HD PB
PNRC1	3.20386e-06	0.553434	0.406	0.242	0.0573074	up in HD PB
DUSP16	6.42423e-05	0.553084	0.15	0.053	1	up in HD PB
PTBP3	1.0664e-05	0.547644	0.234	0.102	0.190748	up in HD PB
MAPRE2	7.02796e-06	0.542081	0.192	0.068	0.125709	up in HD PB
CTLA4	1.5228e-06	0.541722	0.373	0.196	0.0272384	up in HD PB
SELPLG	2.38496e-08	0.540396	0.554	0.336	0.000426597	up in HD PB
CD28	1.17254e-06	0.539071	0.31	0.143	0.0209733	up in HD PB
SGMS1	3.80953e-06	0.537877	0.156	0.042	0.0681411	up in HD PB
TRAM1	7.90538e-06	0.537335	0.237	0.102	0.141404	up in HD PB
HLA-F	6.4856e-08	0.534492	0.484	0.275	0.00116008	up in HD PB
SCAF8	3.27973e-05	0.530655	0.121	0.03	0.586645	up in HD PB
MBP	2.04095e-07	0.527427	0.362	0.177	0.00365064	up in HD PB
PIK3R5	3.62058e-05	0.519465	0.203	0.087	0.647613	up in HD PB
EWSR1	1.00393e-05	0.519249	0.27	0.132	0.179574	up in HD PB
PBXIP1	1.51537e-07	0.518544	0.536	0.347	0.00271055	up in HD PB
RHBDD2	3.60558e-05	0.513929	0.194	0.079	0.644931	up in HD PB
SYTL3	2.02096e-05	0.512713	0.192	0.072	0.361489	up in HD PB
CTSC	1.9597e-05	0.510215	0.286	0.147	0.350532	up in HD PB
MSN	4.23637e-05	0.506604	0.261	0.132	0.757759	up in HD PB
EMC3	0.000156446	0.506461	0.143	0.053	1	up in HD PB
ARL6IP5	4.15791e-06	0.506128	0.478	0.313	0.0743726	up in HD PB
DERL1	2.76266e-05	0.499039	0.141	0.042	0.494158	up in HD PB
TCF12	1.7299e-05	0.493738	0.163	0.053	0.309428	up in HD PB
SUCO	3.0664e-05	0.485882	0.134	0.038	0.548488	up in HD PB
TTN	0.000229972	0.485863	0.35	0.223	1	up in HD PB
NORAD	3.53094e-06	0.484582	0.188	0.06	0.0631579	up in HD PB
HLA-DPB1	8.68327e-05	0.482921	0.33	0.2	1	up in HD PB
IKZF2	1.66966e-06	0.482881	0.384	0.204	0.0298653	up in HD PB
FLNA	2.57497e-06	0.48114	0.446	0.275	0.0460584	up in HD PB
ETNK1	4.44213e-05	0.478552	0.201	0.083	0.794564	up in HD PB
HLA-DPA1	0.000268357	0.477188	0.299	0.181	1	up in HD PB
SYNE2	3.94962e-06	0.476456	0.54	0.381	0.0706468	up in HD PB
XIST	0.000152168	0.476448	0.179	0.075	1	up in HD PB
AC116366.3	9.91592e-05	0.472184	0.114	0.03	1	up in HD PB
IL10RA	3.26857e-06	0.470716	0.565	0.404	0.0584649	up in HD PB
ITK	6.54507e-05	0.469159	0.467	0.325	1	up in HD PB
GNPAT	0.000104064	0.468897	0.125	0.038	1	up in HD PB
CTSA	7.94114e-05	0.468159	0.196	0.083	1	up in HD PB
PPIB	1.73812e-05	0.467969	0.357	0.208	0.310897	up in HD PB
TMX4	1.18009e-05	0.465335	0.243	0.106	0.211083	up in HD PB
BORCS5	5.85035e-05	0.465236	0.132	0.038	1	up in HD PB
PDE3B	3.84682e-07	0.464854	0.395	0.196	0.00688082	up in HD PB
DBF4	0.000342139	0.463749	0.132	0.049	1	up in HD PB
UBE2D2	0.000110143	0.46356	0.308	0.181	1	up in HD PB
SLC16A7	0.00100593	0.463526	0.17	0.083	1	up in HD PB
PRDM1	0.0104386	0.462532	0.246	0.174	1	up in HD PB
KDM6A	9.93426e-05	0.461526	0.196	0.087	1	up in HD PB
PSAP	7.84277e-06	0.458427	0.364	0.196	0.140284	up in HD PB
GPR174	3.03126e-05	0.457368	0.241	0.109	0.542201	up in HD PB
SHISA5	4.99253e-06	0.457348	0.279	0.121	0.0893014	up in HD PB
NLRC3	0.00103784	0.456938	0.17	0.083	1	up in HD PB
SERPINB1	0.00175794	0.456742	0.134	0.06	1	up in HD PB
CAMK4	9.68393e-08	0.456633	0.473	0.264	0.00173216	up in HD PB
LRRFIP1	3.32775e-05	0.455831	0.324	0.177	0.595235	up in HD PB
SLFN5	1.16538e-05	0.45492	0.404	0.245	0.208452	up in HD PB
CD44	1.02193e-07	0.453993	0.569	0.37	0.00182793	up in HD PB
SCAMP2	7.15226e-05	0.452854	0.241	0.117	1	up in HD PB
SERPINB9	0.000728246	0.450884	0.152	0.068	1	up in HD PB
CEP350	0.00623118	0.446336	0.194	0.121	1	up in HD PB
TMEM9B	1.39966e-05	0.446209	0.154	0.045	0.250357	up in HD PB
CNST	2.38475e-05	0.444107	0.301	0.158	0.42656	up in HD PB
HLA-E	4.08919e-10	0.444105	0.879	0.781	7.31433e-06	up in HD PB
ZFC3H1	1.6266e-05	0.443031	0.212	0.083	0.29095	up in HD PB
ASXL2	0.000152411	0.442788	0.112	0.03	1	up in HD PB
CEP95	0.000192641	0.442445	0.183	0.079	1	up in HD PB
TNFRSF1B	5.32944e-05	0.441937	0.462	0.306	0.953277	up in HD PB
SYNGR2	0.000368557	0.441461	0.241	0.132	1	up in HD PB
SQSTM1	4.42112e-05	0.440553	0.301	0.158	0.790805	up in HD PB
TMED5	0.000224886	0.439123	0.174	0.075	1	up in HD PB
GPRIN3	1.09039e-05	0.438944	0.243	0.102	0.195038	up in HD PB
GNG2	0.000568847	0.436637	0.214	0.113	1	up in HD PB
MGMT	0.00121291	0.436005	0.112	0.042	1	up in HD PB
MTPN	0.000641255	0.434943	0.132	0.053	1	up in HD PB
IQGAP1	2.83586e-05	0.434624	0.324	0.17	0.50725	up in HD PB
CBLL1	0.00316201	0.434477	0.127	0.06	1	up in HD PB
EIF1B	0.00619248	0.433965	0.158	0.091	1	up in HD PB
LCP1	2.16134e-06	0.433546	0.48	0.294	0.0386599	up in HD PB
SRGN	0.000539945	0.43307	0.462	0.34	1	up in HD PB
RAB8B	0.000170836	0.431483	0.145	0.053	1	up in HD PB
SMC6	0.00153708	0.431021	0.138	0.064	1	up in HD PB
GBP5	4.98571e-06	0.429692	0.422	0.253	0.0891794	up in HD PB
TTC39C	0.00010312	0.429638	0.348	0.208	1	up in HD PB
IL2RA	0.00231609	0.429402	0.275	0.174	1	up in HD PB
XRN1	0.00209418	0.429252	0.203	0.117	1	up in HD PB
SAMSN1	0.00252211	0.424482	0.283	0.185	1	up in HD PB
GATA3	0.00325427	0.42421	0.208	0.125	1	up in HD PB
TMED10	0.000232397	0.422208	0.217	0.109	1	up in HD PB
DIP2B	0.000144223	0.421969	0.158	0.06	1	up in HD PB
LIME1	0.000733916	0.420878	0.223	0.121	1	up in HD PB
CD99	1.45142e-05	0.420601	0.471	0.309	0.259616	up in HD PB
LPP	0.00115213	0.420325	0.123	0.049	1	up in HD PB
TMEM123	0.000211127	0.419274	0.357	0.23	1	up in HD PB
CLSTN1	0.000187488	0.41696	0.208	0.098	1	up in HD PB
CCDC141	0.00283525	0.416765	0.174	0.094	1	up in HD PB
BTG2	0.00335191	0.416683	0.306	0.208	1	up in HD PB
GSTK1	1.04265e-05	0.416415	0.612	0.438	0.186498	up in HD PB
GLIPR1	0.00195363	0.414665	0.194	0.106	1	up in HD PB
VIM	8.19725e-07	0.41319	0.578	0.389	0.0146624	up in HD PB
P2RY8	1.42882e-05	0.412657	0.292	0.147	0.255573	up in HD PB
MCUB	0.00346422	0.411784	0.223	0.136	1	up in HD PB
SDHA	2.99184e-05	0.411438	0.205	0.083	0.53515	up in HD PB
HLA-C	1.87055e-10	0.411387	0.944	0.887	3.34586e-06	up in HD PB
EPSTI1	0.000427739	0.410315	0.103	0.03	1	up in HD PB
CD82	0.000207167	0.409351	0.214	0.102	1	up in HD PB
PTDSS1	0.00106289	0.409306	0.134	0.057	1	up in HD PB
HSPA5	2.29655e-05	0.407805	0.362	0.196	0.410784	up in HD PB
ELF1	3.81322e-05	0.407452	0.339	0.192	0.68207	up in HD PB
CASP8	0.000125562	0.407245	0.353	0.208	1	up in HD PB
PELI1	3.78554e-05	0.407102	0.277	0.136	0.677119	up in HD PB
SLFN12L	0.000165795	0.405918	0.172	0.072	1	up in HD PB
INO80D	0.00576961	0.405706	0.118	0.057	1	up in HD PB
PHTF2	0.00038295	0.405167	0.174	0.079	1	up in HD PB
ITGB1	6.59386e-06	0.404793	0.531	0.374	0.117944	up in HD PB
HCLS1	5.96338e-05	0.403415	0.435	0.279	1	up in HD PB
EMB	0.000137917	0.403378	0.272	0.147	1	up in HD PB
RAB5A	0.00210664	0.401876	0.123	0.053	1	up in HD PB
SLC38A1	7.39735e-05	0.401794	0.417	0.257	1	up in HD PB
ATG13	0.000940349	0.400259	0.114	0.042	1	up in HD PB
F5	0.00528409	0.39895	0.125	0.06	1	up in HD PB
WAPL	0.000815538	0.397193	0.154	0.068	1	up in HD PB
LY6E	0.000961132	0.396696	0.261	0.155	1	up in HD PB
TMX1	7.31532e-05	0.395438	0.154	0.053	1	up in HD PB
PI16	0.000340175	0.394492	0.145	0.057	1	up in HD PB
ST8SIA4	0.000211181	0.394247	0.172	0.072	1	up in HD PB
TENT2	0.000469469	0.392508	0.15	0.06	1	up in HD PB
TPP1	0.000770786	0.392389	0.203	0.106	1	up in HD PB
EPC1	4.20378e-05	0.392242	0.484	0.332	0.75193	up in HD PB
SERINC1	0.000286817	0.392197	0.277	0.151	1	up in HD PB
ITGB2	7.44198e-05	0.390587	0.446	0.291	1	up in HD PB
IFITM1	0.000232201	0.39057	0.556	0.411	1	up in HD PB
ICOS	0.00250417	0.390565	0.225	0.132	1	up in HD PB
DDX6	0.000107275	0.390457	0.357	0.211	1	up in HD PB
TMEM50A	0.00277798	0.390078	0.23	0.136	1	up in HD PB
GMIP	0.000470656	0.389348	0.103	0.03	1	up in HD PB
PCNX1	0.000234913	0.388659	0.228	0.113	1	up in HD PB
NRDC	0.00371126	0.388152	0.143	0.072	1	up in HD PB
MTDH	6.07107e-05	0.388029	0.373	0.226	1	up in HD PB
ANXA2	0.00194508	0.384552	0.179	0.094	1	up in HD PB
GPR89B	0.000371153	0.38392	0.105	0.03	1	up in HD PB
HNRNPA2B1	2.87683e-05	0.383497	0.67	0.528	0.514579	up in HD PB
PRKAR2A	0.00250534	0.383483	0.127	0.057	1	up in HD PB
KIAA1551	0.000495816	0.382888	0.444	0.325	1	up in HD PB
TMF1	0.00852972	0.382291	0.15	0.083	1	up in HD PB
RAP1GDS1	0.00205626	0.382211	0.134	0.06	1	up in HD PB
WNK1	0.000237161	0.381541	0.257	0.14	1	up in HD PB
CCM2	0.000265137	0.380734	0.266	0.147	1	up in HD PB
DPYD	0.00297688	0.380516	0.261	0.162	1	up in HD PB
UTRN	0.0026749	0.380409	0.252	0.155	1	up in HD PB
RIN3	0.000829122	0.380259	0.123	0.045	1	up in HD PB
SH3BGRL	0.00265629	0.379489	0.161	0.083	1	up in HD PB
KDELR1	0.000698823	0.378185	0.116	0.042	1	up in HD PB
RNF149	0.000105963	0.377801	0.404	0.257	1	up in HD PB
MAN2B2	0.00131324	0.376874	0.118	0.045	1	up in HD PB
CANX	0.000149504	0.376871	0.234	0.113	1	up in HD PB
CD5	0.000123396	0.375952	0.357	0.211	1	up in HD PB
CHIC2	0.020339	0.374045	0.105	0.057	1	up in HD PB
BRWD1	0.000156484	0.372685	0.254	0.128	1	up in HD PB
LAMP1	4.08403e-05	0.372382	0.27	0.132	0.730511	up in HD PB
DNAJB1	0.00101511	0.372174	0.317	0.204	1	up in HD PB
DDHD1	0.00141138	0.371621	0.219	0.121	1	up in HD PB
WASF2	0.00265152	0.370008	0.246	0.151	1	up in HD PB
SF1	7.71297e-06	0.369664	0.685	0.513	0.137962	up in HD PB
OTULINL	0.000922073	0.368634	0.127	0.049	1	up in HD PB
EML4	2.65175e-05	0.368078	0.498	0.325	0.474318	up in HD PB
APH1A	0.00435024	0.367712	0.132	0.064	1	up in HD PB
CCNK	0.00283989	0.367501	0.127	0.057	1	up in HD PB
TOX	0.00396575	0.366973	0.156	0.083	1	up in HD PB
TAF15	0.00220197	0.365213	0.221	0.128	1	up in HD PB
CD247	4.2367e-05	0.364999	0.435	0.272	0.757819	up in HD PB
MALT1	0.00286182	0.364689	0.109	0.045	1	up in HD PB
SNRK	0.00469412	0.364261	0.192	0.113	1	up in HD PB
CDS2	0.000551153	0.363472	0.121	0.042	1	up in HD PB
ZNF326	0.00352082	0.363291	0.103	0.042	1	up in HD PB
KLHL28	0.000628494	0.363263	0.107	0.034	1	up in HD PB
CCNT1	0.00487753	0.363105	0.192	0.113	1	up in HD PB
TRPM7	0.00216762	0.361811	0.141	0.064	1	up in HD PB
LRRC8C	0.00212456	0.361437	0.179	0.094	1	up in HD PB
ARPP19	0.00580336	0.360542	0.114	0.053	1	up in HD PB
C6orf89	0.00151587	0.359235	0.138	0.06	1	up in HD PB
RB1	0.00122494	0.359091	0.136	0.057	1	up in HD PB
CALR	0.000942443	0.358757	0.299	0.181	1	up in HD PB
IFNAR1	0.00311776	0.358251	0.121	0.053	1	up in HD PB
AL390728.5	0.00204166	0.358115	0.109	0.042	1	up in HD PB
S1PR1	0.000552212	0.357907	0.183	0.087	1	up in HD PB
APBB1IP	0.0011155	0.357769	0.319	0.208	1	up in HD PB
ARCN1	0.00227339	0.357239	0.107	0.042	1	up in HD PB
ATP2B1	5.51818e-05	0.357125	0.315	0.17	0.987037	up in HD PB
LRRFIP2	0.000177736	0.356569	0.105	0.026	1	up in HD PB
MAN2A1	0.00987636	0.356487	0.141	0.075	1	up in HD PB
MATR3.1	0.000134293	0.356201	0.259	0.128	1	up in HD PB
TNFRSF14	0.00522418	0.355948	0.167	0.094	1	up in HD PB
ELOVL5	0.000396452	0.355763	0.239	0.125	1	up in HD PB
DNAJB14	0.000524906	0.355395	0.221	0.113	1	up in HD PB
PRKCSH	0.00602055	0.354903	0.134	0.068	1	up in HD PB
KLF3	0.00186984	0.354742	0.259	0.155	1	up in HD PB
ERGIC2	0.00793124	0.35456	0.116	0.057	1	up in HD PB
ETS1	0.000698159	0.353814	0.375	0.257	1	up in HD PB
TMEM43	0.000349333	0.352431	0.112	0.034	1	up in HD PB
TAPBP	3.3989e-06	0.351237	0.469	0.275	0.0607962	up in HD PB
TOP1	0.00205376	0.351203	0.103	0.038	1	up in HD PB
CYP20A1	0.00558128	0.350404	0.163	0.091	1	up in HD PB
PGK1	0.00255073	0.350027	0.248	0.151	1	up in HD PB
ADAM10	0.00180809	0.349453	0.279	0.166	1	up in HD PB
EZR	0.000527388	0.348525	0.386	0.257	1	up in HD PB
CTSS	0.00158172	0.348396	0.203	0.109	1	up in HD PB
FYB1	2.13944e-05	0.348147	0.652	0.494	0.382681	up in HD PB
LTB	0.005939	0.347664	0.621	0.543	1	up in HD PB
PARP15	0.00163157	0.346957	0.196	0.106	1	up in HD PB
INPP5K	0.00304725	0.345148	0.114	0.049	1	up in HD PB
CDC42SE1	0.000836507	0.345081	0.286	0.174	1	up in HD PB
P2RY10	0.00350522	0.344749	0.136	0.064	1	up in HD PB
P4HB	0.00303548	0.344033	0.172	0.091	1	up in HD PB
SH3KBP1	0.00410407	0.342823	0.266	0.17	1	up in HD PB
TLK1	0.00120078	0.342468	0.219	0.121	1	up in HD PB
CLTC	0.0041268	0.340967	0.118	0.053	1	up in HD PB
PJA2	0.00175891	0.339686	0.158	0.075	1	up in HD PB
NCOA2	0.00657331	0.339612	0.107	0.049	1	up in HD PB
BCL2	0.00199572	0.339424	0.192	0.102	1	up in HD PB
DMTF1	0.0225165	0.339078	0.105	0.057	1	up in HD PB
PDIA6	0.00124787	0.338359	0.167	0.079	1	up in HD PB
SLC38A10	0.00828655	0.337669	0.156	0.087	1	up in HD PB
IL2RB	0.0067613	0.337336	0.225	0.143	1	up in HD PB
GPR183	0.014364	0.337249	0.208	0.136	1	up in HD PB
RIPOR2	1.72304e-05	0.337191	0.545	0.362	0.3082	up in HD PB
RIOK3	0.000337297	0.336897	0.181	0.079	1	up in HD PB
SLC30A5	0.00365405	0.335365	0.103	0.042	1	up in HD PB
SMAP2	0.00854147	0.335182	0.136	0.072	1	up in HD PB
EMP3	0.00331679	0.333218	0.438	0.325	1	up in HD PB
CDC14A	0.0302579	0.33267	0.163	0.106	1	up in HD PB
CNPPD1	0.00867049	0.332257	0.152	0.083	1	up in HD PB
ZNF160	0.0148434	0.331665	0.105	0.053	1	up in HD PB
DDOST	0.000363564	0.331371	0.203	0.098	1	up in HD PB
CKLF	0.0433213	0.330778	0.143	0.094	1	up in HD PB
WAS	0.0126823	0.330308	0.196	0.125	1	up in HD PB
ZYX	0.0122999	0.330277	0.161	0.098	1	up in HD PB
NR3C1	0.000402503	0.329319	0.257	0.136	1	up in HD PB
PTPRC	3.84216e-10	0.329292	0.917	0.785	6.87246e-06	up in HD PB
CAPN2	0.000823591	0.328906	0.217	0.113	1	up in HD PB
PTPRCAP	0.00102797	0.328462	0.438	0.309	1	up in HD PB
ATP5PB	0.0420108	0.328447	0.107	0.064	1	up in HD PB
MMS19	0.000969856	0.32775	0.103	0.034	1	up in HD PB
TMED4	0.000152265	0.327745	0.25	0.125	1	up in HD PB
B2M	0.000717238	0.32771	0.978	0.981	1	up in HD PB
LNPEP	0.00172306	0.327405	0.368	0.257	1	up in HD PB
CCR10	0.00153389	0.326827	0.105	0.038	1	up in HD PB
EPM2AIP1	0.00525584	0.326818	0.105	0.045	1	up in HD PB
SEC11A	0.00614085	0.326481	0.163	0.091	1	up in HD PB
PDCD6IP	0.00713609	0.326465	0.174	0.102	1	up in HD PB
TAP1	0.000628448	0.32543	0.306	0.185	1	up in HD PB
LUC7L2	0.000451361	0.325258	0.161	0.068	1	up in HD PB
ITGA6	0.00492233	0.323142	0.127	0.06	1	up in HD PB
RAB2A	0.00484974	0.323099	0.179	0.102	1	up in HD PB
GON4L	0.00661267	0.322355	0.174	0.098	1	up in HD PB
RBBP4	0.00272524	0.32235	0.158	0.079	1	up in HD PB
SH2D1A	0.00212155	0.32199	0.103	0.038	1	up in HD PB
SLC44A2	0.00747537	0.321854	0.172	0.098	1	up in HD PB
ATP6V0C	0.00150247	0.321463	0.194	0.102	1	up in HD PB
NUFIP2	0.000393251	0.320061	0.165	0.068	1	up in HD PB
NSF	0.011137	0.32	0.19	0.117	1	up in HD PB
ITM2A	0.00483633	0.319744	0.268	0.166	1	up in HD PB
C1orf52	0.00680789	0.31905	0.103	0.045	1	up in HD PB
STK38	0.00268706	0.318106	0.277	0.174	1	up in HD PB
ARL4C	0.00840545	0.317152	0.25	0.166	1	up in HD PB
SUN2	0.0011017	0.316865	0.404	0.272	1	up in HD PB
NIN	0.00249406	0.316789	0.118	0.049	1	up in HD PB
ABI1	0.000738471	0.315982	0.192	0.094	1	up in HD PB
MAL	0.0129224	0.315659	0.176	0.106	1	up in HD PB
ARHGEF6	0.00470372	0.314972	0.181	0.102	1	up in HD PB
PSMD7	0.042747	0.314959	0.15	0.098	1	up in HD PB
TRIM14	0.0214907	0.314644	0.141	0.083	1	up in HD PB
SLC38A2	0.0045634	0.314297	0.214	0.128	1	up in HD PB
FOXN3	0.0232166	0.314265	0.192	0.128	1	up in HD PB
ITGB7	0.00139145	0.314149	0.362	0.245	1	up in HD PB
CHST11	0.00332391	0.314009	0.156	0.079	1	up in HD PB
TM9SF2	0.00247322	0.313616	0.176	0.091	1	up in HD PB
CYB5R3	0.00129253	0.313166	0.107	0.038	1	up in HD PB
KCNA3	0.00183029	0.312476	0.154	0.072	1	up in HD PB
SEL1L	0.00225935	0.31199	0.147	0.068	1	up in HD PB
PDIA3	0.00157837	0.311873	0.368	0.249	1	up in HD PB
CD84	0.00106354	0.310456	0.199	0.102	1	up in HD PB
SKAP1	0.000256361	0.310225	0.489	0.336	1	up in HD PB
ACIN1	0.00436572	0.310081	0.188	0.106	1	up in HD PB
ZNF638	0.00847255	0.308851	0.192	0.113	1	up in HD PB
WIPF1	0.0315081	0.307861	0.342	0.264	1	up in HD PB
STAT1	0.000811579	0.306975	0.223	0.121	1	up in HD PB
H2AFY	0.00244212	0.306921	0.118	0.049	1	up in HD PB
OCIAD1	0.00925918	0.306376	0.167	0.098	1	up in HD PB
HLA-B	8.64743e-07	0.305866	0.922	0.83	0.0154677	up in HD PB
VTI1A	0.0160476	0.30574	0.109	0.057	1	up in HD PB
PDE4B	0.00222999	0.304848	0.266	0.166	1	up in HD PB
ZNF451	0.0036646	0.30467	0.121	0.053	1	up in HD PB
WWP1	0.00888435	0.304068	0.125	0.064	1	up in HD PB
TMEM59	0.0164743	0.303761	0.295	0.211	1	up in HD PB
RAB14	0.0214526	0.303703	0.163	0.102	1	up in HD PB
BRAF	0.0199316	0.30337	0.103	0.053	1	up in HD PB
CLK4	0.0067504	0.303094	0.118	0.057	1	up in HD PB
PRF1	0.00356063	0.303067	0.116	0.049	1	up in HD PB
ZNF721	0.00792841	0.302874	0.152	0.083	1	up in HD PB
TGFB1	0.0469002	0.302867	0.112	0.068	1	up in HD PB
RGCC	0.0588165	0.302468	0.17	0.121	1	up in HD PB
CAPZA1	0.013045	0.301847	0.237	0.162	1	up in HD PB
FBXW11	0.00498669	0.301508	0.123	0.057	1	up in HD PB
RAC1	0.0538408	0.301507	0.118	0.075	1	up in HD PB
LRPPRC	0.00844354	0.301407	0.116	0.057	1	up in HD PB
SGTB	0.00579344	0.300588	0.228	0.14	1	up in HD PB
RB1CC1	0.0301302	0.300483	0.158	0.102	1	up in HD PB
RNF167	0.00761232	0.299682	0.152	0.083	1	up in HD PB
RHOG	0.00512926	0.29968	0.203	0.121	1	up in HD PB
CDKN1B	0.000549996	0.299617	0.424	0.291	1	up in HD PB
KIF2A	0.00638435	0.299589	0.21	0.128	1	up in HD PB
MFSD8	0.0166751	0.299469	0.109	0.057	1	up in HD PB
POLR1D	0.00998569	0.298858	0.103	0.049	1	up in HD PB
HBP1	0.0560109	0.298739	0.118	0.075	1	up in HD PB
CNN2	0.0096633	0.298125	0.223	0.143	1	up in HD PB
MON2	0.0100309	0.298015	0.17	0.098	1	up in HD PB
ECE1	0.0029764	0.297927	0.127	0.057	1	up in HD PB
FKBP8	0.0456424	0.297757	0.141	0.091	1	up in HD PB
DICER1	0.00948329	0.297689	0.132	0.068	1	up in HD PB
EIF4G2	0.000259163	0.297073	0.324	0.189	1	up in HD PB
NCKAP1L	0.000675867	0.297012	0.199	0.094	1	up in HD PB
MIER1	0.00520854	0.296951	0.152	0.079	1	up in HD PB
TRA2A	0.00288686	0.296479	0.277	0.174	1	up in HD PB
MAX	0.00205079	0.296452	0.221	0.125	1	up in HD PB
LMAN1	0.000243706	0.296358	0.179	0.075	1	up in HD PB
ZFYVE27	0.00650489	0.295888	0.125	0.06	1	up in HD PB
CRY1	0.00885073	0.293961	0.145	0.079	1	up in HD PB
GOLGB1	0.025346	0.293952	0.152	0.094	1	up in HD PB
LAPTM5	0.00360694	0.293939	0.433	0.317	1	up in HD PB
RNF111	0.00429063	0.293775	0.125	0.057	1	up in HD PB
GPBP1L1	0.0182798	0.293401	0.114	0.06	1	up in HD PB
SPTBN1	0.0102727	0.293247	0.174	0.102	1	up in HD PB
TESPA1	0.00641975	0.293229	0.114	0.053	1	up in HD PB
ATP8B2	0.0209715	0.29299	0.165	0.102	1	up in HD PB
TMEM263	0.0120941	0.292307	0.103	0.049	1	up in HD PB
RNPC3	0.00248143	0.292195	0.223	0.128	1	up in HD PB
SELL	0.00625406	0.29199	0.527	0.419	1	up in HD PB
RPN1	0.00117549	0.291645	0.179	0.087	1	up in HD PB
ALOX5AP	0.00100153	0.291481	0.23	0.128	1	up in HD PB
SNHG15	0.0252936	0.291113	0.121	0.068	1	up in HD PB
DDX39A	0.00859574	0.290909	0.167	0.094	1	up in HD PB
KLF12	0.0222067	0.290677	0.127	0.072	1	up in HD PB
PPP2R5E	0.00235391	0.290641	0.109	0.042	1	up in HD PB
CSGALNACT1	0.0691878	0.290604	0.129	0.087	1	up in HD PB
EXOC4	0.0348781	0.290113	0.121	0.072	1	up in HD PB
RTN4	0.00262599	0.290043	0.243	0.143	1	up in HD PB
MLX	0.0267849	0.289977	0.109	0.06	1	up in HD PB
TMEM109	0.0188427	0.28991	0.127	0.072	1	up in HD PB
PVT1	0.0198073	0.289856	0.103	0.053	1	up in HD PB
TXNDC12	0.0148125	0.288786	0.112	0.057	1	up in HD PB
SLC16A1-AS1	0.00961352	0.288264	0.105	0.049	1	up in HD PB
GRSF1	0.0104553	0.28814	0.109	0.053	1	up in HD PB
SELENOI	0.00238156	0.28785	0.109	0.042	1	up in HD PB
LINC01089	0.00679883	0.287697	0.15	0.079	1	up in HD PB
RLF	0.00035999	0.287681	0.147	0.057	1	up in HD PB
CD47	0.00426451	0.287284	0.417	0.321	1	up in HD PB
CD96	0.00761504	0.287085	0.217	0.136	1	up in HD PB
TXNDC11	0.0083656	0.287075	0.134	0.068	1	up in HD PB
NPAT	0.00661119	0.286539	0.129	0.064	1	up in HD PB
WDR43	0.00339435	0.286472	0.132	0.06	1	up in HD PB
SOD2	0.00732159	0.28634	0.143	0.075	1	up in HD PB
UBE2B	0.02098	0.285695	0.248	0.177	1	up in HD PB
RC3H2	0.017809	0.283703	0.114	0.06	1	up in HD PB
CYB5B	0.0189646	0.282778	0.118	0.064	1	up in HD PB
TIGIT	0.0248781	0.282607	0.261	0.185	1	up in HD PB
COPA	0.00887752	0.28226	0.179	0.106	1	up in HD PB
JPX	0.00351623	0.281716	0.152	0.075	1	up in HD PB
GBP1	0.0475264	0.281026	0.116	0.072	1	up in HD PB
SUMF2	0.0601887	0.280619	0.176	0.125	1	up in HD PB
DDX60L	0.0217888	0.280416	0.103	0.053	1	up in HD PB
MLLT3	0.0442492	0.279812	0.152	0.098	1	up in HD PB
TPP2	0.00737975	0.278661	0.158	0.087	1	up in HD PB
FCMR	0.00100862	0.277871	0.493	0.351	1	up in HD PB
DIAPH1	0.0222127	0.27744	0.239	0.166	1	up in HD PB
ANKRD10	0.0818746	0.277401	0.105	0.068	1	up in HD PB
MYCBP2	0.00907945	0.277296	0.288	0.2	1	up in HD PB
CYTIP	0.000465806	0.276043	0.4	0.257	1	up in HD PB
TNKS2	0.0070491	0.275693	0.118	0.057	1	up in HD PB
MFSD14A	0.001395	0.274313	0.143	0.06	1	up in HD PB
FRYL	0.00187096	0.27376	0.21	0.113	1	up in HD PB
DNAJB9	0.00818578	0.273439	0.118	0.057	1	up in HD PB
DUSP4	0.0433357	0.273407	0.172	0.117	1	up in HD PB
SLC2A3	0.00169716	0.273383	0.404	0.275	1	up in HD PB
DHX36	0.020997	0.272725	0.156	0.094	1	up in HD PB
ZNF292	0.00291363	0.272638	0.373	0.257	1	up in HD PB
BIN2	0.0145354	0.272545	0.268	0.189	1	up in HD PB
TRIP12	0.00511353	0.272531	0.134	0.064	1	up in HD PB
PNRC2	0.0301915	0.272317	0.154	0.098	1	up in HD PB
CLIC1	0.0139419	0.271794	0.283	0.204	1	up in HD PB
VPS13C	0.00783657	0.271721	0.312	0.215	1	up in HD PB
ANP32B	0.0670128	0.271695	0.185	0.136	1	up in HD PB
DCAF7	0.0219689	0.271679	0.103	0.053	1	up in HD PB
CMTM7	0.0253356	0.271099	0.136	0.083	1	up in HD PB
ZFP90	0.0153898	0.271062	0.132	0.072	1	up in HD PB
LSM14A	0.0366544	0.270613	0.161	0.106	1	up in HD PB
CENPK	0.0729077	0.270501	0.107	0.068	1	up in HD PB
HMGN3	0.0475297	0.26936	0.152	0.102	1	up in HD PB
CCNC	0.0459851	0.268353	0.103	0.06	1	up in HD PB
UBR1	0.018909	0.268189	0.118	0.064	1	up in HD PB
TPM4	0.0250055	0.268144	0.138	0.083	1	up in HD PB
SMARCC1	0.0184392	0.268091	0.105	0.053	1	up in HD PB
AKIRIN2	0.0509198	0.267781	0.129	0.083	1	up in HD PB
SRPRA	0.00205149	0.267749	0.254	0.147	1	up in HD PB
SOAT1	0.0147131	0.267225	0.107	0.053	1	up in HD PB
SAT1	0.0616994	0.267061	0.44	0.366	1	up in HD PB
ZNF207	0.0147816	0.266919	0.27	0.189	1	up in HD PB
GLG1	0.00536976	0.2669	0.408	0.294	1	up in HD PB
RPS6KA5	0.0197119	0.266854	0.179	0.113	1	up in HD PB
TRANK1	0.0334119	0.266845	0.103	0.057	1	up in HD PB
RAB3GAP1	0.0192157	0.266178	0.114	0.06	1	up in HD PB
TPM3	0.018596	0.266005	0.259	0.185	1	up in HD PB
DCP2	0.00561993	0.265714	0.176	0.098	1	up in HD PB
SLC9A9	0.00916492	0.265517	0.105	0.049	1	up in HD PB
ARHGDIB	0.00105778	0.265214	0.589	0.46	1	up in HD PB
USP3	0.00366768	0.26468	0.167	0.087	1	up in HD PB
LMNA	0.00859589	0.263718	0.105	0.049	1	up in HD PB
ELF2	0.0220627	0.263564	0.179	0.113	1	up in HD PB
YY1	0.0263887	0.263319	0.134	0.079	1	up in HD PB
EPS15	0.0119636	0.263023	0.123	0.064	1	up in HD PB
MAML2	0.00181635	0.262626	0.179	0.091	1	up in HD PB
ACTR3	0.0123401	0.262518	0.275	0.189	1	up in HD PB
LRP10	0.0358036	0.262237	0.181	0.121	1	up in HD PB
UQCRFS1	0.0199074	0.262187	0.17	0.106	1	up in HD PB
EPB41	0.00674412	0.261835	0.382	0.279	1	up in HD PB
STK17A	0.0508192	0.261254	0.136	0.087	1	up in HD PB
CD53	0.0284536	0.260716	0.411	0.325	1	up in HD PB
ZNF506	0.044623	0.260129	0.105	0.06	1	up in HD PB
OS9	0.0190364	0.259791	0.205	0.132	1	up in HD PB
SLAMF1	0.0712852	0.259567	0.132	0.087	1	up in HD PB
VSIR	0.0298884	0.259518	0.268	0.2	1	up in HD PB
VOPP1	0.0612361	0.259241	0.165	0.113	1	up in HD PB
CD3E	2.00615e-05	0.259147	0.674	0.491	0.35884	up in HD PB
ZFR	0.0283079	0.258795	0.121	0.068	1	up in HD PB
UBR5	0.0234194	0.258576	0.107	0.057	1	up in HD PB
HSP90B1	0.0150605	0.258522	0.328	0.238	1	up in HD PB
REEP5	0.0284428	0.257719	0.156	0.098	1	up in HD PB
DCTN4	0.0241247	0.257604	0.112	0.06	1	up in HD PB
CNTRL	0.00445857	0.257402	0.19	0.106	1	up in HD PB
PARP8	0.0453018	0.257199	0.147	0.094	1	up in HD PB
HLA-DQB1	0.0920313	0.256705	0.125	0.087	1	up in HD PB
IL7R	0.00401082	0.256601	0.478	0.362	1	up in HD PB
RASA3	0.00803652	0.256328	0.286	0.192	1	up in HD PB
PCED1B	0.0137716	0.255741	0.185	0.113	1	up in HD PB
RSBN1L	0.030591	0.255696	0.214	0.147	1	up in HD PB
RFTN1	0.0469318	0.254301	0.154	0.102	1	up in HD PB
APLP2	0.0137379	0.254178	0.132	0.072	1	up in HD PB
ZBTB1	0.0334395	0.254068	0.118	0.068	1	up in HD PB
CD52	0.00361665	0.253667	0.672	0.577	1	up in HD PB
YWHAB	0.00130781	0.25296	0.478	0.347	1	up in HD PB
TAGLN2	0.00532286	0.252681	0.248	0.155	1	up in HD PB
TMBIM6	0.00703447	0.252248	0.509	0.389	1	up in HD PB
VPS13A	0.10603	0.250241	0.116	0.079	1	up in HD PB
UBR2	0.0111627	0.249811	0.141	0.075	1	up in HD PB
TRAF5	0.0261934	0.249121	0.112	0.06	1	up in HD PB
FLOT2	0.0432122	0.248611	0.109	0.064	1	up in HD PB
RNF213	0.00155595	0.248595	0.498	0.366	1	up in HD PB
RBL2	0.00531603	0.248578	0.337	0.23	1	up in HD PB
PNN	0.0242469	0.247859	0.317	0.234	1	up in HD PB
FIP1L1	0.0313009	0.247104	0.15	0.094	1	up in HD PB
ECD	0.00885327	0.246857	0.107	0.049	1	up in HD PB
SH3GLB1	0.0295394	0.246828	0.114	0.064	1	up in HD PB
ZNF800	0.0122814	0.246453	0.199	0.125	1	up in HD PB
PRKACB	0.00439451	0.245827	0.125	0.057	1	up in HD PB
KRTCAP2	0.0584823	0.245816	0.217	0.162	1	up in HD PB
ACTR2	0.00402817	0.245799	0.368	0.253	1	up in HD PB
FDFT1	0.00687338	0.245625	0.156	0.083	1	up in HD PB
SCAF4	0.0473699	0.245352	0.114	0.068	1	up in HD PB
2020-09-01	0.00411282	0.245069	0.279	0.177	1	up in HD PB
MYH9	0.000734534	0.244205	0.511	0.374	1	up in HD PB
G3BP2	0.0044591	0.243967	0.259	0.162	1	up in HD PB
ARRDC3	0.0619364	0.243417	0.123	0.079	1	up in HD PB
CHD1	0.014835	0.24264	0.23	0.151	1	up in HD PB
SMDT1	0.0391196	0.24202	0.121	0.072	1	up in HD PB
KLHL24	0.021572	0.241983	0.143	0.083	1	up in HD PB
TENT5C	0.0303749	0.241983	0.181	0.117	1	up in HD PB
TRPC4AP	0.00870785	0.241744	0.125	0.06	1	up in HD PB
SF3A2	0.0452142	0.241569	0.141	0.091	1	up in HD PB
ALDOA	0.0165197	0.240713	0.19	0.121	1	up in HD PB
MIAT	0.0369243	0.240692	0.136	0.083	1	up in HD PB
TMEM87A	0.0575831	0.240624	0.154	0.106	1	up in HD PB
CD4	0.0140919	0.240478	0.237	0.155	1	up in HD PB
ATP6AP2	0.0784721	0.240345	0.203	0.151	1	up in HD PB
FUBP1	0.024543	0.240144	0.161	0.098	1	up in HD PB
TMEM179B	0.0425206	0.239986	0.109	0.064	1	up in HD PB
ATF7IP	0.00236237	0.23983	0.275	0.166	1	up in HD PB
LIMD2	0.00851036	0.239805	0.469	0.355	1	up in HD PB
CCSER2	0.0303361	0.239494	0.105	0.057	1	up in HD PB
IL17RA	0.020116	0.238813	0.176	0.109	1	up in HD PB
DCK	0.0506939	0.238774	0.116	0.072	1	up in HD PB
B3GAT3	0.0864753	0.238765	0.105	0.068	1	up in HD PB
PHC3	0.0399113	0.238475	0.179	0.121	1	up in HD PB
SSR1	0.051562	0.238353	0.15	0.098	1	up in HD PB
BCAP31	0.0129459	0.238342	0.243	0.162	1	up in HD PB
ENTPD4	0.0130247	0.237967	0.125	0.064	1	up in HD PB
TAX1BP1	0.00619436	0.237504	0.246	0.155	1	up in HD PB
CNOT7	0.0938492	0.23699	0.127	0.087	1	up in HD PB
CNOT6L	0.0593964	0.236859	0.205	0.147	1	up in HD PB
PBX4	0.0578554	0.235955	0.125	0.079	1	up in HD PB
TECR	0.0300492	0.235883	0.288	0.211	1	up in HD PB
MICU2	0.0331711	0.235865	0.152	0.094	1	up in HD PB
TLN1	0.0562461	0.235641	0.176	0.121	1	up in HD PB
C15orf53	0.0184383	0.235349	0.152	0.091	1	up in HD PB
MTR	0.0367654	0.234815	0.192	0.132	1	up in HD PB
FAM208A	0.0463105	0.234233	0.127	0.079	1	up in HD PB
USP34	0.0759551	0.233557	0.174	0.125	1	up in HD PB
G3BP1	0.0249686	0.232487	0.196	0.128	1	up in HD PB
ARHGDIA	0.0807446	0.231751	0.176	0.128	1	up in HD PB
RNF125	0.0161963	0.231316	0.199	0.125	1	up in HD PB
H2AFZ	0.0951177	0.231109	0.161	0.117	1	up in HD PB
FBXL20	0.0223332	0.23073	0.103	0.053	1	up in HD PB
UBE3A	0.012067	0.230572	0.167	0.098	1	up in HD PB
SUSD3	0.0568033	0.230445	0.116	0.072	1	up in HD PB
PYHIN1	0.00880451	0.230399	0.259	0.166	1	up in HD PB
SP100	0.0133262	0.230122	0.297	0.208	1	up in HD PB
NUTM2A-AS1	0.0471751	0.22982	0.145	0.094	1	up in HD PB
ITFG1	0.0296569	0.229692	0.121	0.068	1	up in HD PB
JMJD1C	0.0140691	0.229661	0.217	0.136	1	up in HD PB
MAP3K1	0.0281159	0.229634	0.223	0.155	1	up in HD PB
EDEM3	0.133131	0.229045	0.145	0.106	1	up in HD PB
LUC7L	0.0288769	0.228968	0.125	0.072	1	up in HD PB
UBE2D3	0.0273606	0.228443	0.283	0.208	1	up in HD PB
CAST	0.0419108	0.228393	0.279	0.204	1	up in HD PB
NUP210	0.125887	0.22833	0.141	0.102	1	up in HD PB
FBXO21	0.0304326	0.228177	0.129	0.075	1	up in HD PB
USP47	0.0454588	0.228079	0.136	0.087	1	up in HD PB
HINT1	0.063496	0.227557	0.259	0.196	1	up in HD PB
RNF115	0.00955069	0.227462	0.107	0.049	1	up in HD PB
GLUD1	0.0353948	0.227426	0.15	0.094	1	up in HD PB
GZMM	0.049117	0.2269	0.114	0.068	1	up in HD PB
NSD3	0.00159847	0.226713	0.417	0.279	1	up in HD PB
EP400	0.0630849	0.226466	0.107	0.064	1	up in HD PB
BAZ2A	0.0251083	0.22638	0.174	0.109	1	up in HD PB
CSNK1A1	0.0322834	0.226243	0.203	0.136	1	up in HD PB
SREK1	0.0930677	0.226232	0.145	0.102	1	up in HD PB
TRIM22	0.0112382	0.22582	0.25	0.162	1	up in HD PB
FOXN2	0.0234427	0.225786	0.107	0.057	1	up in HD PB
UHMK1	0.153166	0.225647	0.116	0.083	1	up in HD PB
MAP4	0.0365288	0.225607	0.136	0.083	1	up in HD PB
GRB2	0.0345957	0.225246	0.23	0.158	1	up in HD PB
PIM1	0.110116	0.225128	0.107	0.072	1	up in HD PB
PRMT2	0.0223519	0.224585	0.234	0.158	1	up in HD PB
BCAS2	0.040902	0.224435	0.116	0.068	1	up in HD PB
ARHGAP15	0.0217975	0.224171	0.335	0.253	1	up in HD PB
STIM1	0.0230795	0.223809	0.123	0.068	1	up in HD PB
PARP12	0.0820171	0.223741	0.125	0.083	1	up in HD PB
MIR4435-2HG	0.206181	0.223605	0.121	0.091	1	up in HD PB
DYNC1H1	0.0987984	0.223228	0.214	0.162	1	up in HD PB
PAK2	0.0565582	0.223044	0.192	0.136	1	up in HD PB
GORASP2	0.0169531	0.2227	0.109	0.057	1	up in HD PB
RAB7A	0.0151318	0.222693	0.152	0.087	1	up in HD PB
RAD21	0.015894	0.221927	0.295	0.211	1	up in HD PB
SENP6	0.0482465	0.221557	0.141	0.091	1	up in HD PB
NKTR	0.0151982	0.22151	0.422	0.325	1	up in HD PB
SELENOF	0.0127408	0.221508	0.217	0.136	1	up in HD PB
CSDE1	0.0258933	0.221382	0.248	0.174	1	up in HD PB
FAM13B	0.027413	0.221142	0.121	0.068	1	up in HD PB
XRN2	0.110429	0.220251	0.138	0.098	1	up in HD PB
IBTK	0.0170297	0.220079	0.112	0.057	1	up in HD PB
CLEC2B	0.0738135	0.220007	0.167	0.117	1	up in HD PB
SPOCK2	0.0109006	0.219987	0.574	0.438	1	up in HD PB
EFCAB14	0.0254701	0.219468	0.116	0.064	1	up in HD PB
TNRC6B	0.0252834	0.219265	0.346	0.26	1	up in HD PB
ARPC5	0.0793546	0.219011	0.17	0.121	1	up in HD PB
PHF3	0.0169635	0.218811	0.259	0.181	1	up in HD PB
ARF1	0.0195792	0.218349	0.281	0.2	1	up in HD PB
ZNF708	0.00735477	0.218168	0.109	0.049	1	up in HD PB
ZC3HAV1	0.0390894	0.218017	0.254	0.181	1	up in HD PB
NBR1	0.125003	0.217357	0.105	0.072	1	up in HD PB
WBP2	0.0515776	0.217343	0.103	0.06	1	up in HD PB
LEF1	0.00125156	0.216777	0.375	0.238	1	up in HD PB
MAD1L1	0.064365	0.216044	0.109	0.068	1	up in HD PB
TUBB	0.181094	0.215742	0.121	0.091	1	up in HD PB
ANKHD1	0.0361794	0.215603	0.118	0.068	1	up in HD PB
INTS11	0.0428878	0.215511	0.125	0.075	1	up in HD PB
ZCCHC7	0.0602783	0.215012	0.116	0.072	1	up in HD PB
SLC4A7	0.063713	0.214852	0.188	0.132	1	up in HD PB
ACSL5	0.0284136	0.214732	0.112	0.06	1	up in HD PB
JAK1	0.00753932	0.21465	0.435	0.328	1	up in HD PB
AC016831.7	0.0511786	0.21415	0.192	0.132	1	up in HD PB
COPB1	0.0696258	0.213977	0.109	0.068	1	up in HD PB
CYTH1	0.015245	0.213837	0.31	0.223	1	up in HD PB
INPP4B	0.00650663	0.213785	0.21	0.125	1	up in HD PB
HPGD	0.0538778	0.21323	0.181	0.125	1	up in HD PB
ITM2B	0.00129614	0.2132	0.656	0.54	1	up in HD PB
SERINC3	0.0362899	0.212935	0.145	0.091	1	up in HD PB
SPCS3	0.0262112	0.212892	0.158	0.098	1	up in HD PB
TECPR1	0.0102276	0.212843	0.138	0.072	1	up in HD PB
AVL9	0.0566986	0.212803	0.132	0.083	1	up in HD PB
BTN3A1	0.0326558	0.212716	0.199	0.136	1	up in HD PB
ZBTB20	0.0547111	0.212338	0.217	0.155	1	up in HD PB
PHACTR4	0.0389989	0.212338	0.116	0.068	1	up in HD PB
TMEM63A	0.0103466	0.212196	0.219	0.132	1	up in HD PB
HSPA9	0.0301481	0.212161	0.158	0.098	1	up in HD PB
ATG5	0.0551911	0.211914	0.107	0.064	1	up in HD PB
HMGN2	0.0352159	0.211275	0.266	0.192	1	up in HD PB
RCSD1	0.0359999	0.211135	0.359	0.279	1	up in HD PB
AQP3	0.00327087	0.211103	0.286	0.177	1	up in HD PB
SESN3	0.020016	0.210735	0.228	0.147	1	up in HD PB
IL2RG	0.109135	0.210694	0.346	0.294	1	up in HD PB
KDM4C	0.00718678	0.209712	0.158	0.083	1	up in HD PB
CD46	0.0620251	0.209612	0.225	0.166	1	up in HD PB
SIDT1	0.00892866	0.208791	0.147	0.075	1	up in HD PB
KAT6B	0.150662	0.208654	0.105	0.072	1	up in HD PB
CELF2	0.00153868	0.20865	0.444	0.309	1	up in HD PB
RNF214	0.0970588	0.208562	0.105	0.068	1	up in HD PB
KIDINS220	0.0189057	0.208398	0.132	0.072	1	up in HD PB
GRAP2	0.0452234	0.207457	0.109	0.064	1	up in HD PB
CALCOCO2	0.0218806	0.207306	0.127	0.072	1	up in HD PB
NFKBIZ	0.0151858	0.207183	0.257	0.17	1	up in HD PB
KPNB1	0.058848	0.207021	0.246	0.181	1	up in HD PB
STK10	0.053682	0.206747	0.196	0.136	1	up in HD PB
TIAL1	0.00483475	0.206543	0.212	0.121	1	up in HD PB
TOMM20	0.0118819	0.206329	0.205	0.128	1	up in HD PB
ARL6IP1	0.0319105	0.206246	0.21	0.143	1	up in HD PB
CD3D	0.0698901	0.206029	0.482	0.43	1	up in HD PB
B3GNT2	0.033681	0.20567	0.118	0.068	1	up in HD PB
YWHAZ	0.0148942	0.205342	0.438	0.332	1	up in HD PB
TAF3	0.0274086	0.204328	0.141	0.083	1	up in HD PB
CSNK2B	0.0270648	0.204175	0.132	0.075	1	up in HD PB
TNFRSF4	0.0183451	0.203582	0.116	0.06	1	up in HD PB
R3HDM4	0.0755105	0.203362	0.143	0.098	1	up in HD PB
OGA	0.0216301	0.203358	0.297	0.211	1	up in HD PB
CNOT4	0.0369077	0.203336	0.145	0.091	1	up in HD PB
PUM2	0.0538691	0.20325	0.152	0.098	1	up in HD PB
IFI6	0.0330579	0.202907	0.143	0.087	1	up in HD PB
C1GALT1	0.0216983	0.202779	0.114	0.06	1	up in HD PB
AIP	0.0969059	0.201937	0.123	0.083	1	up in HD PB
SLC3A2	0.0730878	0.201063	0.21	0.151	1	up in HD PB
FBXO3	0.0164458	0.20104	0.143	0.079	1	up in HD PB
AMMECR1	0.0330868	0.200759	0.105	0.057	1	up in HD PB
KMT2A	0.0552251	0.199993	0.286	0.211	1	up in HD PB
LAMP2	0.0380209	0.199827	0.118	0.068	1	up in HD PB
LDLRAD4	0.0666113	0.19974	0.125	0.079	1	up in HD PB
RALGAPA1	0.0836626	0.199574	0.15	0.102	1	up in HD PB
HNRNPH3	0.0877751	0.198963	0.203	0.151	1	up in HD PB
FXYD5	0.016884	0.198613	0.518	0.434	1	up in HD PB
FBXL5	0.0368609	0.198579	0.118	0.068	1	up in HD PB
SPEN	0.0127101	0.198546	0.163	0.094	1	up in HD PB
RNF19A	0.017367	0.198393	0.212	0.136	1	up in HD PB
HNRNPA3	0.0874588	0.198304	0.292	0.234	1	up in HD PB
FCRL3	0.158699	0.198292	0.107	0.075	1	up in HD PB
SHMT2	0.0495265	0.197125	0.109	0.064	1	up in HD PB
RORA	0.00759433	0.197051	0.449	0.34	1	up in HD PB
HPS1	0.0644667	0.196581	0.105	0.064	1	up in HD PB
ANKH	0.117952	0.196461	0.147	0.106	1	up in HD PB
TCEA1	0.154327	0.19629	0.132	0.098	1	up in HD PB
TMC6	0.119031	0.196008	0.228	0.181	1	up in HD PB
SF3B1	0.00131729	0.195304	0.487	0.351	1	up in HD PB
CYLD	0.124565	0.194943	0.283	0.226	1	up in HD PB
AP3B1	0.0333698	0.194841	0.127	0.075	1	up in HD PB
PRKCQ	0.0432464	0.194798	0.152	0.098	1	up in HD PB
ERP44	0.035118	0.194571	0.132	0.079	1	up in HD PB
MED23	0.0255698	0.194327	0.103	0.053	1	up in HD PB
ZZEF1	0.156568	0.194064	0.116	0.083	1	up in HD PB
ANKRD11	0.0297025	0.193723	0.214	0.143	1	up in HD PB
RICTOR	0.111796	0.193625	0.165	0.121	1	up in HD PB
MT-ATP8	3.98757e-05	0.193259	0.866	0.615	0.713256	up in HD PB
SDF4	0.160172	0.193247	0.15	0.113	1	up in HD PB
KIAA1109	0.0431747	0.192998	0.17	0.109	1	up in HD PB
CALCOCO1	0.124328	0.192913	0.118	0.083	1	up in HD PB
RHOH	0.0420758	0.192691	0.339	0.26	1	up in HD PB
IGSF8	0.051093	0.192574	0.132	0.083	1	up in HD PB
HAPLN3	0.0570974	0.192563	0.176	0.121	1	up in HD PB
SPTAN1	0.0513479	0.19248	0.333	0.257	1	up in HD PB
SURF4	0.0472602	0.192081	0.161	0.106	1	up in HD PB
SECISBP2	0.0192039	0.191716	0.225	0.147	1	up in HD PB
HCST	0.0660169	0.191559	0.337	0.264	1	up in HD PB
HP1BP3	0.0156429	0.191258	0.246	0.162	1	up in HD PB
OSBPL8	0.0498572	0.190176	0.192	0.136	1	up in HD PB
TMBIM4	0.0251256	0.189756	0.147	0.087	1	up in HD PB
CAMK2D	0.0516183	0.189112	0.114	0.068	1	up in HD PB
GUSB	0.0335425	0.189092	0.129	0.075	1	up in HD PB
TSC22D4	0.25289	0.189082	0.156	0.128	1	up in HD PB
SLC7A6	0.0197397	0.188108	0.116	0.06	1	up in HD PB
UBR4	0.105632	0.187782	0.123	0.083	1	up in HD PB
TGOLN2	0.00856557	0.187135	0.283	0.185	1	up in HD PB
SMCHD1	0.00371558	0.186772	0.643	0.513	1	up in HD PB
RNF126	0.0925567	0.186674	0.121	0.079	1	up in HD PB
ZC3H7A	0.247691	0.186598	0.129	0.102	1	up in HD PB
PPWD1	0.0730439	0.186517	0.143	0.094	1	up in HD PB
HOOK3	0.110762	0.186182	0.118	0.079	1	up in HD PB
MCL1	0.0320526	0.186061	0.315	0.238	1	up in HD PB
NDE1	0.010347	0.185805	0.163	0.091	1	up in HD PB
PPP4R2	0.0281663	0.18565	0.156	0.094	1	up in HD PB
DDX39B	0.129029	0.18553	0.145	0.106	1	up in HD PB
AP2B1	0.0515266	0.185484	0.121	0.072	1	up in HD PB
CD37	0.0207421	0.185392	0.449	0.351	1	up in HD PB
MBNL1	0.00777654	0.184712	0.536	0.4	1	up in HD PB
SERINC5	0.0297642	0.184635	0.165	0.102	1	up in HD PB
SMARCC2	0.109862	0.184603	0.125	0.087	1	up in HD PB
RPN2	0.0517898	0.184582	0.237	0.17	1	up in HD PB
TUBA1A	0.111347	0.184536	0.225	0.174	1	up in HD PB
SNU13	0.044148	0.184005	0.152	0.098	1	up in HD PB
ARHGAP45	0.107793	0.183792	0.248	0.192	1	up in HD PB
IST1	0.0600126	0.183502	0.132	0.083	1	up in HD PB
GOLGA7	0.0595048	0.183432	0.121	0.075	1	up in HD PB
SKP1	0.0888178	0.183393	0.239	0.185	1	up in HD PB
CDC42	0.111495	0.183284	0.252	0.196	1	up in HD PB
HLA-DMA	0.216426	0.182213	0.109	0.083	1	up in HD PB
XRCC6	0.00527423	0.182101	0.263	0.166	1	up in HD PB
ATP6AP1	0.087651	0.181095	0.112	0.072	1	up in HD PB
MORC3	0.0165361	0.180911	0.143	0.079	1	up in HD PB
HNRNPLL	0.0183496	0.180629	0.121	0.064	1	up in HD PB
ARPC1B	0.100138	0.180557	0.277	0.223	1	up in HD PB
KMT2C	0.24766	0.180415	0.156	0.125	1	up in HD PB
SMARCA2	0.0206128	0.180314	0.199	0.125	1	up in HD PB
SMC5	0.0249795	0.180172	0.152	0.091	1	up in HD PB
CCNH	0.110884	0.180071	0.246	0.192	1	up in HD PB
HNRNPC	0.142661	0.179388	0.288	0.234	1	up in HD PB
CAPRIN1	0.0507006	0.179193	0.114	0.068	1	up in HD PB
FLT3LG	0.112864	0.179176	0.145	0.102	1	up in HD PB
LASP1	0.0810256	0.179049	0.107	0.068	1	up in HD PB
HADHA	0.230283	0.178758	0.132	0.102	1	up in HD PB
PNPLA2	0.0338742	0.178523	0.188	0.125	1	up in HD PB
CLIP1	0.0896485	0.178365	0.121	0.079	1	up in HD PB
TMEM131L	0.0777659	0.17818	0.205	0.147	1	up in HD PB
RNASET2	0.0336178	0.178158	0.277	0.2	1	up in HD PB
SMPD1	0.0436534	0.177894	0.107	0.06	1	up in HD PB
ARHGEF3	0.0768422	0.177366	0.188	0.132	1	up in HD PB
CD3G	0.0598267	0.1773	0.438	0.358	1	up in HD PB
LDHB	0.057053	0.177258	0.408	0.321	1	up in HD PB
PDCD4	0.0448612	0.176463	0.15	0.094	1	up in HD PB
THRAP3	0.0603357	0.176153	0.212	0.151	1	up in HD PB
PSIP1	0.231835	0.175023	0.263	0.223	1	up in HD PB
PCMT1	0.153524	0.174699	0.103	0.072	1	up in HD PB
CREBZF	0.0105559	0.174393	0.163	0.091	1	up in HD PB
TUBB4B	0.381759	0.173994	0.109	0.091	1	up in HD PB
TMBIM1	0.108062	0.173809	0.109	0.072	1	up in HD PB
DEGS1	0.0680515	0.173371	0.143	0.094	1	up in HD PB
KHDC4	0.0259672	0.172915	0.123	0.068	1	up in HD PB
ASH1L	0.0954045	0.172906	0.257	0.2	1	up in HD PB
PIAS1	0.0236135	0.172902	0.266	0.185	1	up in HD PB
UGP2	0.217713	0.172894	0.134	0.102	1	up in HD PB
PCBP2	0.0415418	0.172723	0.259	0.185	1	up in HD PB
ARID5B	0.0294071	0.172383	0.406	0.309	1	up in HD PB
CCNT2	0.0167944	0.171903	0.138	0.075	1	up in HD PB
FAM107B	0.0867423	0.171862	0.165	0.117	1	up in HD PB
FAM96B	0.0922689	0.171819	0.125	0.083	1	up in HD PB
CNOT2	0.110614	0.171644	0.127	0.087	1	up in HD PB
ZRANB2	0.128968	0.171501	0.259	0.208	1	up in HD PB
PRDX1	0.193637	0.171492	0.125	0.094	1	up in HD PB
KDM5A	0.0801335	0.17111	0.196	0.14	1	up in HD PB
TMEM30A	0.0146878	0.170838	0.15	0.083	1	up in HD PB
CCT4	0.0194739	0.170751	0.112	0.057	1	up in HD PB
UBAP1	0.0941645	0.17052	0.125	0.083	1	up in HD PB
PPM1G	0.0583034	0.169927	0.15	0.098	1	up in HD PB
ZNF430	0.0595342	0.169756	0.127	0.079	1	up in HD PB
NAA16	0.0456505	0.169426	0.116	0.068	1	up in HD PB
NUP214	0.0433986	0.169283	0.112	0.064	1	up in HD PB
HERPUD2	0.0781026	0.169222	0.134	0.091	1	up in HD PB
SRSF4	0.0776319	0.169174	0.254	0.189	1	up in HD PB
PUM1	0.098418	0.168853	0.185	0.136	1	up in HD PB
CDC37	0.0684453	0.168717	0.328	0.257	1	up in HD PB
CGGBP1	0.172769	0.168698	0.123	0.091	1	up in HD PB
TAZ	0.084524	0.168221	0.15	0.102	1	up in HD PB
NDUFV1	0.0462343	0.167996	0.228	0.158	1	up in HD PB
SARAF	0.00303443	0.167986	0.826	0.713	1	up in HD PB
LBH	0.112548	0.16774	0.225	0.174	1	up in HD PB
PRR13	0.569602	0.167667	0.154	0.143	1	up in HD PB
ANXA6	0.0203805	0.167554	0.239	0.162	1	up in HD PB
ARIH2	0.119167	0.167532	0.107	0.072	1	up in HD PB
ARID2	0.0286989	0.167429	0.141	0.083	1	up in HD PB
NABP1	0.105746	0.167371	0.161	0.117	1	up in HD PB
GNPTG	0.0780608	0.166241	0.105	0.064	1	up in HD PB
THOC3	0.0528902	0.166206	0.145	0.094	1	up in HD PB
GIMAP4	0.514046	0.165919	0.127	0.113	1	up in HD PB
MHENCR	0.137826	0.165885	0.127	0.091	1	up in HD PB
PCF11	0.0549571	0.165721	0.174	0.117	1	up in HD PB
VMP1	0.0437719	0.165714	0.154	0.098	1	up in HD PB
DGKA	0.0941474	0.165713	0.308	0.245	1	up in HD PB
SETD2	0.115293	0.165255	0.134	0.094	1	up in HD PB
YWHAQ	0.105459	0.164841	0.118	0.079	1	up in HD PB
GIT2	0.229236	0.164784	0.123	0.094	1	up in HD PB
ZNF655	0.210995	0.164697	0.134	0.102	1	up in HD PB
PLEC	0.0382118	0.164615	0.217	0.147	1	up in HD PB
PRDM2	0.117973	0.163372	0.138	0.098	1	up in HD PB
PRNP	0.18659	0.162591	0.127	0.094	1	up in HD PB
RBM8A	0.537108	0.162422	0.134	0.121	1	up in HD PB
B4GALT1	0.0776993	0.162344	0.123	0.079	1	up in HD PB
RBM26	0.0376877	0.162226	0.103	0.057	1	up in HD PB
PPP1R18	0.189811	0.162104	0.105	0.075	1	up in HD PB
UBQLN1	0.0740115	0.162102	0.114	0.072	1	up in HD PB
ZNF394	0.0309165	0.16116	0.163	0.102	1	up in HD PB
POM121C	0.0796197	0.160354	0.118	0.075	1	up in HD PB
CD58	0.210398	0.160108	0.112	0.083	1	up in HD PB
XPO1	0.278005	0.16006	0.103	0.079	1	up in HD PB
CDC25B	0.226281	0.160003	0.19	0.155	1	up in HD PB
RETREG3	0.139919	0.159986	0.112	0.075	1	up in HD PB
SRSF11	0.030699	0.159404	0.424	0.325	1	up in HD PB
TRIR	0.107424	0.159237	0.212	0.162	1	up in HD PB
GALT	0.327117	0.159059	0.105	0.083	1	up in HD PB
OAS2	0.00844842	0.158814	0.114	0.053	1	up in HD PB
LMAN2	0.0741233	0.15858	0.17	0.117	1	up in HD PB
CCDC91	0.144354	0.158358	0.141	0.102	1	up in HD PB
VPS29	0.0563449	0.157986	0.132	0.083	1	up in HD PB
SPG7	0.141815	0.157903	0.185	0.14	1	up in HD PB
RSRP1	0.0290323	0.157752	0.583	0.479	1	up in HD PB
ZNF148	0.61877	0.156884	0.112	0.102	1	up in HD PB
KMT2E	0.0157219	0.156883	0.406	0.291	1	up in HD PB
VCPIP1	0.0408823	0.156739	0.107	0.06	1	up in HD PB
TAGAP	0.00889154	0.15665	0.344	0.245	1	up in HD PB
METTL16	0.0933883	0.156606	0.107	0.068	1	up in HD PB
EBLN3P	0.0892418	0.156206	0.161	0.113	1	up in HD PB
2020-03-07	0.0427407	0.155566	0.156	0.098	1	up in HD PB
NAPA	0.0888502	0.155499	0.121	0.079	1	up in HD PB
DNAJC3	0.123816	0.155429	0.107	0.072	1	up in HD PB
SPPL2A	0.150194	0.155286	0.114	0.079	1	up in HD PB
ZNF107	0.0481548	0.155153	0.112	0.064	1	up in HD PB
AUP1	0.0632664	0.154631	0.257	0.189	1	up in HD PB
USP48	0.154664	0.154313	0.141	0.102	1	up in HD PB
SELENOT	0.10188	0.15403	0.158	0.113	1	up in HD PB
SHOC2	0.217158	0.153718	0.112	0.083	1	up in HD PB
ZNF101	0.0571525	0.153669	0.134	0.083	1	up in HD PB
GNB2	0.172372	0.153394	0.112	0.079	1	up in HD PB
CYB561D2	0.0814788	0.152936	0.118	0.075	1	up in HD PB
PPP4R3B	0.220612	0.152784	0.152	0.121	1	up in HD PB
RNASEH2B	0.0730807	0.15255	0.158	0.109	1	up in HD PB
CPSF6	0.0734353	0.151648	0.152	0.102	1	up in HD PB
CYBA	0.0833432	0.151342	0.413	0.336	1	up in HD PB
ZNF644	0.130619	0.150436	0.121	0.083	1	up in HD PB
NPM1	0.246605	0.150109	0.344	0.298	1	up in HD PB
TBC1D5	0.171821	0.149615	0.121	0.087	1	up in HD PB
ATP6V0E1	0.045403	0.14937	0.312	0.238	1	up in HD PB
STAT3	0.0971645	0.149144	0.326	0.257	1	up in HD PB
SLC25A3	0.0972381	0.14904	0.23	0.177	1	up in HD PB
CFLAR	0.163143	0.148776	0.259	0.211	1	up in HD PB
RFC1	0.0686919	0.148725	0.154	0.102	1	up in HD PB
NCOA3	0.313952	0.148076	0.174	0.147	1	up in HD PB
RBM17	0.15843	0.148007	0.121	0.087	1	up in HD PB
CMTM3	0.224675	0.147538	0.103	0.075	1	up in HD PB
SEC31A	0.061922	0.147227	0.112	0.068	1	up in HD PB
YTHDC1	0.0555143	0.146915	0.185	0.125	1	up in HD PB
LINC00402	0.127519	0.146611	0.121	0.083	1	up in HD PB
STX16	0.0274013	0.146516	0.172	0.106	1	up in HD PB
TTC17	0.0543507	0.146397	0.246	0.174	1	up in HD PB
ELP2	0.0202373	0.145961	0.121	0.064	1	up in HD PB
DDX3X	0.137194	0.145642	0.306	0.249	1	up in HD PB
CD55	0.187466	0.14499	0.19	0.151	1	up in HD PB
PARP14	0.0163217	0.144272	0.156	0.087	1	up in HD PB
RNASEK	0.161369	0.143464	0.163	0.125	1	up in HD PB
NAAA	0.249955	0.143352	0.17	0.136	1	up in HD PB
TXNIP	0.00159829	0.143281	0.821	0.657	1	up in HD PB
SSH2	0.105567	0.143222	0.266	0.2	1	up in HD PB
SAP30BP	0.161938	0.143086	0.116	0.083	1	up in HD PB
ERAP2	0.120612	0.142792	0.234	0.181	1	up in HD PB
NUCB1	0.0503073	0.142755	0.154	0.098	1	up in HD PB
ANKRD44	0.024626	0.142435	0.388	0.294	1	up in HD PB
EEF1B2	0.361112	0.142311	0.31	0.275	1	up in HD PB
SP140L	0.0698893	0.142012	0.107	0.064	1	up in HD PB
SP3	0.114612	0.141788	0.109	0.072	1	up in HD PB
RASSF5	0.148581	0.141655	0.165	0.121	1	up in HD PB
IDI1	0.0912215	0.141376	0.143	0.098	1	up in HD PB
RNF114	0.0918975	0.141037	0.172	0.121	1	up in HD PB
BTG3	0.178258	0.140314	0.129	0.094	1	up in HD PB
NOP58	0.0980198	0.140061	0.208	0.151	1	up in HD PB
STK17B	0.0377696	0.139964	0.426	0.325	1	up in HD PB
USP8	0.245151	0.139788	0.107	0.079	1	up in HD PB
FXR1	0.14729	0.139587	0.105	0.072	1	up in HD PB
MORF4L1	0.221474	0.139412	0.268	0.223	1	up in HD PB
LEMD3	0.116748	0.139155	0.109	0.072	1	up in HD PB
NFATC3	0.233398	0.139041	0.136	0.106	1	up in HD PB
EP300	0.0899501	0.138626	0.132	0.087	1	up in HD PB
PAIP2	0.176862	0.138289	0.167	0.128	1	up in HD PB
ZC3H13	0.0965276	0.138107	0.143	0.098	1	up in HD PB
ZNF106	0.0680488	0.137566	0.107	0.064	1	up in HD PB
EIF3A	0.0506853	0.137457	0.359	0.268	1	up in HD PB
PTPN1	0.0128964	0.137252	0.143	0.075	1	up in HD PB
SLC30A7	0.218512	0.136972	0.105	0.075	1	up in HD PB
TMEM41B	0.0699657	0.136528	0.116	0.072	1	up in HD PB
PGAM1	0.385663	0.136425	0.109	0.091	1	up in HD PB
MPHOSPH8	0.297918	0.136056	0.339	0.302	1	up in HD PB
SMAP1	0.111001	0.135455	0.118	0.079	1	up in HD PB
JTB	0.273811	0.1353	0.156	0.128	1	up in HD PB
HNRNPU	0.106691	0.135057	0.333	0.26	1	up in HD PB
ANO6	0.0731468	0.135047	0.112	0.068	1	up in HD PB
UBXN4	0.160985	0.133981	0.321	0.268	1	up in HD PB
MAN1A2	0.0409936	0.133911	0.179	0.117	1	up in HD PB
BNIP2	0.0887013	0.133543	0.141	0.094	1	up in HD PB
COX6A1	0.129856	0.133343	0.196	0.151	1	up in HD PB
ZBTB38	0.11239	0.132943	0.154	0.109	1	up in HD PB
TMEM245	0.323024	0.132841	0.127	0.102	1	up in HD PB
NDUFV2	0.658697	0.132659	0.138	0.128	1	up in HD PB
EIF2AK2	0.177272	0.132557	0.103	0.072	1	up in HD PB
SLC12A6	0.0307346	0.132277	0.165	0.102	1	up in HD PB
MDM4	0.132976	0.132271	0.179	0.132	1	up in HD PB
PPP6R3	0.182251	0.132172	0.143	0.106	1	up in HD PB
MAPK1IP1L	0.22121	0.132097	0.188	0.151	1	up in HD PB
RBM25	0.0720685	0.132087	0.306	0.238	1	up in HD PB
SRSF7	0.156701	0.131995	0.507	0.442	1	up in HD PB
YPEL3	0.397074	0.1312	0.103	0.083	1	up in HD PB
CAPZB	0.230435	0.131048	0.225	0.185	1	up in HD PB
SP110	0.420246	0.130823	0.163	0.14	1	up in HD PB
ATXN7L1	0.37367	0.130261	0.112	0.091	1	up in HD PB
AP2M1	0.211887	0.13019	0.107	0.079	1	up in HD PB
CD69	0.147679	0.129455	0.462	0.404	1	up in HD PB
PPP3CC	0.0973959	0.129068	0.221	0.166	1	up in HD PB
SRRM2	0.119126	0.12899	0.286	0.226	1	up in HD PB
TMOD3	0.202684	0.128976	0.123	0.091	1	up in HD PB
ATP5F1B	0.396957	0.128857	0.15	0.128	1	up in HD PB
WDR82	0.307236	0.12885	0.114	0.091	1	up in HD PB
U2SURP	0.0750566	0.12832	0.217	0.155	1	up in HD PB
ATP5MC3	0.350426	0.127897	0.107	0.087	1	up in HD PB
RANBP2	0.134549	0.127702	0.228	0.174	1	up in HD PB
EEF1G	0.14719	0.127253	0.225	0.174	1	up in HD PB
PTPRA	0.122913	0.12707	0.163	0.117	1	up in HD PB
DOCK10	0.120393	0.126615	0.21	0.158	1	up in HD PB
ATXN1	0.259725	0.126302	0.114	0.087	1	up in HD PB
WDR83OS	0.804894	0.125828	0.105	0.102	1	up in HD PB
RABGAP1L	0.312069	0.125793	0.138	0.113	1	up in HD PB
TUT4	0.133613	0.125531	0.248	0.192	1	up in HD PB
TERF2IP	0.0668049	0.12543	0.257	0.185	1	up in HD PB
GCC2	0.426773	0.125301	0.328	0.298	1	up in HD PB
RNPS1	0.264569	0.125219	0.118	0.091	1	up in HD PB
ADAM8	0.222142	0.125148	0.118	0.087	1	up in HD PB
ANXA7	0.0883559	0.125038	0.123	0.079	1	up in HD PB
PCMTD1	0.259354	0.124883	0.127	0.098	1	up in HD PB
DHRS7	0.225416	0.124865	0.147	0.113	1	up in HD PB
DHX9	0.20609	0.124748	0.109	0.079	1	up in HD PB
PPDPF	0.255399	0.124482	0.196	0.162	1	up in HD PB
S100A6	0.365701	0.124242	0.362	0.313	1	up in HD PB
PSMB1	0.226451	0.124064	0.158	0.125	1	up in HD PB
DDX50	0.384036	0.123727	0.103	0.083	1	up in HD PB
GOLGA8B	0.220974	0.123686	0.241	0.2	1	up in HD PB
CRTC3	0.114923	0.12365	0.138	0.094	1	up in HD PB
TANK	0.264869	0.123636	0.114	0.087	1	up in HD PB
KIAA1468	0.238093	0.123098	0.103	0.075	1	up in HD PB
MAP1LC3B	0.173639	0.122973	0.125	0.091	1	up in HD PB
CCT8	0.0661495	0.122654	0.136	0.087	1	up in HD PB
ATRAID	0.255711	0.122473	0.129	0.102	1	up in HD PB
ITGA4	0.265693	0.12237	0.138	0.109	1	up in HD PB
ARHGEF1	0.0763849	0.122065	0.402	0.328	1	up in HD PB
IVNS1ABP	0.171527	0.121988	0.136	0.098	1	up in HD PB
RNF216	0.11594	0.121802	0.123	0.083	1	up in HD PB
CENPC	0.0920448	0.121755	0.208	0.151	1	up in HD PB
SPCS1	0.404794	0.121511	0.167	0.143	1	up in HD PB
RAB6A	0.245169	0.121251	0.136	0.106	1	up in HD PB
KRIT1	0.184999	0.120903	0.112	0.079	1	up in HD PB
HM13	0.0995269	0.120824	0.163	0.113	1	up in HD PB
SSR4	0.293432	0.120063	0.219	0.185	1	up in HD PB
PPP1R12A	0.050419	0.120063	0.275	0.196	1	up in HD PB
BCLAF1	0.145109	0.120028	0.281	0.219	1	up in HD PB
HBS1L	0.205829	0.119984	0.109	0.079	1	up in HD PB
APOL6	0.120702	0.119908	0.136	0.094	1	up in HD PB
MDH1	0.103443	0.11975	0.105	0.068	1	up in HD PB
VPS36	0.355018	0.119692	0.132	0.109	1	up in HD PB
IL6R	0.0624007	0.119315	0.219	0.155	1	up in HD PB
MYO1F	0.258542	0.119248	0.147	0.117	1	up in HD PB
TULP4	0.185961	0.119	0.112	0.079	1	up in HD PB
SUMO2	0.193692	0.118831	0.272	0.226	1	up in HD PB
KDM2A	0.329795	0.118784	0.145	0.121	1	up in HD PB
RCAN3	0.0199977	0.118687	0.297	0.208	1	up in HD PB
ARID4A	0.65787	0.11828	0.107	0.098	1	up in HD PB
AFF1	0.064923	0.118274	0.103	0.06	1	up in HD PB
PHB2	0.115109	0.118241	0.105	0.068	1	up in HD PB
PRKCH	0.0847828	0.118163	0.279	0.208	1	up in HD PB
MTERF4	0.269779	0.117603	0.109	0.083	1	up in HD PB
PIK3CD	0.0710917	0.117578	0.116	0.072	1	up in HD PB
CCS	0.133944	0.117366	0.103	0.068	1	up in HD PB
SBNO1	0.373174	0.117223	0.134	0.109	1	up in HD PB
CEP57	0.227427	0.117108	0.152	0.117	1	up in HD PB
LRBA	0.297984	0.116557	0.158	0.128	1	up in HD PB
FNTA	0.553344	0.116242	0.123	0.109	1	up in HD PB
GPCPD1	0.131202	0.116191	0.116	0.079	1	up in HD PB
EIF3L	0.351118	0.116096	0.181	0.155	1	up in HD PB
CD6	0.241001	0.115782	0.239	0.2	1	up in HD PB
RASA2	0.180841	0.115736	0.201	0.155	1	up in HD PB
NIPBL	0.173239	0.11553	0.239	0.192	1	up in HD PB
SIRPG	0.309318	0.115449	0.136	0.109	1	up in HD PB
SNRPA1	0.288038	0.115395	0.158	0.128	1	up in HD PB
AFF4	0.122797	0.115204	0.145	0.102	1	up in HD PB
ANKLE2	0.0644888	0.115017	0.109	0.064	1	up in HD PB
C19orf66	0.34377	0.114375	0.161	0.136	1	up in HD PB
NBPF15	0.0812184	0.114151	0.136	0.091	1	up in HD PB
CCDC69	0.0963879	0.113667	0.15	0.102	1	up in HD PB
HIST1H2AC	0.0128805	0.11308	0.105	0.049	1	up in HD PB
SP140	0.115428	0.112722	0.114	0.075	1	up in HD PB
TRIM38	0.230064	0.111533	0.125	0.094	1	up in HD PB
OGDH	0.144142	0.111513	0.15	0.109	1	up in HD PB
FUS	0.103261	0.111359	0.585	0.483	1	up in HD PB
MKLN1	0.230064	0.111345	0.125	0.094	1	up in HD PB
HNRNPF	0.134818	0.111006	0.156	0.113	1	up in HD PB
RAC2	0.295584	0.11092	0.33	0.287	1	up in HD PB
UBE4A	0.16764	0.110806	0.112	0.079	1	up in HD PB
NCL	0.120112	0.110493	0.297	0.238	1	up in HD PB
STK4	0.143398	0.110474	0.632	0.574	1	up in HD PB
RNF13	0.106903	0.110336	0.116	0.075	1	up in HD PB
IDS	0.240166	0.110125	0.21	0.174	1	up in HD PB
CHCHD2	0.122301	0.109638	0.237	0.181	1	up in HD PB
HNRNPA0	0.422761	0.109534	0.19	0.17	1	up in HD PB
OPTN	0.390125	0.108885	0.185	0.162	1	up in HD PB
CDC40	0.313301	0.108791	0.114	0.091	1	up in HD PB
NLRC5	0.236563	0.10859	0.143	0.109	1	up in HD PB
TMEM154	0.142505	0.108525	0.161	0.117	1	up in HD PB
SIN3A	0.189426	0.108363	0.103	0.072	1	up in HD PB
LEPROTL1	0.305284	0.108228	0.464	0.426	1	up in HD PB
NEAT1	0.217302	0.108124	0.509	0.46	1	up in HD PB
HSP90AB1	0.173454	0.108068	0.397	0.336	1	up in HD PB
GBP2	0.470027	0.107807	0.196	0.177	1	up in HD PB
MKRN1	0.197592	0.107618	0.123	0.091	1	up in HD PB
MED15	0.232518	0.10719	0.163	0.128	1	up in HD PB
HDAC7	0.331965	0.107183	0.114	0.091	1	up in HD PB
PSMA7	0.182383	0.106946	0.185	0.143	1	up in HD PB
G2E3	0.0796735	0.106528	0.121	0.075	1	up in HD PB
U2AF2	0.777253	0.106114	0.114	0.109	1	up in HD PB
NECAP1	0.162902	0.105612	0.123	0.087	1	up in HD PB
ZBTB25	0.0701866	0.105533	0.129	0.083	1	up in HD PB
ITGB2-AS1	0.225233	0.105188	0.145	0.109	1	up in HD PB
ARHGAP25	0.450364	0.105183	0.156	0.136	1	up in HD PB
TBC1D4	0.43535	0.10496	0.141	0.121	1	up in HD PB
TMPO	0.0933315	0.104703	0.203	0.143	1	up in HD PB
CDC42SE2	0.0596979	0.10433	0.254	0.181	1	up in HD PB
PDCD10	0.359826	0.103652	0.109	0.087	1	up in HD PB
TOR1AIP1	0.471874	0.103242	0.121	0.102	1	up in HD PB
GDI2	0.176547	0.103181	0.103	0.072	1	up in HD PB
PIKFYVE	0.235067	0.102967	0.121	0.091	1	up in HD PB
CCNL2	0.460722	0.102911	0.136	0.117	1	up in HD PB
VPS28	0.242201	0.102811	0.154	0.125	1	up in HD PB
EIF3M	0.266899	0.102317	0.152	0.121	1	up in HD PB
HSPD1	0.374861	0.102236	0.125	0.102	1	up in HD PB
SPCS2	0.0927096	0.102202	0.19	0.136	1	up in HD PB
ZEB1	0.219487	0.101724	0.105	0.075	1	up in HD PB
MRPS21	0.698732	0.101498	0.129	0.121	1	up in HD PB
SFXN1	0.29385	0.101139	0.172	0.14	1	up in HD PB
VPS26A	0.153335	0.101119	0.116	0.079	1	up in HD PB
STAT5B	0.446688	0.10103	0.109	0.091	1	up in HD PB
MED10	0.288037	0.101025	0.179	0.143	1	up in HD PB
NDUFB9	0.429966	0.0989026	0.165	0.143	1	up in HD PB
CHD3	0.55981	0.0988451	0.129	0.113	1	up in HD PB
RBM4	0.292802	0.0986073	0.134	0.106	1	up in HD PB
PPP2R5C	0.14269	0.0984953	0.259	0.204	1	up in HD PB
NFATC2	0.274872	0.098318	0.118	0.091	1	up in HD PB
ERO1A	0.138938	0.0980522	0.103	0.068	1	up in HD PB
TC2N	0.813988	0.0979825	0.136	0.132	1	up in HD PB
ADGRE5	0.267502	0.0971386	0.201	0.162	1	up in HD PB
ESYT1	0.0682437	0.0969096	0.203	0.14	1	up in HD PB
GNAS	0.334749	0.0966239	0.134	0.109	1	up in HD PB
CCNL1	0.177677	0.0964316	0.393	0.34	1	up in HD PB
RIC1	0.152498	0.0963937	0.134	0.094	1	up in HD PB
ATP1A1	0.34715	0.0957938	0.225	0.196	1	up in HD PB
ENO1	0.574932	0.0956119	0.172	0.158	1	up in HD PB
EVI2A	0.122342	0.0955544	0.118	0.079	1	up in HD PB
VPS4B	0.163573	0.0950559	0.114	0.079	1	up in HD PB
PIK3IP1	0.274691	0.0948935	0.469	0.423	1	up in HD PB
FAM172A	0.12811	0.0948178	0.15	0.106	1	up in HD PB
ARIH1	0.276933	0.0947281	0.114	0.087	1	up in HD PB
RHOA	0.446928	0.0945223	0.212	0.185	1	up in HD PB
LPXN	0.123322	0.0940874	0.105	0.068	1	up in HD PB
IER2	0.0905892	0.0938242	0.33	0.272	1	up in HD PB
XPO4	0.0693676	0.0934693	0.107	0.064	1	up in HD PB
H2AFV	0.269384	0.0933041	0.123	0.094	1	up in HD PB
SNRPB	0.436675	0.0932867	0.121	0.102	1	up in HD PB
CARD8	0.185757	0.0929418	0.116	0.083	1	up in HD PB
CYFIP2	0.265009	0.0928726	0.205	0.166	1	up in HD PB
RAB11B	0.813004	0.0921072	0.114	0.109	1	up in HD PB
CUTA	0.179027	0.0916981	0.208	0.162	1	up in HD PB
LMBRD1	0.0492221	0.0913451	0.223	0.151	1	up in HD PB
ICAM3	0.197413	0.0912758	0.304	0.245	1	up in HD PB
RPSA	0.0968189	0.0910996	0.567	0.457	1	up in HD PB
ACAP2	0.384857	0.0907135	0.214	0.185	1	up in HD PB
NUP58	0.226792	0.0904316	0.127	0.094	1	up in HD PB
SRSF1	0.508379	0.0903681	0.143	0.125	1	up in HD PB
BRK1	0.318894	0.0901805	0.103	0.079	1	up in HD PB
CCDC88C	0.13745	0.0900539	0.163	0.117	1	up in HD PB
YTHDF2	0.238094	0.089985	0.103	0.075	1	up in HD PB
STAG2	0.241952	0.0895622	0.143	0.109	1	up in HD PB
MAT2B	0.367344	0.0892002	0.15	0.125	1	up in HD PB
TMEM173	0.0954292	0.0889807	0.201	0.147	1	up in HD PB
BST2	0.191252	0.0886584	0.116	0.083	1	up in HD PB
ABLIM1	0.180389	0.0883021	0.152	0.113	1	up in HD PB
TMEM243	0.179558	0.0877568	0.163	0.125	1	up in HD PB
PPHLN1	0.333894	0.0876328	0.123	0.098	1	up in HD PB
LY9	0.384031	0.0867635	0.127	0.106	1	up in HD PB
SHKBP1	0.297765	0.086763	0.125	0.098	1	up in HD PB
DPP7	0.107248	0.0866746	0.337	0.268	1	up in HD PB
GABARAPL2	0.671595	0.0864731	0.1	0.113	1	up in HD PB
TRAPPC1	0.220269	0.0864557	0.114	0.083	1	up in HD PB
DDX17	0.0364561	0.0864036	0.565	0.453	1	up in HD PB
GSK3B	0.342332	0.0864012	0.107	0.083	1	up in HD PB
TSPAN32	0.333228	0.0863717	0.118	0.094	1	up in HD PB
AKAP13	0.34608	0.086368	0.312	0.268	1	up in HD PB
RBM33	0.396944	0.0856662	0.127	0.106	1	up in HD PB
MUC20-OT1	0.285944	0.0853228	0.145	0.113	1	up in HD PB
PXN	0.102405	0.0848524	0.103	0.064	1	up in HD PB
SEM1	0.187909	0.0847824	0.121	0.087	1	up in HD PB
NUMA1	0.71147	0.0838619	0.15	0.14	1	up in HD PB
UBL3	0.157144	0.0837759	0.114	0.079	1	up in HD PB
EIF5	0.22616	0.0837135	0.243	0.2	1	up in HD PB
CIRBP	0.485727	0.0835343	0.415	0.389	1	up in HD PB
SRSF10	0.107172	0.0835151	0.348	0.275	1	up in HD PB
CUL5	0.352427	0.0833521	0.107	0.083	1	up in HD PB
CEMIP2	0.187423	0.0828722	0.248	0.192	1	up in HD PB
TCF25	0.117965	0.0828421	0.324	0.249	1	up in HD PB
ATP6V0B	0.395028	0.0826481	0.158	0.136	1	up in HD PB
CNBP	0.524472	0.0824283	0.286	0.26	1	up in HD PB
MACF1	0.149062	0.0823558	0.319	0.26	1	up in HD PB
CCND2	0.218133	0.0822581	0.156	0.117	1	up in HD PB
EIF5A	0.248785	0.0821617	0.172	0.136	1	up in HD PB
PPM1K	0.0652912	0.0818899	0.127	0.079	1	up in HD PB
BBX	0.150256	0.0817197	0.172	0.128	1	up in HD PB
CCDC66	0.307642	0.0817181	0.125	0.098	1	up in HD PB
XRCC5	0.255413	0.0815619	0.188	0.151	1	up in HD PB
PTBP1	0.445814	0.0815397	0.129	0.109	1	up in HD PB
CREBRF	0.560005	0.0807673	0.174	0.158	1	up in HD PB
ARPC4	0.335854	0.0806323	0.114	0.091	1	up in HD PB
LAT	0.25777	0.080611	0.382	0.34	1	up in HD PB
VPS13D	0.182229	0.0804082	0.105	0.072	1	up in HD PB
M6PR	0.0941642	0.0802501	0.196	0.14	1	up in HD PB
KCNAB2	0.152296	0.0799488	0.145	0.106	1	up in HD PB
ATXN7.1	0.155167	0.0796159	0.107	0.072	1	up in HD PB
HERC4	0.462576	0.0786323	0.134	0.113	1	up in HD PB
CARD16	0.840661	0.0781848	0.112	0.121	1	up in HD PB
AMD1	0.311908	0.0776481	0.103	0.079	1	up in HD PB
WDR33	0.351962	0.0774222	0.123	0.098	1	up in HD PB
NPEPPS	0.608347	0.0771235	0.112	0.098	1	up in HD PB
ZNF431	0.203554	0.0771063	0.127	0.094	1	up in HD PB
SEC61A1	0.139402	0.0769041	0.127	0.087	1	up in HD PB
USP22	0.47353	0.0767131	0.129	0.109	1	up in HD PB
ENSA	0.506336	0.0765435	0.107	0.091	1	up in HD PB
ARF5	0.603309	0.0763485	0.129	0.117	1	up in HD PB
CD7	0.253329	0.0756993	0.25	0.211	1	up in HD PB
EIF4B	0.180502	0.0754186	0.281	0.223	1	up in HD PB
EIF3F	0.73772	0.0747	0.172	0.166	1	up in HD PB
NAP1L1	0.896099	0.0744319	0.221	0.23	1	up in HD PB
PPP1R10	0.542695	0.0741738	0.125	0.109	1	up in HD PB
TNFRSF25	0.674624	0.0740699	0.154	0.14	1	up in HD PB
FGFR1OP2	0.590284	0.0739676	0.112	0.098	1	up in HD PB
DNAJC7	0.0863411	0.0735502	0.123	0.079	1	up in HD PB
PHF14	0.676342	0.0734192	0.103	0.094	1	up in HD PB
MIA3	0.304434	0.0726875	0.134	0.106	1	up in HD PB
NR4A2	0.807947	0.0724621	0.109	0.117	1	up in HD PB
TRAF3IP3	0.251828	0.0721738	0.538	0.483	1	up in HD PB
SUPT5H	0.100168	0.0721136	0.132	0.087	1	up in HD PB
RBM5	0.262684	0.0719872	0.158	0.125	1	up in HD PB
S100A11	0.855899	0.0718166	0.107	0.102	1	up in HD PB
CRBN	0.281891	0.0717419	0.129	0.102	1	up in HD PB
CALM1	0.186327	0.071498	0.502	0.43	1	up in HD PB
TPR	0.261761	0.0713282	0.324	0.275	1	up in HD PB
SSBP1	0.409555	0.0711042	0.152	0.128	1	up in HD PB
TMEM259	0.51391	0.0709548	0.138	0.121	1	up in HD PB
BTN3A3	0.303721	0.070825	0.105	0.079	1	up in HD PB
PARP1	0.533647	0.070737	0.125	0.109	1	up in HD PB
EMC10	0.221553	0.0706528	0.154	0.117	1	up in HD PB
AC119396.1	0.0483195	0.070516	0.257	0.174	1	up in HD PB
NFAT5	0.354125	0.070422	0.15	0.121	1	up in HD PB
EAPP	0.453489	0.0702884	0.134	0.113	1	up in HD PB
RSL1D1	0.488865	0.0702309	0.112	0.094	1	up in HD PB
GANAB	0.503378	0.0702189	0.123	0.106	1	up in HD PB
KLHDC2	0.453042	0.0701377	0.125	0.106	1	up in HD PB
TACC1	0.404714	0.0700492	0.141	0.117	1	up in HD PB
SYNE1	0.206503	0.06976	0.201	0.155	1	up in HD PB
MFF	0.422512	0.0695437	0.109	0.091	1	up in HD PB
ZFP36	0.204726	0.0694091	0.348	0.306	1	up in HD PB
SNW1	0.718319	0.0684475	0.109	0.102	1	up in HD PB
RSBN1	0.383459	0.0678208	0.158	0.132	1	up in HD PB
NUTM2B-AS1	0.369515	0.0677697	0.114	0.091	1	up in HD PB
EIF3G	0.84653	0.0670753	0.145	0.143	1	up in HD PB
KAT6A	0.319079	0.0667551	0.156	0.125	1	up in HD PB
LCK	0.805084	0.0667055	0.31	0.298	1	up in HD PB
UFL1	0.115335	0.0662763	0.121	0.079	1	up in HD PB
OTUB1	0.726581	0.0658007	0.127	0.117	1	up in HD PB
AKAP9	0.266478	0.0655309	0.297	0.249	1	up in HD PB
NSUN6	0.6213	0.0650909	0.105	0.094	1	up in HD PB
REL	0.31825	0.0649275	0.288	0.238	1	up in HD PB
NUP98	0.315947	0.064394	0.143	0.113	1	up in HD PB
ERICH1	0.614978	0.063757	0.127	0.113	1	up in HD PB
NCOR1	0.178965	0.0637459	0.315	0.253	1	up in HD PB
IFI16	0.297385	0.0636515	0.237	0.2	1	up in HD PB
TMED9	0.128144	0.0633407	0.176	0.128	1	up in HD PB
TUFM	0.639199	0.0629552	0.179	0.166	1	up in HD PB
S1PR4	0.144932	0.0622615	0.156	0.113	1	up in HD PB
SIGIRR	0.388191	0.062193	0.266	0.23	1	up in HD PB
TRIB2	0.257841	0.0621022	0.121	0.091	1	up in HD PB
PTPN7	0.317003	0.0619264	0.116	0.091	1	up in HD PB
LDHA	0.559897	0.0616638	0.132	0.117	1	up in HD PB
TOB1	0.526962	0.0616319	0.109	0.094	1	up in HD PB
NFATC2IP	0.106175	0.0615692	0.136	0.091	1	up in HD PB
IRF1	0.358193	0.0614794	0.281	0.245	1	up in HD PB
ATP2A3	0.213551	0.0614625	0.17	0.128	1	up in HD PB
BIN1	0.781263	0.0614304	0.118	0.113	1	up in HD PB
UBXN7	0.199266	0.0613853	0.103	0.072	1	up in HD PB
RAD23A	0.27844	0.0612282	0.138	0.109	1	up in HD PB
EIF4H	0.353789	0.0611661	0.125	0.102	1	up in HD PB
LAPTM4A	0.739721	0.0606483	0.136	0.128	1	up in HD PB
MTREX	0.0714453	0.0606184	0.127	0.079	1	up in HD PB
JAK3	0.265879	0.0604905	0.174	0.14	1	up in HD PB
PPP4C	0.81307	0.0602766	0.123	0.117	1	up in HD PB
EIF3E	0.448237	0.0598802	0.165	0.143	1	up in HD PB
EIF2S3	0.5667	0.0598111	0.121	0.106	1	up in HD PB
SF3A1	0.635647	0.0595882	0.134	0.121	1	up in HD PB
CORO1A	0.208278	0.0593943	0.533	0.453	1	up in HD PB
PSMG2	0.875994	0.0592001	0.112	0.109	1	up in HD PB
DOCK2	0.199105	0.058572	0.134	0.098	1	up in HD PB
MX1	0.107221	0.0579866	0.107	0.068	1	up in HD PB
SRRM1	0.206257	0.0578692	0.248	0.2	1	up in HD PB
NDUFA13	0.854079	0.0578058	0.163	0.158	1	up in HD PB
PEBP1	0.587085	0.0576185	0.116	0.102	1	up in HD PB
PRRC2C	0.557319	0.0569517	0.446	0.419	1	up in HD PB
UBC	0.240784	0.0564793	0.647	0.6	1	up in HD PB
TNFRSF10A	0.230463	0.0562301	0.109	0.079	1	up in HD PB
IKZF3	0.220493	0.0554604	0.181	0.14	1	up in HD PB
ZNF331	0.479343	0.0552485	0.127	0.106	1	up in HD PB
ARL6IP4	0.493644	0.0550231	0.165	0.147	1	up in HD PB
POLD4	0.48868	0.054995	0.103	0.087	1	up in HD PB
ARGLU1	0.977369	0.0544295	0.408	0.4	1	up in HD PB
FNBP1	0.147132	0.0543457	0.304	0.238	1	up in HD PB
PKM	0.305674	0.054345	0.219	0.181	1	up in HD PB
HECTD1	0.269424	0.0540192	0.167	0.132	1	up in HD PB
C9orf78	0.425099	0.0540058	0.17	0.143	1	up in HD PB
HERC2	0.26003	0.0539941	0.147	0.113	1	up in HD PB
LMF2	0.177279	0.0539836	0.116	0.083	1	up in HD PB
ERBIN	0.815795	0.0537825	0.123	0.128	1	up in HD PB
HERPUD1	0.936994	0.0537283	0.243	0.242	1	up in HD PB
SBDS	0.309419	0.0529351	0.152	0.121	1	up in HD PB
ILF2	0.690053	0.0527404	0.107	0.098	1	up in HD PB
HSP90AA1	0.140724	0.0518888	0.444	0.351	1	up in HD PB
ICAM2	0.57133	0.051461	0.19	0.17	1	up in HD PB
USP9X	0.46237	0.0514474	0.105	0.087	1	up in HD PB
NLRP1	0.388598	0.0513534	0.241	0.204	1	up in HD PB
PAPOLA	0.628851	0.0513227	0.154	0.14	1	up in HD PB
SUPT6H	0.11505	0.0511815	0.112	0.072	1	up in HD PB
USP15	0.374542	0.0510053	0.496	0.457	1	up in HD PB
TUBA4A	0.697192	0.0509175	0.123	0.113	1	up in HD PB
NDUFB11	0.907442	0.0508943	0.118	0.117	1	up in HD PB
FAM102A	0.468754	0.0505702	0.15	0.128	1	up in HD PB
FOXP1	0.21466	0.0505005	0.469	0.408	1	up in HD PB
GIMAP1	0.430612	0.0504541	0.114	0.094	1	up in HD PB
CHD8	0.445202	0.0504147	0.123	0.102	1	up in HD PB
TRA2B	0.528771	0.0501906	0.263	0.238	1	up in HD PB
ANKRD36B	0.497286	0.0499402	0.116	0.098	1	up in HD PB
PSMB10	0.931494	0.0498439	0.112	0.109	1	up in HD PB
COQ10B	0.0863449	0.0494753	0.105	0.064	1	up in HD PB
TTC14	0.489883	0.048304	0.203	0.177	1	up in HD PB
OST4	0.935135	0.0482928	0.165	0.162	1	up in HD PB
RSF1	0.377418	0.0481496	0.223	0.189	1	up in HD PB
SYNCRIP	0.264109	0.0479027	0.107	0.079	1	up in HD PB
PA2G4	0.56211	0.0475356	0.121	0.106	1	up in HD PB
DIP2A	0.130853	0.0472573	0.201	0.147	1	up in HD PB
PKN2	0.333361	0.04716	0.121	0.094	1	up in HD PB
TAF7	0.458857	0.0470406	0.114	0.094	1	up in HD PB
LRPAP1	0.266978	0.0465426	0.161	0.125	1	up in HD PB
C6orf62	0.4564	0.0462286	0.105	0.087	1	up in HD PB
MYL12A	0.494587	0.0459093	0.335	0.302	1	up in HD PB
TPI1	0.669837	0.0458091	0.125	0.113	1	up in HD PB
PAFAH1B1	0.308149	0.0450433	0.167	0.136	1	up in HD PB
TSPO	0.693365	0.0450319	0.141	0.128	1	up in HD PB
HUWE1	0.172258	0.0445611	0.161	0.117	1	up in HD PB
SERBP1	0.54876	0.0444031	0.174	0.155	1	up in HD PB
ZC3H15	0.55633	0.0437542	0.147	0.128	1	up in HD PB
STRAP	0.509699	0.0437342	0.109	0.094	1	up in HD PB
FERMT3	0.360893	0.0436112	0.127	0.102	1	up in HD PB
ANP32A	0.297697	0.0426236	0.114	0.087	1	up in HD PB
MBD4	0.420311	0.0421367	0.103	0.083	1	up in HD PB
GLS	0.161155	0.0421021	0.147	0.106	1	up in HD PB
DEK	0.24818	0.0416101	0.125	0.094	1	up in HD PB
RTKN2	0.480748	0.0413944	0.272	0.242	1	up in HD PB
IPCEF1	0.518205	0.0412628	0.163	0.143	1	up in HD PB
CD2	0.313296	0.0407977	0.4	0.351	1	up in HD PB
PTGES3	0.468699	0.0405954	0.212	0.185	1	up in HD PB
TNFAIP8	0.620389	0.0402627	0.199	0.177	1	up in HD PB
H3F3A	0.58125	0.0402548	0.337	0.309	1	up in HD PB
NME3	0.639523	0.0400814	0.114	0.102	1	up in HD PB
ITGAL	0.334505	0.0396487	0.205	0.166	1	up in HD PB
TCF7	0.536681	0.0395321	0.123	0.106	1	up in HD PB
RCN2	0.457503	0.0390561	0.105	0.087	1	up in HD PB
SORL1	0.210977	0.03902	0.384	0.317	1	up in HD PB
CALM2	0.679024	0.0388369	0.205	0.189	1	up in HD PB
IRF3	0.676454	0.0388239	0.132	0.121	1	up in HD PB
UBXN1	0.564724	0.0379009	0.167	0.151	1	up in HD PB
UBE2G2	0.189944	0.037863	0.118	0.083	1	up in HD PB
ODF2L	0.989807	0.037367	0.174	0.177	1	up in HD PB
SAMD9	0.544822	0.0365415	0.154	0.136	1	up in HD PB
ACTN4	0.973843	0.0365353	0.129	0.132	1	up in HD PB
IQGAP2	0.330606	0.0364479	0.199	0.166	1	up in HD PB
PMAIP1	0.353345	0.0364228	0.114	0.091	1	up in HD PB
TBCB	0.969082	0.0360978	0.107	0.109	1	up in HD PB
HERC1	0.0883791	0.035976	0.217	0.151	1	up in HD PB
SLC9A3R1	0.776828	0.0357818	0.194	0.189	1	up in HD PB
PRPF4B	0.789646	0.0354088	0.232	0.223	1	up in HD PB
ARHGAP30	0.580098	0.0348806	0.19	0.17	1	up in HD PB
AKNA	0.162531	0.0345912	0.185	0.14	1	up in HD PB
LINS1	0.253069	0.0345095	0.116	0.087	1	up in HD PB
MGAT4A	0.159899	0.0339433	0.143	0.102	1	up in HD PB
SSR2	0.882605	0.0334996	0.23	0.223	1	up in HD PB
RPLP0	0.840184	0.0322171	0.513	0.479	1	up in HD PB
SRP9	0.618261	0.0320384	0.183	0.166	1	up in HD PB
CD27	0.486708	0.0313838	0.297	0.264	1	up in HD PB
PIM2	0.357639	0.031353	0.172	0.143	1	up in HD PB
LBR	0.495905	0.0309667	0.203	0.177	1	up in HD PB
FTH1	0.997783	0.0306679	0.545	0.513	1	up in HD PB
WAC	0.674408	0.0304563	0.114	0.102	1	up in HD PB
BIRC6	0.358124	0.0303366	0.217	0.185	1	up in HD PB
RUNX1	0.410544	0.0302768	0.15	0.125	1	up in HD PB
HSPA8	0.650524	0.0302123	0.422	0.389	1	up in HD PB
SNRNP70	0.548244	0.0300247	0.194	0.17	1	up in HD PB
ATM	0.35421	0.0297638	0.312	0.264	1	up in HD PB
BUB3	0.482708	0.02835	0.203	0.177	1	up in HD PB
RRP1B	0.863393	0.0281502	0.107	0.102	1	up in HD PB
UFM1	0.191441	0.0277243	0.112	0.079	1	up in HD PB
TNIK	0.462462	0.0266767	0.199	0.17	1	up in HD PB
LSM8	0.626336	0.02604	0.172	0.155	1	up in HD PB
NEMF	0.314656	0.0255356	0.17	0.136	1	up in HD PB
TNIP1	0.659258	0.0248817	0.114	0.102	1	up in HD PB
PPP4R3A	0.687903	0.0247289	0.109	0.098	1	up in HD PB
YIPF4	0.421547	0.024706	0.145	0.121	1	up in HD PB
APRT	0.995418	0.0246912	0.116	0.117	1	up in HD PB
CREB1	0.530941	0.0237424	0.118	0.102	1	up in HD PB
PRKAR1A	0.347202	0.0235239	0.136	0.109	1	up in HD PB
BSG	0.507067	0.0229764	0.158	0.136	1	up in HD PB
GPSM3	0.488058	0.022907	0.225	0.2	1	up in HD PB
TSPYL2	0.857069	0.0227392	0.125	0.121	1	up in HD PB
MED4	0.403559	0.0222976	0.107	0.087	1	up in HD PB
DOK2	0.474579	0.0208074	0.161	0.14	1	up in HD PB
VAPA	0.246306	0.0206922	0.172	0.132	1	up in HD PB
CNPY3	0.514274	0.019966	0.127	0.109	1	up in HD PB
PRKDC	0.171629	0.0194087	0.176	0.132	1	up in HD PB
DAZAP2	0.522462	0.0189052	0.373	0.328	1	up in HD PB
SNRPN	0.948706	0.0185562	0.103	0.106	1	up in HD PB
ATP5F1A	0.992419	0.0182465	0.125	0.125	1	up in HD PB
TNFAIP3	0.417031	0.0180776	0.319	0.283	1	up in HD PB
IL6ST	0.336932	0.0178164	0.239	0.2	1	up in HD PB
TRAT1	0.270228	0.0171237	0.125	0.094	1	up in HD PB
ACTB	0.85181	0.0170027	0.879	0.864	1	up in HD PB
MOB1A	0.310678	0.0169248	0.134	0.106	1	up in HD PB
GABARAP	0.715165	0.0159802	0.114	0.125	1	up in HD PB
CEP85L	0.396741	0.0157822	0.132	0.106	1	up in HD PB
ARPC2	0.243362	0.0146637	0.386	0.321	1	up in HD PB
COTL1	0.686023	0.0145888	0.165	0.151	1	up in HD PB
EIF3D	0.648596	0.0137	0.15	0.136	1	up in HD PB
IL16	0.398857	0.0133612	0.192	0.162	1	up in HD PB
CRYBG1	0.446915	0.0128379	0.19	0.162	1	up in HD PB
2020-09-07	0.273144	0.0127868	0.203	0.162	1	up in HD PB
UBAC2	0.354266	0.012662	0.143	0.113	1	up in HD PB
BZW1	0.6949	0.0118608	0.172	0.158	1	up in HD PB
SCAF11	0.347558	0.011613	0.263	0.215	1	up in HD PB
LSP1	0.873424	0.0111702	0.317	0.328	1	up in HD PB
GNAI2	0.656266	0.0109597	0.105	0.094	1	up in HD PB
NIPAL3	0.207283	0.0105589	0.112	0.079	1	up in HD PB
UCP2	0.573627	0.0103423	0.225	0.2	1	up in HD PB
CLINT1	0.538813	0.0100452	0.121	0.102	1	up in HD PB
PABPC1	0.860572	0.00996185	0.587	0.543	1	up in HD PB
PPP1CC	0.479649	0.00937026	0.129	0.151	1	up in HD PB
CORO1B	0.990304	0.00936018	0.109	0.109	1	up in HD PB
CRLF3	0.46136	0.00869065	0.123	0.102	1	up in HD PB
RABAC1	0.89704	0.00812953	0.158	0.151	1	up in HD PB
FLI1	0.78135	0.00774666	0.121	0.113	1	up in HD PB
ANXA11	0.292245	0.00739249	0.199	0.158	1	up in HD PB
ZFP36L1	0.559798	0.00615067	0.292	0.268	1	up in HD PB
EMD	0.84925	0.00516087	0.107	0.102	1	up in HD PB
DGKZ	0.743984	0.00482929	0.103	0.094	1	up in HD PB
KTN1	0.557084	0.00468379	0.241	0.211	1	up in HD PB
DEF6	0.152076	0.00458507	0.194	0.143	1	up in HD PB
ANKRD49	0.585767	0.00333053	0.092	0.106	1	up in HD PB
ANAPC5	0.414066	0.00325848	0.181	0.151	1	up in HD PB
CAP1	0.429629	0.00320077	0.212	0.177	1	up in HD PB
CCR6	0.460376	0.00314442	0.147	0.125	1	up in HD PB
NFKBIA	0.75695	0.00274401	0.223	0.211	1	up in HD PB
RAP1A	0.838768	0.00251074	0.132	0.125	1	up in HD PB
ANKRD12	0.454775	0.00218106	0.516	0.479	1	up in HD PB
JAML	0.740631	0.00181926	0.098	0.106	1	up in HD PB
GDI1	0.816468	0.00181043	0.145	0.136	1	up in HD PB
CASP8AP2	0.804307	0.00177745	0.096	0.102	1	up in HD PB
PRPF38B	0.713867	0.0011043	0.254	0.23	1	up in HD PB
RALY	0.908199	0.000973492	0.109	0.113	1	up in HD PB
GABPB1-AS1	0.919143	0.000857562	0.163	0.166	1	up in HD PB
PRRC2B	0.555772	0.000432103	0.156	0.136	1	up in HD PB
KIF5B	0.346313	-0.000285298	0.194	0.158	1	up in HD BM
DAD1	0.63908	-0.000555816	0.214	0.196	1	up in HD BM
RBM39	0.9059	-0.000738925	0.527	0.513	1	up in HD BM
SPN	0.486405	-0.00103097	0.239	0.208	1	up in HD BM
GYPC	0.956237	-0.00110993	0.121	0.121	1	up in HD BM
ADAR	0.462954	-0.00190854	0.232	0.204	1	up in HD BM
LCP2	0.241679	-0.00226528	0.25	0.204	1	up in HD BM
H3F3B	0.454694	-0.0032829	0.621	0.566	1	up in HD BM
PCM1	0.146451	-0.00368641	0.232	0.174	1	up in HD BM
RBPJ	0.552573	-0.00435223	0.098	0.113	1	up in HD BM
ATXN7L3B	0.125394	-0.00469072	0.125	0.083	1	up in HD BM
CCNI	0.537205	-0.00471895	0.312	0.279	1	up in HD BM
GAPDH	0.699347	-0.00496308	0.373	0.336	1	up in HD BM
SRSF3	0.896209	-0.00533188	0.188	0.192	1	up in HD BM
MFNG	0.441178	-0.00552863	0.127	0.106	1	up in HD BM
YPEL2	0.290028	-0.00581833	0.154	0.121	1	up in HD BM
HEXA	0.856273	-0.0059332	0.121	0.113	1	up in HD BM
PSMC6	0.757563	-0.00637205	0.112	0.102	1	up in HD BM
HELZ	0.654448	-0.00668852	0.123	0.109	1	up in HD BM
CHMP7	0.412305	-0.00713547	0.125	0.102	1	up in HD BM
EIF3H	0.624359	-0.00753062	0.183	0.196	1	up in HD BM
COPE	0.515311	-0.00763595	0.154	0.132	1	up in HD BM
SMG1	0.791377	-0.00800572	0.219	0.204	1	up in HD BM
DENND6A	0.598973	-0.00810397	0.114	0.098	1	up in HD BM
CDK12	0.798688	-0.00831101	0.118	0.109	1	up in HD BM
CBX3	0.591986	-0.0100925	0.165	0.147	1	up in HD BM
SFSWAP	0.498761	-0.01033	0.141	0.117	1	up in HD BM
ARPC3	0.759798	-0.0103735	0.252	0.238	1	up in HD BM
CHURC1	0.826673	-0.0103976	0.205	0.192	1	up in HD BM
PFN1	0.862474	-0.0104344	0.554	0.555	1	up in HD BM
CCAR1	0.603308	-0.0104738	0.138	0.121	1	up in HD BM
ST3GAL1	0.799985	-0.0114331	0.121	0.113	1	up in HD BM
IFITM2	0.939411	-0.0114993	0.192	0.189	1	up in HD BM
PPIG	0.512761	-0.0116277	0.194	0.17	1	up in HD BM
HIGD2A	0.295101	-0.0119264	0.096	0.125	1	up in HD BM
CENPT	0.890155	-0.0133207	0.116	0.121	1	up in HD BM
CCND3	0.972807	-0.0135314	0.183	0.181	1	up in HD BM
CFL1	0.954965	-0.0138748	0.417	0.404	1	up in HD BM
HELB	0.238236	-0.0139418	0.15	0.113	1	up in HD BM
FTX	0.726724	-0.0140569	0.132	0.121	1	up in HD BM
NAP1L4	0.85838	-0.0142408	0.219	0.208	1	up in HD BM
ZFAS1	0.804999	-0.0146382	0.134	0.125	1	up in HD BM
ATP6V1G1	0.424992	-0.0151107	0.163	0.192	1	up in HD BM
SETX	0.785453	-0.015155	0.181	0.17	1	up in HD BM
DOCK8	0.789038	-0.0157033	0.246	0.23	1	up in HD BM
C9orf16	0.314488	-0.0158063	0.078	0.102	1	up in HD BM
RAF1	0.451393	-0.0159439	0.107	0.087	1	up in HD BM
PTPN2	0.700822	-0.0167041	0.1	0.109	1	up in HD BM
2020-03-06	0.971909	-0.0167519	0.112	0.109	1	up in HD BM
EVL	0.805575	-0.0178774	0.625	0.585	1	up in HD BM
GOLGA4	0.775746	-0.0182142	0.161	0.151	1	up in HD BM
RBBP6	0.378249	-0.0182923	0.141	0.113	1	up in HD BM
PHIP	0.505073	-0.0185116	0.214	0.189	1	up in HD BM
NOL7	0.659063	-0.0187199	0.123	0.109	1	up in HD BM
PRPF40A	0.73347	-0.018951	0.156	0.143	1	up in HD BM
DCAF8	0.246298	-0.019037	0.118	0.087	1	up in HD BM
CRIP1	0.0840321	-0.0193013	0.281	0.215	1	up in HD BM
TSPAN14	0.621987	-0.0203001	0.201	0.177	1	up in HD BM
COX5B	0.781857	-0.0205897	0.179	0.189	1	up in HD BM
EHMT1	0.876947	-0.0210761	0.114	0.109	1	up in HD BM
FBXO7	0.911029	-0.0214147	0.109	0.106	1	up in HD BM
2020-09-02	0.81608	-0.0219307	0.201	0.185	1	up in HD BM
DUSP2	0.486136	-0.0222516	0.152	0.174	1	up in HD BM
TCIRG1	0.882935	-0.0223428	0.165	0.158	1	up in HD BM
TIAM1	0.446289	-0.0226065	0.129	0.106	1	up in HD BM
COL4A3BP	0.497704	-0.0232463	0.105	0.087	1	up in HD BM
EIF4A1	0.809612	-0.0232766	0.161	0.166	1	up in HD BM
PTPN4	0.666722	-0.0234183	0.154	0.136	1	up in HD BM
FOXP3	0.0856988	-0.0236363	1	1	1	up in HD BM
SRSF8	0.939362	-0.0238807	0.116	0.113	1	up in HD BM
GPBP1	0.497455	-0.0242675	0.246	0.211	1	up in HD BM
UBL5	0.527986	-0.0244926	0.141	0.162	1	up in HD BM
SLTM	0.973626	-0.0248346	0.143	0.143	1	up in HD BM
RPL17	0.717127	-0.0249891	0.513	0.479	1	up in HD BM
SNHG8	0.459415	-0.0251522	0.098	0.117	1	up in HD BM
TXK	0.668963	-0.025347	0.1	0.109	1	up in HD BM
HK1	0.506586	-0.0253579	0.114	0.094	1	up in HD BM
REST	0.465659	-0.0256892	0.107	0.087	1	up in HD BM
PCSK7	0.791254	-0.0257974	0.35	0.328	1	up in HD BM
2020-09-09	0.54219	-0.0269082	0.239	0.26	1	up in HD BM
CBLB	0.310245	-0.0275863	0.17	0.136	1	up in HD BM
IL27RA	0.897829	-0.0276831	0.114	0.109	1	up in HD BM
OGT	0.661375	-0.0278456	0.239	0.249	1	up in HD BM
RAP1B	0.518328	-0.0289094	0.134	0.113	1	up in HD BM
INPP5D	0.640653	-0.0290782	0.201	0.181	1	up in HD BM
DDX24	0.651457	-0.0301171	0.371	0.34	1	up in HD BM
RSL24D1	0.645243	-0.0304206	0.105	0.117	1	up in HD BM
NSD1	0.55981	-0.0309064	0.176	0.155	1	up in HD BM
NDUFA4	0.82175	-0.0310994	0.172	0.177	1	up in HD BM
PPM1B	0.445168	-0.0313456	0.138	0.113	1	up in HD BM
SETD5	0.902674	-0.0317699	0.118	0.113	1	up in HD BM
GTF3A	0.706341	-0.0320101	0.105	0.113	1	up in HD BM
PPP1R2	0.916993	-0.0327647	0.277	0.268	1	up in HD BM
VCP	0.929497	-0.0328163	0.201	0.196	1	up in HD BM
GHITM	0.539991	-0.0329443	0.103	0.087	1	up in HD BM
KLF13	0.780434	-0.0331079	0.103	0.109	1	up in HD BM
EIF5B	0.816569	-0.0338123	0.145	0.151	1	up in HD BM
THUMPD3-AS1	0.782538	-0.0361225	0.143	0.132	1	up in HD BM
YPEL5	0.946443	-0.0362152	0.105	0.102	1	up in HD BM
CAND1	0.970913	-0.0364505	0.165	0.162	1	up in HD BM
NUCKS1	0.872242	-0.0368384	0.152	0.143	1	up in HD BM
IKBKB	0.800187	-0.0378242	0.107	0.113	1	up in HD BM
VPS51	0.451716	-0.0379722	0.165	0.14	1	up in HD BM
CELF1	0.569107	-0.0385296	0.136	0.151	1	up in HD BM
MBTPS1	0.356908	-0.0385699	0.156	0.125	1	up in HD BM
ERP29	0.648055	-0.038791	0.243	0.223	1	up in HD BM
CYTOR	0.848932	-0.0393814	0.185	0.189	1	up in HD BM
MRPS34	0.525448	-0.0394782	0.087	0.102	1	up in HD BM
IK	0.899134	-0.0395759	0.107	0.109	1	up in HD BM
RNF44	0.929241	-0.0413391	0.121	0.121	1	up in HD BM
SLC25A5	0.387454	-0.0418823	0.109	0.087	1	up in HD BM
ZNF24	0.933475	-0.0427274	0.103	0.098	1	up in HD BM
SNRPB2	0.459933	-0.0430005	0.092	0.109	1	up in HD BM
SRP14	0.953675	-0.0431551	0.223	0.223	1	up in HD BM
SEMA4D	0.761884	-0.0443767	0.114	0.121	1	up in HD BM
LITAF	0.519195	-0.0444334	0.154	0.174	1	up in HD BM
WDR1	0.619723	-0.0446163	0.17	0.185	1	up in HD BM
LSM7	0.804699	-0.0447475	0.114	0.121	1	up in HD BM
TRAF1	0.940494	-0.0449519	0.163	0.162	1	up in HD BM
PPIA	0.896288	-0.0452894	0.402	0.381	1	up in HD BM
ASXL1	0.781455	-0.0454925	0.136	0.125	1	up in HD BM
LONP2	0.381977	-0.0456371	0.132	0.106	1	up in HD BM
CNOT1	0.772202	-0.0456416	0.116	0.125	1	up in HD BM
SPSB3	0.957597	-0.0465687	0.248	0.238	1	up in HD BM
MZT2A	0.784356	-0.0466468	0.096	0.102	1	up in HD BM
ATP5MF	0.514351	-0.046675	0.094	0.109	1	up in HD BM
PLP2	0.910696	-0.0470717	0.143	0.143	1	up in HD BM
RHOT2	0.963496	-0.0476088	0.125	0.121	1	up in HD BM
ANKRD36	0.993065	-0.0480846	0.121	0.117	1	up in HD BM
CYBC1	0.902536	-0.0480991	0.143	0.136	1	up in HD BM
PHF1	0.610175	-0.0481997	0.138	0.151	1	up in HD BM
TMCO1	0.596911	-0.0484087	0.114	0.128	1	up in HD BM
TBRG1	0.735313	-0.0490651	0.196	0.181	1	up in HD BM
DOCK11	0.666161	-0.0497161	0.103	0.091	1	up in HD BM
SIT1	0.89108	-0.0499152	0.156	0.158	1	up in HD BM
POLR2A	0.898522	-0.0505429	0.129	0.125	1	up in HD BM
PSMB9	0.523948	-0.0507281	0.205	0.226	1	up in HD BM
WSB1	0.992042	-0.0510314	0.283	0.275	1	up in HD BM
FOSB	0.166195	-0.0512143	0.087	0.121	1	up in HD BM
CIR1	0.471853	-0.0517363	0.096	0.113	1	up in HD BM
UXT	0.562384	-0.0522408	0.103	0.117	1	up in HD BM
2020-09-06	0.765759	-0.0526405	0.377	0.34	1	up in HD BM
HMGN1	0.551363	-0.0526953	0.138	0.155	1	up in HD BM
SNX6	0.797715	-0.0541571	0.129	0.136	1	up in HD BM
CHD2	0.814049	-0.0542044	0.241	0.223	1	up in HD BM
SMU1	0.760349	-0.0543409	0.1	0.106	1	up in HD BM
TUBA1B	0.773272	-0.0548352	0.165	0.174	1	up in HD BM
SDR39U1	0.896939	-0.0550397	0.1	0.102	1	up in HD BM
RBM6	0.94817	-0.0561004	0.136	0.132	1	up in HD BM
NECAP2	0.820084	-0.056126	0.145	0.136	1	up in HD BM
AES	0.641872	-0.0562181	0.348	0.306	1	up in HD BM
TROVE2	0.946076	-0.0582289	0.114	0.109	1	up in HD BM
SYTL1	0.584713	-0.058795	0.228	0.196	1	up in HD BM
ITSN2	0.773678	-0.0591597	0.208	0.189	1	up in HD BM
SPAG9	0.722389	-0.0593022	0.103	0.091	1	up in HD BM
RBM23	0.575271	-0.0593602	0.129	0.143	1	up in HD BM
HMGB2	0.501118	-0.0595245	0.112	0.128	1	up in HD BM
SON	0.444784	-0.0596156	0.571	0.57	1	up in HD BM
UBE2I	0.778813	-0.0602241	0.141	0.147	1	up in HD BM
ISG20	0.653519	-0.0603494	0.248	0.257	1	up in HD BM
N4BP2L2	0.950137	-0.060726	0.48	0.442	1	up in HD BM
COX4I1	0.780849	-0.0613927	0.306	0.287	1	up in HD BM
ATRX	0.984889	-0.0620081	0.31	0.294	1	up in HD BM
BTF3	0.81171	-0.0626108	0.288	0.283	1	up in HD BM
SNRNP200	0.67173	-0.063051	0.165	0.174	1	up in HD BM
SSU72	0.67803	-0.0631126	0.094	0.102	1	up in HD BM
GPR155	0.984652	-0.0631637	0.127	0.125	1	up in HD BM
NT5C	0.916151	-0.0644625	0.105	0.106	1	up in HD BM
MYO1G	0.842346	-0.064647	0.172	0.174	1	up in HD BM
ISCU	0.529157	-0.0650251	0.109	0.125	1	up in HD BM
HAX1	0.755353	-0.0651134	0.098	0.106	1	up in HD BM
C19orf25	0.765961	-0.0651594	0.118	0.125	1	up in HD BM
IFRD1	0.935759	-0.0651639	0.125	0.125	1	up in HD BM
MT-ND5	0.546978	-0.0657776	0.777	0.758	1	up in HD BM
UBQLN2	0.957424	-0.066389	0.107	0.106	1	up in HD BM
THUMPD1	0.643826	-0.0664788	0.105	0.091	1	up in HD BM
IKZF1	0.873638	-0.0664937	0.29	0.272	1	up in HD BM
SF3B2	0.640195	-0.0664966	0.221	0.234	1	up in HD BM
TRBC1	0.62647	-0.0668367	0.201	0.181	1	up in HD BM
ADD1	0.997599	-0.0673594	0.121	0.117	1	up in HD BM
MESD	0.493119	-0.067414	0.129	0.147	1	up in HD BM
REX1BD	0.891251	-0.0679307	0.136	0.14	1	up in HD BM
TRABD	0.672473	-0.0682199	0.205	0.215	1	up in HD BM
ST6GAL1	0.455275	-0.0683636	0.129	0.106	1	up in HD BM
KLF6	0.641872	-0.0688515	0.386	0.389	1	up in HD BM
DNAJB6	0.594152	-0.068944	0.123	0.136	1	up in HD BM
S100A10	0.642909	-0.0695588	0.319	0.325	1	up in HD BM
ADK	0.747937	-0.0704081	0.121	0.128	1	up in HD BM
WDR6	0.416562	-0.0707625	0.087	0.106	1	up in HD BM
NFE2L2	0.955484	-0.0708796	0.105	0.106	1	up in HD BM
RHOF	0.86283	-0.0712595	0.116	0.109	1	up in HD BM
CD164	0.931423	-0.0712631	0.234	0.226	1	up in HD BM
USP16	0.83299	-0.0717838	0.134	0.136	1	up in HD BM
TMEM165	0.774529	-0.0727399	0.121	0.109	1	up in HD BM
TAOK3	0.841523	-0.0732447	0.17	0.17	1	up in HD BM
FYN	0.869647	-0.073414	0.219	0.219	1	up in HD BM
TBC1D10C	0.515302	-0.0734671	0.295	0.313	1	up in HD BM
LAMTOR4	0.540453	-0.0735826	0.103	0.117	1	up in HD BM
EID1	0.883508	-0.0739118	0.147	0.151	1	up in HD BM
DGLUCY	0.816473	-0.074067	0.103	0.094	1	up in HD BM
BDP1	0.916145	-0.0744923	0.141	0.132	1	up in HD BM
BSDC1	0.466394	-0.0748722	0.114	0.132	1	up in HD BM
PPP1CA	0.611174	-0.0749131	0.141	0.155	1	up in HD BM
DDX21	0.596789	-0.0761878	0.194	0.17	1	up in HD BM
AC243960.1	0.996005	-0.0773186	0.141	0.136	1	up in HD BM
GPATCH8	0.64136	-0.0777741	0.136	0.121	1	up in HD BM
SLC25A6	0.960908	-0.0786321	0.252	0.245	1	up in HD BM
ZFP36L2	0.847065	-0.0791513	0.623	0.585	1	up in HD BM
ARHGAP4	0.925286	-0.0798491	0.239	0.226	1	up in HD BM
C12orf57	0.492255	-0.0803057	0.143	0.162	1	up in HD BM
CDK5RAP3	0.813424	-0.0806061	0.143	0.147	1	up in HD BM
PDE7A	0.957208	-0.0809281	0.116	0.113	1	up in HD BM
SYNRG	0.96656	-0.0820665	0.219	0.208	1	up in HD BM
HMGB1	0.977763	-0.0829214	0.469	0.445	1	up in HD BM
GGNBP2	0.911505	-0.0830431	0.172	0.162	1	up in HD BM
SNRPA	0.758159	-0.0834224	0.096	0.102	1	up in HD BM
RSRC2	0.963424	-0.0842812	0.203	0.192	1	up in HD BM
PTPN6	0.757974	-0.085024	0.129	0.136	1	up in HD BM
LENG8	0.600307	-0.0851461	0.221	0.234	1	up in HD BM
ATP5ME	0.157075	-0.0861233	0.089	0.125	1	up in HD BM
GTF2I	0.514736	-0.0862221	0.089	0.102	1	up in HD BM
MVP	0.999443	-0.0862619	0.109	0.106	1	up in HD BM
XPC	0.506964	-0.0879017	0.112	0.091	1	up in HD BM
RNMT	0.982945	-0.0884345	0.25	0.242	1	up in HD BM
SCAND1	0.376646	-0.089274	0.109	0.132	1	up in HD BM
RPL14	0.951419	-0.0897815	0.634	0.566	1	up in HD BM
ZAP70	0.879006	-0.0900991	0.321	0.302	1	up in HD BM
ACTG1	0.82245	-0.0902293	0.498	0.483	1	up in HD BM
ARID4B	0.829039	-0.0906561	0.272	0.268	1	up in HD BM
SH3BGRL3	0.999827	-0.0910589	0.388	0.355	1	up in HD BM
ATF6B	0.909214	-0.0912025	0.154	0.155	1	up in HD BM
COMMD6	0.667995	-0.0916812	0.194	0.208	1	up in HD BM
ST13	0.701417	-0.0918242	0.105	0.113	1	up in HD BM
PRPF8	0.519852	-0.0926514	0.243	0.208	1	up in HD BM
FTL	0.188382	-0.0932115	0.417	0.445	1	up in HD BM
SUB1	0.944434	-0.0933646	0.217	0.211	1	up in HD BM
BTN3A2	0.523173	-0.0936242	0.176	0.192	1	up in HD BM
SET	0.25453	-0.0945044	0.103	0.132	1	up in HD BM
MT-ND4L	0.231718	-0.0945387	0.895	0.672	1	up in HD BM
FGD3	0.95239	-0.0946314	0.161	0.151	1	up in HD BM
CSTB	0.909478	-0.0955007	0.1	0.102	1	up in HD BM
LPAR6	0.763034	-0.0956365	0.118	0.106	1	up in HD BM
SAMHD1	0.938724	-0.0957379	0.531	0.494	1	up in HD BM
RNF166	0.483149	-0.0961285	0.098	0.113	1	up in HD BM
PTP4A2	0.513693	-0.0965046	0.121	0.136	1	up in HD BM
ABTB1	0.792661	-0.0971996	0.114	0.117	1	up in HD BM
ZMYM2	0.747586	-0.0985866	0.165	0.17	1	up in HD BM
YME1L1	0.945007	-0.0992374	0.201	0.192	1	up in HD BM
CDK11A	0.376049	-0.0994476	0.083	0.102	1	up in HD BM
ATP6V0E2	0.700879	-0.0995422	0.118	0.125	1	up in HD BM
PSMB8	0.432096	-0.0995729	0.154	0.174	1	up in HD BM
OAZ1	0.57323	-0.100768	0.257	0.268	1	up in HD BM
NDUFS5	0.243164	-0.100805	0.096	0.125	1	up in HD BM
RBM3	0.593055	-0.101665	0.156	0.17	1	up in HD BM
HNRNPA1	0.274376	-0.101714	0.382	0.404	1	up in HD BM
CEBPZ	0.36364	-0.101714	0.107	0.128	1	up in HD BM
NOSIP	0.937593	-0.102243	0.118	0.117	1	up in HD BM
ATG16L2	0.671852	-0.102593	0.103	0.109	1	up in HD BM
HNRNPDL	0.663215	-0.103203	0.353	0.351	1	up in HD BM
HNRNPR	0.967958	-0.103968	0.114	0.109	1	up in HD BM
QRICH1	0.281796	-0.104705	0.078	0.102	1	up in HD BM
ADD3	0.750299	-0.10504	0.288	0.279	1	up in HD BM
VAMP2	0.616653	-0.106026	0.125	0.136	1	up in HD BM
NDFIP1	0.904437	-0.106029	0.388	0.366	1	up in HD BM
YBX1	0.424279	-0.10673	0.203	0.226	1	up in HD BM
THOC2	0.447175	-0.107293	0.132	0.151	1	up in HD BM
FNBP4	0.86355	-0.107604	0.275	0.268	1	up in HD BM
PSME1	0.256215	-0.107913	0.172	0.204	1	up in HD BM
COX7A2	0.467031	-0.109455	0.125	0.143	1	up in HD BM
THEM4	0.594186	-0.110064	0.248	0.26	1	up in HD BM
BTG1	0.0481534	-0.111802	0.833	0.845	1	up in HD BM
EVI2B	0.441068	-0.112237	0.156	0.177	1	up in HD BM
MT-CO2	0.0118757	-0.112561	0.984	0.996	1	up in HD BM
SMC3	0.668575	-0.113075	0.105	0.113	1	up in HD BM
EHD1	0.537043	-0.113603	0.089	0.102	1	up in HD BM
MECP2	0.730494	-0.113611	0.103	0.109	1	up in HD BM
RAN	0.574361	-0.113801	0.125	0.136	1	up in HD BM
CAPN7	0.655461	-0.11431	0.127	0.136	1	up in HD BM
FMNL1	0.406666	-0.115823	0.176	0.2	1	up in HD BM
SFPQ	0.812831	-0.117008	0.203	0.204	1	up in HD BM
BIRC3	0.768883	-0.117062	0.308	0.306	1	up in HD BM
UXS1	0.957263	-0.117221	0.136	0.132	1	up in HD BM
ARL16	0.5965	-0.117285	0.094	0.106	1	up in HD BM
GUK1	0.328856	-0.11808	0.118	0.143	1	up in HD BM
ATP5MG	0.340689	-0.118259	0.172	0.2	1	up in HD BM
RGS14	0.18694	-0.118539	0.083	0.113	1	up in HD BM
PAXX	0.611965	-0.118792	0.17	0.181	1	up in HD BM
CALM3	0.25064	-0.118864	0.118	0.147	1	up in HD BM
CXCR4	0.0636051	-0.120075	0.525	0.589	1	up in HD BM
PHYKPL	0.749079	-0.120357	0.129	0.132	1	up in HD BM
RARRES3	0.567603	-0.121705	0.109	0.121	1	up in HD BM
ATP5IF1	0.138275	-0.122392	0.105	0.143	1	up in HD BM
ACADVL	0.484449	-0.122469	0.127	0.143	1	up in HD BM
TMEM258	0.247301	-0.122733	0.096	0.125	1	up in HD BM
EEF2	0.320194	-0.124153	0.433	0.445	1	up in HD BM
RASAL3	0.619694	-0.125074	0.134	0.143	1	up in HD BM
SFI1	0.22845	-0.125329	0.132	0.166	1	up in HD BM
CMTM6	0.776401	-0.125383	0.143	0.147	1	up in HD BM
MYL12B	0.234392	-0.125913	0.172	0.208	1	up in HD BM
TOX4	0.566678	-0.127685	0.109	0.121	1	up in HD BM
UQCR11	0.366676	-0.127701	0.114	0.136	1	up in HD BM
EEF1D	0.172622	-0.12787	0.415	0.442	1	up in HD BM
PNISR	0.473441	-0.12844	0.549	0.532	1	up in HD BM
EIF1	0.0185652	-0.128528	0.714	0.747	1	up in HD BM
RAPGEF6	0.359503	-0.128852	0.083	0.102	1	up in HD BM
SRPK2	0.372761	-0.129148	0.116	0.136	1	up in HD BM
RPS27L	0.199533	-0.130993	0.141	0.174	1	up in HD BM
DDX18	0.501004	-0.131529	0.172	0.185	1	up in HD BM
IL32	0.637554	-0.132162	0.703	0.642	1	up in HD BM
RNF145	0.279001	-0.133429	0.089	0.113	1	up in HD BM
C11orf58	0.54987	-0.135785	0.201	0.211	1	up in HD BM
GADD45B	0.298026	-0.136435	0.174	0.2	1	up in HD BM
SYF2	0.289745	-0.137371	0.132	0.158	1	up in HD BM
ZNF706	0.233217	-0.137375	0.083	0.109	1	up in HD BM
CCNDBP1	0.326369	-0.138889	0.112	0.136	1	up in HD BM
EEF1A1	0.00659829	-0.139011	0.942	0.936	1	up in HD BM
CCDC186	0.301136	-0.139302	0.098	0.121	1	up in HD BM
DDIT4	0.167957	-0.140453	0.1	0.132	1	up in HD BM
BRD2	0.677646	-0.141347	0.163	0.174	1	up in HD BM
SHPRH	0.664868	-0.141499	0.098	0.106	1	up in HD BM
TTC3	0.321675	-0.141854	0.158	0.185	1	up in HD BM
RPL7A	0.102207	-0.142233	0.542	0.566	1	up in HD BM
TM2D1	0.244239	-0.143396	0.08	0.106	1	up in HD BM
KHDRBS1	0.313433	-0.143604	0.125	0.151	1	up in HD BM
RASGRP1	0.408218	-0.144139	0.154	0.174	1	up in HD BM
DDX46	0.661068	-0.144743	0.147	0.155	1	up in HD BM
MTCH1	0.606887	-0.145194	0.123	0.132	1	up in HD BM
EIF4A2	0.214314	-0.145447	0.25	0.291	1	up in HD BM
TRIM56	0.641282	-0.146488	0.121	0.128	1	up in HD BM
FOS	0.265496	-0.146912	0.116	0.143	1	up in HD BM
MGAT1	0.531103	-0.147424	0.132	0.143	1	up in HD BM
ABHD3	0.581343	-0.147757	0.114	0.125	1	up in HD BM
SAP18	0.134427	-0.148093	0.136	0.177	1	up in HD BM
MLLT6	0.579502	-0.148573	0.092	0.102	1	up in HD BM
EIF3K	0.288252	-0.148613	0.192	0.226	1	up in HD BM
CLEC2D	0.481675	-0.148868	0.333	0.34	1	up in HD BM
RPS6KA1	0.186017	-0.149572	0.08	0.109	1	up in HD BM
TAF1D	0.498745	-0.149777	0.203	0.211	1	up in HD BM
SAFB2	0.504714	-0.149811	0.089	0.102	1	up in HD BM
SMARCA5	0.485877	-0.15018	0.158	0.174	1	up in HD BM
SLA	0.246131	-0.151019	0.136	0.166	1	up in HD BM
PHF20	0.284611	-0.15315	0.083	0.106	1	up in HD BM
PSMC5	0.29224	-0.153865	0.087	0.109	1	up in HD BM
DRAP1	0.202099	-0.154419	0.098	0.128	1	up in HD BM
FAM49B	0.17199	-0.156343	0.121	0.155	1	up in HD BM
SRSF5	0.223513	-0.156887	0.402	0.423	1	up in HD BM
CYTH4	0.500369	-0.157534	0.096	0.109	1	up in HD BM
BOD1L1	0.953129	-0.158023	0.118	0.113	1	up in HD BM
DDX5	0.0813699	-0.158169	0.737	0.74	1	up in HD BM
RPS7	0.0110878	-0.158515	0.6	0.649	1	up in HD BM
MYL6	0.231279	-0.158939	0.301	0.325	1	up in HD BM
AAK1	0.115469	-0.159838	0.368	0.419	1	up in HD BM
ARID1A	0.384589	-0.160149	0.098	0.117	1	up in HD BM
COX8A	0.0699786	-0.160811	0.083	0.125	1	up in HD BM
UFC1	0.122607	-0.161073	0.092	0.128	1	up in HD BM
DNMT1	0.464862	-0.163407	0.112	0.128	1	up in HD BM
POU2F2	0.10026	-0.163612	0.112	0.155	1	up in HD BM
ROCK1	0.663316	-0.164049	0.219	0.223	1	up in HD BM
OXNAD1	0.656669	-0.164333	0.105	0.113	1	up in HD BM
HNRNPL	0.58664	-0.164733	0.112	0.121	1	up in HD BM
SERP1	0.144785	-0.165129	0.152	0.192	1	up in HD BM
RPL30	0.00911438	-0.166188	0.725	0.758	1	up in HD BM
TMC8	0.789213	-0.167155	0.306	0.291	1	up in HD BM
BPTF	0.650927	-0.168024	0.174	0.181	1	up in HD BM
NONO	0.395575	-0.168737	0.125	0.143	1	up in HD BM
JUN	0.831796	-0.170427	0.301	0.279	1	up in HD BM
PFDN5	0.083427	-0.172768	0.326	0.374	1	up in HD BM
GIMAP7	0.428308	-0.172964	0.19	0.208	1	up in HD BM
ARF6	0.415309	-0.173126	0.096	0.113	1	up in HD BM
GMFG	0.268943	-0.173418	0.281	0.313	1	up in HD BM
PMPCB	0.417352	-0.173659	0.094	0.109	1	up in HD BM
SMC1A	0.200476	-0.174307	0.078	0.106	1	up in HD BM
AP1G2	0.31615	-0.174614	0.125	0.147	1	up in HD BM
ECHDC2	0.211223	-0.174953	0.089	0.117	1	up in HD BM
EIF2S2	0.381125	-0.17541	0.105	0.125	1	up in HD BM
ELOB	0.090756	-0.176089	0.107	0.151	1	up in HD BM
CSK	0.215703	-0.176119	0.1	0.128	1	up in HD BM
CD48	0.383179	-0.176521	0.174	0.196	1	up in HD BM
ORMDL1	0.113838	-0.176527	0.141	0.185	1	up in HD BM
RPL18	0.00392784	-0.176578	0.605	0.657	1	up in HD BM
ATP5MPL	0.0383815	-0.177468	0.08	0.128	1	up in HD BM
RPL29	0.0266002	-0.178675	0.525	0.566	1	up in HD BM
KANSL1	0.557254	-0.179214	0.147	0.158	1	up in HD BM
NACA	0.134966	-0.179883	0.433	0.453	1	up in HD BM
RPS8	0.0386661	-0.180043	0.714	0.732	1	up in HD BM
PARK7	0.213795	-0.180183	0.109	0.14	1	up in HD BM
HNRNPM	0.43392	-0.180411	0.156	0.174	1	up in HD BM
RASGRP2	0.525456	-0.181198	0.163	0.174	1	up in HD BM
RPS3	0.0192192	-0.18132	0.721	0.717	1	up in HD BM
CDK13	0.559137	-0.181513	0.156	0.166	1	up in HD BM
TPT1	0.0101206	-0.182847	0.757	0.743	1	up in HD BM
ANAPC16	0.149574	-0.18522	0.098	0.132	1	up in HD BM
ACAP1	0.277178	-0.185626	0.402	0.43	1	up in HD BM
POLR2B	0.398635	-0.185912	0.107	0.125	1	up in HD BM
CCDC85B	0.239688	-0.186213	0.107	0.136	1	up in HD BM
LUC7L3	0.217093	-0.186732	0.304	0.332	1	up in HD BM
RACK1	0.109414	-0.187375	0.482	0.509	1	up in HD BM
RPL10	0.000513235	-0.189451	0.859	0.868	1	up in HD BM
TSC22D3	0.0486621	-0.190791	0.614	0.645	1	up in HD BM
PDK1	0.201957	-0.190816	0.103	0.132	1	up in HD BM
CHD4	0.356315	-0.191654	0.138	0.158	1	up in HD BM
MT-ATP6	0.000307531	-0.191943	0.94	0.966	1	up in HD BM
NOP53	0.0328403	-0.192619	0.248	0.321	1	up in HD BM
ADRM1	0.055817	-0.193044	0.062	0.102	1	up in HD BM
ATP5MC2	0.140482	-0.193407	0.196	0.238	1	up in HD BM
NDUFA1	0.47538	-0.193599	0.136	0.155	1	up in HD BM
SNRPG	0.0962034	-0.196535	0.083	0.121	1	up in HD BM
SRSF2	0.0878054	-0.196548	0.239	0.294	1	up in HD BM
PSMA1	0.390027	-0.197388	0.147	0.166	1	up in HD BM
SEC62	0.361003	-0.197486	0.172	0.196	1	up in HD BM
USP33	0.627138	-0.197801	0.114	0.121	1	up in HD BM
SAFB	0.0993065	-0.201239	0.103	0.143	1	up in HD BM
MT-CO1	1.72912e-06	-0.20163	0.98	0.985	0.0309288	up in HD BM
ERH	0.0328168	-0.202061	0.076	0.125	1	up in HD BM
NDUFA3	0.0726272	-0.203962	0.098	0.143	1	up in HD BM
SSB	0.362375	-0.204332	0.129	0.151	1	up in HD BM
MT-ND6	0.291051	-0.206298	0.299	0.317	1	up in HD BM
OFD1	0.160996	-0.207506	0.114	0.147	1	up in HD BM
GPX4	0.0371745	-0.207807	0.065	0.109	1	up in HD BM
PACS1	0.441205	-0.207988	0.092	0.106	1	up in HD BM
PET100	0.0634372	-0.209216	0.145	0.196	1	up in HD BM
UBB	0.0426454	-0.209905	0.176	0.238	1	up in HD BM
ARHGAP9	0.133171	-0.210659	0.105	0.14	1	up in HD BM
RALGDS	0.134213	-0.211389	0.074	0.106	1	up in HD BM
ECH1	0.0988588	-0.211506	0.087	0.125	1	up in HD BM
STAG1	0.171809	-0.212632	0.087	0.117	1	up in HD BM
CFDP1	0.0567991	-0.212926	0.069	0.109	1	up in HD BM
ARID1B	0.278661	-0.213961	0.165	0.192	1	up in HD BM
PSMA5	0.123474	-0.215081	0.074	0.106	1	up in HD BM
PPP1CB	0.145544	-0.21537	0.092	0.125	1	up in HD BM
PPP1R15A	0.484915	-0.217213	0.121	0.136	1	up in HD BM
BAZ1A	0.543969	-0.217603	0.176	0.189	1	up in HD BM
RPL4	0.0176563	-0.219338	0.449	0.517	1	up in HD BM
MT-CYB	0.000106663	-0.222438	0.958	0.981	1	up in HD BM
CASP4	0.319992	-0.223142	0.083	0.102	1	up in HD BM
UQCR10	0.0482816	-0.227165	0.076	0.121	1	up in HD BM
ANKZF1	0.135408	-0.227296	0.071	0.102	1	up in HD BM
RPL10A	0.0200725	-0.229611	0.487	0.517	1	up in HD BM
RTF1	0.271521	-0.230493	0.1	0.125	1	up in HD BM
TRBC2	0.0748003	-0.233105	0.306	0.355	1	up in HD BM
EIF1AX	0.328184	-0.233566	0.083	0.102	1	up in HD BM
RPS13	0.0107168	-0.23385	0.592	0.615	1	up in HD BM
SERF2	0.0858083	-0.236908	0.321	0.37	1	up in HD BM
MSI2	0.119925	-0.237142	0.074	0.106	1	up in HD BM
HIST1H4C	0.149282	-0.237213	0.098	0.132	1	up in HD BM
TGFBR2	0.203393	-0.2375	0.17	0.2	1	up in HD BM
C8orf59	0.0127976	-0.237772	0.06	0.113	1	up in HD BM
RPLP1	1.62316e-05	-0.244321	0.799	0.83	0.290334	up in HD BM
NCK2	0.0414255	-0.244351	0.067	0.109	1	up in HD BM
XRRA1	0.167559	-0.246212	0.074	0.102	1	up in HD BM
ATP5MD	0.00466906	-0.247593	0.062	0.125	1	up in HD BM
PCBP1	0.0653062	-0.24963	0.141	0.189	1	up in HD BM
JUNB	0.179588	-0.250198	0.594	0.619	1	up in HD BM
KRT10	0.00746177	-0.250703	0.049	0.102	1	up in HD BM
PSMA3-AS1	0.183418	-0.25097	0.118	0.147	1	up in HD BM
RPL11	0.000260959	-0.25247	0.719	0.74	1	up in HD BM
SEC61B	0.0529806	-0.253145	0.094	0.14	1	up in HD BM
RPS5	0.0185459	-0.254244	0.435	0.491	1	up in HD BM
RPS15A	0.000163303	-0.254672	0.75	0.781	1	up in HD BM
HNRNPH1	0.0401662	-0.255819	0.17	0.23	1	up in HD BM
CLK1	0.210688	-0.256513	0.183	0.211	1	up in HD BM
COX6B1	0.0507638	-0.256839	0.143	0.196	1	up in HD BM
GRK6	0.00164278	-0.262204	0.049	0.113	1	up in HD BM
KLF2	0.0190047	-0.262697	0.346	0.411	1	up in HD BM
SOD1	0.0154592	-0.2627	0.138	0.208	1	up in HD BM
NOC2L	0.0735006	-0.262952	0.071	0.109	1	up in HD BM
SF3B6	0.155055	-0.264947	0.074	0.102	1	up in HD BM
NDUFA12	0.0130532	-0.26496	0.078	0.136	1	up in HD BM
ILF3	0.0842133	-0.265102	0.185	0.226	1	up in HD BM
COX7C	0.0559905	-0.265163	0.243	0.294	1	up in HD BM
PLCG1	0.074476	-0.265392	0.076	0.113	1	up in HD BM
CNOT8	0.103292	-0.267534	0.076	0.109	1	up in HD BM
PSME2	0.0241593	-0.267921	0.138	0.2	1	up in HD BM
RPS12	9.79975e-06	-0.271774	0.786	0.83	0.175288	up in HD BM
COX6C	0.00282006	-0.271919	0.098	0.177	1	up in HD BM
RPL12	0.00248474	-0.275153	0.576	0.626	1	up in HD BM
RPS24	0.0125892	-0.276786	0.518	0.562	1	up in HD BM
RPL24	0.00104904	-0.279408	0.431	0.532	1	up in HD BM
RPS26	0.139413	-0.281863	0.426	0.442	1	up in HD BM
RIC3	0.229149	-0.282472	0.078	0.102	1	up in HD BM
PTMA	0.000153214	-0.285902	0.681	0.725	1	up in HD BM
FAM133B	0.141774	-0.288924	0.129	0.166	1	up in HD BM
RPL18A	3.6666e-05	-0.29117	0.647	0.713	0.655845	up in HD BM
RBCK1	0.0149551	-0.291819	0.062	0.113	1	up in HD BM
HNRNPK	0.014349	-0.294658	0.279	0.347	1	up in HD BM
RPL36AL	0.0249673	-0.296083	0.183	0.253	1	up in HD BM
VAMP8	0.00621404	-0.29644	0.074	0.136	1	up in HD BM
MT-ND1	7.85801e-06	-0.296541	0.913	0.928	0.140556	up in HD BM
DUSP1	0.0552398	-0.297415	0.339	0.392	1	up in HD BM
ANKRD36C	0.485053	-0.298671	0.127	0.14	1	up in HD BM
MRPL57	0.00189044	-0.300552	0.047	0.109	1	up in HD BM
RPS23	1.13691e-05	-0.301697	0.614	0.691	0.203359	up in HD BM
RPL6	0.00111292	-0.301791	0.525	0.589	1	up in HD BM
PSMD8	0.0477772	-0.302036	0.078	0.121	1	up in HD BM
RPL5	0.00070132	-0.302486	0.5	0.581	1	up in HD BM
RPS16	0.00180017	-0.307955	0.502	0.585	1	up in HD BM
CCDC12	0.0378307	-0.309645	0.069	0.113	1	up in HD BM
PPP6R2	0.0388543	-0.309741	0.065	0.106	1	up in HD BM
EDF1	0.00539704	-0.310235	0.176	0.26	1	up in HD BM
RPS4Y1	0.00307666	-0.311223	0.094	0.17	1	up in HD BM
RPS27A	5.8407e-06	-0.313283	0.721	0.792	0.104473	up in HD BM
TLE4	0.12006	-0.316533	0.136	0.174	1	up in HD BM
TBCA	0.0479867	-0.318167	0.078	0.121	1	up in HD BM
MIF	0.0384662	-0.318562	0.138	0.192	1	up in HD BM
DYNLT1	0.0683702	-0.319596	0.105	0.147	1	up in HD BM
MRPL20	0.0425377	-0.319627	0.067	0.109	1	up in HD BM
PLK3	0.038358	-0.320797	0.083	0.128	1	up in HD BM
RPS21	6.60253e-05	-0.322454	0.632	0.687	1	up in HD BM
RPL9	0.00012957	-0.324332	0.455	0.57	1	up in HD BM
RPS25	0.0001004	-0.325701	0.583	0.664	1	up in HD BM
RPS15	6.53309e-06	-0.329748	0.643	0.713	0.116857	up in HD BM
METTL26	0.00664692	-0.334451	0.06	0.117	1	up in HD BM
CITED2	0.0433908	-0.334867	0.085	0.128	1	up in HD BM
RPL15	0.0156396	-0.335773	0.498	0.532	1	up in HD BM
CWF19L2	0.00401521	-0.345211	0.083	0.151	1	up in HD BM
SNHG7	0.00644177	-0.34604	0.049	0.102	1	up in HD BM
S100A4	0.102981	-0.347892	0.478	0.475	1	up in HD BM
CIB1	0.00858061	-0.348636	0.107	0.174	1	up in HD BM
RPS4X	0.000184035	-0.350713	0.612	0.66	1	up in HD BM
MALAT1	2.41612e-05	-0.35086	1	1	0.432171	up in HD BM
RPL8	2.84048e-05	-0.35244	0.634	0.698	0.508077	up in HD BM
RPL13	4.59997e-08	-0.353402	0.833	0.898	0.000822797	up in HD BM
RPS10	0.0481981	-0.353804	0.261	0.306	1	up in HD BM
BCL11B	0.016834	-0.354375	0.183	0.249	1	up in HD BM
UPF2	0.0325719	-0.355702	0.107	0.158	1	up in HD BM
FAU	0.00017331	-0.356679	0.484	0.558	1	up in HD BM
DDX27	0.0502257	-0.361816	0.08	0.121	1	up in HD BM
RPL28	2.05089e-07	-0.365095	0.743	0.811	0.00366843	up in HD BM
RPL27	0.0017078	-0.366326	0.308	0.392	1	up in HD BM
ATP5F1E	0.00240858	-0.376293	0.243	0.34	1	up in HD BM
CCR7	0.0169721	-0.380445	0.188	0.253	1	up in HD BM
RPL22	0.000252599	-0.381975	0.371	0.487	1	up in HD BM
UQCRB	0.000764389	-0.382944	0.172	0.272	1	up in HD BM
RPS6	6.02013e-06	-0.385673	0.614	0.706	0.107682	up in HD BM
RPS3A	1.87524e-07	-0.388518	0.558	0.679	0.00335423	up in HD BM
UBA52	0.000296468	-0.392524	0.335	0.442	1	up in HD BM
RPS14	1.63844e-06	-0.403338	0.652	0.74	0.0293067	up in HD BM
MT-CO3	3.26829e-13	-0.405219	0.967	0.974	5.84598e-09	up in HD BM
JUND	0.000576288	-0.406011	0.085	0.17	1	up in HD BM
NDUFB2	0.019823	-0.406147	0.06	0.106	1	up in HD BM
MZT2B	0.000970375	-0.40629	0.04	0.102	1	up in HD BM
AC016831.5	0.0178666	-0.406939	0.071	0.121	1	up in HD BM
ATF4	0.00374697	-0.407892	0.069	0.132	1	up in HD BM
ATP5F1D	0.000619516	-0.412266	0.109	0.2	1	up in HD BM
RPL35A	2.91611e-06	-0.419423	0.496	0.63	0.0521605	up in HD BM
TRAC	0.00250544	-0.422475	0.277	0.362	1	up in HD BM
TMA7	0.000114172	-0.423146	0.25	0.377	1	up in HD BM
RPS9	1.7816e-05	-0.42606	0.417	0.532	0.318675	up in HD BM
RPL26	2.44276e-07	-0.426848	0.549	0.668	0.00436936	up in HD BM
NEDD8	2.15323e-05	-0.430468	0.051	0.143	0.385147	up in HD BM
TMSB10	9.53129e-05	-0.433305	0.725	0.725	1	up in HD BM
TOMM7	0.000994891	-0.433641	0.174	0.272	1	up in HD BM
RPL3	3.94818e-08	-0.434745	0.603	0.728	0.000706212	up in HD BM
MT-ND3	3.15279e-11	-0.434851	0.951	0.966	5.63939e-07	up in HD BM
RPL32	7.03491e-11	-0.438798	0.743	0.838	1.25833e-06	up in HD BM
POLR2L	0.000448087	-0.44387	0.047	0.117	1	up in HD BM
RPS28	2.66111e-08	-0.468037	0.647	0.747	0.000475993	up in HD BM
RPL37	2.08829e-05	-0.471722	0.647	0.721	0.373533	up in HD BM
SNRPD2	2.17867e-05	-0.48176	0.1	0.215	0.389698	up in HD BM
RPL31	4.60615e-05	-0.482972	0.306	0.43	0.823902	up in HD BM
RPL37A	1.74225e-07	-0.485648	0.455	0.608	0.00311637	up in HD BM
POLR2J3.1	0.00031063	-0.487091	0.203	0.313	1	up in HD BM
RPL39	7.60366e-06	-0.503416	0.632	0.709	0.136007	up in HD BM
RPS19	7.38928e-10	-0.505082	0.654	0.747	1.32172e-05	up in HD BM
RPL23A	5.62059e-07	-0.506053	0.435	0.574	0.0100535	up in HD BM
RPL19	1.87101e-07	-0.506977	0.529	0.653	0.00334667	up in HD BM
RPS18	7.75257e-07	-0.507233	0.721	0.74	0.013867	up in HD BM
RPS2	8.1804e-08	-0.522345	0.583	0.709	0.00146323	up in HD BM
RPL7	1.5269e-07	-0.523161	0.326	0.491	0.00273117	up in HD BM
SUMO1	0.000109104	-0.524605	0.06	0.143	1	up in HD BM
RPL23	0.00306895	-0.526614	0.212	0.287	1	up in HD BM
RPL35	9.81314e-07	-0.530458	0.379	0.525	0.0175528	up in HD BM
CHMP4A	3.91648e-05	-0.531795	0.038	0.117	0.700541	up in HD BM
TMSB4X	6.11926e-05	-0.556083	0.817	0.811	1	up in HD BM
RPL36	3.84316e-09	-0.569095	0.542	0.668	6.87426e-05	up in HD BM
RBMX	0.000291262	-0.57349	0.17	0.275	1	up in HD BM
RPS27	2.31267e-10	-0.573985	0.821	0.849	4.13667e-06	up in HD BM
RPL21	8.69321e-07	-0.586292	0.504	0.611	0.0155495	up in HD BM
MT-ND2	1.12083e-10	-0.58683	0.824	0.902	2.00483e-06	up in HD BM
MT-ND4	1.51511e-13	-0.589029	0.788	0.887	2.71008e-09	up in HD BM
RPS11	5.38715e-07	-0.59111	0.281	0.438	0.00963599	up in HD BM
RPL34	4.19598e-10	-0.598056	0.683	0.777	7.50535e-06	up in HD BM
RPL38	9.68004e-07	-0.611953	0.326	0.46	0.0173147	up in HD BM
RPL13A	1.61965e-07	-0.615539	0.547	0.668	0.00289707	up in HD BM
RGS1	1.75707e-07	-0.702331	0.08	0.211	0.00314287	up in HD BM
RPL27A	3.71306e-09	-0.70526	0.342	0.509	6.64154e-05	up in HD BM
RPLP2	2.13424e-12	-0.748569	0.56	0.709	3.81751e-08	up in HD BM
RPS20	1.68998e-07	-0.762059	0.257	0.408	0.00302286	up in HD BM
RPL36A	1.16943e-10	-0.787491	0.183	0.385	2.09175e-06	up in HD BM
RPS17	3.18057e-08	-0.787842	0.143	0.306	0.000568908	up in HD BM
C1orf56	2.88444e-09	-0.805869	0.011	0.109	5.15939e-05	up in HD BM
RPS29	3.18497e-11	-0.820581	0.471	0.638	5.69696e-07	up in HD BM
AC114760.2	2.67392e-09	-0.856637	0.025	0.14	4.78284e-05	up in HD BM
RPL41	6.07085e-20	-0.868102	0.603	0.804	1.08589e-15	up in HD BM

## Sheet: HD_PB_BM_MKI67hi_subsets
The RNA expression differences between HD PB MKI67hi subset and HD BM MKI67hi subset
gene	p_val	avg_logFC	pct.1	pct.2	p_val_adj	group
TRBV20-1	0.0283159	1.48255	0.143	0.022	1	up in HD PB
MT-ATP8	4.29706e-10	1.29508	0.943	0.304	7.68616e-06	up in HD PB
MT-ND4L	5.44841e-10	1.11064	1	0.609	9.74558e-06	up in HD PB
PTPRCAP	1.18125e-10	1.08819	0.929	0.261	2.1129e-06	up in HD PB
HIST1H1B	4.4877e-10	1.02303	0.814	0.217	8.02715e-06	up in HD PB
HIST1H1E	1.05169e-07	0.912534	0.829	0.435	0.00188115	up in HD PB
TRBV19	0.0736866	0.88525	0.143	0.043	1	up in HD PB
LIME1	5.07833e-10	0.8662	0.929	0.304	9.0836e-06	up in HD PB
GPR25	3.71637e-05	0.860219	0.443	0.087	0.664748	up in HD PB
HIST1H4C	1.93081e-06	0.794554	1	0.957	0.0345365	up in HD PB
ITGA4	1.01865e-05	0.773969	0.714	0.348	0.182206	up in HD PB
HIST1H1D	3.84016e-08	0.764529	0.843	0.391	0.000686889	up in HD PB
PIM1	2.78431e-09	0.749229	0.943	0.565	4.9803e-05	up in HD PB
HIST1H3B	1.26784e-09	0.743201	0.714	0.109	2.26779e-05	up in HD PB
H2AFX	4.7334e-08	0.742075	0.957	0.652	0.000846663	up in HD PB
TAGAP	4.1262e-08	0.732211	0.829	0.5	0.000738053	up in HD PB
TUBA1C	0.000156884	0.731829	0.886	0.783	1	up in HD PB
TRAV3	0.0188165	0.701037	0.157	0.022	1	up in HD PB
NME2	3.67632e-07	0.678137	0.929	0.587	0.00657583	up in HD PB
AQP3	0.000176529	0.662351	0.971	0.935	1	up in HD PB
KIF2A	2.44354e-09	0.636081	0.914	0.522	4.37076e-05	up in HD PB
S1PR1	7.87811e-09	0.633259	0.843	0.326	0.000140916	up in HD PB
EPC1	1.67379e-09	0.629688	0.986	0.609	2.99391e-05	up in HD PB
HIST1H2AJ	1.0903e-05	0.604436	0.7	0.283	0.195023	up in HD PB
CD59	3.73054e-05	0.597146	0.957	0.761	0.667282	up in HD PB
AC010422.3	8.10835e-07	0.592031	0.686	0.196	0.0145034	up in HD PB
RNASEK	6.73841e-09	0.583854	0.929	0.283	0.00012053	up in HD PB
CLDND1	7.96258e-06	0.581776	0.9	0.696	0.142427	up in HD PB
CDCA2	2.82936e-08	0.579528	0.714	0.196	0.000506088	up in HD PB
SF3A2	1.18469e-09	0.56987	0.957	0.565	2.11906e-05	up in HD PB
KIF22	3.0019e-06	0.56313	0.943	0.739	0.0536951	up in HD PB
KLF3	0.00017039	0.561493	0.886	0.674	1	up in HD PB
ATP6V0C	5.43735e-09	0.561151	0.9	0.261	9.72578e-05	up in HD PB
FCMR	3.73162e-07	0.552986	0.943	0.565	0.00667475	up in HD PB
UBE2C	0.00110454	0.552095	0.886	0.652	1	up in HD PB
PLSCR3	3.00452e-08	0.55122	0.843	0.304	0.000537418	up in HD PB
MRPS24	2.55195e-08	0.549624	0.814	0.261	0.000456467	up in HD PB
TPX2	1.00674e-05	0.546042	0.857	0.478	0.180075	up in HD PB
TAGLN2	3.92427e-08	0.545219	1	0.957	0.000701934	up in HD PB
ANLN	4.51367e-11	0.533005	0.714	0.043	8.07361e-07	up in HD PB
SELPLG	4.30345e-06	0.528669	0.943	0.761	0.0769758	up in HD PB
ALDOA	1.80668e-05	0.527862	0.957	0.696	0.32316	up in HD PB
CDCA8	2.18057e-07	0.525868	0.814	0.326	0.00390038	up in HD PB
APBB1IP	2.45284e-07	0.524421	0.929	0.696	0.00438739	up in HD PB
TUBB	1.37048e-05	0.521185	1	0.957	0.245138	up in HD PB
CD3E	6.67152e-09	0.514624	1	0.957	0.000119333	up in HD PB
SLC9A3R1	1.35396e-07	0.509609	0.986	0.935	0.00242183	up in HD PB
HP1BP3	3.51246e-06	0.499794	0.957	0.826	0.0628275	up in HD PB
EEF1G	1.85067e-06	0.497604	0.986	0.935	0.033103	up in HD PB
CKAP2L	3.69945e-06	0.497415	0.714	0.261	0.066172	up in HD PB
ZFP36	0.000236762	0.493684	0.857	0.522	1	up in HD PB
KNL1	4.69675e-06	0.492321	0.714	0.283	0.0840108	up in HD PB
TMPO	1.60461e-06	0.482856	0.986	0.739	0.0287017	up in HD PB
TRBV28	0.372002	0.482094	0.143	0.087	1	up in HD PB
NUSAP1	3.57501e-05	0.48056	0.971	0.609	0.639461	up in HD PB
CENPF	0.0624404	0.478801	0.843	0.761	1	up in HD PB
TYMS	2.51408e-05	0.477975	0.957	0.913	0.449693	up in HD PB
CNN2	1.49938e-06	0.476702	1	0.978	0.0268193	up in HD PB
C11orf98	4.31503e-08	0.473963	0.871	0.261	0.00077183	up in HD PB
THOC3	2.16078e-07	0.472645	0.943	0.739	0.00386498	up in HD PB
PTBP3	4.952e-06	0.472626	0.871	0.413	0.0885764	up in HD PB
HIST1H2AI	6.27713e-08	0.470092	0.686	0.13	0.00112279	up in HD PB
NDC80	1.09327e-05	0.463596	0.829	0.457	0.195553	up in HD PB
MGAT4A	0.000201203	0.459614	0.686	0.326	1	up in HD PB
PPIA	1.74744e-08	0.457112	0.986	1	0.000312564	up in HD PB
MYADM	0.00446899	0.456624	0.529	0.283	1	up in HD PB
UBE2V1	7.72987e-06	0.452248	0.771	0.37	0.138264	up in HD PB
CDKN1B	0.00191726	0.451364	0.814	0.609	1	up in HD PB
PLK1	0.00184807	0.449853	0.7	0.391	1	up in HD PB
MKI67	0.013325	0.449331	0.971	0.913	1	up in HD PB
DLGAP5	3.3151e-05	0.446503	0.714	0.283	0.592972	up in HD PB
TIGIT	0.050982	0.43881	0.686	0.565	1	up in HD PB
LNPEP	1.541e-05	0.437747	0.714	0.283	0.275639	up in HD PB
TNFAIP3	0.000112854	0.43716	0.786	0.391	1	up in HD PB
DDB2	6.34223e-07	0.436289	0.914	0.565	0.0113443	up in HD PB
ZFP36L1	0.00141063	0.434261	0.8	0.565	1	up in HD PB
RAB1B	1.31276e-06	0.432419	0.986	0.587	0.0234814	up in HD PB
CD28	0.000350708	0.427839	0.929	0.652	1	up in HD PB
R3HDM4	9.29869e-06	0.427188	0.857	0.478	0.166326	up in HD PB
IFITM1	0.457133	0.426929	0.586	0.587	1	up in HD PB
CKAP5	0.000461927	0.426532	0.643	0.348	1	up in HD PB
PKMYT1	7.04472e-06	0.425388	0.829	0.391	0.126009	up in HD PB
HIST1H2AM	8.83765e-07	0.424166	0.543	0.087	0.0158079	up in HD PB
FAM160B1	2.605e-05	0.424071	0.529	0.152	0.465956	up in HD PB
FLT3LG	3.06813e-05	0.423168	0.843	0.435	0.548796	up in HD PB
SPTBN1	0.00602532	0.419588	0.757	0.543	1	up in HD PB
CD70	0.230031	0.418632	0.314	0.217	1	up in HD PB
ARL6IP1	0.331674	0.41828	0.986	0.935	1	up in HD PB
MT-CYB	5.46591e-06	0.417957	1	1	0.0977687	up in HD PB
MATR3.1	7.09274e-07	0.417505	0.743	0.196	0.0126868	up in HD PB
U2AF1	1.34208e-06	0.417481	0.714	0.239	0.0240058	up in HD PB
PSMA6	7.08938e-07	0.41747	0.971	0.696	0.0126808	up in HD PB
CCNA2	0.000196855	0.415185	0.886	0.543	1	up in HD PB
PNPLA2	5.56631e-05	0.414377	0.786	0.413	0.995646	up in HD PB
TUBB4B	0.00177249	0.412481	0.943	0.717	1	up in HD PB
GNG2	0.000372206	0.406612	0.929	0.674	1	up in HD PB
RBM4	1.86563e-06	0.405213	0.729	0.239	0.0333706	up in HD PB
KIAA1551	7.93067e-06	0.404692	0.886	0.587	0.141856	up in HD PB
KIF14	0.000738008	0.403557	0.571	0.261	1	up in HD PB
WIPF1	1.9595e-05	0.401265	0.971	0.696	0.350495	up in HD PB
CDT1	0.000322967	0.399158	0.929	0.717	1	up in HD PB
EIF5A	1.55108e-05	0.398788	0.957	0.87	0.277441	up in HD PB
SPOCK2	0.00200034	0.397282	0.986	0.891	1	up in HD PB
TOX	0.000103211	0.396543	0.586	0.261	1	up in HD PB
RALY	9.27773e-06	0.394204	1	0.891	0.165951	up in HD PB
RAC2	1.39696e-06	0.393184	0.986	0.978	0.0249875	up in HD PB
UBL7-AS1	9.40859e-06	0.392761	0.571	0.174	0.168291	up in HD PB
NCAPD2	0.000142575	0.388948	0.843	0.565	1	up in HD PB
MXD3	0.000355443	0.388833	0.671	0.326	1	up in HD PB
MBNL1	0.000504394	0.383878	0.9	0.696	1	up in HD PB
DIAPH3	1.37237e-05	0.382258	0.571	0.174	0.245476	up in HD PB
FLI1	0.000734947	0.381906	0.871	0.587	1	up in HD PB
KIFC1	0.000222796	0.381881	0.9	0.543	1	up in HD PB
CTLA4	2.15045e-05	0.381645	0.886	0.565	0.384651	up in HD PB
MT-CO2	2.11317e-05	0.38077	1	1	0.377982	up in HD PB
CDC25B	0.000587664	0.380399	0.943	0.783	1	up in HD PB
SHMT2	7.38043e-05	0.380381	0.929	0.717	1	up in HD PB
CSNK2B	2.01155e-07	0.379844	0.986	0.891	0.00359806	up in HD PB
AC008555.5	1.97728e-07	0.379764	0.686	0.174	0.00353677	up in HD PB
YWHAZ	4.28915e-06	0.37966	1	0.978	0.07672	up in HD PB
PHB2	5.37434e-06	0.378699	0.986	0.848	0.0961308	up in HD PB
GNG5	1.42252e-05	0.378005	0.986	0.891	0.254447	up in HD PB
ASPM	0.00891919	0.375916	0.8	0.565	1	up in HD PB
SPTAN1	1.77961e-05	0.375899	0.871	0.63	0.318319	up in HD PB
STMN1	5.51918e-05	0.37446	1	0.978	0.987216	up in HD PB
OSBPL8	1.64723e-05	0.373561	0.971	0.717	0.294641	up in HD PB
RAD51AP1	1.03026e-05	0.373301	0.714	0.304	0.184282	up in HD PB
SRSF10	8.28644e-06	0.371981	0.986	0.783	0.14822	up in HD PB
RBBP8	3.86585e-06	0.370984	0.7	0.261	0.0691484	up in HD PB
NCAPD3	3.52638e-05	0.368578	0.743	0.348	0.630763	up in HD PB
CDK1	2.47418e-05	0.368552	0.943	0.5	0.442556	up in HD PB
CEP350	8.76439e-05	0.367618	0.8	0.413	1	up in HD PB
KIAA0391	1.0905e-05	0.367437	0.571	0.152	0.195058	up in HD PB
CDCA7	0.000780545	0.366707	0.814	0.587	1	up in HD PB
ZYX	0.00035093	0.365996	0.957	0.804	1	up in HD PB
MAT2B	3.03469e-05	0.364014	0.971	0.761	0.542815	up in HD PB
SPSB3	3.94846e-05	0.363343	0.9	0.5	0.706261	up in HD PB
POU2AF1	0.000366699	0.36267	0.343	0.065	1	up in HD PB
PRC1	2.30202e-06	0.361967	0.786	0.283	0.0411762	up in HD PB
CNST	6.82567e-06	0.361557	0.7	0.239	0.122091	up in HD PB
FAM111A	4.13199e-05	0.360776	0.857	0.543	0.739089	up in HD PB
TOP2A	0.00150271	0.359301	0.886	0.696	1	up in HD PB
AL157402.2	2.429e-07	0.358925	0.443	0	0.00434475	up in HD PB
NEIL3	2.40396e-06	0.358859	0.657	0.196	0.0429996	up in HD PB
BRCA2	2.22368e-05	0.356915	0.686	0.239	0.39775	up in HD PB
FAS	0.00297347	0.356115	0.929	0.739	1	up in HD PB
ZC3H12D	0.00175643	0.355995	0.471	0.196	1	up in HD PB
DAZAP2	0.000168826	0.354781	0.986	0.957	1	up in HD PB
INO80E	3.94112e-06	0.354712	0.9	0.457	0.0704949	up in HD PB
CENPE	0.0143503	0.353035	0.743	0.543	1	up in HD PB
RPLP0	5.9227e-06	0.352264	1	1	0.105939	up in HD PB
PIK3R5	0.000394537	0.352141	0.671	0.304	1	up in HD PB
BRWD1	1.39039e-05	0.35174	0.843	0.37	0.248698	up in HD PB
MYH9	0.000184753	0.351357	1	0.978	1	up in HD PB
SLC44A2	4.49831e-05	0.351331	0.814	0.413	0.804613	up in HD PB
DCAF7	0.00120927	0.350339	0.786	0.478	1	up in HD PB
HIST1H1C	0.00239919	0.350073	0.871	0.609	1	up in HD PB
ELOVL1	1.44656e-05	0.347859	0.729	0.326	0.258747	up in HD PB
MT-ND5	0.000223342	0.344454	1	0.978	1	up in HD PB
ZNF101	1.70558e-05	0.34342	0.5	0.109	0.305077	up in HD PB
INCENP	6.1733e-05	0.341722	0.614	0.217	1	up in HD PB
GTSE1	0.00138136	0.341631	0.786	0.457	1	up in HD PB
FBXO5	0.00171675	0.336546	0.857	0.478	1	up in HD PB
SARAF	0.000134514	0.33605	1	0.935	1	up in HD PB
TRAV4	0.145885	0.334443	0.186	0.087	1	up in HD PB
IGKV3OR2-268	2.69974e-05	0.333739	0.386	0.043	0.482903	up in HD PB
WDR34	0.000365224	0.331128	0.829	0.522	1	up in HD PB
NUDT21	0.000140529	0.330542	0.957	0.761	1	up in HD PB
SRGAP2	0.000271222	0.330289	0.386	0.087	1	up in HD PB
NUP50	5.08999e-05	0.329524	0.814	0.413	0.910446	up in HD PB
CD69	0.0138166	0.329102	0.686	0.435	1	up in HD PB
CDCA5	1.49123e-05	0.32886	0.857	0.478	0.266737	up in HD PB
HIST1H2AG	0.00026147	0.328041	0.514	0.152	1	up in HD PB
ASF1B	0.000429384	0.327076	0.886	0.674	1	up in HD PB
ATE1	4.39192e-07	0.326541	0.557	0.087	0.00785583	up in HD PB
PARP4	6.21194e-05	0.326095	0.557	0.174	1	up in HD PB
ICAM2	0.00381493	0.325909	0.814	0.674	1	up in HD PB
NCAPH	0.000348166	0.325848	0.743	0.478	1	up in HD PB
KLF6	0.183965	0.325212	0.829	0.761	1	up in HD PB
CHCHD3	1.74658e-05	0.323898	0.871	0.5	0.312412	up in HD PB
MCUB	0.000156103	0.323456	0.943	0.804	1	up in HD PB
NFKBIA	0.0775906	0.3226	0.757	0.587	1	up in HD PB
SAMD3	0.00244482	0.322421	0.757	0.457	1	up in HD PB
G2E3	0.000290425	0.320938	0.614	0.283	1	up in HD PB
BTG2	0.00524102	0.319924	0.643	0.391	1	up in HD PB
AGGF1	0.000108206	0.319772	0.557	0.196	1	up in HD PB
PAXX	0.000695679	0.318546	0.857	0.652	1	up in HD PB
ITM2A	0.0447851	0.318234	0.9	0.696	1	up in HD PB
CKS2	0.00180289	0.316072	0.943	0.783	1	up in HD PB
HIST1H2AL	2.77375e-05	0.314775	0.557	0.152	0.49614	up in HD PB
FOXP3	0.0662027	0.314558	1	1	1	up in HD PB
KIF2C	0.00687523	0.312948	0.643	0.391	1	up in HD PB
STAM	0.00372472	0.312704	0.629	0.326	1	up in HD PB
JAK1	8.79849e-06	0.312585	1	0.87	0.157379	up in HD PB
EMD	0.000493779	0.311946	0.871	0.565	1	up in HD PB
SNRPA	0.00113378	0.309421	0.9	0.652	1	up in HD PB
HIST1H3C	0.00229621	0.308938	0.457	0.196	1	up in HD PB
ELF2	0.00439543	0.308679	0.543	0.326	1	up in HD PB
TRAV8-2	0.0665478	0.308253	0.214	0.087	1	up in HD PB
FXYD5	0.000121332	0.308212	0.986	0.978	1	up in HD PB
TNFRSF1B	0.0145802	0.308101	0.943	0.804	1	up in HD PB
ADK	0.000156798	0.303568	0.786	0.391	1	up in HD PB
FRYL	9.24168e-06	0.303551	0.771	0.283	0.165306	up in HD PB
SELL	0.00852784	0.303424	0.957	0.891	1	up in HD PB
CENPM	0.0016139	0.303323	0.971	0.804	1	up in HD PB
ACD	0.00100091	0.303267	0.657	0.37	1	up in HD PB
AC119396.1	3.4182e-05	0.302044	0.614	0.174	0.611414	up in HD PB
DNAJB1	0.000730705	0.301427	0.9	0.609	1	up in HD PB
EPB41	0.00786007	0.30126	0.814	0.587	1	up in HD PB
ZAP70	0.000201717	0.300984	0.986	0.717	1	up in HD PB
RASGRP2	0.00359221	0.299965	0.943	0.783	1	up in HD PB
STK38	0.00188014	0.299632	0.743	0.5	1	up in HD PB
EIF4B	0.000322979	0.298422	0.957	0.739	1	up in HD PB
ZFP36L2	0.0394128	0.296705	0.943	0.739	1	up in HD PB
GSTM1	2.2561e-06	0.296199	0.386	0	0.0403548	up in HD PB
POLR2A	0.0038172	0.295966	0.629	0.37	1	up in HD PB
C15orf61	0.00103608	0.295916	0.529	0.217	1	up in HD PB
TOMM5	0.000300233	0.295432	0.871	0.609	1	up in HD PB
TSPAN14	0.00339482	0.295104	0.771	0.609	1	up in HD PB
SRSF4	0.000222262	0.294634	0.929	0.717	1	up in HD PB
TXNIP	0.0114884	0.293888	0.9	0.761	1	up in HD PB
OVCA2	3.2607e-05	0.293174	0.657	0.196	0.583241	up in HD PB
TMC6	0.000162063	0.292697	0.814	0.435	1	up in HD PB
PCIF1	3.16243e-05	0.292158	0.757	0.37	0.565664	up in HD PB
TMUB1	0.000608784	0.292002	0.871	0.609	1	up in HD PB
SOD2	0.00179883	0.291789	0.657	0.435	1	up in HD PB
RPL7A	9.96743e-05	0.29155	0.986	1	1	up in HD PB
CD38	0.00184689	0.290548	0.643	0.348	1	up in HD PB
ARMC8	1.75611e-05	0.290545	0.614	0.196	0.314115	up in HD PB
SMAP1	0.000425152	0.290236	0.829	0.478	1	up in HD PB
LMNB2	3.61741e-05	0.289414	0.743	0.348	0.647046	up in HD PB
MTG1	1.91652e-05	0.287013	0.686	0.261	0.342809	up in HD PB
HIST2H2AB	0.000888934	0.285605	0.257	0.022	1	up in HD PB
HNRNPDL	0.00199954	0.284625	0.971	0.891	1	up in HD PB
FLOT2	0.000211611	0.284418	0.771	0.413	1	up in HD PB
PRPF8	0.0125124	0.283485	0.671	0.435	1	up in HD PB
COX16	0.00154602	0.281996	0.829	0.652	1	up in HD PB
CGGBP1	0.00034543	0.281917	0.729	0.413	1	up in HD PB
AC243960.1	0.00153731	0.281642	0.671	0.304	1	up in HD PB
HNRNPLL	0.00791046	0.280481	0.857	0.565	1	up in HD PB
CMTM7	0.00363414	0.279049	0.9	0.783	1	up in HD PB
C12orf57	0.0096352	0.277907	0.886	0.739	1	up in HD PB
ARHGAP11A	0.00965338	0.277594	0.614	0.37	1	up in HD PB
LRBA	4.09877e-05	0.277166	0.557	0.152	0.733148	up in HD PB
GBP5	0.0890065	0.276051	0.671	0.543	1	up in HD PB
CBLB	0.000706488	0.275645	0.514	0.174	1	up in HD PB
STAT1	0.00567065	0.275461	0.757	0.435	1	up in HD PB
HIST2H2AC	0.018137	0.275337	0.686	0.457	1	up in HD PB
CENPN	0.00077129	0.274431	0.914	0.565	1	up in HD PB
CRIP1	0.0653739	0.274152	0.986	1	1	up in HD PB
KRT10	0.00295738	0.273077	0.957	0.87	1	up in HD PB
ADSL	0.00285792	0.272071	0.857	0.652	1	up in HD PB
ADGRE5	0.0150526	0.271718	0.757	0.522	1	up in HD PB
BPTF	0.00449438	0.27139	0.8	0.478	1	up in HD PB
SYNGR2	0.00336418	0.270988	0.857	0.587	1	up in HD PB
CRY1	0.000742255	0.270624	0.529	0.196	1	up in HD PB
ATP2B4	0.00434813	0.270606	0.671	0.37	1	up in HD PB
CDCA3	0.00329093	0.269128	0.686	0.391	1	up in HD PB
EEF1A1	1.72552e-05	0.269064	1	1	0.308644	up in HD PB
NLRC3	0.000106813	0.268537	0.571	0.174	1	up in HD PB
CAMK4	0.20658	0.268029	0.686	0.63	1	up in HD PB
RNASEH2A	5.19817e-05	0.267872	0.771	0.413	0.929796	up in HD PB
HAUS4	0.0025473	0.267644	0.843	0.609	1	up in HD PB
LIMD2	0.0090477	0.267025	1	0.978	1	up in HD PB
RBL2	0.00928386	0.266913	0.786	0.543	1	up in HD PB
EML4	0.00097565	0.266735	0.943	0.739	1	up in HD PB
SF3B4	0.00124275	0.266715	0.857	0.63	1	up in HD PB
RASA3	0.00532077	0.266544	0.7	0.413	1	up in HD PB
KLF2	0.0231092	0.265495	1	0.957	1	up in HD PB
CSK	0.0026742	0.26544	0.9	0.826	1	up in HD PB
FAM110A	0.00813474	0.265195	0.7	0.413	1	up in HD PB
NOP58	0.00783033	0.264764	0.814	0.652	1	up in HD PB
SHISA5	0.00367899	0.264415	0.914	0.717	1	up in HD PB
ILF3	0.00200687	0.263138	0.886	0.696	1	up in HD PB
CEP57	0.0030686	0.263011	0.871	0.565	1	up in HD PB
FDFT1	0.000588972	0.262953	0.929	0.826	1	up in HD PB
CCNF	0.00657234	0.262805	0.586	0.326	1	up in HD PB
PDE4B	0.0126528	0.262802	0.529	0.326	1	up in HD PB
KIF20A	0.000737862	0.262297	0.386	0.109	1	up in HD PB
RCSD1	0.00143933	0.262211	0.986	0.826	1	up in HD PB
DEPDC1	0.000738124	0.261815	0.471	0.152	1	up in HD PB
RNF4	0.00141814	0.261614	0.729	0.37	1	up in HD PB
HIST1H2BF	9.5974e-05	0.261005	0.386	0.065	1	up in HD PB
PHF19	0.0076411	0.260087	0.943	0.87	1	up in HD PB
MRPL37	0.000826517	0.260069	0.857	0.674	1	up in HD PB
HIST1H3F	0.000160434	0.259948	0.371	0.065	1	up in HD PB
USP1	0.00277519	0.259074	0.9	0.826	1	up in HD PB
PFN1	6.91624e-07	0.259028	0.986	1	0.0123711	up in HD PB
SPN	0.00521321	0.258376	0.886	0.63	1	up in HD PB
TUBA1B	0.0224358	0.257265	1	1	1	up in HD PB
DDHD1	0.0758056	0.256181	0.371	0.196	1	up in HD PB
SFXN1	0.00208536	0.256013	0.857	0.609	1	up in HD PB
BUB3	0.00155969	0.255725	1	0.957	1	up in HD PB
DEPDC1B	0.000656614	0.255661	0.729	0.348	1	up in HD PB
GET4	3.37502e-05	0.255268	0.557	0.152	0.603689	up in HD PB
RHOG	0.00162116	0.253844	1	0.935	1	up in HD PB
ANKHD1	2.37011e-05	0.253714	0.557	0.13	0.423941	up in HD PB
SEC13	0.00279395	0.253567	0.843	0.5	1	up in HD PB
INPP5K	0.00869951	0.253093	0.743	0.5	1	up in HD PB
VPS13C	0.00355288	0.252905	0.6	0.261	1	up in HD PB
VPS13A	0.00205633	0.252691	0.529	0.239	1	up in HD PB
EPN1	0.000411738	0.252373	0.657	0.348	1	up in HD PB
RELA	0.00224811	0.252094	0.6	0.326	1	up in HD PB
UCP2	0.00614292	0.252089	1	1	1	up in HD PB
CBLL1	0.00133631	0.251491	0.671	0.326	1	up in HD PB
SYTL1	0.0284077	0.250505	0.7	0.543	1	up in HD PB
CD79A	0.297013	0.249318	0.271	0.217	1	up in HD PB
HERC2	0.000997141	0.249103	0.643	0.304	1	up in HD PB
NPAT	0.000324769	0.248298	0.586	0.239	1	up in HD PB
NFATC1	2.42256e-05	0.248202	0.429	0.065	0.433323	up in HD PB
THEM4	0.00411524	0.248115	0.857	0.5	1	up in HD PB
NBPF26	0.000153737	0.247087	0.529	0.152	1	up in HD PB
LIMS1	0.0372511	0.24682	0.9	0.783	1	up in HD PB
CDKN2C	0.024583	0.246149	0.7	0.478	1	up in HD PB
PELI1	0.00211214	0.246021	0.629	0.304	1	up in HD PB
IL6ST	0.0038232	0.245983	0.457	0.174	1	up in HD PB
AES	0.00544327	0.245918	1	0.978	1	up in HD PB
RNPS1	0.000130626	0.245519	0.957	0.826	1	up in HD PB
TPT1	0.00025784	0.245268	0.986	1	1	up in HD PB
KDELR1	0.00132261	0.244969	0.871	0.522	1	up in HD PB
ERBIN	0.00206982	0.244967	0.629	0.304	1	up in HD PB
RAB6A	0.0038705	0.244888	0.686	0.457	1	up in HD PB
OIP5	6.99589e-05	0.244597	0.529	0.13	1	up in HD PB
TBC1D4	0.00373814	0.244596	0.514	0.239	1	up in HD PB
TMEM106C	0.026083	0.244507	0.914	0.739	1	up in HD PB
GNPTG	0.000670857	0.244355	0.543	0.196	1	up in HD PB
CD37	0.017077	0.244328	0.957	0.87	1	up in HD PB
APH1A	0.00309255	0.244149	0.914	0.783	1	up in HD PB
CYTIP	0.0490412	0.244085	0.957	0.783	1	up in HD PB
S100A10	0.00563544	0.243978	1	1	1	up in HD PB
MCM5	0.0516095	0.243864	0.914	0.804	1	up in HD PB
ARID2	0.00760152	0.243052	0.371	0.13	1	up in HD PB
ARRB2	0.00125223	0.242976	0.886	0.674	1	up in HD PB
DESI2	0.0012688	0.242501	0.657	0.348	1	up in HD PB
WBP1	0.000263336	0.24206	0.543	0.196	1	up in HD PB
MIR181A1HG	0.000770964	0.241275	0.543	0.217	1	up in HD PB
NSD2	0.000506089	0.241146	0.729	0.348	1	up in HD PB
CRTC2	0.000266124	0.240761	0.571	0.196	1	up in HD PB
CIT	0.00595892	0.240731	0.343	0.109	1	up in HD PB
PPM1M	0.00793048	0.240602	0.729	0.435	1	up in HD PB
TCIRG1	0.00268142	0.240559	0.8	0.478	1	up in HD PB
NRM	0.0243333	0.240554	0.671	0.478	1	up in HD PB
CDKN3	0.0182801	0.239761	0.829	0.674	1	up in HD PB
TMEM35B	0.000272721	0.239708	0.471	0.13	1	up in HD PB
MAP3K1	0.00970391	0.239571	0.514	0.261	1	up in HD PB
ARL8B	0.000200094	0.239554	0.5	0.152	1	up in HD PB
RAD21	0.0495108	0.239382	0.957	0.935	1	up in HD PB
CENPK	0.00382761	0.239056	0.829	0.543	1	up in HD PB
TRPM7	0.000164123	0.238623	0.343	0.043	1	up in HD PB
SDR39U1	0.00207825	0.238505	0.514	0.261	1	up in HD PB
CYFIP2	0.0257323	0.237936	0.786	0.63	1	up in HD PB
RPL30	9.96743e-05	0.237534	1	1	1	up in HD PB
LIG1	0.027497	0.237279	0.757	0.5	1	up in HD PB
RAD54L	0.000169443	0.237065	0.471	0.13	1	up in HD PB
PLAA	0.00178298	0.237061	0.557	0.239	1	up in HD PB
ARHGAP15	0.00764603	0.237031	0.9	0.674	1	up in HD PB
SLMAP	3.25195e-05	0.236925	0.514	0.13	0.581677	up in HD PB
ANP32B	0.000211275	0.236836	1	1	1	up in HD PB
AP3B1	0.00629674	0.236768	0.643	0.37	1	up in HD PB
PDE6D	0.00130302	0.236425	0.671	0.304	1	up in HD PB
TPGS2	0.00814917	0.235922	0.857	0.609	1	up in HD PB
H2AFV	0.00192702	0.235844	1	0.978	1	up in HD PB
RPS4Y1	0.0277455	0.23581	0.829	0.674	1	up in HD PB
FYB1	0.00241711	0.235729	1	0.978	1	up in HD PB
ARF5	0.000466348	0.235707	0.986	0.891	1	up in HD PB
PNRC1	0.0172907	0.235594	0.9	0.761	1	up in HD PB
SPIDR	0.000117402	0.235303	0.4	0.065	1	up in HD PB
CDC27	0.000122919	0.235254	0.657	0.261	1	up in HD PB
PTPRC	0.006806	0.235252	1	1	1	up in HD PB
FOXM1	0.000183117	0.234987	0.7	0.304	1	up in HD PB
IL10RA	0.0232356	0.23447	0.943	0.717	1	up in HD PB
PIM2	0.00498046	0.234069	0.929	0.696	1	up in HD PB
ZNF394	0.000884273	0.233855	0.457	0.13	1	up in HD PB
CD46	0.00584715	0.233752	0.671	0.348	1	up in HD PB
AK3	0.012727	0.233431	0.671	0.478	1	up in HD PB
YWHAB	0.000951673	0.233363	1	0.957	1	up in HD PB
KDSR	0.000304894	0.233262	0.614	0.261	1	up in HD PB
EIF3L	0.000619395	0.233166	0.986	0.957	1	up in HD PB
GAPDH	0.000701257	0.23284	1	1	1	up in HD PB
PPIH	0.000293916	0.232798	0.871	0.587	1	up in HD PB
KIF15	0.000539937	0.232798	0.686	0.283	1	up in HD PB
SRRT	0.0205163	0.232634	0.686	0.478	1	up in HD PB
HUWE1	0.0227953	0.232394	0.529	0.326	1	up in HD PB
CFLAR	0.00828067	0.231839	0.871	0.652	1	up in HD PB
HMGA1	0.0215033	0.231616	0.929	0.804	1	up in HD PB
SLC38A1	0.0164626	0.231555	0.829	0.565	1	up in HD PB
MIS18BP1	0.00206994	0.231107	0.843	0.587	1	up in HD PB
P2RY10	0.051684	0.23084	0.571	0.391	1	up in HD PB
CRTAP	0.00989832	0.230515	0.586	0.304	1	up in HD PB
PMM1	0.00905883	0.230474	0.729	0.478	1	up in HD PB
ROCK1	0.00938239	0.229993	0.857	0.717	1	up in HD PB
ZNF335	0.00104187	0.229882	0.4	0.109	1	up in HD PB
KIF4A	0.0107947	0.22978	0.5	0.239	1	up in HD PB
MON2	4.99045e-05	0.229459	0.3	0	0.892641	up in HD PB
RNF181	0.00325936	0.229173	0.9	0.63	1	up in HD PB
ARFIP1	0.0176303	0.229096	0.3	0.109	1	up in HD PB
RB1	0.0140944	0.228787	0.5	0.261	1	up in HD PB
BRCA1	0.00484396	0.228538	0.686	0.37	1	up in HD PB
RCC1	0.00427949	0.228369	0.686	0.391	1	up in HD PB
MAU2	0.00760383	0.228046	0.329	0.109	1	up in HD PB
SF3A1	0.00468842	0.227634	0.757	0.457	1	up in HD PB
AC116366.3	0.000770692	0.227562	0.543	0.196	1	up in HD PB
HSPA8	0.000842947	0.226749	1	1	1	up in HD PB
LCP2	0.004158	0.2266	0.814	0.478	1	up in HD PB
PNKD	0.00555308	0.226328	0.829	0.63	1	up in HD PB
ADIPOR1	0.00020817	0.22631	0.771	0.457	1	up in HD PB
TCAF2	0.0011356	0.226038	0.329	0.065	1	up in HD PB
PIH1D1	0.00201621	0.226027	0.9	0.696	1	up in HD PB
CCNT1	0.000700198	0.225994	0.414	0.109	1	up in HD PB
SAAL1	0.00272907	0.225962	0.514	0.261	1	up in HD PB
MPHOSPH9	0.000389917	0.225762	0.571	0.239	1	up in HD PB
MRPL10	0.0232705	0.225678	0.629	0.435	1	up in HD PB
HINT2	0.00465493	0.225456	0.929	0.717	1	up in HD PB
UHMK1	0.0279118	0.225422	0.657	0.478	1	up in HD PB
IBTK	0.00244182	0.225302	0.557	0.239	1	up in HD PB
ZNF367	0.00147516	0.22511	0.443	0.152	1	up in HD PB
NDUFB6	0.0148099	0.224811	0.929	0.826	1	up in HD PB
OGT	0.0011827	0.224646	0.543	0.217	1	up in HD PB
TNIK	0.00595411	0.224639	0.657	0.37	1	up in HD PB
RPL18	1.48031e-05	0.224599	1	1	0.264783	up in HD PB
TRIP13	0.00083567	0.224551	0.671	0.304	1	up in HD PB
PABPN1	0.0082615	0.224426	0.843	0.565	1	up in HD PB
ATXN7L3B	0.000323682	0.224301	0.457	0.13	1	up in HD PB
PHACTR2	0.00659154	0.224293	0.629	0.348	1	up in HD PB
CASC4	0.0278011	0.224168	0.429	0.217	1	up in HD PB
RBL1	0.00534167	0.223814	0.5	0.239	1	up in HD PB
PSMG2	0.00439689	0.223624	0.971	0.826	1	up in HD PB
NT5C	0.00382682	0.223353	0.686	0.391	1	up in HD PB
HMGN4	8.71187e-05	0.222712	0.643	0.196	1	up in HD PB
FANCI	0.0300216	0.222476	0.743	0.522	1	up in HD PB
TMEM39B	0.00347566	0.221734	0.4	0.152	1	up in HD PB
SLC9A9	0.000444011	0.22172	0.471	0.13	1	up in HD PB
CENPT	0.000788615	0.221532	0.543	0.196	1	up in HD PB
TAF15	0.016298	0.221206	0.814	0.739	1	up in HD PB
TSHR	0.00332908	0.22099	0.343	0.109	1	up in HD PB
AHNAK	0.279264	0.220939	0.786	0.739	1	up in HD PB
H3F3A	0.000211275	0.220599	1	1	1	up in HD PB
GABARAP	0.00188985	0.220274	0.971	0.935	1	up in HD PB
E2F8	0.00160092	0.219985	0.486	0.196	1	up in HD PB
ELP5	0.000664012	0.21982	0.714	0.348	1	up in HD PB
HIF1A	0.00227683	0.219396	0.486	0.196	1	up in HD PB
GPI	0.0232287	0.219225	0.829	0.63	1	up in HD PB
CCDC69	0.0295191	0.218554	0.9	0.696	1	up in HD PB
GPRIN3	0.0379129	0.218503	0.6	0.391	1	up in HD PB
FAM118A	0.00642729	0.218438	0.514	0.261	1	up in HD PB
CENPA	0.0534288	0.218194	0.614	0.435	1	up in HD PB
PRKCB	0.00824373	0.217298	0.614	0.37	1	up in HD PB
CDKN2D	0.0324426	0.216966	0.657	0.435	1	up in HD PB
TRIR	0.000809339	0.216742	0.986	1	1	up in HD PB
CREBZF	0.00275747	0.216646	0.529	0.239	1	up in HD PB
CNOT8	0.00260203	0.215712	0.8	0.435	1	up in HD PB
RNF125	0.00271748	0.215294	0.686	0.391	1	up in HD PB
ARAP2	0.00117165	0.215135	0.529	0.196	1	up in HD PB
HINT1	0.000594223	0.214949	1	1	1	up in HD PB
MEMO1	0.00163872	0.214849	0.571	0.239	1	up in HD PB
HIST1H1A	0.00142298	0.214755	0.314	0.065	1	up in HD PB
FYN	0.0138983	0.214376	0.771	0.5	1	up in HD PB
KIF20B	0.0401898	0.214321	0.857	0.652	1	up in HD PB
RPS8	8.07452e-05	0.214269	1	1	1	up in HD PB
SF1	0.000832805	0.213848	0.986	0.848	1	up in HD PB
LINC00861	0.0104414	0.213832	0.8	0.587	1	up in HD PB
GPA33	0.00882954	0.21379	0.257	0.065	1	up in HD PB
ATP13A3	0.007303	0.213643	0.443	0.196	1	up in HD PB
NAA16	0.0794184	0.213551	0.429	0.239	1	up in HD PB
INF2	0.00364835	0.21346	0.5	0.239	1	up in HD PB
DUSP2	0.1457	0.213403	0.286	0.174	1	up in HD PB
WHAMM	0.000584653	0.21331	0.457	0.152	1	up in HD PB
NUP58	0.00189029	0.213058	0.586	0.261	1	up in HD PB
SLC4A7	0.00550485	0.212654	0.543	0.283	1	up in HD PB
ECD	9.69038e-05	0.212319	0.414	0.065	1	up in HD PB
GINM1	0.0214375	0.211917	0.557	0.304	1	up in HD PB
RPS12	0.00133436	0.211466	1	1	1	up in HD PB
ADAM10	0.326879	0.211112	0.543	0.435	1	up in HD PB
MICB	0.00212248	0.211026	0.714	0.37	1	up in HD PB
AUP1	0.00794044	0.210964	0.843	0.696	1	up in HD PB
MTHFD2	0.0531869	0.210954	0.7	0.63	1	up in HD PB
EIF2S3	0.0216815	0.210662	0.843	0.717	1	up in HD PB
ANKRD44	0.0196889	0.210638	0.829	0.63	1	up in HD PB
SMARCE1	0.00255983	0.210505	0.786	0.435	1	up in HD PB
ARHGAP10	0.00704395	0.209938	0.386	0.152	1	up in HD PB
ARIH2	0.00323568	0.20945	0.829	0.5	1	up in HD PB
SMG1	0.160408	0.209384	0.586	0.391	1	up in HD PB
KPNA2	0.0661556	0.209155	0.814	0.696	1	up in HD PB
NDUFV1	0.00998375	0.209128	0.886	0.761	1	up in HD PB
LRP10	0.0192192	0.20899	0.9	0.63	1	up in HD PB
HIRIP3	0.0227878	0.20876	0.7	0.478	1	up in HD PB
GLMP	0.00208691	0.208691	0.486	0.196	1	up in HD PB
MAN1A2	0.019439	0.208555	0.643	0.413	1	up in HD PB
MBD2	0.00253677	0.208518	0.6	0.283	1	up in HD PB
DDX11	0.0157304	0.208415	0.514	0.283	1	up in HD PB
USP3	0.0325327	0.208325	0.486	0.304	1	up in HD PB
RAP1B	0.0153269	0.208199	0.957	0.87	1	up in HD PB
HNRNPUL1	0.00312102	0.208181	0.929	0.761	1	up in HD PB
CKAP2	0.0245577	0.208004	0.7	0.413	1	up in HD PB
CDC37	0.00802038	0.207832	0.971	0.783	1	up in HD PB
TC2N	0.0251404	0.2074	0.5	0.304	1	up in HD PB
SPC25	0.00302948	0.207279	0.7	0.348	1	up in HD PB
CEP128	0.0150375	0.207185	0.5	0.283	1	up in HD PB
SLC25A3	0.000238684	0.206948	0.986	0.978	1	up in HD PB
AURKB	0.0448708	0.206825	0.757	0.609	1	up in HD PB
EEF1B2	0.00189061	0.206745	0.986	1	1	up in HD PB
MRPL38	0.00399125	0.206012	0.7	0.391	1	up in HD PB
PCBP2	0.00728297	0.205461	1	0.957	1	up in HD PB
BACH2	0.00152873	0.205404	0.343	0.087	1	up in HD PB
CCDC18	0.0138231	0.205123	0.586	0.348	1	up in HD PB
STAG1	0.0137317	0.205005	0.657	0.391	1	up in HD PB
RAMMET	0.00958334	0.20437	0.771	0.478	1	up in HD PB
MYCBP	0.0060045	0.204115	0.8	0.522	1	up in HD PB
TCF12	0.00261233	0.204056	0.571	0.261	1	up in HD PB
NAA60	0.00667159	0.20387	0.557	0.304	1	up in HD PB
ECT2	0.0722811	0.203754	0.414	0.239	1	up in HD PB
YEATS4	0.0549802	0.203701	0.729	0.587	1	up in HD PB
PERP	0.0679731	0.203577	0.471	0.326	1	up in HD PB
DHFR	0.0307766	0.203465	0.9	0.761	1	up in HD PB
USB1	0.00309772	0.203031	0.6	0.283	1	up in HD PB
FRMD8	0.00311998	0.202993	0.529	0.239	1	up in HD PB
MYD88	0.000261862	0.202901	0.557	0.196	1	up in HD PB
PSRC1	0.00528232	0.202818	0.243	0.043	1	up in HD PB
APOBEC3B	0.000325986	0.202778	0.286	0.022	1	up in HD PB
MIF	0.0653718	0.202455	0.971	0.978	1	up in HD PB
SCAMP3	0.00989832	0.202285	0.571	0.326	1	up in HD PB
RNF19A	0.0256562	0.202122	0.571	0.326	1	up in HD PB
FAM45A	0.00500372	0.202051	0.729	0.478	1	up in HD PB
SKAP1	0.01827	0.201804	0.943	0.848	1	up in HD PB
RRM2	0.0104298	0.201794	0.957	0.783	1	up in HD PB
MCM7	0.0435297	0.201461	0.871	0.804	1	up in HD PB
NDE1	0.0245741	0.201413	0.629	0.37	1	up in HD PB
HNRNPL	0.000562411	0.201387	0.757	0.478	1	up in HD PB
HNRNPAB	0.193433	0.200435	0.757	0.674	1	up in HD PB
ARHGAP19	0.000554527	0.200328	0.386	0.087	1	up in HD PB
BRD2	0.00802789	0.20026	0.943	0.652	1	up in HD PB
TRIB1	0.929665	0.200072	0.186	0.174	1	up in HD PB
ETS1	0.0328002	0.199763	0.957	0.804	1	up in HD PB
U2AF2	0.0297107	0.19944	0.829	0.587	1	up in HD PB
EGLN2	0.00040873	0.199335	0.586	0.217	1	up in HD PB
PPP3CC	0.046739	0.199303	0.7	0.565	1	up in HD PB
NR3C1	0.00884373	0.199203	0.614	0.348	1	up in HD PB
MRPS25	0.0116726	0.199089	0.514	0.283	1	up in HD PB
CENPW	0.016208	0.199036	0.829	0.565	1	up in HD PB
ZBTB38	0.00443427	0.198624	0.729	0.37	1	up in HD PB
SPC24	0.00378444	0.198547	0.657	0.348	1	up in HD PB
CDC25C	0.000263687	0.198536	0.386	0.087	1	up in HD PB
G3BP1	0.0170075	0.198401	0.771	0.565	1	up in HD PB
ATP2A3	0.0357248	0.198107	0.8	0.522	1	up in HD PB
KLRB1	0.114202	0.198048	0.371	0.239	1	up in HD PB
SKA3	0.0110961	0.197937	0.543	0.283	1	up in HD PB
FAM96A	0.0133971	0.197841	0.929	0.739	1	up in HD PB
MYLIP	0.0050953	0.197256	0.414	0.174	1	up in HD PB
HCFC1	0.00233373	0.19723	0.571	0.304	1	up in HD PB
LDLRAP1	0.0158422	0.197229	0.671	0.413	1	up in HD PB
ATP6AP1	0.022327	0.197174	0.529	0.304	1	up in HD PB
RNF115	0.0223718	0.196992	0.714	0.478	1	up in HD PB
NKAPD1	0.000901745	0.196873	0.443	0.13	1	up in HD PB
MRFAP1L1	0.00109615	0.196798	0.686	0.304	1	up in HD PB
CD151	0.000808503	0.196729	0.4	0.109	1	up in HD PB
DGKA	0.0100733	0.196563	0.8	0.5	1	up in HD PB
CD7	0.0670927	0.196402	0.871	0.674	1	up in HD PB
MLX	0.01404	0.196177	0.743	0.5	1	up in HD PB
ELOVL5	0.0313834	0.19603	0.9	0.739	1	up in HD PB
SMC2	0.0242856	0.195976	0.929	0.739	1	up in HD PB
PHKG2	0.0014257	0.195825	0.686	0.326	1	up in HD PB
UCKL1	0.00198369	0.195794	0.5	0.196	1	up in HD PB
BCKDHA	0.00265244	0.195545	0.5	0.217	1	up in HD PB
ZDHHC20	0.0136609	0.195498	0.3	0.109	1	up in HD PB
SLC38A10	0.00387014	0.195206	0.643	0.304	1	up in HD PB
DCP2	0.0203425	0.195058	0.857	0.565	1	up in HD PB
TAPBP	0.0649518	0.194775	0.9	0.783	1	up in HD PB
GLYCTK	0.00347789	0.194531	0.443	0.174	1	up in HD PB
ZFPL1	0.00289804	0.194409	0.429	0.152	1	up in HD PB
PDE4D	0.0015118	0.194245	0.286	0.043	1	up in HD PB
SCAMP2	0.0329485	0.193855	0.829	0.674	1	up in HD PB
HJURP	0.0172215	0.193787	0.571	0.304	1	up in HD PB
RBM17	0.00904027	0.193725	0.971	0.891	1	up in HD PB
ARNTL	0.00104187	0.19333	0.4	0.109	1	up in HD PB
KAT6B	0.000715279	0.19323	0.371	0.087	1	up in HD PB
RNASEH2C	0.0347496	0.192997	0.929	0.739	1	up in HD PB
NSMCE2	0.00443486	0.192988	0.614	0.283	1	up in HD PB
MZT1	0.0691671	0.192814	0.914	0.761	1	up in HD PB
GALNT2	0.027337	0.192671	0.243	0.087	1	up in HD PB
POLQ	0.00415733	0.192639	0.357	0.13	1	up in HD PB
RPP21	0.00565163	0.192255	0.7	0.391	1	up in HD PB
UBR7	0.0154699	0.192142	0.614	0.391	1	up in HD PB
RHOA	0.0026531	0.19213	1	0.978	1	up in HD PB
KLF12	0.000682487	0.191976	0.414	0.109	1	up in HD PB
OTUB1	0.00303992	0.191596	0.957	0.87	1	up in HD PB
REL	0.0198895	0.191506	0.714	0.435	1	up in HD PB
EIF1B	0.0233716	0.190982	0.8	0.609	1	up in HD PB
DBF4	0.00941165	0.190831	0.857	0.587	1	up in HD PB
TTF2	0.00802009	0.190815	0.571	0.283	1	up in HD PB
ALDH5A1	0.00150662	0.190802	0.271	0.043	1	up in HD PB
RSF1	0.0215772	0.190769	0.814	0.522	1	up in HD PB
SMC4	0.0176082	0.190545	0.986	0.826	1	up in HD PB
MMADHC	0.069954	0.19048	0.943	0.696	1	up in HD PB
SGMS1	6.55436e-05	0.189904	0.557	0.174	1	up in HD PB
TACC3	0.0411679	0.189719	0.829	0.674	1	up in HD PB
SPNS1	0.0393082	0.189388	0.529	0.304	1	up in HD PB
SIGIRR	0.0429779	0.189021	0.829	0.609	1	up in HD PB
ARHGEF3	0.0176564	0.188797	0.557	0.326	1	up in HD PB
PAK2	0.0955077	0.188778	0.857	0.761	1	up in HD PB
INPP5D	0.0290324	0.188631	0.671	0.413	1	up in HD PB
IL27RA	0.0672346	0.188509	0.671	0.5	1	up in HD PB
CDC14A	0.0103333	0.188486	0.343	0.109	1	up in HD PB
TRAF1	0.0384854	0.188404	0.514	0.283	1	up in HD PB
CEP78	0.035955	0.188403	0.643	0.435	1	up in HD PB
ATP8B3	0.00477767	0.18829	0.2	0.022	1	up in HD PB
SASH3	0.0308715	0.188221	0.8	0.674	1	up in HD PB
REEP5	0.0175354	0.188157	0.943	0.783	1	up in HD PB
TMEM101	0.00737755	0.188147	0.586	0.283	1	up in HD PB
PRKDC	0.0553526	0.187621	0.886	0.717	1	up in HD PB
NFATC2	0.00905878	0.187436	0.529	0.261	1	up in HD PB
RC3H2	0.00766026	0.187384	0.386	0.152	1	up in HD PB
LYPLA2	0.0167702	0.187365	0.671	0.435	1	up in HD PB
SECISBP2L	0.00266759	0.187358	0.371	0.109	1	up in HD PB
EHMT1	0.00199184	0.187352	0.543	0.217	1	up in HD PB
M6PR	0.0079609	0.187348	0.9	0.717	1	up in HD PB
RABGAP1L	0.0739088	0.187001	0.643	0.478	1	up in HD PB
MLLT10	0.132444	0.186795	0.357	0.217	1	up in HD PB
GNB2	0.111463	0.186778	0.986	0.891	1	up in HD PB
ATF2	0.00175675	0.186744	0.329	0.087	1	up in HD PB
HDAC7	0.00452987	0.186627	0.629	0.304	1	up in HD PB
FAM111B	0.0167702	0.18627	0.671	0.435	1	up in HD PB
RACGAP1	0.0756779	0.186116	0.614	0.391	1	up in HD PB
CYLD	0.0445133	0.185995	0.8	0.565	1	up in HD PB
EIF3F	0.00324802	0.185557	0.971	1	1	up in HD PB
LARP4	0.00124084	0.185496	0.343	0.087	1	up in HD PB
TLK1	0.0379828	0.185462	0.714	0.478	1	up in HD PB
SEC61A1	0.014276	0.185045	0.486	0.261	1	up in HD PB
RANGRF	0.00369669	0.184928	0.786	0.478	1	up in HD PB
SARNP	0.0179005	0.184775	0.829	0.587	1	up in HD PB
STK10	0.0243257	0.184531	0.771	0.587	1	up in HD PB
CREB1	0.0046461	0.184324	0.557	0.283	1	up in HD PB
GPR15	0.0384769	0.184273	0.171	0.043	1	up in HD PB
CCL5	0.0119907	0.183981	0.129	0	1	up in HD PB
TOPBP1	0.0245599	0.183977	0.643	0.413	1	up in HD PB
IMPDH2	0.0544098	0.183833	0.857	0.717	1	up in HD PB
SMAD3	0.0293752	0.183787	0.357	0.152	1	up in HD PB
DSCC1	0.00650764	0.183761	0.614	0.326	1	up in HD PB
TXNRD1	0.0139487	0.183532	0.586	0.283	1	up in HD PB
RFC2	0.0556695	0.183517	0.7	0.565	1	up in HD PB
TCEA1	0.0516977	0.183516	0.943	0.804	1	up in HD PB
CD2BP2	0.0134335	0.183462	0.743	0.478	1	up in HD PB
HERPUD2	0.00982235	0.183195	0.7	0.413	1	up in HD PB
ARPC4-TTLL3	4.36021e-05	0.182918	0.4	0.043	0.779911	up in HD PB
NDC1	0.00786858	0.182224	0.414	0.174	1	up in HD PB
NUMA1	0.0698283	0.182116	0.571	0.391	1	up in HD PB
PTPN11	0.00787504	0.182116	0.586	0.261	1	up in HD PB
DNAJC9	0.0947512	0.18205	0.886	0.783	1	up in HD PB
TSPOAP1-AS1	0.00185902	0.182003	0.443	0.152	1	up in HD PB
TNIP1	0.023617	0.18196	0.9	0.717	1	up in HD PB
ANKRD12	0.0356171	0.181958	0.914	0.717	1	up in HD PB
GYPC	0.0451409	0.181867	0.914	0.783	1	up in HD PB
CNIH1	0.0541406	0.181803	0.829	0.717	1	up in HD PB
VTI1A	0.0363657	0.18144	0.486	0.283	1	up in HD PB
FNBP4	0.0283278	0.181063	0.714	0.5	1	up in HD PB
SMNDC1	0.0179542	0.180906	0.543	0.304	1	up in HD PB
PPDPF	0.0777836	0.180894	0.986	0.957	1	up in HD PB
VPS36	0.0118862	0.18047	0.686	0.391	1	up in HD PB
OSGEP	0.0050579	0.180369	0.643	0.348	1	up in HD PB
BUB1B	0.000482086	0.179981	0.443	0.109	1	up in HD PB
CENPS-CORT	0.000648363	0.179931	0.343	0.065	1	up in HD PB
CTC1	0.00600521	0.179895	0.271	0.065	1	up in HD PB
FAM83D	0.0590615	0.179847	0.357	0.196	1	up in HD PB
FBXO34	0.0070626	0.179808	0.443	0.174	1	up in HD PB
SH2D2A	0.000334558	0.179747	0.7	0.304	1	up in HD PB
YIF1B	0.017746	0.179647	0.743	0.478	1	up in HD PB
CNTRL	0.0353721	0.179205	0.786	0.609	1	up in HD PB
ZNF410	0.000686383	0.179118	0.386	0.087	1	up in HD PB
RELB	0.00472022	0.179037	0.314	0.087	1	up in HD PB
PIN1	0.0132506	0.178977	0.943	0.783	1	up in HD PB
FAM120AOS	0.00503878	0.178958	0.529	0.261	1	up in HD PB
SDHA	0.0763771	0.178911	0.943	0.717	1	up in HD PB
TAF1B	0.0055017	0.178889	0.514	0.217	1	up in HD PB
WBP11	0.0111459	0.178852	0.771	0.587	1	up in HD PB
PCNT	0.0358833	0.17882	0.529	0.304	1	up in HD PB
CENPO	0.00205589	0.178401	0.414	0.13	1	up in HD PB
APEX1	0.0193331	0.178303	0.743	0.543	1	up in HD PB
TIMELESS	0.0597808	0.17813	0.557	0.413	1	up in HD PB
MBP	0.0905923	0.177963	0.786	0.696	1	up in HD PB
PPFIA1	8.14459e-05	0.177876	0.286	0	1	up in HD PB
HNRNPA2B1	0.0245097	0.177857	1	1	1	up in HD PB
MAP3K4	0.00460491	0.177609	0.471	0.196	1	up in HD PB
PVT1	0.106466	0.177588	0.4	0.261	1	up in HD PB
CENPC	0.0423338	0.17758	0.6	0.348	1	up in HD PB
DHX29	0.00595662	0.177496	0.571	0.261	1	up in HD PB
UHRF1	0.0987518	0.177333	0.714	0.522	1	up in HD PB
PRKCQ	0.0324353	0.177187	0.7	0.457	1	up in HD PB
AFF4	0.0295484	0.177121	0.486	0.239	1	up in HD PB
WDR83OS	0.0131122	0.176938	0.986	0.87	1	up in HD PB
SQSTM1	0.0380294	0.176905	0.757	0.609	1	up in HD PB
PABPC1	0.0131219	0.176845	1	0.957	1	up in HD PB
ACAP2	0.0364697	0.176415	0.843	0.63	1	up in HD PB
DEDD	0.000303261	0.176369	0.643	0.261	1	up in HD PB
WAS	0.176238	0.176239	0.957	0.804	1	up in HD PB
U2SURP	0.0226775	0.176071	0.857	0.652	1	up in HD PB
ANKRD36	0.00594318	0.17603	0.386	0.152	1	up in HD PB
SELENOI	0.0253134	0.17594	0.443	0.239	1	up in HD PB
CLINT1	0.0919147	0.175932	0.729	0.652	1	up in HD PB
SRGN	0.119977	0.175919	1	0.935	1	up in HD PB
SGO1	0.0266063	0.175813	0.7	0.5	1	up in HD PB
TUT4	0.059178	0.175746	0.514	0.326	1	up in HD PB
WDR45	0.0526322	0.175673	0.657	0.522	1	up in HD PB
ARHGEF6	0.0659967	0.175144	0.643	0.5	1	up in HD PB
CS	0.00872212	0.175075	0.7	0.457	1	up in HD PB
VIM	0.176476	0.175061	1	1	1	up in HD PB
GTF3C5	0.002513	0.175016	0.614	0.283	1	up in HD PB
ERG28	0.0105233	0.174722	0.614	0.326	1	up in HD PB
CIP2A	0.0299211	0.174333	0.6	0.326	1	up in HD PB
POLR2M	0.0103499	0.17417	0.414	0.196	1	up in HD PB
SF3B2	0.0301804	0.174142	0.971	0.848	1	up in HD PB
AL662844.4	0.0233554	0.174135	0.329	0.13	1	up in HD PB
ACTG1	0.00805507	0.174025	1	1	1	up in HD PB
DNM1L	0.00120394	0.173992	0.557	0.217	1	up in HD PB
ESCO2	0.00272861	0.173868	0.657	0.283	1	up in HD PB
RAN	0.00716097	0.173611	1	0.957	1	up in HD PB
HIST1H3G	0.0600104	0.173486	0.357	0.196	1	up in HD PB
FGFR1OP2	0.0144816	0.173391	0.886	0.587	1	up in HD PB
TRIP12	0.00910612	0.173344	0.543	0.283	1	up in HD PB
POP5	0.0343573	0.173315	0.671	0.435	1	up in HD PB
ICMT	0.00576074	0.173128	0.5	0.217	1	up in HD PB
TBC1D5	0.00241668	0.173058	0.571	0.217	1	up in HD PB
PIAS1	0.0317395	0.17294	0.643	0.413	1	up in HD PB
GPR174	0.00442026	0.172939	0.386	0.13	1	up in HD PB
CNPPD1	0.0342648	0.172932	0.843	0.565	1	up in HD PB
C19orf66	0.0411689	0.172695	0.643	0.457	1	up in HD PB
DDX39B	0.0160037	0.172627	0.529	0.261	1	up in HD PB
TOX2	0.00228087	0.172556	0.443	0.152	1	up in HD PB
BTBD1	0.0114269	0.172438	0.514	0.261	1	up in HD PB
RPL29	0.00147139	0.17238	1	1	1	up in HD PB
REEP4	0.0499015	0.172257	0.571	0.348	1	up in HD PB
CRLF3	0.0160217	0.171766	0.586	0.304	1	up in HD PB
ZNF644	0.0264723	0.171604	0.471	0.239	1	up in HD PB
TECR	0.0427194	0.171573	0.929	0.935	1	up in HD PB
NEK2	0.0184077	0.171348	0.371	0.152	1	up in HD PB
PRKACB	0.0117298	0.171233	0.6	0.304	1	up in HD PB
NFKBIB	0.00953119	0.171187	0.557	0.283	1	up in HD PB
NFYC	0.018418	0.171085	0.757	0.5	1	up in HD PB
LMTK2	0.00980209	0.171049	0.214	0.043	1	up in HD PB
TIMM23	0.0313715	0.17098	0.557	0.37	1	up in HD PB
MTMR14	0.146727	0.170903	0.714	0.5	1	up in HD PB
HMGN2	0.0430429	0.170888	0.986	1	1	up in HD PB
EIF1AY	0.0675875	0.170882	0.7	0.522	1	up in HD PB
IFI35	0.0260174	0.170848	0.714	0.478	1	up in HD PB
UBL7	0.0300975	0.170838	0.771	0.565	1	up in HD PB
CMC2	0.00648006	0.170768	0.886	0.674	1	up in HD PB
MAPK1IP1L	0.0619154	0.17063	0.886	0.674	1	up in HD PB
RMI2	0.0439347	0.17037	0.6	0.435	1	up in HD PB
PRR5	0.099159	0.170288	0.443	0.304	1	up in HD PB
H2AFJ	0.0186747	0.17015	0.929	0.652	1	up in HD PB
CD44	0.219577	0.169878	0.957	0.913	1	up in HD PB
SSNA1	0.00830084	0.169788	0.929	0.87	1	up in HD PB
RGS10	0.0796369	0.169786	0.971	0.848	1	up in HD PB
TRAF7	0.026711	0.169726	0.657	0.391	1	up in HD PB
RIPOR2	0.0240539	0.169717	0.943	0.804	1	up in HD PB
IFNAR1	0.0354987	0.169622	0.571	0.391	1	up in HD PB
HIST1H2BN	0.137554	0.169585	0.286	0.174	1	up in HD PB
ZBTB1	0.00908884	0.169301	0.543	0.261	1	up in HD PB
TCF25	0.0331791	0.168991	0.871	0.652	1	up in HD PB
CLASRP	0.000435231	0.168622	0.557	0.196	1	up in HD PB
PIK3C3	0.030325	0.168552	0.257	0.087	1	up in HD PB
TAF9B	0.00194653	0.168456	0.4	0.13	1	up in HD PB
HS2ST1	0.000853971	0.168375	0.214	0	1	up in HD PB
RACK1	0.000672935	0.168372	1	1	1	up in HD PB
LAIR2	0.0759042	0.168239	0.543	0.348	1	up in HD PB
SCAF8	0.000692438	0.168195	0.3	0.043	1	up in HD PB
CORO1B	0.0736046	0.168	0.886	0.804	1	up in HD PB
YDJC	0.121731	0.167972	0.614	0.5	1	up in HD PB
GLG1	0.28651	0.167905	0.714	0.609	1	up in HD PB
PNISR	0.00777045	0.167758	0.971	0.826	1	up in HD PB
NFATC2IP	0.098236	0.167621	0.643	0.457	1	up in HD PB
ZNF721	0.0059916	0.167536	0.5	0.217	1	up in HD PB
UQCRC1	0.0489558	0.167274	0.943	0.761	1	up in HD PB
CD58	0.0405297	0.167215	0.771	0.522	1	up in HD PB
CERK	0.0297667	0.16686	0.6	0.37	1	up in HD PB
CHD2	0.0226072	0.166721	0.586	0.326	1	up in HD PB
MELK	0.0432618	0.16664	0.586	0.37	1	up in HD PB
AKT2	0.014276	0.166527	0.486	0.261	1	up in HD PB
DCTN4	0.000428288	0.166379	0.4	0.087	1	up in HD PB
COX6A1	0.00614253	0.166318	0.971	0.978	1	up in HD PB
DEF6	0.0184097	0.166292	0.971	0.804	1	up in HD PB
SNRPD3	0.00581293	0.166253	0.914	0.891	1	up in HD PB
OTULINL	0.0403635	0.166199	0.557	0.391	1	up in HD PB
UBE2S	0.0725355	0.166065	0.771	0.63	1	up in HD PB
ABHD14B	0.0469522	0.165909	0.671	0.435	1	up in HD PB
SPAST	0.0483603	0.165659	0.343	0.174	1	up in HD PB
BTD	0.124148	0.165624	0.286	0.174	1	up in HD PB
HIST1H2BH	0.0218297	0.165615	0.414	0.196	1	up in HD PB
PPM1D	0.00766026	0.165387	0.386	0.152	1	up in HD PB
NUDT1	0.0686239	0.165347	0.929	0.87	1	up in HD PB
TSFM	0.0233288	0.165142	0.571	0.326	1	up in HD PB
CLN6	0.00314775	0.164917	0.371	0.109	1	up in HD PB
LPCAT3	0.0659512	0.16473	0.5	0.261	1	up in HD PB
BTG3	0.00168972	0.16473	0.786	0.413	1	up in HD PB
PARP15	0.00326315	0.164424	0.3	0.065	1	up in HD PB
CDCA4	0.00501012	0.164281	0.843	0.522	1	up in HD PB
CMTM6	0.0265096	0.164266	0.9	0.783	1	up in HD PB
PANK2	0.0195428	0.164153	0.757	0.478	1	up in HD PB
AL031777.3	0.0149954	0.163528	0.414	0.174	1	up in HD PB
FAM177A1	0.0562812	0.163445	0.671	0.565	1	up in HD PB
MRPL16	0.0144269	0.162652	0.9	0.674	1	up in HD PB
NDUFAF3	0.01242	0.16255	0.871	0.674	1	up in HD PB
DCUN1D5	0.0280042	0.162505	0.6	0.37	1	up in HD PB
SHMT1	0.00395246	0.162212	0.614	0.283	1	up in HD PB
ZFAND2B	0.0372834	0.162209	0.729	0.478	1	up in HD PB
2020-09-02	0.0424833	0.162209	0.8	0.543	1	up in HD PB
DAP3	0.0647282	0.162119	0.771	0.63	1	up in HD PB
TM9SF1	0.00245077	0.162026	0.443	0.174	1	up in HD PB
TOP1	0.0238859	0.161914	0.843	0.674	1	up in HD PB
LINC00667	0.0106528	0.161858	0.4	0.152	1	up in HD PB
CSRNP1	0.0200644	0.161828	0.229	0.065	1	up in HD PB
XPO1	0.019859	0.161763	0.643	0.391	1	up in HD PB
EXOC4	0.020037	0.161599	0.5	0.239	1	up in HD PB
AC091057.6	0.0561623	0.161533	0.3	0.152	1	up in HD PB
DENND2D	0.0570601	0.161381	0.671	0.457	1	up in HD PB
TK1	0.0159885	0.161343	0.971	0.739	1	up in HD PB
SELENOW	0.0290471	0.161321	0.914	0.848	1	up in HD PB
RAB3GAP1	0.0874092	0.16131	0.386	0.217	1	up in HD PB
ATP2B1	0.0328397	0.16126	0.8	0.63	1	up in HD PB
PRRC2C	0.127344	0.161195	0.957	0.804	1	up in HD PB
PCYT2	0.0079115	0.161133	0.357	0.13	1	up in HD PB
TMEM44-AS1	0.000673352	0.160915	0.314	0.043	1	up in HD PB
KAT6A	0.0382083	0.160907	0.443	0.239	1	up in HD PB
PIGC	0.00954071	0.160895	0.657	0.348	1	up in HD PB
ERAL1	0.0110661	0.160771	0.643	0.348	1	up in HD PB
INIP	0.0286457	0.160488	0.514	0.261	1	up in HD PB
SMARCC2	0.0697198	0.160467	0.671	0.478	1	up in HD PB
RIC1	0.00405684	0.160448	0.4	0.13	1	up in HD PB
TCERG1	0.0104247	0.160393	0.7	0.435	1	up in HD PB
TMC8	0.0603838	0.160383	0.671	0.478	1	up in HD PB
KMT2E	0.0281921	0.16034	0.886	0.761	1	up in HD PB
RRP1B	0.0876907	0.160241	0.671	0.5	1	up in HD PB
TTF1	0.056824	0.160239	0.557	0.391	1	up in HD PB
UBR4	0.0482305	0.160155	0.386	0.217	1	up in HD PB
ABHD18	0.00276243	0.159876	0.4	0.13	1	up in HD PB
WASHC2A	0.00240224	0.159873	0.357	0.109	1	up in HD PB
ARHGEF39	0.02102	0.159705	0.229	0.065	1	up in HD PB
UBE2D2	0.042749	0.159608	0.986	0.935	1	up in HD PB
SP100	0.0683789	0.159545	0.914	0.783	1	up in HD PB
CCNI	0.00805458	0.159458	1	0.935	1	up in HD PB
SIRPG	0.0247857	0.159229	0.771	0.478	1	up in HD PB
2020-09-06	0.0678841	0.159216	0.986	0.957	1	up in HD PB
TIFA	0.0694502	0.159053	0.7	0.565	1	up in HD PB
COMMD1	0.0273014	0.158992	0.714	0.457	1	up in HD PB
CHMP6	0.000722594	0.158862	0.429	0.109	1	up in HD PB
STIL	0.0122278	0.158653	0.471	0.196	1	up in HD PB
TUBGCP2	0.00853698	0.158648	0.614	0.348	1	up in HD PB
LYPLA1	0.0349826	0.158537	0.743	0.587	1	up in HD PB
HCFC1R1	0.00840908	0.158522	0.771	0.457	1	up in HD PB
RAD51C	0.0237657	0.158521	0.771	0.522	1	up in HD PB
ZGPAT	0.00674127	0.158472	0.429	0.174	1	up in HD PB
CCP110	0.014861	0.15847	0.386	0.174	1	up in HD PB
TECPR1	0.0293598	0.158275	0.386	0.174	1	up in HD PB
HIST1H4D	0.00904738	0.158264	0.214	0.043	1	up in HD PB
AC016831.7	0.320969	0.158189	0.314	0.217	1	up in HD PB
REX1BD	0.0489015	0.1579	0.829	0.652	1	up in HD PB
KLHDC2	0.0420942	0.157865	0.714	0.522	1	up in HD PB
CYP20A1	0.00847528	0.157847	0.5	0.217	1	up in HD PB
CYB561D2	0.0273014	0.157539	0.671	0.522	1	up in HD PB
EDC4	0.000419687	0.157414	0.329	0.043	1	up in HD PB
DNAJC2	0.00781654	0.157338	0.614	0.37	1	up in HD PB
NR2C1	0.0155724	0.157228	0.429	0.196	1	up in HD PB
MRPL58	0.00978789	0.157048	0.757	0.478	1	up in HD PB
MFSD5	0.0125508	0.156996	0.414	0.196	1	up in HD PB
TES	0.0841274	0.156927	0.8	0.587	1	up in HD PB
SLAIN2	0.0104244	0.156685	0.386	0.152	1	up in HD PB
SGTB	0.00944043	0.156672	0.529	0.239	1	up in HD PB
SENP2	0.0849801	0.156671	0.271	0.13	1	up in HD PB
KLHDC3	0.0514431	0.156606	0.729	0.565	1	up in HD PB
STK4	0.0606947	0.156463	0.886	0.739	1	up in HD PB
MAST4	0.00160083	0.156309	0.443	0.13	1	up in HD PB
IMPA1	0.0331488	0.156267	0.414	0.217	1	up in HD PB
PTS	0.178652	0.156226	0.457	0.304	1	up in HD PB
KIF23	0.0108786	0.1561	0.657	0.326	1	up in HD PB
SPAG5	0.0694146	0.155932	0.486	0.304	1	up in HD PB
SCLT1	0.0240595	0.155929	0.443	0.217	1	up in HD PB
RNF214	0.0170086	0.155834	0.343	0.13	1	up in HD PB
RANGAP1	0.0125157	0.155796	0.571	0.283	1	up in HD PB
STAT5B	0.00944296	0.155743	0.486	0.196	1	up in HD PB
YARS	0.00409424	0.155699	0.586	0.239	1	up in HD PB
MARCKSL1	0.0641037	0.155603	0.486	0.283	1	up in HD PB
CACYBP	0.301539	0.155414	0.957	0.848	1	up in HD PB
NCKAP1L	0.0922968	0.155372	0.8	0.565	1	up in HD PB
POLR2J3	0.0165995	0.155192	0.271	0.087	1	up in HD PB
ERCC5	0.0121656	0.155172	0.286	0.087	1	up in HD PB
FARS2	0.00790561	0.155061	0.443	0.196	1	up in HD PB
CNIH4	0.0253939	0.155001	0.6	0.348	1	up in HD PB
GOLPH3	0.0232273	0.15494	0.714	0.522	1	up in HD PB
LIN54	0.025076	0.154879	0.271	0.109	1	up in HD PB
SYNE1	0.02641	0.154583	0.557	0.304	1	up in HD PB
SON	0.0155796	0.154579	1	0.848	1	up in HD PB
IL17RA	0.0281442	0.154482	0.514	0.283	1	up in HD PB
SRGAP2B	0.00427148	0.154453	0.471	0.174	1	up in HD PB
RUSC1	0.0328826	0.154446	0.429	0.217	1	up in HD PB
EXOSC8	0.0212534	0.154415	0.8	0.543	1	up in HD PB
ZC3HAV1	0.231099	0.154366	0.771	0.609	1	up in HD PB
COPS5	0.0449502	0.154297	0.871	0.652	1	up in HD PB
ARL5A	0.0861373	0.154258	0.743	0.609	1	up in HD PB
RORA	0.119466	0.154019	0.857	0.674	1	up in HD PB
ST8SIA4	0.00226148	0.153979	0.543	0.217	1	up in HD PB
TROVE2	0.101689	0.153919	0.757	0.5	1	up in HD PB
HMGB1	0.0407693	0.15358	1	1	1	up in HD PB
RNGTT	0.031988	0.15356	0.271	0.109	1	up in HD PB
DDOST	0.016064	0.153511	0.971	0.87	1	up in HD PB
SRRM1	0.0159552	0.153211	0.986	0.935	1	up in HD PB
CTSA	0.0645927	0.153196	0.814	0.587	1	up in HD PB
ARL16	0.00336051	0.153136	0.586	0.239	1	up in HD PB
MYC	0.0499448	0.15312	0.429	0.217	1	up in HD PB
PIK3R1	0.205937	0.153027	0.643	0.478	1	up in HD PB
PPIE	0.0649112	0.152901	0.657	0.457	1	up in HD PB
RAB11A	0.019067	0.15286	0.929	0.804	1	up in HD PB
CBR3	0.0334833	0.152815	0.329	0.152	1	up in HD PB
ZNF148	0.0256567	0.152675	0.586	0.326	1	up in HD PB
HPRT1	0.0741476	0.15264	0.871	0.674	1	up in HD PB
CNOT7	0.141105	0.152551	0.714	0.63	1	up in HD PB
PCM1	0.0321143	0.152394	0.786	0.522	1	up in HD PB
TYK2	0.0068218	0.152275	0.414	0.174	1	up in HD PB
CD55	0.0703931	0.15216	0.614	0.413	1	up in HD PB
CCT6A	0.0764542	0.151857	0.914	0.783	1	up in HD PB
SGO2	0.0105672	0.151806	0.686	0.391	1	up in HD PB
PASK	0.00784248	0.15177	0.286	0.087	1	up in HD PB
OPTN	0.079579	0.151723	0.929	0.87	1	up in HD PB
HIVEP1	0.0531611	0.151542	0.229	0.087	1	up in HD PB
KIDINS220	0.0406696	0.151522	0.257	0.109	1	up in HD PB
RARS2	0.00147617	0.151472	0.414	0.13	1	up in HD PB
N4BP2	0.0424278	0.151457	0.5	0.261	1	up in HD PB
TOR2A	0.0206341	0.15138	0.514	0.283	1	up in HD PB
NCAPG	0.0454784	0.151363	0.757	0.478	1	up in HD PB
ASXL2	0.00308993	0.151304	0.343	0.087	1	up in HD PB
PDPK1	0.00406852	0.151112	0.471	0.196	1	up in HD PB
ACTR1B	0.0420526	0.150901	0.657	0.435	1	up in HD PB
MIA2	0.042066	0.150866	0.4	0.217	1	up in HD PB
EXOC5	0.0419099	0.15086	0.371	0.217	1	up in HD PB
GCHFR	0.0498288	0.150755	0.614	0.391	1	up in HD PB
CCR6	0.530985	0.150585	0.329	0.283	1	up in HD PB
AGK	0.00513782	0.150526	0.543	0.239	1	up in HD PB
POLR1E	0.00332487	0.150485	0.443	0.152	1	up in HD PB
GTF2H1	0.0251625	0.150422	0.5	0.261	1	up in HD PB
USP8	0.00704994	0.15028	0.571	0.261	1	up in HD PB
RLF	0.0160139	0.149788	0.329	0.13	1	up in HD PB
PFKP	0.115726	0.14974	0.7	0.5	1	up in HD PB
MKKS	0.00944296	0.149558	0.471	0.217	1	up in HD PB
FAM13B	0.0100512	0.149387	0.429	0.174	1	up in HD PB
SCYL1	0.0187085	0.149193	0.571	0.304	1	up in HD PB
OFD1	0.0122762	0.149059	0.543	0.217	1	up in HD PB
MKLN1	0.00337668	0.149044	0.371	0.109	1	up in HD PB
SLC35B2	0.0171149	0.148973	0.543	0.283	1	up in HD PB
OGDH	0.012488	0.148966	0.857	0.609	1	up in HD PB
NUP62	0.0166356	0.148869	0.7	0.413	1	up in HD PB
WDR1	0.162454	0.148781	0.986	0.935	1	up in HD PB
NUDT2	0.0451153	0.148612	0.629	0.478	1	up in HD PB
HLA-E	0.267429	0.148507	1	0.978	1	up in HD PB
C21orf58	0.114364	0.14829	0.471	0.326	1	up in HD PB
RAB9A	0.0402309	0.148258	0.429	0.239	1	up in HD PB
KDM3A	0.00582531	0.148234	0.343	0.109	1	up in HD PB
LENG8	0.00377385	0.14812	0.429	0.152	1	up in HD PB
SNRK	0.0405253	0.148103	0.486	0.283	1	up in HD PB
ANO6	0.0435094	0.147705	0.371	0.196	1	up in HD PB
AL390728.5	0.00152679	0.147696	0.329	0.065	1	up in HD PB
NUP160	0.0148343	0.147484	0.443	0.196	1	up in HD PB
WSB1	0.116566	0.147462	0.829	0.696	1	up in HD PB
HIST1H2AH	0.0337241	0.147459	0.371	0.152	1	up in HD PB
CCNL2	0.0216744	0.147346	0.4	0.196	1	up in HD PB
HELB	0.00301538	0.147239	0.343	0.087	1	up in HD PB
DCPS	0.0378151	0.147233	0.743	0.457	1	up in HD PB
PTPN1	0.113917	0.14723	0.614	0.543	1	up in HD PB
HECTD1	0.0208082	0.146975	0.629	0.326	1	up in HD PB
IREB2	0.0437775	0.146904	0.414	0.217	1	up in HD PB
DCAF12	0.03186	0.146862	0.443	0.261	1	up in HD PB
USP15	0.223095	0.146804	0.757	0.717	1	up in HD PB
ABTB1	0.0388888	0.146786	0.643	0.457	1	up in HD PB
ARMC2	0.00237441	0.146696	0.271	0.043	1	up in HD PB
MARS	0.0108512	0.146486	0.371	0.13	1	up in HD PB
PHTF2	0.0761853	0.146301	0.586	0.413	1	up in HD PB
BZW2	0.0169792	0.146284	0.471	0.217	1	up in HD PB
SMPD4	0.0336223	0.146222	0.486	0.283	1	up in HD PB
DUT	0.0557126	0.146095	0.957	0.978	1	up in HD PB
SLC10A3	0.00599419	0.146083	0.371	0.13	1	up in HD PB
SUZ12	0.0553447	0.145867	0.771	0.522	1	up in HD PB
SLC20A1	0.0526998	0.145839	0.629	0.413	1	up in HD PB
RITA1	0.00330325	0.1458	0.329	0.087	1	up in HD PB
BLM	0.00164231	0.145706	0.543	0.217	1	up in HD PB
USP39	0.0463053	0.145587	0.643	0.478	1	up in HD PB
2020-09-01	0.068739	0.145381	0.986	0.957	1	up in HD PB
RAD23A	0.140488	0.145323	0.886	0.739	1	up in HD PB
MTERF4	0.0247833	0.144986	0.557	0.304	1	up in HD PB
HSF1	0.0496167	0.144946	0.657	0.457	1	up in HD PB
MHENCR	0.0285162	0.144929	0.443	0.217	1	up in HD PB
ZGRF1	0.0212222	0.14491	0.271	0.109	1	up in HD PB
UBLCP1	0.115723	0.144707	0.429	0.283	1	up in HD PB
LATS1	0.00549536	0.144696	0.286	0.065	1	up in HD PB
TMEM179B	0.0839391	0.144689	0.829	0.696	1	up in HD PB
HIST1H2AB	0.0210945	0.144556	0.271	0.087	1	up in HD PB
SMARCC1	0.0220891	0.144501	0.757	0.478	1	up in HD PB
SLC38A2	0.126107	0.1445	0.614	0.413	1	up in HD PB
BCL2L1	0.057802	0.144409	0.414	0.239	1	up in HD PB
DTNB	0.00391834	0.144409	0.329	0.087	1	up in HD PB
SIVA1	0.0294373	0.144384	0.943	0.783	1	up in HD PB
RPS15A	0.0044882	0.144374	1	1	1	up in HD PB
DDX39A	0.0418915	0.144295	0.986	0.957	1	up in HD PB
ARID5A	0.205236	0.14426	0.357	0.239	1	up in HD PB
AFF1	0.00544053	0.144167	0.343	0.109	1	up in HD PB
NUP153	0.102768	0.144031	0.3	0.152	1	up in HD PB
TCF19	0.00746316	0.143964	0.8	0.543	1	up in HD PB
UBE2E3	0.0269747	0.143948	0.543	0.304	1	up in HD PB
TRPT1	0.0330177	0.143936	0.457	0.261	1	up in HD PB
ODF2L	0.0396707	0.143895	0.686	0.413	1	up in HD PB
DCK	0.113251	0.143886	0.971	0.804	1	up in HD PB
TSPAN5	0.160993	0.143853	0.686	0.522	1	up in HD PB
KIF5B	0.0946198	0.143826	0.771	0.783	1	up in HD PB
BRAP	0.00212254	0.143812	0.271	0.043	1	up in HD PB
IQGAP1	0.468002	0.143789	0.929	0.826	1	up in HD PB
STARD3	0.00660386	0.143739	0.614	0.304	1	up in HD PB
DUSP1	0.459178	0.143563	0.643	0.543	1	up in HD PB
PPP5C	0.0442625	0.143542	0.557	0.348	1	up in HD PB
RBM45	0.00373494	0.14354	0.214	0.022	1	up in HD PB
CCDC130	0.0245688	0.143422	0.386	0.174	1	up in HD PB
BBIP1	0.0151096	0.143363	0.443	0.196	1	up in HD PB
PAG1	0.419536	0.143279	0.657	0.522	1	up in HD PB
MLF2	0.057695	0.143104	0.729	0.457	1	up in HD PB
CD5	0.42708	0.143097	0.771	0.696	1	up in HD PB
MED1	0.00713123	0.14299	0.343	0.109	1	up in HD PB
EPHA4	0.0448902	0.142941	0.129	0.022	1	up in HD PB
INSIG1	0.30017	0.142937	0.657	0.565	1	up in HD PB
PPOX	0.0203854	0.14291	0.3	0.109	1	up in HD PB
YPEL2	0.114914	0.142829	0.329	0.196	1	up in HD PB
FAM69A	0.000826044	0.14276	0.3	0.043	1	up in HD PB
PLEK	0.07272	0.142727	0.114	0.022	1	up in HD PB
KMT2C	0.0204706	0.142677	0.386	0.174	1	up in HD PB
TDP1	0.0511398	0.142542	0.5	0.304	1	up in HD PB
GEN1	0.00585207	0.142247	0.314	0.087	1	up in HD PB
COPS8	0.0364288	0.142211	0.814	0.543	1	up in HD PB
OXA1L	0.0385523	0.141983	0.914	0.674	1	up in HD PB
SNX5	0.0461765	0.141946	0.886	0.63	1	up in HD PB
MTHFS	0.00775371	0.141712	0.657	0.435	1	up in HD PB
GTF3C1	0.00156817	0.141576	0.243	0.022	1	up in HD PB
PUM2	0.018151	0.141568	0.471	0.261	1	up in HD PB
MT-CO3	0.0454227	0.141554	1	1	1	up in HD PB
BFAR	0.0389376	0.141521	0.643	0.413	1	up in HD PB
BTF3L4	0.00953573	0.141508	0.729	0.565	1	up in HD PB
FAM98C	0.00764784	0.141504	0.471	0.217	1	up in HD PB
TSTD1	0.159992	0.141315	0.857	0.826	1	up in HD PB
ANKRD28	0.00715074	0.141059	0.271	0.065	1	up in HD PB
FBXL5	0.0100272	0.140979	0.6	0.304	1	up in HD PB
PITPNC1	0.0535473	0.140733	0.414	0.239	1	up in HD PB
LEF1	0.211137	0.140653	0.743	0.63	1	up in HD PB
CCDC84	0.00849891	0.140615	0.329	0.109	1	up in HD PB
PARD6A	0.00803002	0.140496	0.286	0.087	1	up in HD PB
RNF126	0.0689159	0.140485	0.8	0.652	1	up in HD PB
ORMDL3	0.0382083	0.140441	0.443	0.239	1	up in HD PB
RAB11B	0.0720328	0.14039	0.871	0.696	1	up in HD PB
QRICH1	0.0112894	0.14034	0.543	0.304	1	up in HD PB
CTNNAL1	0.0916475	0.140301	0.6	0.413	1	up in HD PB
SLC25A35	0.0051412	0.140274	0.243	0.043	1	up in HD PB
IL7R	0.339635	0.140151	0.271	0.196	1	up in HD PB
ENOSF1	0.036616	0.140143	0.414	0.217	1	up in HD PB
NELFA	0.00875649	0.140127	0.429	0.174	1	up in HD PB
SLC25A16	0.061341	0.140096	0.286	0.152	1	up in HD PB
NCBP3	0.151641	0.140081	0.557	0.435	1	up in HD PB
AP1M1	0.0520268	0.140069	0.757	0.609	1	up in HD PB
KIF18A	0.00166504	0.140027	0.4	0.109	1	up in HD PB
HSPA13	0.0747232	0.139958	0.243	0.109	1	up in HD PB
SORL1	0.361776	0.139848	0.386	0.283	1	up in HD PB
SERP1	0.048537	0.139832	0.986	0.891	1	up in HD PB
IRF2	0.0907578	0.139781	0.714	0.522	1	up in HD PB
FGFR1OP	0.195193	0.139656	0.443	0.304	1	up in HD PB
MACF1	0.156559	0.139629	0.7	0.543	1	up in HD PB
PCNX4	0.0158677	0.139626	0.3	0.109	1	up in HD PB
BRD9	0.072666	0.139534	0.571	0.391	1	up in HD PB
ALG12	0.00545641	0.139265	0.357	0.109	1	up in HD PB
CCNB1	0.734423	0.139111	0.586	0.522	1	up in HD PB
CNTLN	0.0165734	0.139073	0.2	0.043	1	up in HD PB
HDLBP	0.0102674	0.139015	0.457	0.196	1	up in HD PB
COPS2	0.0263324	0.138871	0.6	0.37	1	up in HD PB
NCOA1	0.00558127	0.138758	0.314	0.087	1	up in HD PB
FIP1L1	0.0978655	0.138748	0.757	0.565	1	up in HD PB
ARHGAP9	0.0622852	0.138387	0.8	0.587	1	up in HD PB
LPXN	0.0201919	0.138382	0.857	0.674	1	up in HD PB
TMEM204	0.0108673	0.138348	0.4	0.152	1	up in HD PB
ATAD2B	0.154617	0.138141	0.214	0.109	1	up in HD PB
ALG1	0.00863238	0.137874	0.371	0.13	1	up in HD PB
NDEL1	0.0211178	0.137835	0.343	0.13	1	up in HD PB
LSM2	0.0930437	0.137778	0.943	0.87	1	up in HD PB
ARSA	0.0314562	0.137724	0.414	0.196	1	up in HD PB
MARF1	0.0235036	0.137702	0.371	0.152	1	up in HD PB
ASCC3	0.00830617	0.137598	0.457	0.196	1	up in HD PB
ZDHHC7	0.0130346	0.137589	0.329	0.13	1	up in HD PB
SP140L	0.0392908	0.137371	0.586	0.326	1	up in HD PB
LMBR1L	0.0166724	0.137365	0.343	0.13	1	up in HD PB
NAXE	0.0380578	0.137324	0.629	0.391	1	up in HD PB
NGRN	0.00697416	0.137303	0.343	0.109	1	up in HD PB
POLE	0.00755707	0.136962	0.414	0.152	1	up in HD PB
GBF1	0.0996369	0.136947	0.3	0.152	1	up in HD PB
ATL3	0.058383	0.136528	0.429	0.239	1	up in HD PB
MFNG	0.105606	0.13646	0.871	0.761	1	up in HD PB
P2RY8	0.201391	0.136427	0.486	0.37	1	up in HD PB
INTS9	0.00449277	0.136402	0.286	0.065	1	up in HD PB
GPR89A	0.060524	0.136399	0.329	0.152	1	up in HD PB
UBASH3B	0.055467	0.136381	0.443	0.239	1	up in HD PB
ITK	0.0525822	0.136167	0.543	0.37	1	up in HD PB
ARHGEF1	0.087203	0.136093	0.957	0.891	1	up in HD PB
SMIM29	0.016926	0.136072	0.457	0.196	1	up in HD PB
SVIP	0.0714586	0.136043	0.557	0.326	1	up in HD PB
SEL1L	0.0134186	0.135986	0.429	0.196	1	up in HD PB
SLC25A40	0.00793217	0.135975	0.371	0.13	1	up in HD PB
ATG9A	0.00360121	0.13594	0.257	0.043	1	up in HD PB
PARP1	0.0882017	0.135915	0.929	0.891	1	up in HD PB
SLC25A1	0.0824098	0.135819	0.529	0.391	1	up in HD PB
SMARCB1	0.166164	0.13577	0.757	0.652	1	up in HD PB
DOCK2	0.268576	0.135709	0.629	0.5	1	up in HD PB
JOSD2	0.0150354	0.135432	0.557	0.283	1	up in HD PB
ENO2	0.0195762	0.135337	0.329	0.13	1	up in HD PB
SLC30A9	0.318652	0.135336	0.343	0.239	1	up in HD PB
GRPEL2	0.00623446	0.135329	0.343	0.109	1	up in HD PB
ECPAS	0.0733049	0.135205	0.214	0.087	1	up in HD PB
RNASEK-C17orf49	0.00973906	0.135195	0.257	0.065	1	up in HD PB
SPICE1	0.00846876	0.135142	0.3	0.087	1	up in HD PB
IQCB1	0.0120295	0.135101	0.329	0.109	1	up in HD PB
FYTTD1	0.0220456	0.134856	0.257	0.087	1	up in HD PB
FAM72B	0.0330879	0.134787	0.243	0.087	1	up in HD PB
TBC1D2B	0.0577727	0.13471	0.271	0.109	1	up in HD PB
MTPN	0.0814643	0.134672	0.857	0.717	1	up in HD PB
SLC50A1	0.0721885	0.134638	0.386	0.217	1	up in HD PB
MTMR6	0.0565144	0.134582	0.386	0.196	1	up in HD PB
FAM32A	0.0500386	0.134568	0.814	0.652	1	up in HD PB
EEFSEC	0.0298897	0.134546	0.414	0.196	1	up in HD PB
CDCA7L	0.148628	0.134328	0.557	0.391	1	up in HD PB
PPIL2	0.0487296	0.13398	0.429	0.261	1	up in HD PB
MDM2	0.0776461	0.133914	0.329	0.174	1	up in HD PB
TMED10	0.0814916	0.133032	0.857	0.609	1	up in HD PB
CSGALNACT2	0.0801971	0.13303	0.5	0.326	1	up in HD PB
DBF4B	0.00978228	0.132843	0.186	0.022	1	up in HD PB
MAD2L1	0.0610782	0.132751	0.971	0.717	1	up in HD PB
OCIAD2	0.0412811	0.132657	0.971	0.848	1	up in HD PB
RANBP2	0.0105183	0.132654	0.557	0.261	1	up in HD PB
SAP130	0.0235087	0.132643	0.3	0.109	1	up in HD PB
RPSA	0.00982218	0.132479	1	1	1	up in HD PB
NSD1	0.0305884	0.132421	0.543	0.304	1	up in HD PB
LASP1	0.0414899	0.132257	0.571	0.304	1	up in HD PB
NAPG	0.0250894	0.132243	0.429	0.217	1	up in HD PB
KIAA1191	0.00426953	0.132225	0.286	0.065	1	up in HD PB
PRKCSH	0.406259	0.132187	0.6	0.543	1	up in HD PB
ATM	0.0196175	0.132174	0.514	0.261	1	up in HD PB
ANXA5	0.133285	0.132004	0.986	0.935	1	up in HD PB
MEA1	0.0427885	0.131974	0.843	0.565	1	up in HD PB
CGAS	0.022808	0.131961	0.443	0.196	1	up in HD PB
TAZ	0.0964749	0.131872	0.571	0.391	1	up in HD PB
TPR	0.00318912	0.131758	1	0.935	1	up in HD PB
GDI1	0.060638	0.131671	0.557	0.326	1	up in HD PB
DHRS13	0.014851	0.131652	0.271	0.087	1	up in HD PB
NBPF12	0.0312598	0.131449	0.186	0.043	1	up in HD PB
CD82	0.235845	0.131442	0.7	0.543	1	up in HD PB
CALR	0.102262	0.131383	1	0.87	1	up in HD PB
IL2RB	0.0156906	0.131368	0.657	0.413	1	up in HD PB
PPIB	0.0613568	0.131366	1	0.957	1	up in HD PB
RNF139	0.0676988	0.131215	0.443	0.261	1	up in HD PB
TTK	0.0212558	0.131158	0.543	0.283	1	up in HD PB
PSIP1	0.348795	0.131092	0.986	0.891	1	up in HD PB
ACBD3	0.0358918	0.13105	0.4	0.196	1	up in HD PB
LSM8	0.00446026	0.131038	0.914	0.848	1	up in HD PB
PYGO2	0.0119649	0.131016	0.429	0.174	1	up in HD PB
TUBG1	0.0193333	0.130767	0.686	0.435	1	up in HD PB
AP1G1	0.0191176	0.130692	0.357	0.152	1	up in HD PB
SAC3D1	0.0604231	0.130678	0.714	0.478	1	up in HD PB
PGM1	0.0489246	0.130573	0.414	0.217	1	up in HD PB
CD247	0.215342	0.130497	0.971	0.87	1	up in HD PB
GOLT1B	0.0615384	0.130477	0.571	0.348	1	up in HD PB
NME3	0.00375704	0.130441	0.629	0.283	1	up in HD PB
CHN1	0.00505423	0.130422	0.157	0	1	up in HD PB
KLHL24	0.047087	0.130413	0.314	0.152	1	up in HD PB
PIK3CG	0.016236	0.13036	0.271	0.087	1	up in HD PB
RAP1GAP2	0.012292	0.130321	0.357	0.13	1	up in HD PB
CYP2R1	0.0191225	0.130225	0.371	0.152	1	up in HD PB
RSBN1	0.10981	0.129997	0.557	0.37	1	up in HD PB
AKAP13	0.252349	0.12989	0.857	0.848	1	up in HD PB
WAPL	0.54935	0.129737	0.614	0.565	1	up in HD PB
ARHGDIB	0.050516	0.129663	1	1	1	up in HD PB
LIN37	0.00235912	0.129627	0.314	0.065	1	up in HD PB
SECISBP2	0.0939251	0.12959	0.543	0.391	1	up in HD PB
ANXA11	0.110847	0.129491	0.971	0.957	1	up in HD PB
BSCL2	0.00498342	0.129396	0.357	0.109	1	up in HD PB
FMR1	0.00272766	0.129388	0.271	0.043	1	up in HD PB
PEPD	0.0414979	0.129317	0.629	0.391	1	up in HD PB
RPS6KB2	0.168586	0.129261	0.714	0.543	1	up in HD PB
USP25	0.00522738	0.129134	0.286	0.065	1	up in HD PB
SLC25A25	0.135004	0.129115	0.443	0.304	1	up in HD PB
SP1	0.029439	0.129063	0.343	0.152	1	up in HD PB
ARF1	0.101099	0.129037	1	0.913	1	up in HD PB
P4HTM	0.0121573	0.129035	0.414	0.174	1	up in HD PB
ARHGDIA	0.0740574	0.12895	1	0.957	1	up in HD PB
NBR1	0.0754336	0.1287	0.486	0.304	1	up in HD PB
BOLA2-SMG1P6	0.0286005	0.128693	0.486	0.239	1	up in HD PB
EEF1D	0.0525456	0.128633	1	0.978	1	up in HD PB
SDHC	0.0419371	0.128627	0.914	0.696	1	up in HD PB
PLSCR1	0.0309996	0.128556	0.443	0.217	1	up in HD PB
STAMBPL1	0.00668175	0.128498	0.4	0.13	1	up in HD PB
ZNF100	0.036041	0.128424	0.2	0.065	1	up in HD PB
IL16	0.36215	0.128359	0.671	0.543	1	up in HD PB
DOCK10	0.0578743	0.128328	0.6	0.37	1	up in HD PB
ILKAP	0.00433451	0.128229	0.786	0.457	1	up in HD PB
C11orf49	0.00907424	0.128143	0.3	0.087	1	up in HD PB
YY1AP1	0.0519811	0.128105	0.629	0.391	1	up in HD PB
COA1	0.0530686	0.128033	0.614	0.413	1	up in HD PB
DYNLRB1	0.113088	0.12783	0.943	0.783	1	up in HD PB
RAVER1	0.0881543	0.12779	0.6	0.435	1	up in HD PB
TBP	0.00213037	0.127647	0.343	0.087	1	up in HD PB
CGRRF1	0.04209	0.127599	0.343	0.152	1	up in HD PB
HSPA1A	0.1254	0.127413	0.514	0.326	1	up in HD PB
SH2D1A	0.241177	0.127404	0.843	0.674	1	up in HD PB
AGL	0.0312325	0.127241	0.286	0.109	1	up in HD PB
BDP1	0.367968	0.127151	0.614	0.5	1	up in HD PB
RPS7	0.0106552	0.127057	1	1	1	up in HD PB
POC5	0.0254688	0.127004	0.386	0.174	1	up in HD PB
ZNF718	0.00142946	0.126943	0.243	0.022	1	up in HD PB
IRF1	0.214055	0.126868	0.857	0.761	1	up in HD PB
TYW1	0.00272113	0.126864	0.3	0.065	1	up in HD PB
FAM122C	0.066567	0.126862	0.3	0.152	1	up in HD PB
PROSER1	0.0346289	0.126854	0.271	0.109	1	up in HD PB
HAX1	0.0318879	0.126826	0.943	0.696	1	up in HD PB
COL4A3BP	0.0345498	0.126796	0.457	0.239	1	up in HD PB
SIGMAR1	0.138577	0.126777	0.514	0.37	1	up in HD PB
POLDIP2	0.103552	0.126756	0.743	0.5	1	up in HD PB
MRPL54	0.118985	0.1265	0.9	0.848	1	up in HD PB
ANAPC11	0.037779	0.126354	0.957	0.891	1	up in HD PB
HLA-DRB5	0.436763	0.126233	0.586	0.565	1	up in HD PB
TMED5	0.0719418	0.126233	0.543	0.348	1	up in HD PB
AC090152.1	0.0149954	0.126207	0.414	0.174	1	up in HD PB
TMEM159	0.0849801	0.12619	0.271	0.13	1	up in HD PB
RING1	0.020689	0.126176	0.414	0.196	1	up in HD PB
UBN1	0.0365315	0.126067	0.571	0.326	1	up in HD PB
EXO1	0.0632908	0.12591	0.3	0.152	1	up in HD PB
TCF7	0.426319	0.125802	0.286	0.217	1	up in HD PB
YTHDC1	0.0868468	0.125699	0.671	0.543	1	up in HD PB
CEP95	0.0935804	0.125693	0.329	0.196	1	up in HD PB
OSBP	0.0172646	0.125632	0.3	0.109	1	up in HD PB
DIP2B	0.0368506	0.125626	0.257	0.109	1	up in HD PB
HPCAL1	0.0777282	0.125594	0.714	0.5	1	up in HD PB
EIF3A	0.152451	0.12555	0.971	0.87	1	up in HD PB
PLS3	0.0183945	0.125522	0.114	0	1	up in HD PB
CENPL	0.010292	0.12542	0.543	0.239	1	up in HD PB
DCAF5	0.0177007	0.125102	0.429	0.196	1	up in HD PB
TMEM183A	0.106669	0.125078	0.7	0.543	1	up in HD PB
FOPNL	0.0145186	0.125055	0.586	0.326	1	up in HD PB
MPST	0.0764898	0.125022	0.586	0.348	1	up in HD PB
RAB11FIP4	0.0117742	0.125003	0.314	0.109	1	up in HD PB
C6orf136	0.00391826	0.124949	0.414	0.152	1	up in HD PB
E2F2	0.0663514	0.124751	0.614	0.391	1	up in HD PB
UBE4B	0.016026	0.124706	0.414	0.196	1	up in HD PB
TOMM70	0.00978645	0.124645	0.371	0.13	1	up in HD PB
PUM1	0.212364	0.124548	0.514	0.37	1	up in HD PB
ZNF675	0.0382495	0.124542	0.243	0.087	1	up in HD PB
LDLRAD4	0.278547	0.124432	0.386	0.261	1	up in HD PB
MAGEF1	0.00638253	0.124317	0.357	0.109	1	up in HD PB
FBXO9	0.13442	0.124303	0.6	0.435	1	up in HD PB
ZFP90	0.0317274	0.124224	0.243	0.087	1	up in HD PB
IKBIP	0.0551114	0.124172	0.529	0.326	1	up in HD PB
KCNA3	0.0103102	0.124133	0.514	0.217	1	up in HD PB
VDAC3	0.0886957	0.124058	0.957	0.826	1	up in HD PB
ADIPOR2	0.028847	0.123939	0.386	0.174	1	up in HD PB
CAMKMT	0.0115571	0.123785	0.357	0.13	1	up in HD PB
ATF7IP	0.0745708	0.123777	0.614	0.435	1	up in HD PB
HECTD3	0.00519624	0.123677	0.314	0.087	1	up in HD PB
AKR1A1	0.0180971	0.123583	0.8	0.522	1	up in HD PB
SLC9A8	0.045984	0.12357	0.2	0.065	1	up in HD PB
RPS6KA4	0.0188706	0.123546	0.471	0.217	1	up in HD PB
RNF111	0.0139378	0.123489	0.257	0.065	1	up in HD PB
ATP8A1	0.0324016	0.123485	0.243	0.087	1	up in HD PB
SAMD1	0.0597818	0.123366	0.286	0.13	1	up in HD PB
TRAK2	0.0823789	0.123356	0.5	0.326	1	up in HD PB
DDTL	0.00588245	0.123187	0.243	0.043	1	up in HD PB
SDAD1	0.114738	0.123122	0.586	0.457	1	up in HD PB
LRMP	0.00507406	0.123111	0.2	0.022	1	up in HD PB
BUB1	0.0146545	0.123104	0.571	0.261	1	up in HD PB
CD83	0.261756	0.123028	0.214	0.13	1	up in HD PB
DDA1	0.0378151	0.1229	0.729	0.478	1	up in HD PB
USP11	0.169245	0.122888	0.4	0.261	1	up in HD PB
SLC39A13	0.00950304	0.122876	0.186	0.022	1	up in HD PB
SLC7A6	0.125369	0.122831	0.314	0.196	1	up in HD PB
PGLS	0.0718859	0.122826	0.771	0.587	1	up in HD PB
ACP2	0.0048475	0.122622	0.286	0.065	1	up in HD PB
VPS72	0.058771	0.12261	0.643	0.391	1	up in HD PB
SPRYD3	0.157116	0.122428	0.214	0.109	1	up in HD PB
PRPSAP2	0.0482909	0.122413	0.6	0.37	1	up in HD PB
USP7	0.112082	0.122373	0.414	0.261	1	up in HD PB
PARN	0.0960373	0.122358	0.457	0.304	1	up in HD PB
MAP4K1	0.174886	0.12235	0.829	0.63	1	up in HD PB
NQO2	0.0705494	0.12235	0.457	0.261	1	up in HD PB
NEMP1	0.0235087	0.122297	0.3	0.109	1	up in HD PB
CHIC2	0.337935	0.122293	0.586	0.457	1	up in HD PB
CHTF8	0.0787894	0.12229	0.714	0.543	1	up in HD PB
PARVG	0.194697	0.122279	0.686	0.478	1	up in HD PB
QTRT1	0.0422358	0.122239	0.357	0.174	1	up in HD PB
MAN2B1	0.00297284	0.122238	0.6	0.261	1	up in HD PB
BORCS5	0.200872	0.122202	0.557	0.413	1	up in HD PB
STMN3	0.0168815	0.122194	0.314	0.109	1	up in HD PB
NR4A2	0.294662	0.122175	0.186	0.109	1	up in HD PB
ABHD2	0.0598901	0.122158	0.314	0.152	1	up in HD PB
PARPBP	0.109402	0.122148	0.5	0.348	1	up in HD PB
PPWD1	0.0472717	0.122054	0.514	0.304	1	up in HD PB
GTF2B	0.0643202	0.122046	0.757	0.5	1	up in HD PB
E2F7	0.00556705	0.121853	0.271	0.065	1	up in HD PB
B4GALT3	0.107722	0.121829	0.571	0.435	1	up in HD PB
WDR61	0.0653955	0.121805	0.571	0.413	1	up in HD PB
C5orf24	0.0967369	0.121733	0.414	0.239	1	up in HD PB
PSMB6	0.104531	0.121714	0.943	0.848	1	up in HD PB
GZMA	0.454608	0.121584	0.129	0.174	1	up in HD PB
POLA2	0.0351434	0.121563	0.386	0.196	1	up in HD PB
DENND1C	0.016249	0.121516	0.657	0.326	1	up in HD PB
LIMK2	0.00533201	0.12148	0.371	0.109	1	up in HD PB
SKA1	0.0501975	0.121448	0.486	0.261	1	up in HD PB
RASA2	0.0489847	0.121448	0.686	0.5	1	up in HD PB
SCAP	0.0445445	0.121327	0.329	0.152	1	up in HD PB
YBEY	0.0371962	0.121308	0.414	0.196	1	up in HD PB
PLK4	0.0401251	0.121129	0.357	0.174	1	up in HD PB
PLP2	0.499737	0.121099	0.9	0.87	1	up in HD PB
MCCC2	0.4168	0.120997	0.4	0.348	1	up in HD PB
SLC41A3	0.0212607	0.120942	0.471	0.239	1	up in HD PB
TCP11L1	0.00166741	0.120932	0.243	0.022	1	up in HD PB
SYNGAP1	0.0032634	0.120463	0.171	0	1	up in HD PB
DELE1	0.0302627	0.120432	0.529	0.304	1	up in HD PB
DALRD3	0.0451016	0.120413	0.414	0.239	1	up in HD PB
STX16	0.0737959	0.12038	0.343	0.174	1	up in HD PB
STK26	0.0048615	0.120375	0.329	0.087	1	up in HD PB
BNIP2	0.0682353	0.120324	0.786	0.587	1	up in HD PB
ITGA6	0.0682408	0.120107	0.243	0.109	1	up in HD PB
COPS3	0.152078	0.120045	0.857	0.674	1	up in HD PB
ZFYVE27	0.0394212	0.119952	0.171	0.043	1	up in HD PB
SIPA1L1	0.0641009	0.119924	0.286	0.13	1	up in HD PB
CLEC2B	0.288522	0.119891	0.814	0.717	1	up in HD PB
MAD1L1	0.503802	0.119885	0.671	0.63	1	up in HD PB
NEPRO	0.0151873	0.119722	0.5	0.239	1	up in HD PB
MDP1	0.0200956	0.119682	0.386	0.174	1	up in HD PB
HPS3	0.0316683	0.119538	0.343	0.152	1	up in HD PB
CHEK1	0.052808	0.119528	0.571	0.348	1	up in HD PB
ARGLU1	0.27336	0.119483	0.943	0.848	1	up in HD PB
SNX29	0.0169056	0.119399	0.3	0.109	1	up in HD PB
NLRP1	0.0768026	0.119373	0.457	0.261	1	up in HD PB
APEH	0.0536037	0.119366	0.671	0.413	1	up in HD PB
APEX2	0.0334515	0.119345	0.457	0.239	1	up in HD PB
IKBKG	0.178585	0.119292	0.614	0.413	1	up in HD PB
PAM16	0.00244152	0.119092	0.271	0.043	1	up in HD PB
WDR62	0.0404726	0.119044	0.271	0.109	1	up in HD PB
TPM3	0.0731492	0.119022	0.986	1	1	up in HD PB
FAM192A	0.124705	0.118961	0.629	0.435	1	up in HD PB
RPL28	0.0137585	0.118879	1	1	1	up in HD PB
SH3YL1	0.0232089	0.11879	0.443	0.196	1	up in HD PB
TMEM189	0.0420263	0.118748	0.443	0.239	1	up in HD PB
NAA20	0.065655	0.118703	0.686	0.5	1	up in HD PB
RPS6KA3	0.042196	0.118669	0.471	0.239	1	up in HD PB
SMAP2	0.0643274	0.118647	0.843	0.739	1	up in HD PB
LGMN	0.612284	0.118627	0.243	0.217	1	up in HD PB
F5	0.090498	0.118607	0.5	0.304	1	up in HD PB
SLC2A3	0.757052	0.118589	0.443	0.457	1	up in HD PB
NDUFB10	0.0402094	0.118515	0.986	0.913	1	up in HD PB
BMS1	0.267283	0.118474	0.257	0.174	1	up in HD PB
PAFAH1B1	0.0787961	0.118448	0.771	0.609	1	up in HD PB
NUDT3	0.0125426	0.118444	0.343	0.13	1	up in HD PB
HIST1H2AK	0.00201948	0.118354	0.229	0.022	1	up in HD PB
SGK1	0.00779744	0.118342	0.143	0	1	up in HD PB
UBA2	0.12611	0.118271	0.857	0.652	1	up in HD PB
VEZF1	0.0384625	0.1182	0.414	0.217	1	up in HD PB
MTA2	0.0383827	0.118168	0.7	0.435	1	up in HD PB
SLC16A7	0.0400802	0.118138	0.329	0.152	1	up in HD PB
BNIP3L	0.0315015	0.117996	0.614	0.37	1	up in HD PB
GIMAP4	0.158441	0.117955	0.914	0.761	1	up in HD PB
SFT2D2	0.0350932	0.117861	0.4	0.217	1	up in HD PB
HBS1L	0.0476989	0.117762	0.657	0.435	1	up in HD PB
HCLS1	0.15332	0.117704	0.986	0.935	1	up in HD PB
CASK	0.017235	0.117556	0.314	0.109	1	up in HD PB
LMF2	0.0911131	0.117513	0.686	0.5	1	up in HD PB
EDRF1	0.0289657	0.117419	0.429	0.196	1	up in HD PB
TRAF6	0.00290843	0.117392	0.229	0.022	1	up in HD PB
SASS6	0.0797591	0.117364	0.529	0.348	1	up in HD PB
TBC1D15	0.0787082	0.117358	0.471	0.261	1	up in HD PB
NFKB2	0.239	0.117305	0.271	0.174	1	up in HD PB
AP5Z1	0.105928	0.117035	0.429	0.261	1	up in HD PB
TACC1	0.0555822	0.116912	0.8	0.543	1	up in HD PB
TMEM131L	0.107317	0.116895	0.457	0.283	1	up in HD PB
ZC3H7A	0.0498664	0.116894	0.629	0.413	1	up in HD PB
ZNF580	0.0656254	0.116832	0.486	0.304	1	up in HD PB
NUP133	0.0955841	0.116727	0.243	0.109	1	up in HD PB
EXOC2	0.0162318	0.116709	0.286	0.087	1	up in HD PB
FAF2	0.0679677	0.116696	0.386	0.217	1	up in HD PB
CARHSP1	0.114688	0.116694	0.971	0.957	1	up in HD PB
MARK2	0.0530055	0.116539	0.443	0.239	1	up in HD PB
GPS1	0.0667794	0.116479	0.771	0.543	1	up in HD PB
UBE2J1	0.0738147	0.116478	0.786	0.543	1	up in HD PB
PBX4	0.0228135	0.116447	0.343	0.13	1	up in HD PB
SLC35A4	0.0419858	0.116368	0.429	0.217	1	up in HD PB
IQGAP2	0.195441	0.116367	0.843	0.739	1	up in HD PB
ARL3	0.0278056	0.116189	0.371	0.174	1	up in HD PB
SNX19	0.0276276	0.116049	0.229	0.065	1	up in HD PB
GNL1	0.0832052	0.116005	0.529	0.326	1	up in HD PB
HENMT1	0.0520684	0.116002	0.571	0.348	1	up in HD PB
IKZF2	0.0456327	0.115971	0.529	0.304	1	up in HD PB
NSD3	0.0483559	0.115853	0.914	0.826	1	up in HD PB
WWP2	0.256046	0.115788	0.314	0.217	1	up in HD PB
RRAGB	0.0375519	0.115777	0.171	0.043	1	up in HD PB
NAGPA	0.0152	0.115679	0.286	0.087	1	up in HD PB
USPL1	0.0252494	0.115677	0.229	0.065	1	up in HD PB
MEAF6	0.0893906	0.115623	0.929	0.739	1	up in HD PB
PPP1R2	0.138882	0.115466	0.943	0.783	1	up in HD PB
ZC3H3	0.015807	0.115147	0.257	0.087	1	up in HD PB
NADSYN1	0.031557	0.115099	0.5	0.261	1	up in HD PB
GZMM	0.323586	0.11498	0.4	0.304	1	up in HD PB
PFKL	0.0559027	0.114962	0.857	0.804	1	up in HD PB
CSNK1G3	0.0629977	0.114887	0.286	0.13	1	up in HD PB
NUP98	0.0778317	0.114802	0.471	0.283	1	up in HD PB
ANXA2R	0.127999	0.114666	0.471	0.326	1	up in HD PB
NANS	0.571308	0.114634	0.4	0.348	1	up in HD PB
AC011603.2	0.148445	0.114507	0.186	0.087	1	up in HD PB
REC8	0.0923254	0.114497	0.271	0.13	1	up in HD PB
PRRC2A	0.048069	0.11449	0.5	0.283	1	up in HD PB
PRPF39	0.167954	0.114382	0.4	0.239	1	up in HD PB
CLTC	0.0620531	0.114358	0.629	0.391	1	up in HD PB
RPS24	0.0238006	0.114239	1	1	1	up in HD PB
FAHD2A	0.0374596	0.114094	0.371	0.174	1	up in HD PB
GMFB	0.0610398	0.113943	0.329	0.174	1	up in HD PB
FAM24B	0.00738012	0.113832	0.286	0.065	1	up in HD PB
KYAT1	0.0649972	0.113821	0.186	0.065	1	up in HD PB
MINDY2	0.0252288	0.113789	0.329	0.13	1	up in HD PB
POLR3C	0.0244443	0.113783	0.357	0.152	1	up in HD PB
VPS35L	0.0187683	0.113743	0.3	0.109	1	up in HD PB
TMEM18	0.22738	0.113651	0.571	0.435	1	up in HD PB
NUTM2A-AS1	0.0379006	0.113586	0.514	0.283	1	up in HD PB
RFWD3	0.145423	0.113555	0.357	0.217	1	up in HD PB
BRD3	0.0493582	0.113554	0.429	0.239	1	up in HD PB
YIPF3	0.100664	0.11355	0.771	0.565	1	up in HD PB
MAGED2	0.196175	0.113521	0.471	0.304	1	up in HD PB
CDK17	0.00647421	0.113514	0.271	0.065	1	up in HD PB
TXNDC11	0.0491369	0.113504	0.629	0.37	1	up in HD PB
EZR	0.297729	0.113459	0.986	0.913	1	up in HD PB
CRNKL1	0.0270503	0.113342	0.429	0.196	1	up in HD PB
COMTD1	0.101242	0.113315	0.614	0.457	1	up in HD PB
CFL1	0.0162055	0.11327	1	1	1	up in HD PB
MGAT5	0.095316	0.113184	0.314	0.174	1	up in HD PB
PIP5K1C	0.0384769	0.113177	0.171	0.043	1	up in HD PB
PSMF1	0.0706478	0.11308	0.857	0.652	1	up in HD PB
ATAD2	0.0804976	0.113072	0.814	0.63	1	up in HD PB
ETNK1	0.0833728	0.113067	0.514	0.326	1	up in HD PB
RBBP6	0.115754	0.113061	0.714	0.5	1	up in HD PB
MICU1	0.0658023	0.113042	0.357	0.174	1	up in HD PB
PGAP3	0.000853971	0.112918	0.214	0	1	up in HD PB
FUBP3	0.220487	0.112893	0.229	0.13	1	up in HD PB
VPS52	0.00973906	0.11282	0.257	0.065	1	up in HD PB
GIMAP1	0.0698909	0.1128	0.671	0.5	1	up in HD PB
ERN1	0.0145446	0.112737	0.286	0.087	1	up in HD PB
TNFAIP8L1	0.0267378	0.11248	0.257	0.087	1	up in HD PB
LSR	0.00779744	0.112478	0.143	0	1	up in HD PB
UVRAG	0.0122835	0.112459	0.5	0.196	1	up in HD PB
LGALS9	0.0878407	0.112432	0.629	0.435	1	up in HD PB
SNRNP35	0.12925	0.112426	0.557	0.391	1	up in HD PB
TTC7A	0.0294328	0.112368	0.286	0.109	1	up in HD PB
SNX1	0.120511	0.112363	0.686	0.565	1	up in HD PB
TMEM68	0.0216767	0.112253	0.3	0.109	1	up in HD PB
VPS13D	0.327411	0.11224	0.214	0.13	1	up in HD PB
COMMD2	0.0160089	0.112201	0.5	0.239	1	up in HD PB
TSPYL4	0.00273902	0.112173	0.229	0.022	1	up in HD PB
LTA	0.0658518	0.112158	0.157	0.043	1	up in HD PB
SLAMF6	0.0610697	0.112148	0.443	0.217	1	up in HD PB
TRIM27	0.0286633	0.112043	0.5	0.261	1	up in HD PB
TAOK3	0.287539	0.112022	0.857	0.674	1	up in HD PB
SLFN12L	0.0164625	0.112019	0.329	0.109	1	up in HD PB
ANKLE2	0.0136802	0.111997	0.571	0.261	1	up in HD PB
ZBTB20	0.20785	0.11198	0.257	0.152	1	up in HD PB
C19orf53	0.173754	0.111922	0.986	0.891	1	up in HD PB
VTA1	0.0549788	0.111889	0.557	0.326	1	up in HD PB
ATP5MC2	0.0442193	0.111798	1	0.978	1	up in HD PB
XRCC1	0.0643761	0.111796	0.529	0.304	1	up in HD PB
KBTBD2	0.0458781	0.111751	0.243	0.087	1	up in HD PB
ZNF85	0.037219	0.111737	0.343	0.152	1	up in HD PB
SPDL1	0.00957018	0.111688	0.543	0.239	1	up in HD PB
SRPK2	0.0102549	0.111634	0.857	0.543	1	up in HD PB
GOLGA4	0.132112	0.111623	0.614	0.413	1	up in HD PB
CEP295	0.0673032	0.111616	0.314	0.152	1	up in HD PB
SDF4	0.0669979	0.11161	0.857	0.63	1	up in HD PB
JKAMP	0.239753	0.111336	0.443	0.326	1	up in HD PB
TMEM245	0.187486	0.111262	0.386	0.283	1	up in HD PB
CTU2	0.00322504	0.111138	0.257	0.043	1	up in HD PB
RC3H1	0.0920273	0.111127	0.329	0.174	1	up in HD PB
DHX15	0.207799	0.110995	0.629	0.457	1	up in HD PB
DGCR6L	0.0218645	0.110966	0.729	0.391	1	up in HD PB
MRPL57	0.174113	0.110953	0.886	0.826	1	up in HD PB
PRPF40A	0.204434	0.110904	0.9	0.783	1	up in HD PB
SRPRA	0.117658	0.110899	0.743	0.522	1	up in HD PB
AC093512.2	0.0184935	0.110873	0.257	0.087	1	up in HD PB
CYB5R3	0.128242	0.110829	0.657	0.435	1	up in HD PB
TMEM222	0.0429901	0.11069	0.571	0.326	1	up in HD PB
ABLIM1	0.0247833	0.110663	0.571	0.283	1	up in HD PB
DIP2A	0.112199	0.110524	0.457	0.261	1	up in HD PB
MADD	0.34435	0.11045	0.243	0.174	1	up in HD PB
MYBL2	0.0320966	0.110437	0.714	0.457	1	up in HD PB
RP9	0.0485993	0.110398	0.429	0.239	1	up in HD PB
POLE2	0.0138999	0.110329	0.343	0.13	1	up in HD PB
CCDC50	0.196981	0.110316	0.5	0.391	1	up in HD PB
LINC00649	0.021881	0.110286	0.557	0.348	1	up in HD PB
ZNF507	0.0553065	0.110257	0.229	0.087	1	up in HD PB
TIMM17B	0.099659	0.110121	0.657	0.522	1	up in HD PB
SPG21	0.315733	0.110117	0.671	0.522	1	up in HD PB
DUSP12	0.0169294	0.110102	0.5	0.217	1	up in HD PB
ANKRD27	0.233552	0.110094	0.186	0.109	1	up in HD PB
CALM1	0.0217793	0.110061	1	1	1	up in HD PB
AP003108.2	0.00779744	0.11004	0.143	0	1	up in HD PB
POLR2E	0.253052	0.110013	0.9	0.717	1	up in HD PB
KAT7	0.209516	0.109975	0.371	0.261	1	up in HD PB
AZIN1	0.236421	0.10992	0.557	0.391	1	up in HD PB
ORC2	0.00769908	0.109868	0.271	0.065	1	up in HD PB
LANCL1	0.0242812	0.109782	0.386	0.152	1	up in HD PB
TRNT1	0.0567032	0.10977	0.286	0.13	1	up in HD PB
DTX3L	0.122935	0.109739	0.229	0.109	1	up in HD PB
DENND1A	0.0148049	0.109572	0.171	0.022	1	up in HD PB
FANCF	0.14492	0.109493	0.214	0.109	1	up in HD PB
FBRS	0.00908013	0.109487	0.329	0.109	1	up in HD PB
TRADD	0.0533302	0.109321	0.671	0.391	1	up in HD PB
ADD1	0.125311	0.109249	0.671	0.5	1	up in HD PB
RUNX1	0.0714104	0.109208	0.4	0.217	1	up in HD PB
FADD	0.224978	0.109181	0.414	0.283	1	up in HD PB
SUPT16H	0.177274	0.109177	0.843	0.717	1	up in HD PB
RBBP4	0.154554	0.109167	0.886	0.717	1	up in HD PB
TMEM94	0.282455	0.109021	0.186	0.109	1	up in HD PB
ALAD	0.0165345	0.10902	0.314	0.109	1	up in HD PB
ZNF484	0.0144808	0.108938	0.214	0.043	1	up in HD PB
MOCS2	0.262885	0.108863	0.371	0.261	1	up in HD PB
APOO	0.0513666	0.108797	0.314	0.152	1	up in HD PB
HIST2H3D	0.0308058	0.108766	0.143	0.022	1	up in HD PB
HASPIN	0.00296681	0.108704	0.257	0.043	1	up in HD PB
IL23A	0.208857	0.108689	0.2	0.109	1	up in HD PB
NLRC5	0.0912051	0.10868	0.529	0.326	1	up in HD PB
THOP1	0.037728	0.10852	0.429	0.239	1	up in HD PB
PKP4	0.0234663	0.108512	0.271	0.087	1	up in HD PB
CBX5	0.0984155	0.108439	0.957	0.739	1	up in HD PB
TMUB2	0.0639728	0.108276	0.343	0.174	1	up in HD PB
ATP5IF1	0.258992	0.108262	0.986	0.935	1	up in HD PB
CCAR1	0.327947	0.108152	0.714	0.63	1	up in HD PB
PLAC8	0.195486	0.108071	0.171	0.087	1	up in HD PB
TXK	0.0885006	0.108058	0.286	0.152	1	up in HD PB
PGD	0.0410454	0.10802	0.486	0.304	1	up in HD PB
SP4	0.0822722	0.107999	0.329	0.152	1	up in HD PB
HIST1H2BL	0.068924	0.107996	0.114	0.022	1	up in HD PB
HNRNPA0	0.159902	0.107955	0.957	0.935	1	up in HD PB
TSN	0.297702	0.107893	0.586	0.478	1	up in HD PB
AZI2	0.101606	0.107859	0.386	0.239	1	up in HD PB
DPH1	0.00134198	0.107855	0.2	0	1	up in HD PB
CDS2	0.0766827	0.10782	0.6	0.391	1	up in HD PB
LY6E	0.114024	0.107751	0.957	0.935	1	up in HD PB
ADAR	0.111372	0.107739	0.857	0.652	1	up in HD PB
MIS18A	0.0332758	0.107697	0.586	0.348	1	up in HD PB
PRKAR1A	0.362444	0.107612	0.786	0.609	1	up in HD PB
AC091959.3	0.00599187	0.107552	0.314	0.087	1	up in HD PB
MAEA	0.200051	0.107507	0.529	0.37	1	up in HD PB
RBM5	0.119943	0.107474	0.529	0.348	1	up in HD PB
AIM2	0.00770663	0.107437	0.229	0.043	1	up in HD PB
ZNF585A	0.0429449	0.107427	0.214	0.065	1	up in HD PB
EXOG	0.249815	0.107425	0.5	0.37	1	up in HD PB
ACTR1A	0.218771	0.107382	0.586	0.543	1	up in HD PB
ZDHHC16	0.0322478	0.107338	0.343	0.152	1	up in HD PB
UGCG	0.0151735	0.107313	0.371	0.152	1	up in HD PB
TUBGCP3	0.112533	0.107143	0.371	0.217	1	up in HD PB
SMIM19	0.0681491	0.107041	0.743	0.522	1	up in HD PB
ATIC	0.0804897	0.107036	0.514	0.348	1	up in HD PB
SLC25A4	0.0316766	0.107032	0.143	0.022	1	up in HD PB
CPSF6	0.0782018	0.106805	0.843	0.696	1	up in HD PB
JMJD4	0.0230386	0.106751	0.3	0.109	1	up in HD PB
C19orf48	0.196379	0.106637	0.8	0.609	1	up in HD PB
AMBRA1	0.073802	0.106488	0.229	0.087	1	up in HD PB
R3HDM1	0.221841	0.106488	0.486	0.37	1	up in HD PB
YJU2	0.0896842	0.106479	0.371	0.217	1	up in HD PB
NPC1	0.0821776	0.106398	0.271	0.13	1	up in HD PB
SPRTN	0.0700775	0.106386	0.357	0.174	1	up in HD PB
KCTD20	0.0583465	0.106378	0.514	0.326	1	up in HD PB
HELZ	0.188206	0.106372	0.486	0.326	1	up in HD PB
PLA2G6	0.00321086	0.106368	0.214	0.022	1	up in HD PB
PPP6C	0.110118	0.106351	0.8	0.565	1	up in HD PB
IKZF4	0.0299558	0.106327	0.143	0.022	1	up in HD PB
CLTB	0.180688	0.106257	0.814	0.739	1	up in HD PB
TMED4	0.185223	0.106252	0.771	0.587	1	up in HD PB
CTSB	0.587157	0.106224	0.686	0.652	1	up in HD PB
PXN	0.0195824	0.106197	0.714	0.435	1	up in HD PB
CLSTN1	0.0778466	0.106164	0.529	0.326	1	up in HD PB
UBXN7	0.0556692	0.106154	0.329	0.152	1	up in HD PB
MCPH1	0.074578	0.106096	0.357	0.174	1	up in HD PB
IRAK4	0.0717874	0.106083	0.6	0.37	1	up in HD PB
TIAL1	0.219614	0.106004	0.786	0.565	1	up in HD PB
OSER1	0.102451	0.105863	0.543	0.37	1	up in HD PB
RHEB	0.1347	0.105776	0.814	0.609	1	up in HD PB
ZFP91	0.0133728	0.105753	0.329	0.109	1	up in HD PB
ZNF770	0.0120295	0.105733	0.329	0.109	1	up in HD PB
POU2F1	0.140867	0.105665	0.186	0.087	1	up in HD PB
EPB41L4A-AS1	0.182801	0.105611	0.371	0.217	1	up in HD PB
MFSD14A	0.123644	0.105586	0.443	0.304	1	up in HD PB
LINC02273	0.0136092	0.105517	0.357	0.13	1	up in HD PB
PRR11	0.544293	0.105474	0.471	0.413	1	up in HD PB
DTX3	0.118906	0.105411	0.229	0.109	1	up in HD PB
DCAF15	0.037728	0.105393	0.443	0.217	1	up in HD PB
UBE2J2	0.198428	0.105379	0.729	0.565	1	up in HD PB
SHC1	0.0178608	0.105352	0.457	0.196	1	up in HD PB
CASP7	0.00711848	0.105218	0.4	0.13	1	up in HD PB
TM7SF3	0.0145375	0.105136	0.643	0.304	1	up in HD PB
REST	0.164707	0.10512	0.471	0.326	1	up in HD PB
NUP155	0.104374	0.10507	0.314	0.174	1	up in HD PB
UBE2K	0.147311	0.105047	0.657	0.478	1	up in HD PB
FANCB	0.0339518	0.104943	0.271	0.109	1	up in HD PB
TBC1D14	0.0394305	0.104939	0.371	0.174	1	up in HD PB
PHC1	0.0204976	0.104917	0.157	0.022	1	up in HD PB
KDM7A	0.0537578	0.104826	0.286	0.13	1	up in HD PB
SLC9A3	0.00624683	0.104721	0.2	0.022	1	up in HD PB
PXMP4	0.069178	0.104695	0.371	0.196	1	up in HD PB
SACS	0.255322	0.104601	0.186	0.109	1	up in HD PB
ING1	0.0084149	0.104436	0.543	0.239	1	up in HD PB
GATAD2A	0.0202894	0.104435	0.514	0.261	1	up in HD PB
GANAB	0.25302	0.104402	0.529	0.413	1	up in HD PB
STK24	0.0464496	0.104348	0.586	0.435	1	up in HD PB
SPOP	0.0520684	0.10432	0.571	0.348	1	up in HD PB
SNX2	0.409072	0.104294	0.657	0.587	1	up in HD PB
RASGRP1	0.334385	0.104267	0.686	0.609	1	up in HD PB
HERC1	0.244975	0.104251	0.429	0.283	1	up in HD PB
LRRFIP2	0.18241	0.104246	0.586	0.37	1	up in HD PB
PSME1	0.0982028	0.104196	0.986	0.978	1	up in HD PB
TAB2	0.0785413	0.104163	0.343	0.174	1	up in HD PB
GRK5	0.0367092	0.104036	0.243	0.087	1	up in HD PB
WDYHV1	0.0101696	0.104005	0.3	0.087	1	up in HD PB
CUTA	0.164164	0.103868	0.986	0.957	1	up in HD PB
BCOR	0.0301964	0.103829	0.229	0.065	1	up in HD PB
RHBDD2	0.178008	0.103775	0.7	0.522	1	up in HD PB
RBM41	0.00779744	0.103745	0.143	0	1	up in HD PB
EIF3K	0.0350353	0.103734	0.986	1	1	up in HD PB
MED25	0.0174521	0.103701	0.614	0.304	1	up in HD PB
DCXR	0.114126	0.103675	0.9	0.783	1	up in HD PB
FLNA	0.205128	0.10354	1	0.891	1	up in HD PB
HAUS5	0.139116	0.103475	0.457	0.304	1	up in HD PB
MAP3K14	0.360103	0.10341	0.186	0.13	1	up in HD PB
MT-ND3	0.0999367	0.103335	1	1	1	up in HD PB
KDM3B	0.111272	0.103283	0.271	0.152	1	up in HD PB
RPL17	0.134024	0.103222	1	0.978	1	up in HD PB
MRPS35	0.129412	0.103216	0.643	0.5	1	up in HD PB
NAPA	0.155329	0.103191	0.814	0.674	1	up in HD PB
LXN	0.395534	0.103185	0.271	0.196	1	up in HD PB
PIGG	0.00856786	0.103141	0.229	0.043	1	up in HD PB
NT5DC1	0.175086	0.103057	0.471	0.304	1	up in HD PB
MYO5A	0.0538203	0.103048	0.329	0.152	1	up in HD PB
FAR1	0.00446583	0.102962	0.214	0.022	1	up in HD PB
NISCH	0.0682408	0.102914	0.243	0.109	1	up in HD PB
TRAPPC2	0.0359187	0.102897	0.343	0.152	1	up in HD PB
C2orf48	0.00791434	0.102847	0.229	0.043	1	up in HD PB
PIP5K1A	0.0804646	0.102782	0.314	0.152	1	up in HD PB
HAUS2	0.0709547	0.102621	0.586	0.326	1	up in HD PB
TRAIP	0.019774	0.10254	0.271	0.087	1	up in HD PB
RPL37	0.0370353	0.102484	1	1	1	up in HD PB
PHC3	0.119665	0.102469	0.343	0.196	1	up in HD PB
DHRSX	0.073788	0.102362	0.443	0.261	1	up in HD PB
HIST3H2A	0.0936	0.102343	0.343	0.196	1	up in HD PB
TRAPPC9	0.0230506	0.102283	0.229	0.065	1	up in HD PB
OPA3	0.00588906	0.102251	0.2	0.022	1	up in HD PB
CCNK	0.0058451	0.102247	0.571	0.261	1	up in HD PB
RPS26	0.00285685	0.102246	0.986	1	1	up in HD PB
ATP6V1G1	0.194234	0.102241	0.986	0.891	1	up in HD PB
SLC9A7	0.0424716	0.102222	0.129	0.022	1	up in HD PB
RYBP	0.0923254	0.102148	0.271	0.13	1	up in HD PB
IPO9	0.0549911	0.102019	0.471	0.261	1	up in HD PB
RPLP1	0.00860964	0.102006	1	1	1	up in HD PB
ACOT2	0.171292	0.101896	0.371	0.239	1	up in HD PB
CEP162	0.0531611	0.101865	0.229	0.087	1	up in HD PB
CDK19	0.063034	0.10186	0.371	0.196	1	up in HD PB
IL21R	0.189617	0.101791	0.386	0.261	1	up in HD PB
EP400	0.0779272	0.101787	0.314	0.152	1	up in HD PB
RNF31	0.00791434	0.101777	0.229	0.043	1	up in HD PB
PPP1R37	0.00321086	0.101773	0.214	0.022	1	up in HD PB
SMPD2	0.00526558	0.101692	0.3	0.065	1	up in HD PB
SERINC5	0.195712	0.101682	0.329	0.217	1	up in HD PB
TMEM69	0.0324278	0.101664	0.314	0.13	1	up in HD PB
CEP76	0.071708	0.101609	0.271	0.13	1	up in HD PB
CTCF	0.102942	0.101374	0.729	0.522	1	up in HD PB
TMSB15B	0.0334814	0.101286	0.143	0.022	1	up in HD PB
MCOLN1	0.0266315	0.101194	0.286	0.109	1	up in HD PB
RIOK3	0.0548055	0.101173	0.671	0.457	1	up in HD PB
PDLIM7	0.0483903	0.101161	0.257	0.109	1	up in HD PB
RSU1	0.144231	0.101143	0.771	0.543	1	up in HD PB
GAK	0.0978489	0.101095	0.457	0.283	1	up in HD PB
TMCO3	0.0668983	0.101085	0.271	0.13	1	up in HD PB
PAM	0.0141165	0.101057	0.214	0.043	1	up in HD PB
XXYLT1-AS2	0.0216898	0.101009	0.157	0.022	1	up in HD PB
RAD18	0.0670119	0.100915	0.357	0.196	1	up in HD PB
MED27	0.0465664	0.100911	0.486	0.261	1	up in HD PB
FIBP	0.159345	0.100821	0.857	0.739	1	up in HD PB
CD96	0.0979152	0.100687	0.514	0.348	1	up in HD PB
RBM26	0.0347038	0.100617	0.4	0.196	1	up in HD PB
PIKFYVE	0.053444	0.100562	0.2	0.065	1	up in HD PB
PHIP	0.522542	0.100385	0.829	0.652	1	up in HD PB
TRIOBP	0.0788492	0.100291	0.414	0.239	1	up in HD PB
RAP1GDS1	0.156716	0.100206	0.671	0.522	1	up in HD PB
SGF29	0.0873093	0.100125	0.443	0.261	1	up in HD PB
ARNT	0.100816	0.100087	0.4	0.261	1	up in HD PB
BUD13	0.142016	0.0999587	0.543	0.391	1	up in HD PB
NSG1	0.0308058	0.0998664	0.143	0.022	1	up in HD PB
NOL9	0.0658023	0.099762	0.357	0.174	1	up in HD PB
SMG7	0.282968	0.0997393	0.343	0.239	1	up in HD PB
GATAD2B	0.0530411	0.0996984	0.386	0.196	1	up in HD PB
ATG3	0.242022	0.0995534	0.829	0.609	1	up in HD PB
ACOT8	0.0676921	0.0994573	0.657	0.435	1	up in HD PB
XPC	0.158891	0.0994565	0.457	0.304	1	up in HD PB
UBE2E1	0.103694	0.0994293	0.529	0.326	1	up in HD PB
GSTK1	0.099353	0.0993895	0.986	0.957	1	up in HD PB
KLC1	0.105247	0.0993644	0.486	0.304	1	up in HD PB
MAPKAPK5	0.10454	0.0993503	0.457	0.283	1	up in HD PB
TTN	0.0625618	0.0990881	0.329	0.152	1	up in HD PB
LPCAT4	0.0390241	0.0990832	0.471	0.239	1	up in HD PB
CENPH	0.149793	0.09905	0.686	0.587	1	up in HD PB
C1GALT1	0.0174256	0.0988927	0.457	0.217	1	up in HD PB
UBAP1	0.162045	0.0988553	0.443	0.304	1	up in HD PB
NFKBIZ	0.37733	0.0986101	0.371	0.261	1	up in HD PB
RAB30-AS1	0.132505	0.0985767	0.371	0.217	1	up in HD PB
SLC30A6	0.0462647	0.0985016	0.3	0.13	1	up in HD PB
ARRDC1	0.0599157	0.0984973	0.557	0.304	1	up in HD PB
Z94721.1	0.0226322	0.0984296	0.186	0.043	1	up in HD PB
CMTM3	0.309711	0.0984162	0.629	0.522	1	up in HD PB
UBXN4	0.0358611	0.0983978	0.914	0.826	1	up in HD PB
ANKRD17	0.0442483	0.0983647	0.443	0.217	1	up in HD PB
PAQR4	0.00302383	0.0983528	0.586	0.261	1	up in HD PB
MRPL35	0.0859936	0.0983409	0.571	0.37	1	up in HD PB
HSD17B11	0.673272	0.0982462	0.643	0.565	1	up in HD PB
EPB41L2	0.120928	0.0982339	0.357	0.196	1	up in HD PB
H2AFZ	0.319189	0.0982226	1	1	1	up in HD PB
MEF2A	0.0141701	0.0982087	0.357	0.13	1	up in HD PB
KIAA0100	0.0161937	0.0982067	0.314	0.109	1	up in HD PB
POMT1	0.0105525	0.0982062	0.229	0.043	1	up in HD PB
COX5A	0.172003	0.0981866	0.986	0.978	1	up in HD PB
IFRD2	0.0622288	0.0981517	0.3	0.152	1	up in HD PB
CNOT10	0.135938	0.0981026	0.5	0.37	1	up in HD PB
BCAT2	0.0541239	0.0980536	0.429	0.239	1	up in HD PB
RAB8B	0.0451153	0.0979705	0.657	0.435	1	up in HD PB
DNAJC1	0.450471	0.0979097	0.657	0.609	1	up in HD PB
SRPK1	0.270106	0.0979033	0.671	0.543	1	up in HD PB
JTB	0.191269	0.097896	0.943	0.891	1	up in HD PB
WDR5	0.0411223	0.097838	0.543	0.283	1	up in HD PB
TRAF3IP2	0.0934344	0.0978352	0.329	0.174	1	up in HD PB
B3GAT3	0.111851	0.0976805	0.543	0.391	1	up in HD PB
ZEB1	0.0289657	0.0976617	0.429	0.196	1	up in HD PB
NUCB1	0.234791	0.0976506	0.771	0.674	1	up in HD PB
TRIM24	0.019774	0.0976094	0.271	0.087	1	up in HD PB
TOMM20	0.0438869	0.0975996	0.886	0.804	1	up in HD PB
UXT	0.347325	0.0975886	0.957	0.913	1	up in HD PB
NCOA3	0.0674981	0.0975879	0.486	0.304	1	up in HD PB
NDUFS3	0.0624404	0.0975555	0.843	0.761	1	up in HD PB
OXCT1	0.401806	0.0975362	0.743	0.63	1	up in HD PB
ERVK3-1	0.0964259	0.0974627	0.6	0.391	1	up in HD PB
CDKN1A	0.167421	0.0974447	0.214	0.109	1	up in HD PB
HARS	0.197404	0.0974101	0.686	0.543	1	up in HD PB
RAB11FIP1	0.285917	0.0973941	0.357	0.239	1	up in HD PB
SNRNP48	0.0794505	0.097215	0.271	0.13	1	up in HD PB
THAP7	0.0435244	0.0971734	0.471	0.239	1	up in HD PB
LRRC58	0.0396781	0.0971579	0.5	0.304	1	up in HD PB
USP22	0.326812	0.0970689	0.4	0.304	1	up in HD PB
ASB16-AS1	0.0297721	0.0969477	0.186	0.043	1	up in HD PB
MASTL	0.0550205	0.0967609	0.314	0.152	1	up in HD PB
PPP4C	0.208115	0.0966797	0.957	0.891	1	up in HD PB
TWF2	0.189273	0.0966597	0.957	0.826	1	up in HD PB
MED11	0.125219	0.0965764	0.457	0.283	1	up in HD PB
JUNB	0.747364	0.0965166	0.871	0.848	1	up in HD PB
TRIP11	0.138022	0.0964792	0.414	0.261	1	up in HD PB
AL365205.1	0.039371	0.0963984	0.429	0.217	1	up in HD PB
UCHL5	0.0624707	0.0963901	0.614	0.413	1	up in HD PB
PTOV1	0.287573	0.0963797	0.371	0.283	1	up in HD PB
PDK1	0.0485787	0.0963634	0.329	0.152	1	up in HD PB
AGAP2	0.0607494	0.0962931	0.414	0.217	1	up in HD PB
STARD3NL	0.0338718	0.0962588	0.543	0.326	1	up in HD PB
TTC39C	0.809502	0.0962543	0.771	0.804	1	up in HD PB
SCMH1	0.054622	0.0961448	0.157	0.043	1	up in HD PB
DDHD2	0.153868	0.0960992	0.329	0.196	1	up in HD PB
MICAL1	0.0647677	0.0960624	0.357	0.174	1	up in HD PB
LUC7L2	0.139044	0.0960459	0.786	0.565	1	up in HD PB
TXN2	0.0692355	0.0960092	0.857	0.696	1	up in HD PB
METTL3	0.0777219	0.095968	0.414	0.239	1	up in HD PB
SKA2	0.308079	0.0959503	0.943	0.826	1	up in HD PB
CACNA2D4	0.240657	0.095943	0.186	0.109	1	up in HD PB
UBR5	0.139613	0.09593	0.371	0.239	1	up in HD PB
C9orf40	0.0220169	0.0959048	0.271	0.087	1	up in HD PB
PRPF19	0.138904	0.0958759	0.643	0.457	1	up in HD PB
BLVRA	0.198787	0.0957846	0.571	0.435	1	up in HD PB
LIN52	0.212902	0.0957069	0.343	0.217	1	up in HD PB
FN3KRP	0.180476	0.095561	0.443	0.283	1	up in HD PB
POLA1	0.0742171	0.0955002	0.271	0.13	1	up in HD PB
VPS37B	0.0791876	0.095458	0.314	0.152	1	up in HD PB
FTSJ1	0.0780642	0.0954443	0.5	0.283	1	up in HD PB
CDK2AP2	0.130277	0.0954216	0.957	0.848	1	up in HD PB
ZNF736	0.66541	0.0953837	0.114	0.087	1	up in HD PB
TUSC2	0.306049	0.0953211	0.586	0.5	1	up in HD PB
TGS1	0.0235244	0.0953139	0.571	0.348	1	up in HD PB
GCH1	0.308039	0.095298	0.414	0.304	1	up in HD PB
IPPK	0.0182836	0.0952737	0.157	0.022	1	up in HD PB
ZCCHC7	0.0667708	0.0951494	0.429	0.261	1	up in HD PB
TM9SF4	0.185422	0.095041	0.229	0.13	1	up in HD PB
RNFT1	0.0991197	0.0950376	0.357	0.196	1	up in HD PB
CYBC1	0.0817162	0.0949992	0.871	0.609	1	up in HD PB
RUVBL2	0.0251536	0.0949052	0.657	0.413	1	up in HD PB
RABIF	0.115942	0.0948706	0.557	0.348	1	up in HD PB
SPTLC2	0.00928449	0.0948595	0.3	0.087	1	up in HD PB
WARS2	0.0404726	0.0948426	0.271	0.109	1	up in HD PB
TENT5C	0.0712786	0.0948136	0.443	0.239	1	up in HD PB
TRAFD1	0.0484177	0.0946678	0.314	0.13	1	up in HD PB
GRAMD2B	0.0032634	0.0946508	0.171	0	1	up in HD PB
NIP7	0.0807582	0.0946034	0.6	0.391	1	up in HD PB
GOT1	0.0459342	0.0945644	0.457	0.261	1	up in HD PB
MT-ND6	0.276748	0.0945114	0.829	0.674	1	up in HD PB
SYCP2	0.0500767	0.0944329	0.129	0.022	1	up in HD PB
DNAAF2	0.095259	0.0944033	0.386	0.217	1	up in HD PB
ARL14EP	0.0714104	0.0943705	0.4	0.217	1	up in HD PB
AC004922.1	0.0265085	0.0942923	0.3	0.109	1	up in HD PB
LUC7L	0.0488039	0.0942677	0.457	0.239	1	up in HD PB
LLGL1	0.0141913	0.0942666	0.243	0.065	1	up in HD PB
VSIG1	0.0621798	0.0942647	0.229	0.087	1	up in HD PB
TAF11	0.309747	0.0942565	0.671	0.543	1	up in HD PB
BACH1	0.157157	0.0942411	0.271	0.152	1	up in HD PB
UGGT1	0.0187994	0.0942249	0.243	0.065	1	up in HD PB
DIAPH2	0.202401	0.0942143	0.229	0.13	1	up in HD PB
XPO4	0.0581273	0.0940495	0.3	0.152	1	up in HD PB
DIDO1	0.347645	0.0940396	0.514	0.37	1	up in HD PB
PTDSS1	0.318132	0.0938415	0.786	0.696	1	up in HD PB
TBRG1	0.105402	0.0937905	0.743	0.5	1	up in HD PB
PYM1	0.190277	0.0937732	0.686	0.565	1	up in HD PB
MFSD6	0.0949905	0.0937708	0.329	0.196	1	up in HD PB
ATP23	0.368204	0.0937264	0.5	0.457	1	up in HD PB
HECA	0.0821776	0.0937184	0.271	0.13	1	up in HD PB
ANKRD39	0.151457	0.0936021	0.614	0.413	1	up in HD PB
ATP6V1A	0.239086	0.0935922	0.357	0.239	1	up in HD PB
SKP2	0.102097	0.0935643	0.286	0.152	1	up in HD PB
APTX	0.100592	0.0935464	0.371	0.217	1	up in HD PB
FPGS	0.098219	0.0934954	0.529	0.348	1	up in HD PB
GUSB	0.226131	0.0934595	0.8	0.543	1	up in HD PB
CBFA2T2	0.0359591	0.0934492	0.243	0.087	1	up in HD PB
CCDC124	0.119292	0.0934398	0.743	0.587	1	up in HD PB
AL359513.1	0.00821072	0.0934327	0.186	0.022	1	up in HD PB
MRPL43	0.119466	0.0933903	0.857	0.674	1	up in HD PB
LYRM2	0.17433	0.0933206	0.5	0.348	1	up in HD PB
MUS81	0.0278445	0.0933141	0.386	0.174	1	up in HD PB
MTFR2	0.121318	0.0932015	0.414	0.261	1	up in HD PB
YARS2	0.137736	0.0931341	0.271	0.152	1	up in HD PB
CENPP	0.0549543	0.0930901	0.429	0.239	1	up in HD PB
XYLB	0.0984252	0.0930875	0.2	0.087	1	up in HD PB
CYTH1	0.156461	0.0930558	0.829	0.674	1	up in HD PB
SLC35E3	0.0831569	0.0930407	0.243	0.109	1	up in HD PB
CDC42SE1	0.166949	0.092916	0.886	0.804	1	up in HD PB
PHF6	0.106766	0.0927968	0.343	0.196	1	up in HD PB
METAP1	0.291948	0.0927533	0.586	0.435	1	up in HD PB
NAAA	0.406773	0.0927435	0.543	0.435	1	up in HD PB
CASC3	0.18739	0.0926922	0.414	0.283	1	up in HD PB
ATRX	0.00439689	0.0926591	0.9	0.804	1	up in HD PB
PMAIP1	0.631354	0.0926429	0.643	0.565	1	up in HD PB
PHYKPL	0.801904	0.0926148	0.414	0.391	1	up in HD PB
ZNF414	0.114513	0.0925975	0.457	0.283	1	up in HD PB
EAPP	0.19095	0.0925354	0.771	0.674	1	up in HD PB
PIP4K2B	0.00505423	0.0925096	0.157	0	1	up in HD PB
LINC00847	0.0124563	0.0924657	0.171	0.022	1	up in HD PB
TLR1	0.0218783	0.0924177	0.2	0.043	1	up in HD PB
RPTOR	0.0301926	0.0924106	0.214	0.065	1	up in HD PB
TP53BP1	0.0188258	0.0923244	0.2	0.043	1	up in HD PB
DIAPH1	0.319896	0.0923087	0.786	0.717	1	up in HD PB
NUFIP1	0.0609875	0.0923071	0.229	0.087	1	up in HD PB
TMEM120A	0.134222	0.0921555	0.329	0.196	1	up in HD PB
AKR7A2	0.263217	0.0921535	0.757	0.609	1	up in HD PB
RENBP	0.0204976	0.0921379	0.157	0.022	1	up in HD PB
NAA30	0.0458781	0.0921308	0.243	0.087	1	up in HD PB
TRAPPC10	0.0296999	0.0920313	0.257	0.087	1	up in HD PB
VHL	0.262911	0.0920215	0.571	0.457	1	up in HD PB
SNAPC2	0.0428698	0.0919577	0.271	0.109	1	up in HD PB
TTC3	0.132104	0.0918682	0.5	0.326	1	up in HD PB
RWDD4	0.0759042	0.0918423	0.543	0.348	1	up in HD PB
B4GALT4	0.00620499	0.0917942	0.243	0.043	1	up in HD PB
HIST1H2BK	0.0524258	0.0917772	0.3	0.13	1	up in HD PB
ATP6V1D	0.448364	0.0917759	0.586	0.522	1	up in HD PB
RIC3	0.0301926	0.0917579	0.214	0.065	1	up in HD PB
SETD5	0.0738735	0.0917307	0.529	0.304	1	up in HD PB
CTDP1	0.305692	0.0917189	0.257	0.174	1	up in HD PB
ZNF622	0.0798078	0.0916923	0.457	0.283	1	up in HD PB
TEPSIN	0.025086	0.0916532	0.257	0.087	1	up in HD PB
NUDT15	0.0303169	0.0915224	0.5	0.239	1	up in HD PB
GSR	0.102223	0.0915163	0.386	0.217	1	up in HD PB
TRAPPC6B	0.220487	0.0914531	0.229	0.13	1	up in HD PB
CSRP1	0.176286	0.0914439	0.757	0.587	1	up in HD PB
RELL1	0.0677828	0.0913667	0.186	0.065	1	up in HD PB
TAF5	0.0958621	0.0913562	0.286	0.152	1	up in HD PB
ZNF236-DT	0.0135858	0.0913121	0.171	0.022	1	up in HD PB
SHARPIN	0.0445258	0.091305	0.614	0.326	1	up in HD PB
CCDC82	0.0459241	0.0912666	0.486	0.239	1	up in HD PB
TNFAIP8	0.30461	0.0912567	0.886	0.761	1	up in HD PB
ZFAS1	0.178051	0.0912177	0.914	0.87	1	up in HD PB
ATP6V1H	0.0900258	0.0911782	0.529	0.326	1	up in HD PB
RBM42	0.104902	0.0911337	0.829	0.674	1	up in HD PB
GATD3A	0.0312325	0.0909699	0.286	0.109	1	up in HD PB
TMEM242	0.287386	0.0908866	0.457	0.326	1	up in HD PB
SPATA5	0.0684341	0.090839	0.229	0.087	1	up in HD PB
TMX3	0.238693	0.0908135	0.386	0.283	1	up in HD PB
RBM6	0.130706	0.0905947	0.657	0.457	1	up in HD PB
TAF2	0.0505992	0.0905325	0.3	0.13	1	up in HD PB
CEP85L	0.147259	0.0905159	0.443	0.283	1	up in HD PB
SNX13	0.0733049	0.0904849	0.214	0.087	1	up in HD PB
AMDHD2	0.0201281	0.0904443	0.486	0.239	1	up in HD PB
PIGL	0.0230506	0.0904287	0.229	0.065	1	up in HD PB
PIP4P1	0.281571	0.0904152	0.429	0.326	1	up in HD PB
CXXC1	0.119384	0.0904031	0.514	0.326	1	up in HD PB
SH2D3C	0.154468	0.0903551	0.314	0.196	1	up in HD PB
POLR2B	0.121149	0.0903477	0.7	0.478	1	up in HD PB
PEBP1	0.510195	0.090331	0.871	0.826	1	up in HD PB
TBCC	0.413842	0.0903186	0.671	0.522	1	up in HD PB
ARHGAP30	0.292388	0.0903077	0.971	0.826	1	up in HD PB
C2orf49	0.0609057	0.0902443	0.314	0.152	1	up in HD PB
NME6	0.0228512	0.090217	0.386	0.174	1	up in HD PB
ARFRP1	0.166587	0.0901955	0.457	0.304	1	up in HD PB
YPEL3	0.187728	0.090182	0.714	0.457	1	up in HD PB
TMEM160	0.325938	0.0900677	0.957	0.848	1	up in HD PB
DIABLO.1	0.205338	0.0900376	0.229	0.13	1	up in HD PB
HAPLN3	0.0216359	0.0899904	0.429	0.174	1	up in HD PB
CANX	0.324418	0.0899467	0.857	0.63	1	up in HD PB
GTF2F2	0.150082	0.089838	0.5	0.348	1	up in HD PB
PRRC2B	0.0103069	0.0898291	0.486	0.217	1	up in HD PB
SLC30A5	0.230135	0.0898082	0.329	0.239	1	up in HD PB
PEA15	0.0628242	0.0898077	0.257	0.109	1	up in HD PB
RALGAPA1	0.0543072	0.0898047	0.3	0.13	1	up in HD PB
AC008438.1	0.0119907	0.0897215	0.129	0	1	up in HD PB
MCM10	0.53993	0.0896216	0.429	0.37	1	up in HD PB
INTS14	0.0691076	0.0894165	0.486	0.261	1	up in HD PB
AP2S1	0.11594	0.0892584	0.971	0.87	1	up in HD PB
ALDH3A2	0.0436945	0.0892133	0.357	0.174	1	up in HD PB
RAB4B	0.0385433	0.0891853	0.214	0.065	1	up in HD PB
ESYT2	0.185896	0.089124	0.343	0.217	1	up in HD PB
SNAP29	0.209456	0.0891163	0.571	0.435	1	up in HD PB
ACBD6	0.256763	0.0890831	0.429	0.348	1	up in HD PB
CAMK2D	0.0625005	0.089029	0.443	0.239	1	up in HD PB
ABCB7	0.169664	0.0889854	0.386	0.239	1	up in HD PB
TMEM263	0.294929	0.0888353	0.357	0.261	1	up in HD PB
BRIP1	0.22361	0.0888305	0.229	0.13	1	up in HD PB
NCAPH2	0.0565869	0.0887562	0.671	0.413	1	up in HD PB
CRACR2A	0.034498	0.0886933	0.243	0.087	1	up in HD PB
MCFD2	0.211982	0.0886476	0.371	0.261	1	up in HD PB
TNFRSF14	0.0630526	0.088637	0.871	0.63	1	up in HD PB
TCP11L2	0.0295357	0.0885799	0.229	0.065	1	up in HD PB
MRPL4	0.0360686	0.0885397	0.814	0.652	1	up in HD PB
GNAQ	0.0751793	0.0885388	0.257	0.109	1	up in HD PB
PPP4R3A	0.558938	0.0885147	0.514	0.457	1	up in HD PB
TRABD	0.227776	0.0884625	0.786	0.587	1	up in HD PB
TGFBR2	0.0662	0.0884503	0.314	0.152	1	up in HD PB
ABCG1	0.249473	0.0884395	0.386	0.283	1	up in HD PB
EDEM3	0.172081	0.0884121	0.357	0.217	1	up in HD PB
TNFRSF4	0.399308	0.0883768	0.143	0.087	1	up in HD PB
HLA-C	0.414772	0.0883389	1	1	1	up in HD PB
SINHCAF	0.0356985	0.0882638	0.671	0.37	1	up in HD PB
RCN2	0.0763938	0.0880009	0.814	0.543	1	up in HD PB
SMARCA4	0.0747619	0.0879459	0.729	0.457	1	up in HD PB
SUMO2	0.109593	0.0879323	0.986	0.957	1	up in HD PB
CUL1	0.385108	0.0879308	0.471	0.37	1	up in HD PB
LAT	0.238148	0.0878461	0.986	0.891	1	up in HD PB
DONSON	0.205962	0.0878103	0.386	0.261	1	up in HD PB
MED8	0.216258	0.0877882	0.614	0.457	1	up in HD PB
HLA-G	0.00779744	0.0877306	0.143	0	1	up in HD PB
STX11	0.235663	0.0877051	0.4	0.283	1	up in HD PB
TINF2	0.159835	0.0877045	0.714	0.543	1	up in HD PB
SRSF2	0.166748	0.0876996	0.986	0.978	1	up in HD PB
ATXN7L1	0.143307	0.0876453	0.371	0.239	1	up in HD PB
PEX11B	0.14535	0.087643	0.343	0.217	1	up in HD PB
CDC45	0.105816	0.0875794	0.557	0.37	1	up in HD PB
MLLT3	0.0874412	0.0875416	0.343	0.174	1	up in HD PB
COMMD5	0.202387	0.0875334	0.6	0.413	1	up in HD PB
SLX1B	0.109866	0.087533	0.2	0.087	1	up in HD PB
CEMIP2	0.171538	0.0875046	0.471	0.283	1	up in HD PB
MMGT1	0.0458908	0.0874953	0.343	0.152	1	up in HD PB
CNOT1	0.385027	0.0873844	0.543	0.457	1	up in HD PB
CIB1	0.705243	0.0873612	0.929	0.891	1	up in HD PB
MFF	0.0646131	0.0873166	0.771	0.565	1	up in HD PB
MED16	0.0712271	0.0871762	0.557	0.348	1	up in HD PB
PRMT5	0.019774	0.0871652	0.271	0.087	1	up in HD PB
PRELID3B	0.106649	0.0871597	0.7	0.565	1	up in HD PB
EIF2B2	0.207319	0.0871524	0.557	0.413	1	up in HD PB
ATF6	0.214422	0.0871307	0.4	0.261	1	up in HD PB
MGAT2	0.184922	0.0871238	0.457	0.304	1	up in HD PB
COA5	0.0486919	0.0871209	0.6	0.326	1	up in HD PB
DMTF1	0.0364995	0.0870897	0.286	0.109	1	up in HD PB
CUX1	0.0936028	0.0870052	0.3	0.152	1	up in HD PB
SUV39H1	0.0966667	0.0869579	0.514	0.348	1	up in HD PB
PPIG	0.097006	0.0869503	0.9	0.761	1	up in HD PB
E4F1	0.0169534	0.0869179	0.286	0.087	1	up in HD PB
HAGH	0.0663514	0.0869168	0.629	0.37	1	up in HD PB
RTL8C	0.0488262	0.0868286	0.3	0.13	1	up in HD PB
DOCK8	0.372193	0.0868097	0.829	0.761	1	up in HD PB
LRR1	0.339675	0.086808	0.686	0.522	1	up in HD PB
BCAP31	0.406487	0.0867899	0.929	0.848	1	up in HD PB
EIF2B5	0.0614127	0.0867171	0.5	0.261	1	up in HD PB
AFTPH	0.611401	0.0866861	0.486	0.413	1	up in HD PB
NUMB	0.105977	0.086649	0.3	0.152	1	up in HD PB
TNKS	0.0449717	0.0866287	0.243	0.087	1	up in HD PB
CHD4	0.1162	0.0866052	0.8	0.543	1	up in HD PB
METTL7A	0.660046	0.0866009	0.257	0.217	1	up in HD PB
FBXO3	0.191233	0.0866008	0.443	0.283	1	up in HD PB
HAUS3	0.11274	0.086599	0.486	0.326	1	up in HD PB
CCDC43	0.0601344	0.08659	0.386	0.217	1	up in HD PB
BCL7B	0.139044	0.0865103	0.771	0.587	1	up in HD PB
ZMPSTE24	0.159157	0.0864949	0.371	0.217	1	up in HD PB
C21orf2	0.0207191	0.0864729	0.314	0.109	1	up in HD PB
MTFR1L	0.114786	0.0864712	0.271	0.152	1	up in HD PB
CEBPG	0.14915	0.086471	0.643	0.435	1	up in HD PB
TRMT12	0.0305082	0.0863783	0.186	0.043	1	up in HD PB
RFC5	0.165849	0.0863127	0.586	0.391	1	up in HD PB
[truncated: 6,579 more rows]
