# Supplementary material for: Single-cell transcriptomic analysis reveals disparate effector differentiation pathways in human Treg compartment
Source: Nat Commun. 2021 Jun 23;12:3913. doi: 10.1038/s41467-021-24213-6 (PMC8222404; doi:10.1038/s41467-021-24213-6)
Supplement: Supplementary file 3 — Supplementary Data 1-11 [file 41467_2021_24213_MOESM3_ESM.zip › Supplementary Data 1-11/Supplementary Data 3.xlsx]

## Sheet: Supplementary Data 3
Supplementary Data 3. Gene signatures discriminating Treg cells from Tcon cells.
gene	p_val	avg_logFC	pct.1	pct.2	p_val_adj	cluster
FOXP3	0	1.73765	0.997	0	0	Treg
IKZF2	4.39e-263	0.903962	0.38	0.017	6.53e-259	Treg
IL32	5.16e-230	0.72389	0.985	0.953	7.69e-226	Treg
TIGIT	6.82e-210	0.793862	0.425	0.073	1.02e-205	Treg
IL2RA	5.36e-182	0.661877	0.31	0.029	7.98e-178	Treg
IL10RA	1.74e-178	0.698434	0.699	0.35	2.59e-174	Treg
TNFRSF1B	1.34e-166	0.67143	0.537	0.197	1.99e-162	Treg
RTKN2	3.42e-162	0.660004	0.248	0.011	5.09e-158	Treg
LAIR2	5.6e-160	0.575953	0.437	0.112	8.35e-156	Treg
FCRL3	3.03e-159	0.581119	0.245	0.011	4.51e-155	Treg
SHMT2	5.36e-150	0.619493	0.458	0.154	7.99e-146	Treg
CTLA4	2.79e-136	0.633095	0.335	0.074	4.15e-132	Treg
STAM	4.37e-136	0.593387	0.333	0.072	6.51e-132	Treg
HLA-DRB1	1.19e-130	0.899974	0.459	0.17	1.78e-126	Treg
GBP5	1.52e-125	0.700924	0.452	0.173	2.27e-121	Treg
HLA-A	1.47e-118	0.378766	0.99	0.983	2.18e-114	Treg
S100A4	1.54e-117	0.473012	0.933	0.768	2.29e-113	Treg
HLA-DQB1	2.02e-115	0.5548	0.33	0.087	3e-111	Treg
FANK1	1.5e-112	0.373313	0.175	0.007	2.23e-108	Treg
S100A10	1.11e-108	0.482844	0.888	0.774	1.65e-104	Treg
IL2RB	1.55e-101	0.477127	0.349	0.112	2.32e-97	Treg
NCF4	6.1e-99	0.406803	0.235	0.044	9.08e-95	Treg
BIRC3	1.62e-97	0.509354	0.482	0.23	2.41e-93	Treg
CCR4	6.88e-96	0.424097	0.225	0.04	1.02e-91	Treg
LGALS3	1.4e-88	0.520612	0.267	0.071	2.09e-84	Treg
HLA-DRA	8.31e-86	0.520063	0.257	0.066	1.24e-81	Treg
UBC	4.21e-85	0.354383	0.905	0.836	6.28e-81	Treg
ANXA2	1.35e-83	0.560566	0.498	0.267	2.01e-79	Treg
RNF214	7.19e-79	0.420483	0.329	0.123	1.07e-74	Treg
HACD1	1.17e-78	0.279094	0.136	0.009	1.75e-74	Treg
SELL	4.57e-77	0.384557	0.874	0.732	6.8e-73	Treg
ISG20	3.48e-76	0.423226	0.734	0.573	5.18e-72	Treg
EZR	1.6e-74	0.447865	0.569	0.573	2.38e-70	Treg
ITGB1	2.42e-73	0.473427	0.65	0.573	3.6e-69	Treg
FAM129A	3.26e-73	0.417068	0.26	0.573	4.86e-69	Treg
HLA-DRB5	7.24e-73	0.477468	0.337	0.573	1.08e-68	Treg
CLIC1	1.15e-70	0.39753	0.739	0.573	1.72e-66	Treg
YWHAB	5.78e-70	0.343774	0.874	0.573	8.61e-66	Treg
ENTPD1	7.14e-70	0.255513	0.116	0.573	1.06e-65	Treg
USP15	2.34e-66	0.442593	0.51	0.573	3.49e-62	Treg
ARID5B	6.25e-66	0.433223	0.417	0.573	9.31e-62	Treg
CYTOR	1.98e-65	0.488163	0.345	0.573	2.95e-61	Treg
CPNE2	3.5e-65	0.274053	0.136	0.573	5.21e-61	Treg
GAPDH	1.95e-63	0.346411	0.934	0.573	2.91e-59	Treg
SELPLG	2.1e-63	0.358875	0.723	0.573	3.13e-59	Treg
PTPRC	3.06e-62	0.270818	0.954	0.573	4.56e-58	Treg
LSP1	6.71e-62	0.354342	0.83	0.573	9.99e-58	Treg
ARHGDIB	2e-61	0.269253	0.964	0.573	2.98e-57	Treg
FCER1G	5.08e-61	0.313596	0.102	0.573	7.57e-57	Treg
FAS	9.33e-61	0.381208	0.3	0.573	1.39e-56	Treg
SKAP1	2.78e-60	0.394594	0.655	0.573	4.14e-56	Treg
PYHIN1	3.48e-60	0.369478	0.358	0.573	5.18e-56	Treg
F5	1.65e-59	0.292855	0.147	0.573	2.46e-55	Treg
ID3	1.72e-58	0.356919	0.34	0.573	2.56e-54	Treg
HPGD	6.81e-58	0.383913	0.182	0.573	1.01e-53	Treg
GBP2	1.25e-56	0.400706	0.429	0.573	1.87e-52	Treg
HLA-DPB1	2.62e-56	0.444615	0.485	0.573	3.89e-52	Treg
FCMR	4.12e-55	0.312875	0.786	0.573	6.14e-51	Treg
SMCHD1	7.8e-54	0.389712	0.599	0.573	1.16e-49	Treg
ANXA5	2.27e-53	0.385607	0.439	0.573	3.38e-49	Treg
CD74	3.66e-53	0.59404	0.768	0.573	5.45e-49	Treg
CLDND1	2.46e-50	0.370598	0.471	0.573	3.66e-46	Treg
HLA-DPA1	3.31e-49	0.442973	0.446	0.573	4.93e-45	Treg
PRDM1	9.28e-49	0.319561	0.241	0.573	1.38e-44	Treg
JAKMIP1	3.44e-48	0.265776	0.161	0.573	5.13e-44	Treg
ATP2B1	5.01e-47	0.364388	0.338	0.573	7.46e-43	Treg
CARD16	1.12e-46	0.345129	0.51	0.573	1.67e-42	Treg
SAMHD1	5.16e-45	0.337757	0.613	0.573	7.69e-41	Treg
FAM173A	6.2e-45	0.268797	0.172	0.573	9.24e-41	Treg
CD58	6.84e-45	0.288177	0.234	0.573	1.02e-40	Treg
MIR4435-2HG	1.05e-44	0.335288	0.208	0.573	1.56e-40	Treg
MAT2B	2.8e-43	0.279484	0.654	0.573	4.17e-39	Treg
HLA-DQA1	8.61e-43	0.35141	0.159	0.573	1.28e-38	Treg
JAK1	1.98e-41	0.291053	0.703	0.573	2.95e-37	Treg
OPTN	4.16e-41	0.307663	0.471	0.573	6.19e-37	Treg
DOK2	5.89e-41	0.363944	0.506	0.573	8.77e-37	Treg
PRDX1	5.95e-41	0.317005	0.598	0.573	8.86e-37	Treg
CCM2	1.14e-40	0.324556	0.426	0.573	1.7e-36	Treg
CTSA	1.78e-40	0.345778	0.307	0.573	2.65e-36	Treg
LMNA	2.31e-39	0.264767	0.169	0.573	3.43e-35	Treg
TTN	3.87e-39	0.30631	0.184	0.573	5.77e-35	Treg
EPB41	4.56e-38	0.308056	0.482	0.573	6.8e-34	Treg
PI16	2.23e-36	0.260181	0.163	0.573	3.32e-32	Treg
HSPA1A	1.45e-35	0.276943	0.247	0.573	2.16e-31	Treg
HERPUD1	3.85e-35	0.3004	0.299	0.573	5.73e-31	Treg
CCR6	5.51e-35	0.268737	0.221	0.573	8.21e-31	Treg
CD53	5.59e-35	0.289018	0.665	0.573	8.32e-31	Treg
HCLS1	7.51e-35	0.258044	0.739	0.573	1.12e-30	Treg
AHNAK	1.41e-34	0.271079	0.58	0.573	2.11e-30	Treg
RCSD1	1.6e-34	0.271553	0.694	0.573	2.38e-30	Treg
TOX	1.84e-34	0.253267	0.164	0.573	2.74e-30	Treg
CDKN1B	4.09e-34	0.282323	0.582	0.573	6.09e-30	Treg
TPR	4.09e-34	0.324409	0.507	0.573	6.09e-30	Treg
TRIM14	1.28e-33	0.264383	0.259	0.573	1.91e-29	Treg
CBLL1	2.29e-33	0.280679	0.332	0.573	3.41e-29	Treg
TNFRSF4	2.85e-33	0.304332	0.228	0.573	4.25e-29	Treg
CCNDBP1	4.15e-33	0.252778	0.416	0.573	6.18e-29	Treg
CD27	4.73e-32	0.25547	0.695	0.573	7.05e-28	Treg
BATF	6.65e-32	0.261048	0.292	0.573	9.9e-28	Treg
TTC39C	2.49e-31	0.297439	0.391	0.573	3.71e-27	Treg
KLF6	6.23e-31	0.277109	0.62	0.573	9.28e-27	Treg
PBXIP1	8.37e-31	0.311552	0.566	0.573	1.25e-26	Treg
ELOVL5	2.08e-29	0.275112	0.442	0.573	3.09e-25	Treg
PTGER2	2.2e-29	0.267617	0.255	0.573	3.28e-25	Treg
TBC1D4	2.2e-27	0.265752	0.198	0.573	3.28e-23	Treg
NT5C	1.02e-26	0.250029	0.307	0.573	1.52e-22	Treg
SYNE2	2.65e-26	0.263617	0.413	0.573	3.95e-22	Treg
GATA3	1.63e-25	0.263151	0.443	0.573	2.43e-21	Treg
GLRX	4.02e-25	0.280114	0.498	0.573	5.98e-21	Treg
NSD3	1.03e-23	0.261697	0.483	0.573	1.53e-19	Treg
CRIP2	2.94e-23	0.270619	0.301	0.573	4.38e-19	Treg
TRIM22	7.36e-23	0.253931	0.454	0.573	1.1e-18	Treg
DYNLL1	2.04e-21	0.251524	0.517	0.573	3.04e-17	Treg
SAT1	3.93e-21	0.317337	0.455	0.573	5.86e-17	Treg
SLFN5	1.49e-20	0.25214	0.472	0.573	2.21e-16	Treg
NEAT1	3.01e-14	0.364012	0.464	0.573	4.48e-10	Treg
TRAV9-2	2.82e-09	0.341542	0.113	0.573	4.19e-05	Treg
CD4	0	0.742694	1	0.573	0	Tcon
IL7R	8.94e-283	1.01006	0.891	0.573	1.33e-278	Tcon
NOSIP	1.76e-201	0.800423	0.769	0.573	2.62e-197	Tcon
TCF7	1.63e-159	0.705523	0.707	0.573	2.43e-155	Tcon
ANXA1	2.16e-153	0.728497	0.64	0.573	3.22e-149	Tcon
CD40LG	1.43e-138	0.606164	0.404	0.573	2.13e-134	Tcon
MT-CO3	5.84e-135	0.354924	0.997	0.573	8.69e-131	Tcon
TC2N	7.58e-125	0.649654	0.562	0.573	1.13e-120	Tcon
CCL5	4.13e-103	1.52605	0.208	0.573	6.16e-99	Tcon
THEMIS	1.18e-102	0.457248	0.241	0.573	1.76e-98	Tcon
RPL36A	9.13e-97	0.302981	0.939	0.573	1.36e-92	Tcon
MT-ATP6	1.62e-95	0.367331	0.995	0.573	2.41e-91	Tcon
NKG7	1.22e-91	1.73904	0.17	0.573	1.81e-87	Tcon
NELL2	1.71e-91	0.41069	0.186	0.573	2.55e-87	Tcon
C1orf162	3.69e-90	0.510536	0.419	0.573	5.49e-86	Tcon
PLAC8	3.04e-86	0.4644	0.414	0.573	4.52e-82	Tcon
ID2	4e-85	0.48881	0.198	0.573	5.95e-81	Tcon
MT-ND3	1.26e-84	0.302736	0.996	0.573	1.88e-80	Tcon
AC005842.1	3.7e-81	0.341132	0.176	0.573	5.51e-77	Tcon
SCML4	5.39e-80	0.489573	0.367	0.573	8.03e-76	Tcon
ARMH1	9.49e-78	0.429304	0.237	0.573	1.41e-73	Tcon
ZFP36L2	1.75e-76	0.388961	0.907	0.573	2.61e-72	Tcon
LRRN3	2.91e-70	0.388028	0.134	0.573	4.33e-66	Tcon
NSG1	2.4e-63	0.332246	0.168	0.573	3.58e-59	Tcon
AC013264.1	7.75e-63	0.34844	0.225	0.573	1.15e-58	Tcon
GZMM	1.89e-61	0.429366	0.544	0.573	2.81e-57	Tcon
SATB1	8.76e-61	0.439522	0.342	0.573	1.3e-56	Tcon
GZMH	1.22e-60	0.959992	0.112	0.573	1.82e-56	Tcon
GNLY	4.81e-60	1.17289	0.111	0.573	7.17e-56	Tcon
CD300A	1.88e-57	0.269352	0.115	0.573	2.8e-53	Tcon
MDS2	3.76e-57	0.364573	0.242	0.573	5.59e-53	Tcon
RBMS1	1.51e-56	0.351255	0.276	0.573	2.25e-52	Tcon
AIF1	1.28e-54	0.35179	0.197	0.573	1.91e-50	Tcon
CD6	2.29e-54	0.389227	0.591	0.573	3.41e-50	Tcon
TRABD2A	4.08e-54	0.406388	0.341	0.573	6.07e-50	Tcon
TRAT1	7.83e-54	0.376611	0.518	0.573	1.17e-49	Tcon
GZMA	2.71e-53	0.761263	0.171	0.573	4.03e-49	Tcon
PLEK	1.58e-52	0.422751	0.111	0.573	2.36e-48	Tcon
NUCB2	2.04e-51	0.378227	0.328	0.573	3.04e-47	Tcon
TMIGD2	5.76e-51	0.277703	0.159	0.573	8.58e-47	Tcon
CCR7	7.49e-47	0.420943	0.612	0.573	1.12e-42	Tcon
IFITM2	1.2e-46	0.285198	0.861	0.573	1.78e-42	Tcon
ANKRD55	4.98e-46	0.274352	0.134	0.573	7.42e-42	Tcon
MARCKSL1	3.86e-42	0.324413	0.279	0.573	5.75e-38	Tcon
MGAT4A	2.72e-41	0.328005	0.424	0.573	4.05e-37	Tcon
DENND2D	9.54e-37	0.303455	0.484	0.573	1.42e-32	Tcon
TSHZ2	5.64e-36	0.349224	0.235	0.573	8.39e-32	Tcon
TGFBR2	7.74e-36	0.319924	0.318	0.573	1.15e-31	Tcon
PRMT2	1.27e-34	0.306155	0.579	0.573	1.9e-30	Tcon
XBP1	9.36e-34	0.295778	0.364	0.573	1.39e-29	Tcon
HOPX	2.45e-33	0.329782	0.124	0.573	3.65e-29	Tcon
ABLIM1	7.48e-32	0.321317	0.374	0.573	1.11e-27	Tcon
ITGB2-AS1	1.14e-28	0.270628	0.527	0.573	1.7e-24	Tcon
MYOM2	4.67e-28	0.267551	0.133	0.573	6.95e-24	Tcon
GIMAP5	1.52e-27	0.292126	0.408	0.573	2.27e-23	Tcon
RGS10	2.58e-27	0.271833	0.639	0.573	3.84e-23	Tcon
KLRG1	2.8e-26	0.272917	0.157	0.573	4.17e-22	Tcon
KLRB1	6.12e-26	0.409828	0.204	0.573	9.11e-22	Tcon
ITGA4	4.78e-25	0.252696	0.352	0.573	7.12e-21	Tcon
ATM	3.78e-24	0.29967	0.472	0.573	5.62e-20	Tcon
TRBV30	3.05e-20	0.412881	0.101	0.573	4.55e-16	Tcon
LINC00861	2.36e-18	0.262596	0.804	0.573	3.52e-14	Tcon
