# Supplementary material for: Single-cell transcriptomic analysis reveals disparate effector differentiation pathways in human Treg compartment
Source: Nat Commun. 2021 Jun 23;12:3913. doi: 10.1038/s41467-021-24213-6 (PMC8222404; doi:10.1038/s41467-021-24213-6)
Supplement: Supplementary file 3 — Supplementary Data 1-11 [file 41467_2021_24213_MOESM3_ESM.zip › Supplementary Data 1-11/Supplementary Data 1.xlsx]

## Sheet: Supplementary Data 1
Supplementary Data 1. Characteristics of healthy donors, non-aGVHD and aGVHD patients.
Sample name	Organ	Cell type	Sex (F/M)	Recipient Age	Healthy donor/Disease	donor cell chimerism of CD3+ cells	aGVHD grade	GVHD prophylaxis	Donor Age
HD1-PB	PB	Treg cells	M	40	healthy donor
HD2-PB	PB	Treg cells	F	34	healthy donor
HD3-PB	PB	Treg cells	M	26	healthy donor
HD4-PB	PB	Treg cells	M	45	healthy donor
HD5-PB	PB	Treg cells	M	25	healthy donor
HD6-PB	PB	Treg cells	M	19	healthy donor
HD7-PB	PB	Treg cells	F	25	healthy donor
HD8-PB	PB	Treg cells	F	30	healthy donor
HD1-BM	BM	Treg cells	M	40	healthy donor
HD2-BM	BM	Treg cells	F	34	healthy donor
HD3-BM	BM	Treg cells	M	26	healthy donor
HD4-BM	BM	Treg cells	M	45	healthy donor
HD8-BM	BM	Treg cells	F	30	healthy donor
HD9-BM	BM	Treg cells	M	26	healthy donor
HD6-PB-Tcon	PB	Tcon cells	M	19	healthy donor
P1-PB	PB	Treg cells	M	12	RCC	0.9962	non-aGVHD	tacrolimus, methylprednisolone	7
P2-PB	PB	Treg cells	M	13	AA	0.9665	non-aGVHD	ciclosporin, methylprednisolone	19
P3-PB	PB	Treg cells	M	32	AML	0.9923	non-aGVHD	tacrolimus, methylprednisolone	29
P4-PB	PB	Treg cells	F	46	MDS	1	non-aGVHD	ciclosporin, methylprednisolone	38
P5-PB	PB	Treg cells	M	12	AA	0.9967	non-aGVHD	tacrolimus, methylprednisolone	20
P1-BM	BM	Treg cells	M	12	RCC	0.9962	non-aGVHD	tacrolimus, methylprednisolone	7
P2-BM	BM	Treg cells	M	13	AA	0.9665	non-aGVHD	ciclosporin, methylprednisolone	19
P3-BM	BM	Treg cells	M	32	AML	0.9923	non-aGVHD	tacrolimus, methylprednisolone	29
P6-BM	BM	Treg cells	F	21	ALL	0.997	non-aGVHD	tacrolimus, methylprednisolone	25
P7-PB	PB	Treg cells	M	47	MDS	0.9965	I-II	tacrolimus, methylprednisolone	53
P8-PB	PB	Treg cells	M	51	MDS	0.9848	I-II	tacrolimus, methylprednisolone	54
P9-PB	PB	Treg cells	F	29	MDS	0.9982	II	tacrolimus, methylprednisolone	20
P10-PB	PB	Treg cells	M	58	AML	1	I-II	tacrolimus, methylprednisolone	30
P11-PB	PB	Treg cells	M	46	AML	1	I	tacrolimus, methylprednisolone	41
P12-PB	PB	Treg cells	M	27	AML	99.6	I	tacrolimus, methylprednisolone, ruxolitinib	47
P7-BM	BM	Treg cells	M	47	MDS	0.9965	I-II	tacrolimus, methylprednisolone	53
P8-BM	BM	Treg cells	M	51	MDS	0.9848	I-II	tacrolimus, methylprednisolone	54
P10-BM	BM	Treg cells	M	58	AML	1	I-II	tacrolimus, methylprednisolone	30
AML: Acute Myelocytic Leukemia, ALL: Acute Lymphoblastic Leukemia, RCC: refractory cytopenia of childhood, MDS: myeloid dysplastic syndrome, AA: aplastic anemia
