# Supplementary material for: Single-cell transcriptomic analysis reveals disparate effector differentiation pathways in human Treg compartment
Source: Nat Commun. 2021 Jun 23;12:3913. doi: 10.1038/s41467-021-24213-6 (PMC8222404; doi:10.1038/s41467-021-24213-6)
Supplement: Supplementary file 5 — Source Data [file 41467_2021_24213_MOESM5_ESM.xlsx]

## Sheet: Fig. 1
Fig. 1h
	TCR clonotype percentage (%)
	HD PB	P5	P3	P0	P1	P6	P2	P4	P7	P8
	n=1	100	100	99.6545	92.927	99.3017	88.9228	97.9614	98.9247	100
	n≥2	0	0	0.345543	7.07303	0.698324	11.0772	2.03863	1.07527	0
	HD BM	B1	B0	B4	B3	B7	B2	B5	B6	B8
	n=1	100	99.7959	100	98.0114	96	94.8113	99.4652	100	100
	n≥2	0	0.204082	0	1.98864	4	5.18868	0.534759	0	0

## Sheet: Fig.2
Fig. 2c
	FOXP3 MFI
		P5	P3	P0	P1	P6	P2	P4	P7	P8
		3802	5380	6172	6621	6159	11747	5940	14717	11496
		4319	4660	6412	6913	6303	10258	4971	14524	12177
		3383	4006	5892	6224	6142	9426	3221	14623	11513
		3350	3639	4405	5356	4665	8422	3912	11955	11407
	Average	3713.5	4421.25	5720.25	6278.5	5817.25	9963.25	4511	13954.8	11648.2
	Standard Deviation	453.073	766.062	902.215	676.726	771.554	1406.26	1193.95	1335.49	355.552
	Tukey's multiple comparisons test	Adjusted P Value
	P5 vs. P3	0.9748
	P5 vs. P0	0.1057
	P5 vs. P1	0.016
	P5 vs. P6	0.078
	P5 vs. P2	<0.0001
	P5 vs. P4	0.95
	P5 vs. P7	<0.0001
	P5 vs. P8	<0.0001
	P3 vs. P0	0.5866
	P3 vs. P1	0.1645
	P3 vs. P6	0.4951
	P3 vs. P2	<0.0001
	P3 vs. P4	>0.9999
	P3 vs. P7	<0.0001
	P3 vs. P8	<0.0001
	P0 vs. P1	0.9944
	P0 vs. P6	>0.9999
	P0 vs. P2	<0.0001
	P0 vs. P4	0.6713
	P0 vs. P7	<0.0001
	P0 vs. P8	<0.0001
	P1 vs. P6	0.9985
	P1 vs. P2	0.0002
	P1 vs. P4	0.2108
	P1 vs. P7	<0.0001
	P1 vs. P8	<0.0001
	P6 vs. P2	<0.0001
	P6 vs. P4	0.5797
	P6 vs. P7	<0.0001
	P6 vs. P8	<0.0001
	P2 vs. P4	<0.0001
	P2 vs. P7	<0.0001
	P2 vs. P8	0.2613
	P4 vs. P7	<0.0001
	P4 vs. P8	<0.0001
	P7 vs. P8	0.0398
Fig. 2d
	KI67 MFI
		P5	P3	P0	P1	P6	P2	P4	P7	P8
		692	655	845	558	691	922	572	1727	4820
		243	203	423	282	302	899	307	1738	5200
		485	542	489	627	598	956	621	1695	5128
	Average	473.333	466.667	585.667	489	530.333	925.667	500	1720	5049.33
	Standard Deviation	224.727	235.228	227.001	182.557	203.136	28.6764	168.929	22.3383	201.845
	Tukey's multiple comparisons test	Adjusted P Value
	P5 vs. P3	>0.9999
	P5 vs. P0	0.997
	P5 vs. P1	>0.9999
	P5 vs. P6	>0.9999
	P5 vs. P4	>0.9999
	P5 vs. P2	0.1239
	P5 vs. P7	<0.0001
	P5 vs. P8	<0.0001
	P3 vs. P0	0.9956
	P3 vs. P1	>0.9999
	P3 vs. P6	>0.9999
	P3 vs. P4	>0.9999
	P3 vs. P2	0.1143
	P3 vs. P7	<0.0001
	P3 vs. P8	<0.0001
	P0 vs. P1	0.9989
	P0 vs. P6	>0.9999
	P0 vs. P4	0.9996
	P0 vs. P2	0.4059
	P0 vs. P7	<0.0001
	P0 vs. P8	<0.0001
	P1 vs. P6	>0.9999
	P1 vs. P4	>0.9999
	P1 vs. P2	0.149
	P1 vs. P7	<0.0001
	P1 vs. P8	<0.0001
	P6 vs. P4	>0.9999
	P6 vs. P2	0.2364
	P6 vs. P7	<0.0001
	P6 vs. P8	<0.0001
	P4 vs. P2	0.1692
	P4 vs. P7	<0.0001
	P4 vs. P8	<0.0001
	P2 vs. P7	0.0012
	P2 vs. P8	<0.0001
	P7 vs. P8	<0.0001
Fig. 2e
	Suppression (%)
		P5	P3	P0	P1	P6	P2	P4	P7	P8
		38.6334	40.6045	47.9632	52.6938	48.0946	57.0302	56.5046	70.9593	68.3311
		46.5177	41.2615	47.9632	47.4376	38.1078	52.2996	56.7674	63.4691	62.1551
		39.6846	42.707	42.0499	56.7674	54.9277	56.7674	46.3863	63.9947	63.0749
	Average	41.6119	41.5243	45.9921	52.2996	47.0434	55.3657	53.2194	66.141	64.5204
	Standard Deviation	4.28094	1.07561	3.41405	4.67738	8.45908	2.6586	5.91913	4.18101	3.33208
	Tukey's multiple comparisons test	Adjusted P Value
	P5 vs. P3	>0.9999
	P5 vs. P0	0.957
	P5 vs. P1	0.179
	P5 vs. P6	0.8727
	P5 vs. P4	0.1172
	P5 vs. P2	0.0401
	P5 vs. P7	0.0001
	P5 vs. P8	0.0003
	P3 vs. P0	0.9521
	P3 vs. P1	0.1721
	P3 vs. P6	0.8631
	P3 vs. P4	0.1124
	P3 vs. P2	0.0383
	P3 vs. P7	0.0001
	P3 vs. P8	0.0003
	P0 vs. P1	0.7623
	P0 vs. P6	>0.9999
	P0 vs. P4	0.6219
	P0 vs. P2	0.3096
	P0 vs. P7	0.0013
	P0 vs. P8	0.0031
	P1 vs. P6	0.8906
	P1 vs. P4	>0.9999
	P1 vs. P2	0.9952
	P1 vs. P7	0.0383
	P1 vs. P8	0.0872
	P6 vs. P4	0.7807
	P6 vs. P2	0.4514
	P6 vs. P7	0.0022
	P6 vs. P8	0.0054
	P4 vs. P2	0.9996
	P4 vs. P7	0.0614
	P4 vs. P8	0.1354
	P2 vs. P7	0.1721
	P2 vs. P8	0.3366
	P7 vs. P8	>0.9999

## Sheet: Fig. 3
Fig. 3a
	Paths percentage (%)
	HD PB	P5	P3	P0	P1	P6	P2	P4	P7	P8	All
	Pre-branch	98.5822	99.5232	78.3	11.0738	7.99112	0	7.47748	1.21951	0	39.1684
	Path I	0.667223	0.476758	4.97454	7.48322	5.32741	1.71595	1.8018	97.8049	3.0303	6.48284
	Path II	0.750626	0	16.7254	81.443	86.6815	98.284	90.7207	0.97561	96.9697	54.3488
	HD BM	B1	B0	B4	B3	B7	B2	B5	B6	B8	All
	Pre-branch	62.2706	54.9268	35.7032	21.5311	0	1.06667	2.9304	0	0	22.3853
	Path I	27.9243	33.4634	25.3478	3.66826	0	2.4	6.59341	83.5366	0	39.4093
	Path II	9.80505	11.6098	38.949	74.8006	100	96.5333	90.4762	16.4634	100	38.2054
Fig. 3f
	HD PB TCR clonotype percentage (%)
			n=1	n≥2
		Pre-branch	99.8921	0.10787
		Path I	99.0431	0.95694
		Path II	91.0988	8.90122
	HD BM TCR clonotype percentage (%)
			n=1	n≥2
		Pre-branch	100	0
		Path I	100	0
		Path II	96.1571	3.84294

## Sheet: Fig. 4
Fig. 4a
	CD25 MFI
		Pre-branch	Path I	Path II
		988	2442	1045
		1203	2569	1358
		1325	2658	1465
	Average	1172	2556.33	1289.33
	Standard Deviation	170.625	108.556	218.257
	Tukey's multiple comparisons test	Adjusted P Value
	Pre-branch vs. Path I	0.0002
	Pre-branch vs. Path II	0.696
	Path I vs. Path II	0.0003
	CTLA4 MFI
		Pre-branch	Path I	Path II
		4796	10179	5620
		5120	12308	5847
		4528	9854	5244
	Average	4814.67	10780.3	5570.33
	Standard Deviation	296.441	1332.94	304.553
	Tukey's multiple comparisons test	Adjusted P Value
	Pre-branch vs. Path I	0.0003
	Pre-branch vs. Path II	0.5238
	Path I vs. Path II	0.0005
Fig. 4b
	IL10+ cells %
		Pre-branch	Path I	Path II
		2.51	1.26	4.87
		2.2	1.32	5.04
		1.65	1.43	4.63
		1.92	2.02	5.56
	Average	2.07	1.5075	5.025
	Standard Deviation	0.369414	0.348843	0.394335
	Tukey's multiple comparisons test	Adjusted P Value
	Pre-branch vs. Path I	0.1359
	Pre-branch vs. Path II	<0.0001
	Path I vs. Path II	<0.0001
	TGF-β1+ cells %
		Pre-branch	Path I	Path II
		0.52	1.22	15.5
		0.39	3.49	12.9
		2.09	2.49	12.6
	Average	1	2.4	13.6667
	Standard Deviation	0.946203	1.13767	1.59478
	Tukey's multiple comparisons test	Adjusted P Value
	Pre-branch vs. Path I	0.4145
	Pre-branch vs. Path II	<0.0001
	Path I vs. Path II	<0.0001
	GZMA+ cells %
		Pre-branch	Path I	Path II
		0.94	2.33	3.17
		0.14	0.6	3.23
		0.19	0.54	3.19
	Average	0.423333	1.15667	3.19667
	Standard Deviation	0.448144	1.01658	0.0305505
	Tukey's multiple comparisons test	Adjusted P Value
	Pre-branch vs. Path I	0.3987
	Pre-branch vs. Path II	0.0044
	Path I vs. Path II	0.0189
	GZMB+ cells %
		Pre-branch	Path I	Path II
		1.47	1.7	3.24
		0.64	1.32	2.97
		0.82	1.21	3.51
	Average	0.976667	1.41	3.24
	Standard Deviation	0.436616	0.257099	0.27
	Tukey's multiple comparisons test	Adjusted P Value
	Pre-branch vs. Path I	0.3155
	Pre-branch vs. Path II	0.0004
	Path I vs. Path II	0.0012
Fig. 4c
	LAP MFI
		Pre-branch	Path I	Path II
		727	941	2440
		690	832	2115
		745	932	1451
	Average	720.667	901.667	2002
	Standard Deviation	28.0416	60.5007	504.09
	Tukey's multiple comparisons test	Adjusted P Value
	Pre-branch vs. Path I	0.7419
	Pre-branch vs. Path II	0.0042
	Path I vs. Path II	0.0089
Fig. 4d
	Proliferation (%)
		Pre-branch	Path I	Path II
		82.6	29.4	70.5
		78.5	26.7	68.5
		84.3	35.8	78.4
	Average	81.8	30.6333	72.4667
	Standard Deviation	2.98161	4.67369	5.23482
	Tukey's multiple comparisons test	Adjusted P Value
	Pre-branch vs. Path I	<0.0001
	Pre-branch vs. Path II	0.0903
	Path I vs. Path II	<0.0001
Fig. 4e
	Suppression (%)
		Pre-branch	Path I	Path II
		33.6013	67.0984	47.0001
		35.8344	59.9524	45.5114
		38.0676	56.826	44.3204
	Average	35.8344	61.2922	45.6106
	Standard Deviation	2.23314	5.26567	1.34264
	Tukey's multiple comparisons test	Adjusted P Value
	Pre-branch vs. Path I	0.0002
	Pre-branch vs. Path II	0.0287
	Path I vs. Path II	0.0031

## Sheet: Fig. 5
Fig. 5d
Fig. 5e
	RT-qPCR, relative expression
			Vector							Average	Standard Deviation		FOXP3 OE							Average	Standard Deviation		SUB1 OE							Average	Standard Deviation
		IL2RA	0.882801	1.03888	1.07832	1.25255	1.15456	0.835365	0.821044	1.00907	0.154737		1.10615	2.70706	1.2015	1.95364	2.02974	2.00057	2.12554	1.87488	0.554635		1.14608	1.12605	1.16489	0.857434	0.708086	0.957434	1.02024	0.997174	0.169372
		CTLA4	0.918216	1.05532	1.02646	0.938368	0.844345	1.44454	0.869034	1.01376	0.189707		1.33548	1.32775	1.14297	1.23635	1.42267	1.52277	1.65416	1.37745	0.172653		0.80154	0.968192	0.97968	0.800589	0.571612	0.589442	1.4679	0.882708	0.304214
		ENTPD1	0.939597	1.10504	0.963119	0.802517	1.30381	0.955722		1.01163	0.157316		0.6285	0.766148	0.759063	0.405955	0.761993	0.545594		0.644542	0.147424		0.685709	0.950372	0.902464	0.607023	0.715236	0.70646		0.761211	0.134402
		FGL2	0.587702	1.26567	1.14663	0.747638	1.37789	0.874469		1	0.284112		1.0931	2.22083	1.20613	1.7679	2.30742	2.15396		1.79156	0.531574		0.375066	0.991137	0.539487	1.32084	1.56247	1.47751		1.04442	0.49763
		PRF1	1.00967	1.19071	0.831792	1.0692	0.924219	1.01196		1.00626	0.111951		1.03723	1.25375	1.16146	1.94261	3.39758	2.50228		1.88248	0.928753		0.450292	0.754427	0.664607	0.338641	0.648493	0.46955		0.554335	0.158493
		LGALS1	0.966356	1.03364	1.06009	0.950619	0.989292			1	0.0410553		1.09032	0.852009	0.863357	0.889801	0.884593			0.916017	0.0986511		1.12086	1.13739	0.969063	0.932296	0.925396			1.017	0.103856
		TGFB1	1.05231	0.947689	1.03192	0.924232	1.04384			1	0.0532073		1.17037	0.852544	1.075	1.01084	1.29129			1.08001	0.165341		0.736946	1.58135	1.07128	1.28953	1.28514			1.19285	0.312819
		GZMA	0.984764	1.01524	1.04365	0.930946	1.0254			1	0.0394549		1.12477	0.921453	1.16574	1.0486	0.911377			1.03439	0.115661		2.84675	2.81004	0.605438	1.00201	1.4129			1.73543	1.03786
		GZMB	1.04586	0.954141	0.924311	1.04305	1.03264			1	0.0507022		1.97308	1.76203	1.1745	1.35581	1.13161			1.47941	0.371751		1.69993	1.71717	1.03088	0.988615	1.03381			1.29408	0.378825
		IL10	1.31788	0.849388	0.893343	0.817589	1.11596	1.09601		1.01503	0.177807		1.09124	1.07831	0.980883	2.69838	3.71897	3.08548		2.10888	1.2053		1.53674	2.19755	1.83556	2.74978	5.57311	2.97266		2.8109	1.45676
		EBI3	0.641679	1.90784	0.816845	0.669095	1.33091			1.07327	0.485442		0.336502	0.982439	0.570438	0.926391	0.802921			0.723738	0.268196		0.291766	0.523181	0.438513	1.19611	1.31658			0.753231	0.468623
		IL12A	0.956035	1.04397	0.784155	1.1543	1.06155			1	0.124941		2.31564	1.7585	1.80476	4.70782	2.8947			2.69628	1.21499		0.623648	0.7453	0.867995	1.3279	1.11347			0.935662	0.284444
		HMGB1	1.03051	0.969491	1.05905	0.974814	0.966141			1	0.0377589		1.32515	1.0499	1.33619	1.21111	1.01901			1.18827	0.149107		5.63092	5.37853	1.1542	1.10122	1.39863			2.9327	2.3523
		HMGB2	0.802223	1.19778	0.914902	0.964783	1.12031			1	0.14226		1.09133	0.902086	0.953047	0.964189	0.892203			0.960572	0.0794726		4.59065	4.64521	1.92957	1.61775	2.01903			2.96044	1.52051
		MKI67	0.903025	1.09698	0.985401	0.969154	1.04544			1	0.06639		0.822356	1.2272	1.3856	1.32001	1.11982			1.175	0.22108		1.50251	1.67319	1.70283	1.3702	1.62606			1.57496	0.137644
		IL2RA	Tukey's multiple comparisons test			Adjusted P Value
			Vector vs. FOXP3 OE			0.0006
			Vector vs. SUB1 OE			0.9978
			FOXP3 OE vs. SUB1 OE			0.0005
		CTLA4	Tukey's multiple comparisons test			Adjusted P Value
			Vector vs. FOXP3 OE			0.0243
			Vector vs. SUB1 OE			0.5576
			FOXP3 OE vs. SUB1 OE			0.0025
		ENTPD1	Tukey's multiple comparisons test			Adjusted P Value
			Vector vs. FOXP3 OE			0.0022
			Vector vs. SUB1 OE			0.0308
			FOXP3 OE vs. SUB1 OE			0.4022
		FGL2	Tukey's multiple comparisons test			Adjusted P Value
			Vector vs. FOXP3 OE			0.023
			Vector vs. SUB1 OE			0.9845
			FOXP3 OE vs. SUB1 OE			0.032
		PRF1	Tukey's multiple comparisons test			Adjusted P Value
			Vector vs. FOXP3 OE			0.0362
			Vector vs. SUB1 OE			0.3527
			FOXP3 OE vs. SUB1 OE			0.0021
		LGALS1	Tukey's multiple comparisons test			Adjusted P Value
			Vector vs. FOXP3 OE			0.3126
			Vector vs. SUB1 OE			0.9488
			FOXP3 OE vs. SUB1 OE			0.199
		TGFB1	Tukey's multiple comparisons test			Adjusted P Value
			Vector vs. FOXP3 OE			0.8171
			Vector vs. SUB1 OE			0.3379
			FOXP3 OE vs. SUB1 OE			0.6737
		GZMA	Tukey's multiple comparisons test			Adjusted P Value
			Vector vs. FOXP3 OE			0.9955
			Vector vs. SUB1 OE			0.1735
			FOXP3 OE vs. SUB1 OE			0.1996
		GZMB	Tukey's multiple comparisons test			Adjusted P Value
			Vector vs. FOXP3 OE			0.0719
			Vector vs. SUB1 OE			0.3214
			FOXP3 OE vs. SUB1 OE			0.6201
		IL10	Tukey's multiple comparisons test			Adjusted P Value
			Vector vs. FOXP3 OE			0.228
			Vector vs. SUB1 OE			0.0318
			FOXP3 OE vs. SUB1 OE			0.5239
		EBI3	Tukey's multiple comparisons test			Adjusted P Value
			Vector vs. FOXP3 OE			0.448
			Vector vs. SUB1 OE			0.5064
			FOXP3 OE vs. SUB1 OE			0.9939
		IL12A	Tukey's multiple comparisons test			Adjusted P Value
			Vector vs. FOXP3 OE			0.0079
			Vector vs. SUB1 OE			0.9892
			FOXP3 OE vs. SUB1 OE			0.0062
		HMGB1	Tukey's multiple comparisons test			Adjusted P Value
			Vector vs. FOXP3 OE			0.974
			Vector vs. SUB1 OE			0.1035
			FOXP3 OE vs. SUB1 OE			0.1482
		HMGB2	Tukey's multiple comparisons test			Adjusted P Value
			Vector vs. FOXP3 OE			0.9973
			Vector vs. SUB1 OE			0.0112
			FOXP3 OE vs. SUB1 OE			0.0098
		MKI67	Tukey's multiple comparisons test			Adjusted P Value
			Vector vs. FOXP3 OE			0.2209
			Vector vs. SUB1 OE			0.0002
			FOXP3 OE vs. SUB1 OE			0.0043
Fig. 5f
	CD25 MFI
		Vector	FOXP3 OE
		19181	22160
		12529	27981
		13139	27981
		11382	15917
	Average	14057.8	23509.8
	Standard Deviation	3492.3	5757.77
	P value	0.0309
Fig. 5g
	CTLA4 MFI
		Vector	FOXP3 OE
		10360	19379
		14891	24419
		5354	13415
		6023	13470
	Average	9157	17670.8
	Standard Deviation	4420.06	5298.26
	P value	0.0486
Fig. 5h
	FGL2 (ng/ml)
		Vector	FOXP3 OE
		0.239392	0.3948
		0.219966	0.385087
		0.307383	0.569634
	Average	0.25558	0.44984
	Standard Deviation	0.0459018	0.103858
	P value	0.0414
Fig. 5i
	IL10+ cells %
		Vector	SUB1 OE
		2.25	5.92
		4.72	6.56
		0.49	6.38
		3.26	13.4
	Average	2.68	8.065
	Standard Deviation	1.77755	3.56686
	P value	0.0355
Fig. 5j
	KI67 MFI
		Vector	SUB1 OE
		16429	20799
		16693	25283
		17521	26024
	Average	16881	24035.3
	Standard Deviation	569.758	2827.13
	P value	0.0127

## Sheet: Fig. 6
Fig. 6a
	Subset percentage (%)
	non-aGVHD PB
	Subsets	Percentage
	2	13.0159
	1	23.6242
	0	47.6104
	3	10.4091
	4	4.39899
	5	0.941347
	aGVHD PB
	Subsets	Percentage
	4	15.5442
	0	22.9013
	1	17.4495
	2	17.0345
	3	15.7706
	5	7.28165
	6	2.56555
	7	1.45256
	non-aGVHD BM
	Subsets	Percentage
	3	17.0198
	0	25.3021
	1	22.8506
	2	17.44
	4	12.7648
	6	0.752933
	5	3.86972
	aGVHD BM
	Subsets	Percentage
	3	16.8263
	0	28.591
	1	27.907
	2	18.6046
	4	6.63475
	5	1.43639

## Sheet: Fig. 7
Fig. 7a
	nG PB
		Path	P2 (%)	P1 (%)	P0 (%)	P3 (%)	P4 (%)	P5 (%)	All (%)
		Pre-branch	99.637	97.0954	37.4517	8.94737	2.15054	0	57.2917
		Path I	0.362976	2.48963	30.0607	4.47368	97.8495	0	17.6823
		Path II	0	0.414938	32.4876	86.5789	0	100	25.026
	aG PB
		Path	P4 (%)	P0 (%)	P1 (%)	P2 (%)	P3 (%)	P5 (%)	P6 (%)	P7 (%)	All (%)
		Pre-branch	88.5305	56.0526	16.1253	45.5102	13.4228	8.58586		6.81818	40.5237
		Path I	9.85663	22.5	70.4176	5.5102	15.66	4.54545	100	6.81818	28.0869
		Path II	1.6129	21.4474	13.4571	48.9796	70.9172	86.8687		86.3636	31.3895
	nG BM
		Path	B3 (%)	B0 (%)	B1 (%)	B2 (%)	B4 (%)	B6 (%)	B5 (%)	All (%)
		Pre-branch	100	95.7203	74.9288	53.4954	10.0478	100	43.4286	71.6316
		Path I		3.75783	24.7863	46.0486	67.4641		2.28571	22.7118
		Path II		0.521921	0.2849	0.455927	22.488		54.2857	5.65662
	aG BM
		Path	B3 (%)	B0 (%)	B1 (%)	B2 (%)	B4 (%)	B5 (%)	All (%)
		Pre-branch	79.6748	29.4258	52.6961	12.5	2.06186	9.52381	39.1245
		Path I	4.87805	9.09091	18.8725	5.14706	96.9072	9.52381	16.2107
		Path II	15.4472	61.4833	28.4314	82.3529	1.03093	80.9524	44.6648

## Sheet: Supplementary Fig. 1
Supplementary Fig. 1c
	FOXP3+ cells %
		Tcon cells	Treg cells
		4.63	94.5
		7.72	80.9
		3.76	95
	Average	5.37	90.1333
	Standard Deviation	2.08113	8.00021
Supplementary Fig. 1d
	FOXP3+ cells (%)
		HD PB	HD BM	nG PB	nG BM	aG PB	aG BM
		13.353	20.8247	18.5149	26.3019	34.374	23.6633
		15.4369	13.5781	21.2695	18.6523	14.9642	32.8328
		13.2834	12.7711	24.4219	28.1313	9.665	19.8538
		35.4531	36.7213	44.1827	60.8997	18.2781
		25.819	32.9162	53.9952		58.5009
		37.71	38.7624			44.5946
		52.1612
		40.1229
	Average	29.1674	25.929	32.4768	33.4963	30.0628	25.45
	Standard Deviation	14.4586	11.6767	15.6962	18.7246	19.0861	6.67137
Supplementary Fig. 1e
	Number of FOXP3+ cells
		HD PB Treg cells	HD BM Treg cells	nG PB Treg cells	nG BM Treg cells	aG PB Treg cells	aG BM Treg cells
		272	909	1137	899	1079	655
		1044	921	707	656	1358	481
		2287	795	1996	1963	251	326
		2414	1008	1238	2193	673
		465	3525	446		1280
		2312	783			660
		4984
		3461
	Average	2154.88	1323.5	1104.8	1427.75	883.5	487.333
	Standard Deviation	1579.07	1081.8	592.722	763.168	427.762	164.591
Supplementary Fig. 1f
	Number of genes
		HD PB Treg cells	HD BM Treg cells	nG PB Treg cells	nG BM Treg cells	aG PB Treg cells	aG BM Treg cells	Tcon cells
		1331	1428	1028	1381	1407	1213	1408
		1183	983	901	938	1041	1308
		1098	1202	1358	1449	451	1107
		1398	1463	1923	1989	1022
		1097	1365	1644		2039
		1526	1408			1711
		1717
		1403
	Average	1344.12	1308.17	1370.8	1439.25	1278.5	1209.33	1408
	Standard Deviation	215.892	183.595	423.66	430.877	563.717	100.55

## Sheet: Supplementary Fig. 2
Supplementary Fig. 2e
	HD PB
		Subsets	Proportion (%)
		P5	7.7
		P3	14.7
		P0	20.6
		P1	20.5
		P6	6.8
		P2	18.8
		P4	7.9
		P7	2.6
		P8	0.4
	HD BM
		Subsets	Proportion (%)
		B1	23.2
		B0	24.1
		B4	10.6
		B3	14.7
		B7	1.3
		B2	15.6
		B5	6.6
		B6	3.3
		B8	0.6

## Sheet: Supplementary Fig. 3
Supplementary Fig. 3a
	Cell cycle (%)
	HD PB
		Subsets	G1	G2M	S
		P5	50.3759	15.7895	33.8346
		P3	47.6717	16.3773	35.9511
		P0	43.3877	17.3326	39.2797
		P1	37.6341	19.8193	42.5466
		P6	35.1931	23.176	41.6309
		P4	41.2546	24.9446	33.8007
		P2	33.8167	25.0231	41.1601
		P7	38.6161	32.1429	29.2411
		P8	0	58.5714	41.4286
	HD BM
		Subsets	G1	G2M	S
		B1	42.2138	24.688	33.0982
		B0	34.919	30.1621	34.919
		B4	37.2619	26.7857	35.9524
		B3	35.7326	30.0771	34.1902
		B7	30.0971	32.0388	37.8641
		B5	30.1136	37.8788	32.0076
		B2	29.6926	36.8123	33.4951
		B6	32.4528	41.1321	26.4151
		B8	2.17391	50	47.8261
Supplementary Fig. 3c
	HD PB
		naive Treg cells %	effector Treg cells %
		32.3529	67.6471
		53.9272	46.0728
		58.4609	41.5391
		37.673	62.327
		40.8036	59.1964
		30.3973	69.6027
		55.5042	44.4958
		29.6774	70.3226
	Average	42.3496	57.6504
	Standard Deviation	11.9181	11.9181
	HD BM
		naive Treg cells %	effector Treg cells %
		60.7918	39.2082
		73.5887	26.4113
		34.3254	65.6746
		55.7233	44.2767
		47.2313	52.7687
		33.2233	66.7767
	Average	50.814	49.186
	Standard Deviation	15.7257	15.7257
			P value
	HD PB naïve vs. HD BM naïve		0.2727
	HD PB effector vs. HD BM effector		0.2727

[truncated: 5 more sheets: Supplementary Fig. 4, Supplementary Fig. 5, Supplementary Fig. 6, Supplementary Fig. 7, Supplementary Fig. 8]
